# Supplementary material for: Massively parallel in vivo CRISPR screening identifies RNF20/40 as epigenetic regulators of cardiomyocyte maturation
Source: Nat Commun. 2021 Jul 21;12:4442. doi: 10.1038/s41467-021-24743-z (PMC8295283; doi:10.1038/s41467-021-24743-z)
Supplement: Supplementary file 6 — Supplementary Data 2 [file 41467_2021_24743_MOESM6_ESM.xlsx]

## Sheet: Sheet1
Suppl. Data 2. gRNA sequences.
14675 guide RNAs were synthesized as an oligonucleotide pool. The oligonucleotidues were 80 nt long and corresponded to the following template, with _N20_ being replaced by the individual 20 nt guide sequences listed in the table. Class indicates the reason that the gene was included in the library: TR, transcriptional regulator; GATA Target, Gata targets; NC, human negative control.
Template
GCAGATGGCTCTTTGTCCTAGGCTCTTCAACCG_N20_GTTGGAAGAGCGTCTTCTGACCGTCGC
Gene Symbol	Class	gRNA_rank	20bp guide
2610008E11Rik	TR	1	CCGTTATGCACTAACCTGGA
2610008E11Rik	TR	2	ATGTCTCATGTACACTGAGT
2610008E11Rik	TR	3	GTCCATAAGGTAAGTGTCCT
2610008E11Rik	TR	4	ACCTGGGAGGCTCCAAAGCG
2610008E11Rik	TR	5	ATGGCTCAGAAGCCTCGCTT
2610008E11Rik	TR	6	AACGTGAATTTGGGCCATGG
3632451O06Rik	TR	1	CATAGGAGGCAGCTGTATTT
3632451O06Rik	TR	2	AAGTTGTTCTAGGCCATAGG
3632451O06Rik	TR	3	GTATTTGGGCGGCTGATAGA
3632451O06Rik	TR	4	AGGAACGACAGTAGTTCCCA
3632451O06Rik	TR	5	GAGCCTCCACCCAGGGGGAC
3632451O06Rik	TR	6	GGGGATTGTCACCAAATACT
Aaas	TR	1	AGCCCGCCTCCCGACTTTCG
Aaas	TR	2	ACCCTCCTCTGGCTGCGCCC
Aaas	TR	3	CCCAGGGTGAGACAACACCT
Aaas	TR	4	GACCACCTGGCCCCGAAAGT
Aaas	TR	5	CGGCAGAAGGAGTAGTAGCC
Aaas	TR	6	TCGCTGCAGACGGTGCTTCA
Aamp	TR	1	CGGGCTCCTGTCCTGTTGGC
Aamp	TR	2	TTGTCTCACACGTACCGAGC
Aamp	TR	3	CATCGGCTGTGCCCGCCAAC
Aamp	TR	4	GCCAACAGGACAGGAGCCCG
Aamp	TR	5	CTGTTGGCGGGCACAGCCGA
Aamp	TR	6	ACGACAAGGCCTTCGTGTGG
Aatf	TR	1	AACTCGGTAGGCAGAGCGCT
Aatf	TR	2	CGGTTTGCCAAGAACTCGGT
Aatf	TR	3	GAAAGAAGACCATTGGGAGC
Aatf	TR	4	ACAGGGAAAACATCTGGTTG
Aatf	TR	5	TATGTCTCGTGTCTGGGTAC
Aatf	TR	6	GTTGGCACCAGTCTCCCTCT
Abl1	TR	1	ACCGCAGCGAGATGGATCTC
Abl1	TR	2	TATGTAGAATGGTGGTTCCC
Abl1	TR	3	GCCAGAGATCCATCTCGCTG
Abl1	TR	4	AGGCCCACTTTGTTGCTGGG
Abl1	TR	5	CGGGTAAGGTGACATGCCAT
Abl1	TR	6	GAGCGGGATCCCTTTGTACG
Ablim1	TR	1	GCGCAGATCAAGTGGCAGAG
Ablim1	TR	2	TGTGCGACGAATCAGACTTT
Ablim1	TR	3	AATGTGACTCGGTCTCCGGG
Ablim1	TR	4	CAGACTGCGCCGGCTGTGGA
Ablim1	TR	5	TAGCTGCTAAACCTGAGCTC
Ablim1	TR	6	ATTGAGACGGACCACTGGCC
Ablim2	TR	1	GGCGAAGTGGTGTCGGCGCT
Ablim2	TR	2	CCGCTTCATTGAAGGCGAAG
Ablim2	TR	3	CGCATAGCGCACATGAAGGG
Ablim2	TR	4	TACGTAGATCACACGGCTCG
Ablim2	TR	5	CCTTCCCGTTGAAGGTCACA
Ablim2	TR	6	TTGATCTTCTCCACAGCGTG
Ablim3	TR	1	AGCAAGCCGATCAAGATCCG
Ablim3	TR	2	AAGCTGCATACGAAGCATTT
Ablim3	TR	3	AAGGTCACCTTATCTCCAAT
Ablim3	TR	4	GAGATAAGGTGACCTTCAGT
Ablim3	TR	5	GCCCCTTAGGTTCTGAGGTT
Ablim3	TR	6	GTACATCAGTGGCAGGGTCT
Abt1	TR	1	AGTCAGTCTCTCTCTTTGCT
Abt1	TR	2	AGTCTACATAACACGCCCAT
Abt1	TR	3	CAGCTGATGGGGATGCTACT
Abt1	TR	4	CTGCGCTTGCGGGCGCCCAT
Abt1	TR	5	TGAAGGGGCCGGAATCGCGG
Abt1	TR	6	GAGCAGGTTGCGTACGTGAA
Acap2	TR	1	CGATAATCATACCTTTGTCC
Acap2	TR	2	GGGCCCTACATGAAAGATCT
Acap2	TR	3	GTGGTCTGGCAGACCCACGG
Acap2	TR	4	TGCTCCAAGATCTTTCATGT
Acap2	TR	5	CAAACATTCTCACGGCCACG
Acap2	TR	6	GTGCCGGAAGCATTTCCGCG
Acbd6	TR	1	GCTAGGGCTTGAGTCACCGA
Acbd6	TR	2	CGATATATTCCTGCATTGCT
Acbd6	TR	3	CTCCACTGGGCATGTGACCG
Acbd6	TR	4	ACAGGTACAGGAGCTGCTCC
Acbd6	TR	5	AAGGCTGCCGCACACGTCCA
Acbd6	TR	6	CCTGCTTGAACCTGGCATAC
Actl6a	TR	1	GGGAATTCGTAGTGGACGGT
Actl6a	TR	2	TTCACACCTTTACGTTGGAA
Actl6a	TR	3	TGAAGACTGGGATAGTTTCC
Actl6a	TR	4	GCCATTCTTGAGTGGTGAGA
Actl6a	TR	5	ACATTGGATCGTACACAGTG
Actl6a	TR	6	CCAATGCCCTCCGCGTGCCC
Actr1b	TR	1	GGGACGTCTCTCGATATCTG
Actr1b	TR	2	TCAGGGGCTCGGAAGCGCGC
Actr1b	TR	3	GCCATAACCCGCATGTGCTT
Actr1b	TR	4	TGTGACCTTGCAGTGTCGGA
Actr1b	TR	5	CTGCTTTCGGTCCAATGAAC
Actr1b	TR	6	CCGTACCACACCGTGTTCCA
Actr2	TR	1	ACTGTACCTGGTATCAATGT
Actr2	TR	2	CACCTGTGGGACTACACATT
Actr2	TR	3	ACCTTAATGATACGTCCATC
Actr2	TR	4	ATCTTGTAGGACCTTATGGT
Actr2	TR	5	CCCTCGACATTGATCAAATG
Actr2	TR	6	GGACGTATCATTAAGGTTGG
Actr3	TR	1	CCACAGAACATTGTCCTCTC
Actr3	TR	2	GAGAGGACGCCGGACATCAA
Actr3	TR	3	GAGATAGGTTGTGTAAAATC
Actr3	TR	4	TAAACACTAACCTTGTAGAG
Actr3	TR	5	ACATACCTTTGTTGCATATG
Actr3	TR	6	TACCAAGCATTACCTCTGGA
Actr8	TR	1	ATGGGGGCTCTGACGTGTCG
Actr8	TR	2	TACTGGCTCATGCAGCGAGC
Actr8	TR	3	AGTCTGTGTGCGCTACGTTT
Actr8	TR	4	CCACGATCCCAAAGGTTGCT
Actr8	TR	5	AGGTCGCATCTGCTTGTTGT
Actr8	TR	6	CGACACGTCAGAGCCCCCAT
Acyp2	TR	1	GCCCGGTCGATGCGAGAACT
Acyp2	TR	2	TCCTAGTTCTCGCATCGACC
Acyp2	TR	3	TCTGTGGACTACGAAGTGTT
Acyp2	TR	4	CTTGAGCAGCTCGGTCATGG
Acyp2	TR	5	TTCCTGAATCAGTACACAGA
Acyp2	TR	6	AAGTCCTGGCTGAGCAAGGT
Adam19	TR	1	CCGGACACTAGGACGCTGTA
Adam19	TR	2	CGGGGGCAGCGTGAGATGTT
Adam19	TR	3	AACATCCGAATTGCACTTGT
Adam19	TR	4	GCATACACACACGTACCCCG
Adam19	TR	5	TGCCGGTGCAGAACTCGGGG
Adam19	TR	6	GGATTCCAGGGGCCGGGCCT
Adnp2	TR	1	CTCAGTTCGCAAACCAAAGT
Adnp2	TR	2	ACTCTGCCGGTGCCCTCTGG
Adnp2	TR	3	GTGAACCAAGCTGTCCGCCC
Adnp2	TR	4	CAGTGCCATCGCCAGTAGTC
Adnp2	TR	5	AGGCCTCCACCAGAGGGCAC
Adnp2	TR	6	GCGGGGGAGCTGACTGCTGC
Adrbk1	TR	1	TTACCATCGTCAACGTCATG
Adrbk1	TR	2	TTTGGTCTTGTGCTGCCGGA
Adrbk1	TR	3	AGGGACGTCAATCGGAGACT
Adrbk1	TR	4	GCACGAACCTGGAAGAGATC
Adrbk1	TR	5	TACGCCGCTGAGATCATCCT
Adrbk1	TR	6	CATCTCTGAGCGGTGGCAAC
Aebp2	TR	1	GTGGCCGCGCTGCTGTTGAA
Aebp2	TR	2	TCCCCCGTTCAACAGCAGCG
Aebp2	TR	3	CCCCGTCAACCAGTCAGAGT
Aebp2	TR	4	CCCCGTCGGACGACATCTCC
Aebp2	TR	5	AACAGGTGTTCGTTTGCTTG
Aebp2	TR	6	GCAGCAGCGGCGATGGGGAC
Aes	TR	1	TCCAGGCGGAAATTGTGAAG
Aes	TR	2	GCTGAATGGGATTTGCGCCC
Aes	TR	3	GGTTCTGCCCTATTTGTCAC
Aes	TR	4	GTGACAAATAGGGCAGAACC
Aes	TR	5	CCGACAGGCAGCGGTGTCAG
Aes	TR	6	CCCCTGACACCGCTGCCTGT
Aff1	TR	1	CAGAGGCGGTGGCCACGAGT
Aff1	TR	2	AAGGAGACTCTGCTCCCGAG
Aff1	TR	3	TTCAACGCAATGGACTTCAT
Aff1	TR	4	ACCCCTTCCCTACGGCTCAA
Aff1	TR	5	AGAGACTCCTCATGACGGTT
Aff1	TR	6	GTGATCCGGGAGCAGAAGTG
Aff2	TR	1	TCAAGGTCTTCACAGGCTCA
Aff2	TR	2	CTAGTGTTATGACTATCTCG
Aff2	TR	3	TTACGTTTGCCCTTAGGGGC
Aff2	TR	4	TCAATAAATTCCCGGGACTT
Aff2	TR	5	TCCTACCTGGTAAAGCTCGT
Aff2	TR	6	AACTGCATATGTAAGGCCCA
Aff4	TR	1	TGTCTCTGCTCAAAAAAATT
Aff4	TR	2	TTTAGAGTCTCGTCCTGGGG
Aff4	TR	3	ATCTTCTGACTCGAATACCC
Aff4	TR	4	GCAACGAATGTTCTCTCCTA
Aff4	TR	5	CTGCTTAAGGCATCGGTTTC
Aff4	TR	6	CTTACATCCAAAGGTCGGGA
Agrn	TR	1	TCGAGGCGGTGCCACCGTCC
Agrn	TR	2	TGCCAGTGGAACCGGGACGG
Agrn	TR	3	GCATCCGCCTACTCCGCCAA
Agrn	TR	4	CTCTTGCCGCGCTTCACATC
Agrn	TR	5	TTGTCACGGCATTGGCGGCA
Agrn	TR	6	CCCGTGTTTAGGTTCGACAC
Ahctf1	TR	1	CGGCCACGCCAAAAAGCCAC
Ahctf1	TR	2	CACGACTGCTTGATGATTGA
Ahctf1	TR	3	TAGAAATGGCTACTCCCAAT
Ahctf1	TR	4	AAACTGAGGATGTCGACAGG
Ahctf1	TR	5	CTGATGGCTACTTAGCACTT
Ahctf1	TR	6	TGAGAGGAGTTTAAACCGAG
AI987944	TR	1	GAGACTATTGTGCCGCCTGA
AI987944	TR	2	GAGGGTATTGTGCCGCCTAA
AI987944	TR	3	TGCATTCTATCATGATTCTG
AI987944	TR	4	GAATGGAACCAATGTGGTCA
AI987944	TR	5	AATCATGATAGAATGCATAC
AI987944	TR	6	ATCAGTGTGGAAAAGCCTTC
Aip	TR	1	TTGCCCTCTTGGTGGATGAC
Aip	TR	2	GGCAATCTCCCCCTCACGCA
Aip	TR	3	GTAGCAGTGGTGTGATCTGC
Aip	TR	4	CACTGTGCAGCGTCCGAAAG
Aip	TR	5	CGCAGGCCACGTTCCACTTT
Aip	TR	6	CGTAGTCCTGTATCCTCTAG
Akap1	TR	1	CAGCTTACATAGGTCTTTGG
Akap1	TR	2	TAGGGGAAGGACGCATCCTT
Akap1	TR	3	TGGATGTCCGCTTCTCCCAA
Akap1	TR	4	GCGTTGGAACCCCAGGTCAA
Akap1	TR	5	CGTCGAACCTGGCGAGTCCT
Akap1	TR	6	TGTAAGCAGGAGTCCGCACT
Akt2	TR	1	TGGGTATAAGGAGAGGCCCG
Akt2	TR	2	GCCACCAGTACTTACCACTT
Akt2	TR	3	ATCCTCTCACCTTGATGTCA
Akt2	TR	4	TGTTCAGGGGGGGTAAGGTC
Akt2	TR	5	CTTCCTCCCTCAGGTGCTAG
Akt2	TR	6	ACAGAGAAATTGTTCAGGGG
Akt3	TR	1	CCGTAGCCGACCGATTGCAG
Akt3	TR	2	CATCTGAAGAGAGTGTTCGG
Akt3	TR	3	CCGATTGCAGAGGCAAGAGG
Akt3	TR	4	ACCTCACAGATTGATAATAT
Akt3	TR	5	TCCTATATTATCAATCTGTG
Akt3	TR	6	TGCCACTGAGAAGTTGTTGA
Ank1	TR	1	GTGCACAGCCTCCGCAGTCC
Ank1	TR	2	TTCCGAGCTGCACAGTGGAG
Ank1	TR	3	GGTTGTCCGTCCATGAGGGA
Ank1	TR	4	TTGCCAAGATGAACGACGCT
Ank1	TR	5	CGCAGTCTACTGCAGTACGG
Ank1	TR	6	CCATTGTGACCGTGGAGCCG
Ank2	TR	1	TGCTTCTAGGCGACCGCAGA
Ank2	TR	2	CGGCCAAGGCCGACCTTCTG
Ank2	TR	3	GCGGAGTGGGCATGATCAAG
Ank2	TR	4	CACCTCGCGCAGAGGTAGGT
Ank2	TR	5	GCCTTGGCCGCGATCGCCCG
Ank2	TR	6	TATTCGGTTTGATGGTAGAC
Ankfy1	TR	1	AATGCTTCGCTGGATCTATA
Ankfy1	TR	2	TTGAGCGTCCGGGACAGACA
Ankfy1	TR	3	CAACTTGAACAGCTTCTTGC
Ankfy1	TR	4	TTGCATACAGCTTGTCGGCA
Ankfy1	TR	5	ACAATAGTTCATCAGCGTAC
Ankfy1	TR	6	GTCAGCTCCTCGAGTACATA
Ankhd1	TR	1	TTGCAGATCCTGAAGTACTC
Ankhd1	TR	2	GTCAGTCTCCGGAGTACTTC
Ankhd1	TR	3	TCTTCTACTATGCACTCCAA
Ankhd1	TR	4	GTAGTGGTGGTTGCACTCGG
Ankhd1	TR	5	GGCATGTTCTGGTGGACGGC
Ankhd1	TR	6	TGCAGATGTCAACTCCCAGT
Ankib1	TR	1	CAGATGATCTTACAGTGGAA
Ankib1	TR	2	CAGACTGATTTCATCTGGGG
Ankib1	TR	3	TGGGGCCTTAGTCCTTCATA
Ankib1	TR	4	GCTCGTTCACAGCCTGCGGT
Ankib1	TR	5	ATTAAATGGTGTCCTACCGC
Ankib1	TR	6	CCGAGGCTGCAGCATAGTGA
Ankle2	TR	1	ACTCCACCTCGAAAGAAAGC
Ankle2	TR	2	GTACAGCAACTCCATCTCCG
Ankle2	TR	3	CAGTGTCATCACAGGATCTC
Ankle2	TR	4	GTGAAGGCAGTGCCCCTCGG
Ankle2	TR	5	AGAAGAATACCTTATCCAGA
Ankle2	TR	6	GCACGTTACCATGTCTCACA
Ankmy2	TR	1	AGAAGCCGTACCTTCTGATC
Ankmy2	TR	2	TGCAAGCTCCTCCTGCGCCA
Ankmy2	TR	3	TGGCGTCAGCTCCATGGCGC
Ankmy2	TR	4	TGCTCTCGGTAAATGCTACA
Ankmy2	TR	5	TTGATGCATGCAGCCTATAA
Ankmy2	TR	6	CATCTCGAGTTTCCCTTTAT
Ankra2	TR	1	TGTGCCGCAGCCCACATCAG
Ankra2	TR	2	CGTGAAGTCCTTAAATGAAG
Ankra2	TR	3	TCATCCCCATGGCGACGCCC
Ankra2	TR	4	AGCAGCCCAGGGCGTCGCCA
Ankra2	TR	5	AGGATTTACCCCCCTGATGT
Ankra2	TR	6	TTGACGTCAATGAATATGAC
Ankrd1	TR	1	ATATGAAGCTGCTGTTGCTT
Ankrd1	TR	2	CTGCATGTGGCGGTGAGGAC
Ankrd1	TR	3	GAACAGCAATGGGGCCGCAG
Ankrd1	TR	4	GCCGCAGGGGAATTCCTTCC
Ankrd1	TR	5	TCCACGACATGCCCAGTGGA
Ankrd1	TR	6	TCTCCGACAGTATAAACGGA
Ankrd10	TR	1	TCAGCGGCCAGGTGAGCGCG
Ankrd10	TR	2	TGTTCCCAGGCTAACGTGAG
Ankrd10	TR	3	AGGAGTCACCCGTGCTTAAC
Ankrd10	TR	4	ACACACGCCGCGCGCTCACC
Ankrd10	TR	5	ACTGCCCACTCACGTTAGCC
Ankrd10	TR	6	CCATTAGATCCTGTTAAGCA
Ankrd12	TR	1	TCAGAGTCATACTCAACGAG
Ankrd12	TR	2	CTTGACAGTTAATACTGCGC
Ankrd12	TR	3	GAAGGCAGCGGGGCTTTGCT
Ankrd12	TR	4	TTGGAACCGTCTAATCAGGT
Ankrd12	TR	5	GCACTCGGCCTCCTTCTCTG
Ankrd12	TR	6	AAGCTCTGTCCCTTAAAGAA
Ankrd16	TR	1	CCTGGGCCGAGGTGCAGTCG
Ankrd16	TR	2	CGATGCCAAGACCGCATACC
Ankrd16	TR	3	GGATGAAGCCATACGGTTCC
Ankrd16	TR	4	CACTGAATTGCATCCATGAA
Ankrd16	TR	5	ACCGCATACCAGGAACCGTA
Ankrd16	TR	6	CCATACTCCAAGCCTCCACT
Ankrd17	TR	1	GTGGAGTTGTTGTTAGCTCG
Ankrd17	TR	2	AACTGACCTTTACTCCTAAC
Ankrd17	TR	3	CTCGTACAGTCAGCCAGAGA
Ankrd17	TR	4	AGAAGGGGAACACTCCGTTA
Ankrd17	TR	5	TAGCTCCTCCAGTAGTATGC
Ankrd17	TR	6	CCATGAGCGGAGTTATCTTG
Ankrd23	TR	1	TGGCCTAGTGGCTGGACGCT
Ankrd23	TR	2	ATGCGCACTGCCACATGGAG
Ankrd23	TR	3	GGACAGGACGCCCGTGTTCT
Ankrd23	TR	4	CCGCGGCAGGCCCAGAACAC
Ankrd23	TR	5	CTGGACGCTGGGACCCCAAG
Ankrd23	TR	6	CAGATTGTCCAGAGTCAGTC
Ankrd24	TR	1	CCAAACGCCTACCGCGAAGG
Ankrd24	TR	2	CACTCACGCAGACTTGCCCT
Ankrd24	TR	3	ATCCCAAAACCCGCAGCCAG
Ankrd24	TR	4	GGGGGCTGCCACAAATGACC
Ankrd24	TR	5	CTGCCTCTGGCTGCGGGTTT
Ankrd24	TR	6	GTGCATCAGTGATGCTCAAC
Ankrd26	TR	1	TTCTGGGTGGCCGTAAGCAC
Ankrd26	TR	2	GGGTATCCAGAGAGCCCGCG
Ankrd26	TR	3	ACGTTGAGTCGTTCCGATCT
Ankrd26	TR	4	CTTGATCCACTCATGCAAGA
Ankrd26	TR	5	TGCTAGTCTATTGAAAATCC
Ankrd26	TR	6	ACCGCTGTATAGATTTCCTG
Ankrd27	TR	1	CATCGCCTCTGGTAACCAAA
Ankrd27	TR	2	CCCTGCACATTGCTGCACGC
Ankrd27	TR	3	TCGGAACGTCCGGTGGAAAG
Ankrd27	TR	4	GTTGTTGCAAGCATTGATGG
Ankrd27	TR	5	ACCTTGAACAGGCAGTCGAT
Ankrd27	TR	6	ATCACCTATCCTCTGACAGG
Ankrd28	TR	1	GTGAACGTGTCCGACCGAGC
Ankrd28	TR	2	TTAGAAGCTCATGGCCATAC
Ankrd28	TR	3	TCTGGAGAATCTACCGTGGA
Ankrd28	TR	4	CTCCATTTGGCAGCCTTAAG
Ankrd28	TR	5	AGATGTAGCTGCATAGTGCA
Ankrd28	TR	6	CTAAGAAATGATGCCAACCC
Ankrd46	TR	1	TGTCCAGCTTCCGAACCACG
Ankrd46	TR	2	TCCACTGGCCACAGATTACC
Ankrd46	TR	3	CGGCGCTTTGCCAGAACTAA
Ankrd46	TR	4	AGTCCCCATCGATGCAAGCT
Ankrd46	TR	5	CGTGTTCCCCTGGTAATCTG
Ankrd46	TR	6	CGCCGCGGCCCGAGGGAATG
Ankrd49	TR	1	CTGTAGGCTGCTCGGTGAAG
Ankrd49	TR	2	ATCCCTAGTGTTCACTTCAG
Ankrd49	TR	3	TATAGATGTTGTTCGTGAGC
Ankrd49	TR	4	GGGTCAAAAGGCCTTTCGTT
Ankrd49	TR	5	GACATCAACGCCCAAACGAA
Ankrd49	TR	6	CAAGGTGCAAAGGGGTCAAA
Ankrd50	TR	1	CTGCAGCTGCTGATCCGAGC
Ankrd50	TR	2	GGTCGTCTTCCGCAGGGTTC
Ankrd50	TR	3	AACAGTTCTCAGCATAGCTT
Ankrd50	TR	4	ATAGCCTCGTTGATCGATGT
Ankrd50	TR	5	CTCATAGCTGCAGCATATAT
Ankrd50	TR	6	TGCTAGACAAGGGCACACAA
Ankrd52	TR	1	CCTGAATGTCTGCGATAAAA
Ankrd52	TR	2	TGGCCAGAAAGAGCGCGGTC
Ankrd52	TR	3	CACCACTTCAATCTGGCCAC
Ankrd52	TR	4	GCTTGGCACTCACCGTCCTT
Ankrd52	TR	5	TCACCAGTGTCACTGCGCAC
Ankrd52	TR	6	CGTCTAAGTCCTTACCATTC
Anks1	TR	1	GATTCAGAGTAGTGCTCCCC
Anks1	TR	2	TCGGAAGCGGTCTGCTCGGG
Anks1	TR	3	GCGACACGTACCTTCAATCA
Anks1	TR	4	TCCAGCAGCCCTTGTTCCGG
Anks1	TR	5	TTATCGCCTCTCTAGCAGAC
Anks1	TR	6	TCTGCGCCCTGCTGGTGCCG
Ankzf1	TR	1	GTTCAAAGTCTGAAGCAGAC
Ankzf1	TR	2	CGCTGGAGCTCTCCAAAAGT
Ankzf1	TR	3	GGATGTTCGCAACCTGCTGG
Ankzf1	TR	4	ACCAGATTGGCCCCGCCAGC
Ankzf1	TR	5	TCGGGGATCATCCCTTTGTA
Ankzf1	TR	6	GGGGGGCCGGTTAGGTTTCT
Apbb1	TR	1	TCCTCCGCCTGGAGTTCTCG
Apbb1	TR	2	TGAAGGAACCAGCTTCACTC
Apbb1	TR	3	AAGGAGGTTCCTTAGTATGG
Apbb1	TR	4	TGTACCCTCATCCATCCAGC
Apbb1	TR	5	TTTAACCACTTGGCATTGGC
Apbb1	TR	6	GAGGCTGAGACGGCACCTTT
Apbb2	TR	1	ATCCCGATTTGCCGCCGGGC
Apbb2	TR	2	TCATTGACTCTCTTCCAGCC
Apbb2	TR	3	GCAAAGGTTTACCTACCGAC
Apbb2	TR	4	CTGCCCTAGCTCTCTAGCCG
Apbb2	TR	5	TTTAACCTCCAGCTTCTCGG
Apbb2	TR	6	GTGACCCTTTCCTAGAGCCG
Apc	TR	1	CCCAGCCGACTCCAGGCTTC
Apc	TR	2	CTGAAGATAAGCCAGAAGCC
Apc	TR	3	AAGACATCCAGACTGCCGCA
Apc	TR	4	AGACTCCGCTCGTATTCAGC
Apc	TR	5	GATGCCAATATCATGTCTCC
Apc	TR	6	CTGGTCCGTCTTTGGAGGAC
Apex1	TR	1	CCCCAAAACCTTGGCGCTCC
Apex1	TR	2	GTCCTTTAGAAACTTTCGGA
Apex1	TR	3	ATTGACCTCCGTAACCCCAA
Apex1	TR	4	GCTATGTGGGGATCTCAATG
Apex1	TR	5	TCTCCGAGCACTTGGTCTCT
Apex1	TR	6	ACTGCTACAAGCTGTACCAT
Arhgap17	TR	1	TTCCAGGCCCACCGGCGGGG
Arhgap17	TR	2	CCTGGGCCCTAACCTCCTGT
Arhgap17	TR	3	CTGGAAATGACTCTGACTCG
Arhgap17	TR	4	TATTTAGAGTGCCACCCCGC
Arhgap17	TR	5	TGCTAGATTGGTGTTGGACT
Arhgap17	TR	6	AGCCAAGGCGTTGCCATCCG
Arhgap5	TR	1	TTCGATGAGGCAAGAAAGTC
Arhgap5	TR	2	TGAAGAATATATCAACTTAG
Arhgap5	TR	3	CTGGAACGGTCACTAGGTGT
Arhgap5	TR	4	CCAGTAGGTACGTCTACAAA
Arhgap5	TR	5	ACTCAAAATGTAAGGCGATT
Arhgap5	TR	6	ACTAAATGGATCGCCACACA
Arid1a	TR	1	AACCTCCCGGAGCCGCCCGG
Arid1a	TR	2	ACCTGAGGGGTCCGGGCGAG
Arid1a	TR	3	ACGTCGCCCAGCTCGGCCCG
Arid1a	TR	4	GCAGCAGCAGCGACGGGGTG
Arid1a	TR	5	GACGCATGAGCCATTCTCCC
Arid1a	TR	6	GAATTCCGCTTCTGGAATGT
Arid1b	TR	1	TCCGGGTCTACAAGCAGCCA
Arid1b	TR	2	CACCAATGCCCACTGTGAAC
Arid1b	TR	3	CAGCGGCAGCAGTTTCCCTA
Arid1b	TR	4	CTGGCAACCAACCTGAACGT
Arid1b	TR	5	CAGGTGGTTGCGGAGGCATC
Arid1b	TR	6	CTCCATCGATGACCTCCCCA
Arid2	TR	1	AGAACACTAACCTGGACCGG
Arid2	TR	2	ATTTCATCCACCTCGAAAGC
Arid2	TR	3	CGGACAACAGGAGTGGAAAT
Arid2	TR	4	GTGGTTCCTCGCCGACAGGA
Arid2	TR	5	TAATGACATCGAAGGCCAGC
Arid2	TR	6	ATCTGGACTCCCAAATGAAG
Arid4a	TR	1	TAAAGGTGGTCTTCCCCGTT
Arid4a	TR	2	ACGGTGATGAGAGAACTCTG
Arid4a	TR	3	GCTGACAGCCGAGCCCGACC
Arid4a	TR	4	TCTGATCGGGCCTGAAACCT
Arid4a	TR	5	ACCAAAGTGAAGGTCAAGTA
Arid4a	TR	6	TCATGGCAAACCAAGGTTTC
Arid4b	TR	1	GCAGTAATGCACCAAGTAAA
Arid4b	TR	2	CTTTACTTGGTGCATTACTG
Arid4b	TR	3	GGTTGGTGTCATCTTTGCTT
Arid4b	TR	4	AAGCCATTATATTTCTTGGT
Arid4b	TR	5	AGCACAGGCCGTTTGTTAAT
Arid4b	TR	6	CGTCGAAGTTTACAGTTCTT
Arid5b	TR	1	CACATCGATGAGCATCGGAC
Arid5b	TR	2	ACCCGAGCACAGGTCTTCCC
Arid5b	TR	3	CGGTCCGATGCTCATCGATG
Arid5b	TR	4	CTCTGTTTGAAACCCAAGTA
Arid5b	TR	5	ATCGAGCGAATTCCCTACTT
Arid5b	TR	6	CTTCGGGAGAAACGGACAGA
Armc8	TR	1	GTTTCCAGGATCATGCGGTG
Armc8	TR	2	GAGCTGTCGAGCTGCTCTGT
Armc8	TR	3	TGCTACTACTAGGATTTCAT
Armc8	TR	4	CACCGCATGATCCTGGAAAC
Armc8	TR	5	AGTAGCTCCTCTGGAGTGAC
Armc8	TR	6	TACCAGGGTCATCGATACTT
Arnt	TR	1	CGGGAGCACACTGTATGATC
Arnt	TR	2	GGGGAGCAAATTCTGCCTAG
Arnt	TR	3	ACAGTGTAGGCCGTGGTTCC
Arnt	TR	4	CGAGCCAGGGCACTACATGT
Arnt	TR	5	ATATCCCTTCAATGTTGTGT
Arnt	TR	6	AAGCCCCTTGAGAAGTCAGA
Arpc1a	TR	1	ATCCTCAGGATCACCAGGGT
Arpc1a	TR	2	TTGCGCTGGATGCTCTGTTT
Arpc1a	TR	3	CTCTTTAACTACGATGACCG
Arpc1a	TR	4	CATCGTAGTTAAAGAGCATC
Arpc1a	TR	5	GACGAAAGCGCACGAGCTGA
Arpc1a	TR	6	GACATCCAGTTTGGACACAA
Arvcf	TR	1	CGCTGGGAGGTTGTGCTGCC
Arvcf	TR	2	GCTATGGCAGCTTGTCCCGA
Arvcf	TR	3	CCGTGAGTGCGAAGGGCTGG
Arvcf	TR	4	ACGGGCGGGGCCTTCGTGCC
Arvcf	TR	5	CACTGTGGCACGGATGTACG
Arvcf	TR	6	TGGCCGTACCCCGAGCCCTC
Asap1	TR	1	TAATCCAAGTCTATGCAGAG
Asap1	TR	2	AAGGGCAGTCTTAGCAGAAC
Asap1	TR	3	AATACTTACATATCACTTGA
Asap1	TR	4	GTACCTTTCCCGGCGTTCCG
Asap1	TR	5	TAGAATGTTCCGGAATCCAT
Asap1	TR	6	AGCATTCGGTTTCACTTGGC
Asb10	TR	1	GCACAGTTGAAAACAGCGGT
Asb10	TR	2	TAGCGTTGACACCACAGGAC
Asb10	TR	3	GCCGGACAGCTGAGCCTCGC
Asb10	TR	4	GGGACCTATCATCATCCGCT
Asb10	TR	5	CCCGGGGGCACTGTCCGGCT
Asb10	TR	6	CCACTTGTGCTCCAAACTTC
Asb11	TR	1	ACCCATTTCTATATCGTCAA
Asb11	TR	2	GCTGGGAACGCCTCTGTATG
Asb11	TR	3	GGGTATCCAGCCACTGACCA
Asb11	TR	4	CAGATTGATGACCTCCACAC
Asb11	TR	5	GGCCCAGCTTGAGATCTACC
Asb11	TR	6	CTTCGTGGATCGGTGAAGCC
Asb12	TR	1	TGAACCGTTTATAACGTTCC
Asb12	TR	2	TACACCAGGAACGTTATAAA
Asb12	TR	3	TGACAATGACTCCTGTACCC
Asb12	TR	4	CCCTAGGAGCTCCTGTAAGA
Asb12	TR	5	TGCTGTGAGCCACGGTCATC
Asb12	TR	6	TCAAATATAGCTTCATGTTC
Asb13	TR	1	TGCGCTTCATCATGCAGCCA
Asb13	TR	2	CATGCAGGCCTCGTGTAGCG
Asb13	TR	3	CCTTCATGCAGCAAGTCTGC
Asb13	TR	4	AGGGTTGACTTTCGCCCCAT
Asb13	TR	5	GAAGCCCACGATTGCCATTT
Asb13	TR	6	CACAGCATCCCCGCTACACG
Asb14	TR	1	TCTTCTTATAATCATCACTT
Asb14	TR	2	ACTGATCCCGCTCTTCTTGA
Asb14	TR	3	AGATGCCGACTTTGACACCC
Asb14	TR	4	GCCTGAACTCTTAGGAATGT
Asb14	TR	5	TAAGTCTATTACTGAGGCAC
Asb14	TR	6	AGCGCTGATGGGAAATGCAA
Asb15	TR	1	CCTGTTCAAGCTATAAAGAG
Asb15	TR	2	GCATGCACGGAAACATCTTT
Asb15	TR	3	TCCCTCCTGCTGAAGTACGG
Asb15	TR	4	TCTGTGCTATTCGAGGCAGC
Asb15	TR	5	AATGAGCAATTCAAGGCACT
Asb15	TR	6	ATTGCATGTTTGGATGTTAC
Asb2	TR	1	TCCCTCACTTACCTGGTCCA
Asb2	TR	2	CCTTCTTGGAGGCAACATGC
Asb2	TR	3	CTCCGCGTTCTTGCGCTCAC
Asb2	TR	4	CTGCAGTGTGCGTTGGTCAA
Asb2	TR	5	AGGCGTCGATGTTGGCGCCA
Asb2	TR	6	CGAAGTAGAGCGCAGAACTG
Asb4	TR	1	GCATCATGTGCATGAGCACG
Asb4	TR	2	GACAGTTGATGGTAGCATTG
Asb4	TR	3	GAGCACGTGGTCGCAATTCC
Asb4	TR	4	AGGTGACCTTCAGCACGTAC
Asb4	TR	5	TCGGGCAAGAGTGGCAAGCC
Asb4	TR	6	GGTAGATGCGCGCAGCCCCG
Asb5	TR	1	CTATCCTTGCGGCTTCCTTT
Asb5	TR	2	TGTTGAGCGGCAGCATGCAG
Asb5	TR	3	CCCTGTTAACTAACCTTTAC
Asb5	TR	4	CATCGTGAAAGGCAACCGAA
Asb5	TR	5	TCAAAATGTCGAGACATTCA
Asb5	TR	6	GTGAACTTACTGCTAGAATT
Asb8	TR	1	CAGAGACACCCCGCTTCATT
Asb8	TR	2	TTAAAGGCTGCCCAATGAAG
Asb8	TR	3	CAACGATACGCCGCTCAGCT
Asb8	TR	4	GTGCGGGCTCTCCTGGAGAG
Asb8	TR	5	CAAACTGTCCAACAGCTCTA
Asb8	TR	6	ACGTAGAGGACCTCATCAGA
Ascc1	TR	1	TCTATTAACATTCCGAAGCA
Ascc1	TR	2	CATTTCTGGAGGCAGACCCC
Ascc1	TR	3	TGGTACTGTTTCTCCTGGAT
Ascc1	TR	4	TGGTCAGCATCGAAATGGCG
Ascc1	TR	5	CTGTATTATAGGCACATAGT
Ascc1	TR	6	GTTGGTACTTCTAAGTGAGC
Ascc2	TR	1	CCTTGTGCGTGGACATTCGG
Ascc2	TR	2	TGGAGTCTGCAATTAAGAAG
Ascc2	TR	3	CTACCAGAAGTACAGCGTGG
Ascc2	TR	4	CAGTATAGTAACTTGGCTGC
Ascc2	TR	5	CTCCCCGAGTTTCTGGGGTG
Ascc2	TR	6	CTGGTATTCTCCTGGCTGCA
Ascc3	TR	1	TTGTTCATACTAGCCATGCG
Ascc3	TR	2	CCGGAGTTCCTTAGGATCAA
Ascc3	TR	3	ACAACATTACTGCCCACGCA
Ascc3	TR	4	TTTAATGCATGTCCGTACTC
Ascc3	TR	5	CGGAGGACAGTCCGTGTGAT
Ascc3	TR	6	GTAATGGCTGAGTTTATCGT
Asf1a	TR	1	TCACAAGATTCCACATTAAC
Asf1a	TR	2	TATTATCTTCCCAGTTAATG
Asf1a	TR	3	ATGTGGAATCTTGTGACTCT
Asf1a	TR	4	CTGATTACTTGCACCTACCG
Asf1a	TR	5	AGGTGATCTCGAACTGGAAC
Asf1a	TR	6	TTAGTGGGTCCCGTTCCTGC
Asf1b	TR	1	CATAAATGATCTTCCACTCC
Asf1b	TR	2	GGAGTGGAAGATCATTTATG
Asf1b	TR	3	CCCGGCCTCACCGTCAGACA
Asf1b	TR	4	GGCGTCCGTCTCAGGAATGA
Asf1b	TR	5	TGTCCCAGTTGATATGGAAT
Asf1b	TR	6	CGAACATATGCCTTCCTGCA
Ash1l	TR	1	ACTTACTCAACTTTGGCAAT
Ash1l	TR	2	AAGGCAAAACCGAAGAAGTT
Ash1l	TR	3	ACTTCTCTTGATGTGATGGG
Ash1l	TR	4	CATTGACACCACTGCTTGGA
Ash1l	TR	5	AAACCAAAAACCGTCTTAAA
Ash1l	TR	6	GCCATCTCTGGAGGTACGCT
Ash2l	TR	1	GCTAAACTTATCATAGCCTA
Ash2l	TR	2	GTGCCTTGGCGAATTTGACG
Ash2l	TR	3	GGTCATCAGAGATCTTTAAC
Ash2l	TR	4	CATAGCCTAAGGGAGCTTGG
Ash2l	TR	5	CTGCCACGTCAAATTCGCCA
Ash2l	TR	6	CTCTGATGACCGGCTGACCG
Asxl1	TR	1	AGACTATACATACCTGACGC
Asxl1	TR	2	CCGGGGGCATATCTGGTAAG
Asxl1	TR	3	CCGGAAGCCTCTTAAGAGGG
Asxl1	TR	4	ATGACCTAAGTGTGCTTACA
Asxl1	TR	5	TGGCCGTCTCTCGATTGCAG
Asxl1	TR	6	GTCATTAGCTAACTACCTAC
Asxl2	TR	1	CTAGGGTCTTGCAAGTGGCA
Asxl2	TR	2	CGGTCCTTAGCAGTGAAAAC
Asxl2	TR	3	AAATAGTGACCTGCCATTGC
Asxl2	TR	4	AACCTACAGGTCAAGATGTC
Asxl2	TR	5	CAAACCTCCTCAGTGCCTAC
Asxl2	TR	6	GACACTCACCAGTACCGAGA
Atad1	TR	1	TGTAGCTTCGTGGTCAGAAC
Atad1	TR	2	TATCAGTCAGTGTCGAAGGC
Atad1	TR	3	ATAGCGGAGTCAAGGTCTTG
Atad1	TR	4	ACACTGACTGATAAGTGGTA
Atad1	TR	5	GTACTTCACTATTAAATGGA
Atad1	TR	6	TAGATGCCATTGACCCCACC
Atad2	TR	1	CATTTGTGGTGGGAAATAGT
Atad2	TR	2	TGGCTCCAGTACGATCTAGC
Atad2	TR	3	TCTTGCCTGCTAGATCGTAC
Atad2	TR	4	CGCTGGTGGTGTAGATCTGC
Atad2	TR	5	ATGTGGGACATAGACTATGC
Atad2	TR	6	TGCTGACTGCCTGAGTAAAT
Atad2b	TR	1	GTTTGGCTGGAGGAGATACG
Atad2b	TR	2	GTGGTGCCATTGACGCCTGA
Atad2b	TR	3	ATCCGACGAAACCGTCGATC
Atad2b	TR	4	CTGAGGGTAGCGCCTCCGCA
Atad2b	TR	5	AGCAGACTGTTTGAGCAAGT
Atad2b	TR	6	CGTCAATGGCACCACCACGA
Atad3a	TR	1	CGATGTCCTACCTCGCCGTA
Atad3a	TR	2	TTGTGGCTGCAGGTTCATGC
Atad3a	TR	3	AATGCCTTCCTACACAGGAC
Atad3a	TR	4	CCATGCACAAGGTCTTCGAC
Atad3a	TR	5	GCATAAAAACGAGATGTTGC
Atad3a	TR	6	GCTCAGGCTGGTTACTGGCC
Atf2	TR	1	CGTTCGTCCAGCATCATTAC
Atf2	TR	2	TTCATCACTGGTAGTCGACT
Atf2	TR	3	ATGACACTGTCATTACGTGC
Atf2	TR	4	TCCTGGAACACTAGGCACCA
Atf2	TR	5	GTCGACTCGGGGTGAGGTAA
Atf2	TR	6	ACGTAATGACAGTGTCATTG
Atf3	TR	1	CCAGCGCAGAGGACATCCGA
Atf3	TR	2	CCATCGGATGTCCTCTGCGC
Atf3	TR	3	TGCAGAACGCACCTCAGACT
Atf3	TR	4	TCTCAGCTCTTCCTTGACAA
Atf3	TR	5	TACCGTCAACAACAGACCCC
Atf3	TR	6	GGCGGTCGCACTGACTTCTG
Atf4	TR	1	TTGTCGCTGGAGAACCCATG
Atf4	TR	2	CATCCAATCTGTCCCGGAAA
Atf4	TR	3	GGGTTCTCCAGCGACAAGGC
Atf4	TR	4	CCCATGAGGTTTCAAGTGCT
Atf4	TR	5	ACTGCCTAGCTCTAAACTAA
Atf4	TR	6	AGAATGTAAAGGGGGCAACC
Atf6	TR	1	TGCTAGTGGTTTCTGTGTAC
Atf6	TR	2	GTCCAATGACAAAGCTTTAA
Atf6	TR	3	AGCTGTCGCCATATAAGGAA
Atf6	TR	4	GAGACTCTGTTGTGTTAATC
Atf6	TR	5	AGGTTGAACCATGAACTTCG
Atf6	TR	6	GTGGTGAGCAGCCCGGTGAA
Atf7	TR	1	CAATGGAGGTTGTGGAATGG
Atf7	TR	2	TGGCTTCTGACGGCATAGGG
Atf7	TR	3	CAGGGAGCCAGGACGTACAA
Atf7	TR	4	TACCTTCTCCTTCAGTGGTG
Atf7	TR	5	AATGATGACTGAGTCCGTTC
Atf7	TR	6	ACACCTACCATTGTACGTCC
Atf7ip	TR	1	CCGTACGTACTTCTCACAGG
Atf7ip	TR	2	GTCTGCAGCGGACTGGCTTC
Atf7ip	TR	3	GTCCAAACGCCGGCGATATA
Atf7ip	TR	4	GAACAGTAATGTCGTCGAGA
Atf7ip	TR	5	ATTCTTCATCCATATATCGC
Atf7ip	TR	6	CTACTCGGCTCTGTCTTGTC
Atg16l1	TR	1	AAGCGACTCTCGCAGCCTGC
Atg16l1	TR	2	AACGCAGTGCAGTTCAGTCC
Atg16l1	TR	3	TTGACAAGAAAATTCGTTTC
Atg16l1	TR	4	TGGACCGCAGGGTGAAACTT
Atg16l1	TR	5	TTCCAGCATTACTGCCAGAC
Atg16l1	TR	6	GCGTCAAGCACGGCTGCAGA
Atm	TR	1	GGATGTACTCCGTGATCCAA
Atm	TR	2	TTGAAGGCGGTGAAGGTTGC
Atm	TR	3	TTAGACATGCTCAGGTTCTT
Atm	TR	4	CTCTCAAGGAGCATGCTCTA
Atm	TR	5	TATTATACAACCTACCTAGA
Atm	TR	6	CTCTGTCACAATTAAGCTTT
Atoh8	TR	1	TGTCCTGTCCCGAAGCCCGT
Atoh8	TR	2	GCGCCGGCGGTTCCTCCAGG
Atoh8	TR	3	TGGCTATAAAACTTTCCGAT
Atoh8	TR	4	GAGGCGGCGGTCGCTTCGCC
Atoh8	TR	5	GACGAGTAGGAACTTTCCCC
Atoh8	TR	6	CGGGAGCTTCCAAGTCCAAT
Atr	TR	1	ATTTACCTGCAGCATAACTC
Atr	TR	2	ATGAAATGGTTGGAGAATGC
Atr	TR	3	CTTGTGACGGTAATTCTGAA
Atr	TR	4	ATCCGGGCTAGTTGTGTTAA
Atr	TR	5	AATGGTCATCTTACCTGGTC
Atr	TR	6	TCGGCTCTCATTCGAACTTT
Atrx	TR	1	CTCTCGGAGCCGCGGAGAGC
Atrx	TR	2	TCAGATGATGAACCTGATGG
Atrx	TR	3	GCAGTCACCAAGTCCAGTAG
Atrx	TR	4	ATCGTGAGCTGCACAGCTTG
Atrx	TR	5	GGAAGTCCTCCAGCTCTCCG
Atrx	TR	6	ACCAGAGCCTCTACTGGACT
Atxn3	TR	1	AACTTGAATTCTCTGTTGAC
Atxn3	TR	2	GCAATTGAGGATAGCTCCAC
Atxn3	TR	3	CGCGCTCCAGGTCTGCTTTG
Atxn3	TR	4	ACAGCAGCCTTCTGGAAATA
Atxn3	TR	5	TAAAATACTCTCCTTGCAAT
Atxn3	TR	6	TACATACCTCGCACTATTCT
Aurka	TR	1	GTCCAGGGTGCCACACATTG
Aurka	TR	2	GAAGTTTGGAAATGTCTACT
Aurka	TR	3	CTCTGGGGGCAGGTAGTCCA
Aurka	TR	4	TGTTCTCTGCTCGTCAAACT
Aurka	TR	5	CCAACAGTACATCACTGAGT
Aurka	TR	6	AGTTGAAGATTGCAGACTTC
Aurkb	TR	1	GAAGACCATGTGCGGCACGC
Aurkb	TR	2	TCGTGGCGGGCTCCTTCCGT
Aurkb	TR	3	CCCTCGCGGGGAACTCTACA
Aurkb	TR	4	TGGTAGATCTATGGTGCATC
Aurkb	TR	5	ATAGTCCAGCGTGCCGCACA
Aurkb	TR	6	GCAAGCGCAGATGTCGTGGC
B3gat3	TR	1	CTGCAGCTCGAAGCGGAGGG
B3gat3	TR	2	TGTGGGTTTCCACACAGCAT
B3gat3	TR	3	TACACGACTCCTTGGGTCCC
B3gat3	TR	4	AAGGCCCTCGACTGGCTCCG
B3gat3	TR	5	GCCCCGAGACCAGCGGGGTA
B3gat3	TR	6	CCCGCTGGTCTCGGGGCTGT
Bach1	TR	1	CGGTGAGCTCTGCGTCAGTC
Bach1	TR	2	CCTCTTGCGACAGCGTTGCG
Bach1	TR	3	GGCCAAAGACGGCCCAGAAC
Bach1	TR	4	TTTGCGAGTAGCCCTGTTCT
Bach1	TR	5	TATTAACAGGTAACGGTTAA
Bach1	TR	6	GGCTAATCACACAAGCATAC
Bag1	TR	1	CTTCTTCACCCGCGGCTTGC
Bag1	TR	2	GAAACACCGTTGTCAGCACT
Bag1	TR	3	AGGCTCTCTGCAAACTTGAT
Bag1	TR	4	GGTTGCCGAGTCATGTTAAT
Bag1	TR	5	CAAGAACGTGACCGGGACCC
Bag1	TR	6	AGAATAGAGAAGTCACCTGC
Banf1	TR	1	TTCTATTCTGCAGGCTTATG
Banf1	TR	2	CCTCTTCCGAGAATGGCTGA
Banf1	TR	3	CGTCCTGAGCAAGAGGCTGG
Banf1	TR	4	GTCCCGGGACTGCTTGGCAT
Banf1	TR	5	GTGGGGAGCCTGGCCGGGAT
Banf1	TR	6	ATCCCGGCCAGGCTCCCCAC
Baz1a	TR	1	CTGTAAAAGCACCACCGATT
Baz1a	TR	2	GCAAGCGTGAACGACGAGTA
Baz1a	TR	3	CGGTGCATAAGCCAAATCGG
Baz1a	TR	4	CGCTACGGACGATGCCTGCA
Baz1a	TR	5	GCTCAGCCGAAGCTCCATGC
Baz1a	TR	6	ACGTTCTTATAAAACCGTCC
Baz1b	TR	1	CGATTTGAGGACCAGGAGTT
Baz1b	TR	2	CAAATGTTCTTCCGGAGACT
Baz1b	TR	3	GTACTGCGCAGGACACCTAT
Baz1b	TR	4	GCAGAAGACTATGGAGAACT
Baz1b	TR	5	GACTAGATGACAGAGCGCGT
Baz1b	TR	6	AGTGATAGGGTACTGAGCAT
Baz2a	TR	1	GAGAACTGCGCCTCCGTCCT
Baz2a	TR	2	CAGAAGACGGCCTAGGACGG
Baz2a	TR	3	TGGGTATTACCGTATCTTGC
Baz2a	TR	4	TCACGCCGGACAGCAGCCCA
Baz2a	TR	5	GAGCATTTACCCATGCTGGA
Baz2a	TR	6	GGGACCCCTAAGAGGCTATC
Baz2b	TR	1	TACATCCAAACGAAGAAGAG
Baz2b	TR	2	GTCTGCCACTCTTCTTCGTT
Baz2b	TR	3	GAGACAAGGGTGAGAAACTT
Baz2b	TR	4	GTCAGGGACGTGTCATCGCA
Baz2b	TR	5	CCTGGCGTGGGCGTGCCCAA
Baz2b	TR	6	GCATGGCAGGAGTCACCTTT
Bbx	TR	1	CACCCAAGGCTTGATAACCG
Bbx	TR	2	CTAGTATCTTGGTAGCACCT
Bbx	TR	3	AGTCTCTTGAAGAGTCAGGT
Bbx	TR	4	GGTCTCCGGGCTCGCTGCTC
Bbx	TR	5	TTTAGATCCTACTCAGATGG
Bbx	TR	6	GCCATTCCAAAGTTGAGCTG
Bcl11a	TR	1	CTGATCCTGGTATTCTTAGC
Bcl11a	TR	2	TGTTTATCAACGTCATCTAG
Bcl11a	TR	3	GTTCACCGACGCAGCCATAC
Bcl11a	TR	4	CAACTTACAAATACCCTGCG
Bcl11a	TR	5	TCCACCACCGAGACATCACT
Bcl11a	TR	6	GAGTGCAGAATATGCCCCGC
Bcl6	TR	1	TATGGGCTCTAAACTGCTCA
Bcl6	TR	2	TGGCAGCGATCACATTTGTA
Bcl6	TR	3	CAGCAACATCTACTCGCCCA
Bcl6	TR	4	GCAAGCGGGCGGTGCAGGGT
Bcl6	TR	5	CCGCAGGATGTGCACTTTGG
Bcl6	TR	6	CATGGCCTACCGAGGTCGTG
Bclaf1	TR	1	CTGCCTCCTTGACTAAAGAC
Bclaf1	TR	2	TACCTGTTGGAATCGTCAAG
Bclaf1	TR	3	TTCAGGACGGTGAGAATCAC
Bclaf1	TR	4	ATCTCCTTCAGGATAAAAGG
Bclaf1	TR	5	CAGAGGATTATAGACAGTTT
Bclaf1	TR	6	TTCATCTCACCGGAATACTG
Bcor	TR	1	TTGGATCACAGGGTCAGCTG
Bcor	TR	2	TTGTCTGAGCAGTGGACGAG
Bcor	TR	3	GCATCTGTGCCACCCATGCG
Bcor	TR	4	CGAGTCGAGGAAAGGGTATA
Bcor	TR	5	TTTGGAGATCCGTCTTCGCT
Bcor	TR	6	TCACGGCGTTGTTGGATCAC
Bcorl1	TR	1	TCCGTTTCTTTCTCTTCACG
Bcorl1	TR	2	CCCAGGTTCTACCTGTTGGC
Bcorl1	TR	3	CACACGATAAGCCCATGGTC
Bcorl1	TR	4	CCCCAAGGAACTCCGGACCA
Bcorl1	TR	5	TTCCATTGATGGAACACCGT
Bcorl1	TR	6	TAACGGGATTTCACTGTGCT
Bcs1l	TR	1	CTAGACCCTATAAAGTACCA
Bcs1l	TR	2	ACGTCGGCGCGGATAACCAA
Bcs1l	TR	3	TCCGCGCCGACGTCGGCCAC
Bcs1l	TR	4	GGGGATAAATTCAAACTTGG
Bcs1l	TR	5	CTAGGCCGCCTCACCTTCAG
Bcs1l	TR	6	GTGTGATCATGTAATGGCGC
Bdp1	TR	1	GAATGTTGAAATTACCTGGT
Bdp1	TR	2	CGGCAGCACTGGCTCTCCAC
Bdp1	TR	3	TCTGCAGCTTTCACTACATT
Bdp1	TR	4	GACCTAAGCCTAATCTGGCA
Bdp1	TR	5	CTGGACCATCAGAAGGTTCC
Bdp1	TR	6	CTATAAGGCCCGAAAACTGA
Bhlhe40	TR	1	CCAGGTACTGAAGTACCTCA
Bhlhe40	TR	2	TGCTGCAGGGTGGTGCTTCC
Bhlhe40	TR	3	TGGGTGTGGCCCAAGAAATG
Bhlhe40	TR	4	CCGAATGCAGCTCTCAGAAG
Bhlhe40	TR	5	CCGCTCTGCTCCCCACCCGA
Bhlhe40	TR	6	CCACGGCGAACCTGCGTCCA
Bhlhe41	TR	1	TCCAGCTCTCAAAGCGCGCG
Bhlhe41	TR	2	GGAGCGCTCTCTGAAATCGC
Bhlhe41	TR	3	TAATCTGTGCGGTAACTTGT
Bhlhe41	TR	4	CTGACGAGCTGTGCGCAGCG
Bhlhe41	TR	5	GCCACAGGTGCCCTCCGGCA
Bhlhe41	TR	6	ACGCAGCGGGCGACGCGCTC
Bicd2	TR	1	TCCCGGCGGGGGTCACTCAG
Bicd2	TR	2	TAGTGCCCTCCGGCGCCTGC
Bicd2	TR	3	CCGGCAGCGGATTGCCTCGC
Bicd2	TR	4	GACGCCGAAGCCCTGGTCAA
Bicd2	TR	5	TAGTCGAGCATGACACGGTT
Bicd2	TR	6	CATGCTCGACTATTATCGTG
Blzf1	TR	1	TGAGTTAAAGAAGTTACTCG
Blzf1	TR	2	AAGAACGCCCGGGCTGTCTG
Blzf1	TR	3	TTCCCCAGCTGAAGAACGCC
Blzf1	TR	4	GTGCTAAGTCTGCCGTGCTA
Blzf1	TR	5	TCTTGGTCTCCTTACAGTGG
Blzf1	TR	6	AAGTCTGTTGAAGTCACCCA
Bmi1	TR	1	CGAGCTACTTACTCTTCTCC
Bmi1	TR	2	GCTTCTAGGTGAATGATAAA
Bmi1	TR	3	AAAGGATTACTACACGCTAA
Bmi1	TR	4	AACATGTATTGTACGTTACT
Bmi1	TR	5	AAGTGACTCTGGGAGTGACA
Bmi1	TR	6	AGCGTGTAGTAATCCTTTAA
Bmpr1a	TR	1	ACATTAAAGGCACTGGTTCC
Bmpr1a	TR	2	CACCGAAAGCCCAGCTACGC
Bmpr1a	TR	3	TTCTATTGTCCTGCGTAGCT
Bmpr1a	TR	4	TAAATGGCGTGGTGAAAAAG
Bmpr1a	TR	5	CATGACGCATTAACACCGTC
Bmpr1a	TR	6	AGTTGCTGTATTGCTGACCT
Bod1	TR	1	AGCGGGATTGACAGGGCCGC
Bod1	TR	2	TAATTTCGTGTCAACACATC
Bod1	TR	3	ACCGTCCGGGGGCTCGAGTG
Bod1	TR	4	CAGGCTTCGGGACCGTCCGG
Bod1	TR	5	CCCCGGACGGTCCCGAAGCC
Bod1	TR	6	AATCCCGCTTCGCTGCCTCC
Bod1l	TR	1	CCGAAGAGGAAGCACGTCAC
Bod1l	TR	2	TTAATGGCAGTAGGCACCAG
Bod1l	TR	3	AGCGTAATTGTAAGTGCCCT
Bod1l	TR	4	TCTATGACTGCACTTATCTG
Bod1l	TR	5	GACATGCTTCCGCTTGCACA
Bod1l	TR	6	TGTCAGTATTGGGTAGAGAT
Bpnt1	TR	1	GCATTCTTGGTTACAGACCT
Bpnt1	TR	2	GCTCATCTGCACCAAGCGGT
Bpnt1	TR	3	AAGCTTTGCCTTCGATCAGC
Bpnt1	TR	4	CGGCGCTGGGCAGGACCATC
Bpnt1	TR	5	GGTCCTGCCCAGCGCCGCGT
Bpnt1	TR	6	GATAATGTGCTTCCCGGCAG
Bptf	TR	1	CAGAAGCCCGTCCAGCTTAG
Bptf	TR	2	GTGGACGCTGCGATGACTGC
Bptf	TR	3	CAAAAGCAGTGGACTTCGAT
Bptf	TR	4	GGCTCCACAAAAGCAAGCGA
Bptf	TR	5	TTGGAACGTCTGACCTGTGC
Bptf	TR	6	GATCGGAGGCCCTTCCGCTG
Brap	TR	1	TCACATCCGTCATTTCCCGA
Brap	TR	2	AATCTGGTCTGGGAGCTGTT
Brap	TR	3	ATAGTCCCAGACTCGATGGT
Brap	TR	4	GTTTGACAGTATCGGCACAC
Brap	TR	5	GCTGTGGGCGGTACGTGAGT
Brap	TR	6	GCTCACCAACCATCGAGTCT
Brca1	TR	1	TGATGAAGTCCTCAGGTTGA
Brca1	TR	2	GGGACCCAAGCACCATGGAA
Brca1	TR	3	AACCCCAAGGAACTCGTCCA
Brca1	TR	4	ACACGCGCTTAACCTCAGTC
Brca1	TR	5	GCGTTCAGAAAGTTAATGAG
Brca1	TR	6	TCAAATCGTCCCTCTGTCAG
Brca2	TR	1	CAGGTGGATTGTATGGAAAC
Brca2	TR	2	GTGGCAGAAACGTCGTGAGC
Brca2	TR	3	CCTGATACTCGGAGAAAGAC
Brca2	TR	4	TGGGAGTGACAATACACCCT
Brca2	TR	5	CCCATAAGTGCGTGAAGGAT
Brca2	TR	6	AATTGACAACAGCAGGAGAT
Brd1	TR	1	CGTCTGTTTACATCGCTTGA
Brd1	TR	2	CGATGAACTTGTAGTACACA
Brd1	TR	3	CGGAGGCCGTTGAACATTTA
Brd1	TR	4	CATGTCAGTTTCCACCGGGC
Brd1	TR	5	CGCCAGTAGTGGCGATGTGC
Brd1	TR	6	GTGTGCCGTGGGTGCTGGGC
Brd2	TR	1	AAAAGGCGTTAAACGGAAAG
Brd2	TR	2	AGAGACAGCAGGCACCTGAT
Brd2	TR	3	CATTAGGACAATATCATCGG
Brd2	TR	4	AGCGTCCACTGGCTTATAGA
Brd2	TR	5	AGTTGGTTTGTTACCCGTCC
Brd2	TR	6	CAGTATTACCAGTGCCCATC
Brd3	TR	1	AGTGGCCCGAAGGGAGAGCG
Brd3	TR	2	AAGCCAAGGTAGTGGCCCGA
Brd3	TR	3	GCGGCCCCCGCTCTCCCTTC
Brd3	TR	4	CTCCCTTCGGGCCACTACCT
Brd3	TR	5	TCTTGGACAGCATCTCCCGG
Brd3	TR	6	ACTATTGCCCCCTGCTCCAA
Brd4	TR	1	CAACCCCCCTGACCATGAAG
Brd4	TR	2	ATCATGATAGTCCAGGCAAA
Brd4	TR	3	ACGGCAGCCGGTGAGGCAGG
Brd4	TR	4	GAGTGGTGCTCAAGACACTA
Brd4	TR	5	GTGAGGGTGGCTCATGAATG
Brd4	TR	6	ATAGGGTCAAAGACACTGCC
Brd7	TR	1	CCTTTAGTTCTTCTATGGAC
Brd7	TR	2	CCAGATGGGACAACAACACT
Brd7	TR	3	CCAAGATTACCCGTATGTTA
Brd7	TR	4	TTAATAATCATGGAGTAGCC
Brd7	TR	5	GGGGCTTACCTGAAATTGTT
Brd7	TR	6	CCATAACATACGGGTAATCT
Brd8	TR	1	ACTAATCCAAGCCGGGCACA
Brd8	TR	2	GTCAGGAATCCCAGGAAACG
Brd8	TR	3	AGAAGAGTGTTTCCGCTCAG
Brd8	TR	4	CAAAGGCTCCAAGCATAGAT
Brd8	TR	5	AAGCTTAACTGGCGGCTCAC
Brd8	TR	6	GCGGAAACACTCTTCTTTGA
Brd9	TR	1	ATTAACCGGTTTCTCCCGGG
Brd9	TR	2	TTCATCGTGCCAAAGTCCAT
Brd9	TR	3	ACGAGAGCACACCTATCCAG
Brd9	TR	4	TCACAGGTGGTGATCACTCA
Brd9	TR	5	TACCTGATAACTTCTCTACT
Brd9	TR	6	CCTTGCCACCCGGGAGAAAC
Brpf1	TR	1	AGCACATCCCACCAGCTCGG
Brpf1	TR	2	CTGCACGAGAAGGTGACTGC
Brpf1	TR	3	GTCTTACCGGTAGTAGGAAG
Brpf1	TR	4	GTGAGCTTCCACCGAGCTGG
Brpf1	TR	5	TACCTGTGTGGCGGGATGCA
Brpf1	TR	6	CAAGCGAGAGAAACTAAAAA
Brpf3	TR	1	GTTAGCTTCCAGCGGGCGGG
Brpf3	TR	2	CCCAACGGGGAGCTGCCAGC
Brpf3	TR	3	GTTCCTAAAGTCCCGGAAGG
Brpf3	TR	4	TCCACGTGACATGCGCGCAG
Brpf3	TR	5	GAAGGCGTCTTCGTCGATTA
Brpf3	TR	6	GCAATGGGGGCGCTTCTGGC
Brwd1	TR	1	GTTATGGACCTGAACATGCC
Brwd1	TR	2	CTCGACCTGGTACTAATCTC
Brwd1	TR	3	CACGGGCATCTTCTGATATT
Brwd1	TR	4	GCAGGTGATGTACTTCCGTC
Brwd1	TR	5	GTGGTGTCCGTTATCCACAC
Brwd1	TR	6	TACACGTCCGTTGTCTAGAC
Brwd3	TR	1	TCGCCTCCCGCTTCGATCAA
Brwd3	TR	2	CTACGCCGAAGGCCAATATT
Brwd3	TR	3	AATGTGCTGGTAAGCAGATG
Brwd3	TR	4	TTCAAGCAGCATAGCGTAGG
Brwd3	TR	5	GTGTAGCCTTTGATCGAAGC
Brwd3	TR	6	GATATGGAGCCGATTCCAGA
Btaf1	TR	1	GTCTTAACTCGAATAATCGA
Btaf1	TR	2	TCATTCTGCATACGTGTGAA
Btaf1	TR	3	ATTCGTTTCCACTGCATCCC
Btaf1	TR	4	CTCAATCCGTTGCATTATAC
Btaf1	TR	5	AGGAAGTAGTGGGACTATCC
Btaf1	TR	6	CAAAGCCAAGCACTCATCCA
Btf3	TR	1	CGTCCTCGGCTTCCGCCGAG
Btf3	TR	2	CCACCCAGGCGGACTCTCGG
Btf3	TR	3	GCGACGCCCTCTCTCCCTCT
Btf3	TR	4	GTACCTGAGACTCCCGTCCT
Btf3	TR	5	TCTCGGCGGAAGCCGAGGAC
Btf3	TR	6	AGGGAGAGAGGGCGTCGCTT
Btg1	TR	1	TTCCCAGAAAAGCCGTGCAA
Btg1	TR	2	GATCTCGCCTATCATGGTGG
Btg1	TR	3	ACCCGGGCCGCCACCATGAT
Btg1	TR	4	GATAGGCGAGATCGCCGCCG
Btg1	TR	5	CCCCTTGGTGCGGAGGAACT
Btg1	TR	6	CGCTCGTGAGCCCCTTGGTG
Btg2	TR	1	CTTCATAGGGATCAACCCAC
Btg2	TR	2	GATGCGGTAAGACACTTCAT
Btg2	TR	3	GCTCACCGGTCAGTGCGTCC
Btg2	TR	4	TCACGCAGCCCCGAGTCCTC
Btg2	TR	5	CGTGAGCGAGCAGAGACTCA
Btg2	TR	6	CCCACGGCGGCGGCGATCTC
Btrc	TR	1	ATGTCGCCCACATCTCCAAT
Btrc	TR	2	TGCGATGCCTGTATAACCCA
Btrc	TR	3	CGCCAGTCCCTGGGTTATAC
Btrc	TR	4	CCTGTCTCTGTACTGCAAAC
Btrc	TR	5	GATGAGAGGGTGATCATCAC
Btrc	TR	6	AGAGAGTCCCTACCTGACGG
Bub3	TR	1	CAGCATTACACGGAGTTCTG
Bub3	TR	2	CTACGTAGAAGGCGCAGTCC
Bub3	TR	3	AATTGGCGGGCACATCGTAG
Bub3	TR	4	ATGTGCCCGCCAATTCCATG
Bub3	TR	5	GAGGCGCACAGACGTATCCC
Bub3	TR	6	CAGAGCCGAAGCACTAACAA
C1d	TR	1	GTGTTACTAGTTGGACCCAT
C1d	TR	2	CTTACCAGTTCCTGCTTCAC
C1d	TR	3	TCACGAGTCTTTAACAGCCC
C1d	TR	4	ACAGTTTATTTGGCAACTCA
C1d	TR	5	AAAGACTCGTGAATTTCTAC
C1d	TR	6	CCCATTGGAACAAGCAAAGG
Cacna1a	TR	1	CAGCATCAAAAGTGCCAAGC
Cacna1a	TR	2	CCTCCAACTCCGCAGGTGTT
Cacna1a	TR	3	GACTTTGTCGTGGTGCTAAC
Cacna1a	TR	4	GGCGCAGCGCTTCTGGCGCA
Cacna1a	TR	5	CAGCTCCCACACTCACGGGT
Cacna1a	TR	6	ACGGGGACGCGGCTGAGCGC
Calcoco1	TR	1	CATACCGGAACTGGTAGAGT
Calcoco1	TR	2	TCACGTGTTCAAGACTGAGC
Calcoco1	TR	3	GCTGCGGTGTAGTTCAGCTA
Calcoco1	TR	4	GAGATTATCACACGTTCGTG
Calcoco1	TR	5	GTTCCGAGAGCCAAGGCCCA
Calcoco1	TR	6	CACAGTGAAGGCCCTGACAC
Calm1	TR	1	AGGAACTGGGGACCGTCATG
Calm1	TR	2	GGAGGGGACCGCAAGCGAGG
Calm1	TR	3	ACTCCCGACTGGGCTGGTCA
Calm1	TR	4	CTCCTAAGTTTGTCATGACG
Calm1	TR	5	CGGGAGTCCCCCCTCGCTTG
Calm1	TR	6	GCGAGGGGGGACTCCCGACT
Camk1	TR	1	GCTGTGGAGAGCACACTGCC
Camk1	TR	2	CAAATGTCGTATGAAATCTT
Camk1	TR	3	TCACAGGTAAACCTCTTCTC
Camk1	TR	4	AGAATCCTTTCTCCACAATT
Camk1	TR	5	AGAGCTGTTTGACCGAATTG
Camk1	TR	6	CATCCAGACTGTAGTACAGC
Camk1d	TR	1	CTGGTGGAGAACTCTTCGAT
Camk1d	TR	2	GAACAGCCAAAGACTTCATT
Camk1d	TR	3	CAGATTCCGAATGAAGTCTT
Camk1d	TR	4	TCCACGGCCTGCGGGACCCC
Camk1d	TR	5	CAGCACCCACTTACGTTCCG
Camk1d	TR	6	CTGTGGACTGCTGGTCCATC
Camk2a	TR	1	AGGCACCAGCTTTGATCTGC
Camk2a	TR	2	CCCAGGGCTCACCGATATTG
Camk2a	TR	3	CCTACCGGAGAAGTTCCTGG
Camk2a	TR	4	TGCAGGAGCAGACCTACCCA
Camk2a	TR	5	GGTGGATAGACGCCCTGGGT
Camk2a	TR	6	CACAGGAAGATGTGCGACCC
Camk2b	TR	1	TCCGAAGGACCTCGGGAGAC
Camk2b	TR	2	CACTGGGTTATGGATAACGG
Camk2b	TR	3	CAATGTTGGAATGCTTCAGC
Camk2b	TR	4	CGCTGTGTCAAGCTCTGTAC
Camk2b	TR	5	AGCCCCGCCTCACTGAGTTG
Camk2b	TR	6	GGAGTAACGGTGTCCCACTC
Camk2d	TR	1	AGATGTATGAAAATCCCTAC
Camk2d	TR	2	GAGACTTCACGACAGTATAT
Camk2d	TR	3	TATTGGGGTGCTTCAAGAGA
Camk2d	TR	4	TTCAACAGACCATCAGAAAC
Camk2d	TR	5	CCGCATGCCCACATATCCAC
Camk2d	TR	6	AGGTATACCAGCGCCGGGGT
Camk2g	TR	1	CAGGGCACGCTCACCTCGGG
Camk2g	TR	2	ACCTCAGGGGACAAGTAACC
Camk2g	TR	3	TCTGCAAGGGCGCAGGCTCT
Camk2g	TR	4	GGGGTGCCTTCTCAGTGGTC
Camk2g	TR	5	TGGCCTGGCCATCGAAGTAC
Camk2g	TR	6	GAACCCCATCCTTACATCGT
Camta1	TR	1	AGGCGGCGAGTGCCGGATAT
Camta1	TR	2	CAGCAGCCTAAGCGAGTCAG
Camta1	TR	3	AGGCGGCCCCTGACTCGCTT
Camta1	TR	4	CGGATCACCCCATTGGTCTC
Camta1	TR	5	GGCACTCGCCGCCTGCAGAG
Camta1	TR	6	CTTCCTTACCAGAGGAGTAC
Camta2	TR	1	GGGGTCAAGGTGCTCATCAC
Camta2	TR	2	TCAGTAGCGACCGTCGAGAA
Camta2	TR	3	AGCAGCGTAAGACACCAGGC
Camta2	TR	4	TGCTCTGCGGCCTCTGTCCA
Camta2	TR	5	AGCCTGCGGAGCCAAGTGCC
Camta2	TR	6	GGGTTCTGCAAATCCTGAGG
Carf	TR	1	GTACACCACCAGCATCCATC
Carf	TR	2	TGATTATCTTCCTGTCAATT
Carf	TR	3	TCAATATGATCTTCAGTCTT
Carf	TR	4	ATGGGTGTGTTACAAGAAAG
Carf	TR	5	AGAACCGATTCCCAGCAAAA
Carf	TR	6	ACTTGCGGGTGGAGACGAGA
Carhsp1	TR	1	TAACTCACTCAGAGATGTGC
Carhsp1	TR	2	GCCGAAGACTTACGCTGAGA
Carhsp1	TR	3	GAGAGCGATCCCGGGTGCGA
Carhsp1	TR	4	AGGACAGTGCGGGCTTCGCA
Carhsp1	TR	5	TTTCCCTCTCAGGACAGTGC
Carhsp1	TR	6	TCTCTCCTGCAGTGTGGAAG
Carm1	TR	1	GAGCTATGACATCAGTATTG
Carm1	TR	2	GTGGCACAGGTGGACCAGAC
Carm1	TR	3	GGCCCTCAGAGGCGCCGCTG
Carm1	TR	4	CCTCAGATCGTTCTAGATGT
Carm1	TR	5	CGAACCAGAAGGCCAAGCCA
Carm1	TR	6	CCGCTGTGGATGAGTACTTC
Cask	TR	1	GTGTTACTTACCATGAAATG
Cask	TR	2	CATGCGGCGTACTAGGTCTT
Cask	TR	3	GAAGACTGAGTGCGGTAGCT
Cask	TR	4	GCGAGTAGCTTGCATTGCCA
Cask	TR	5	CAGTGTCGCTAACCAAACAG
Cask	TR	6	ATGCCACCTCATCACAACTC
Caskin2	TR	1	GGCCACCTCCTGGTGTTCCC
Caskin2	TR	2	CGCTGTCAACGCTGCCTCGC
Caskin2	TR	3	TGTTTACCCTTCTCACCTGC
Caskin2	TR	4	CGGCCGCAGGTTGTGATATC
Caskin2	TR	5	GAGAAGGCCCGGGGAACACC
Caskin2	TR	6	ACCCACCTCGGCCGAAGCGC
Casz1	TR	1	GCTGAACGACGGGCAGCCAA
Casz1	TR	2	CAAGCCTCCCAATAGCAAGA
Casz1	TR	3	ACGGCTTCTAAAGATGACAG
Casz1	TR	4	AATGAGGCGCTCCCACGGTT
Casz1	TR	5	TCCTTCTAGCGATCCATGCC
Casz1	TR	6	GCGGCGGCACATCCGGTCCT
Cbfa2t2	TR	1	GTGGAGCGGCCTTGGAGCTC
Cbfa2t2	TR	2	GGCAGTTCTGAGGCGCTGTC
Cbfa2t2	TR	3	GGCGCTCCATGGCAGTTCTG
Cbfa2t2	TR	4	CGGCATCGGGGCTGAAAGTC
Cbfa2t2	TR	5	TCTCTCGCGGACAGTCCATA
Cbfa2t2	TR	6	CAGGCCTGGCGGGCGCCCTA
Cbfb	TR	1	AAGTCGACATATTCCCGGCT
Cbfb	TR	2	ACAGCGACAAACACCTAGCC
Cbfb	TR	3	AGATTAAGTACACGGGCTTC
Cbfb	TR	4	CTCCACAGATTGGATGGTAT
Cbfb	TR	5	CGTGTCTGGCGCTCCTCGTG
Cbfb	TR	6	TTCCAGAACGCCTGCCGCGA
Cbr1	TR	1	GGTTGGCCTAATAGTGCATA
Cbr1	TR	2	GTGACCCCATATGCACTATT
Cbr1	TR	3	GCAGTGCGCGAATGCTCTGC
Cbr1	TR	4	GGCAGTGCAAAAGCTGCAGG
Cbr1	TR	5	TACAAAGAAAGGAGTCCATG
Cbr1	TR	6	GGACGAGGAGCGGGGCCAAA
Cbx1	TR	1	TTACAGTCAGAAAAGCCACG
Cbx1	TR	2	TGGTGGAAAAAGTTCTTGAT
Cbx1	TR	3	GTTTCAGTGAGGACAACACT
Cbx1	TR	4	CTACAGGAAAAACTCTGATG
Cbx1	TR	5	TGACATTGGCTTCCTTGGCA
Cbx1	TR	6	TGATTCTGAAGATAAAGGAG
Cbx4	TR	1	CGGCGTGCTGATGCTGCGGG
Cbx4	TR	2	TTGGCAGGGTGCTCGGAGAC
Cbx4	TR	3	CACTTGCAAGATATAACACG
Cbx4	TR	4	GAGCCACCCTCCTGACAAGT
Cbx4	TR	5	CCACAAGAAACGTGCTGCCG
Cbx4	TR	6	CCGCCCCCGCCAGGGAAGAG
Cbx5	TR	1	CAAAGCAATGATATCGCTCG
Cbx5	TR	2	ATCGGAGCAACAGATTCCTG
Cbx5	TR	3	TAAGAACATTAAGTCACCGC
Cbx5	TR	4	GCGCATGGTTAAGGGGCAAG
Cbx5	TR	5	AAAGGTGTTGGACAGGCGCA
Cbx5	TR	6	ATCGCTCGGGGCTTTGAGAG
Cbx6	TR	1	GACTCGGCAGGTACAGCACT
Cbx6	TR	2	ACAGATCGGCTCAGGGTCTC
Cbx6	TR	3	TCCAACTCACTTCTGCTCGA
Cbx6	TR	4	TTTCGGGCGGGCCAGTGCCC
Cbx6	TR	5	GATGTGGCCTCCTCGGGGCC
Cbx6	TR	6	TGGTGCATCGTCTGGGTCAG
Ccdc136	TR	1	CCCATAGTGTGATGCTCTGC
Ccdc136	TR	2	CGAGTCTCAGACGTCAGAAC
Ccdc136	TR	3	TGAGGAGTATCAGGCCTTGC
Ccdc136	TR	4	GTGCCCAATCTCCTCCTGGC
Ccdc136	TR	5	GAGTGACATAGCGTCCTTGC
Ccdc136	TR	6	TTAGGCCCTCTAGCATCTTG
Ccdc6	TR	1	ATTGGGCTGGACACAGTGCG
Ccdc6	TR	2	ATCGCCTAGAGACATCTCCA
Ccdc6	TR	3	ACACACTCACCGGGTGATAT
Ccdc6	TR	4	TCTTTCGTATGCAAGTCACA
Ccdc6	TR	5	ATGGAGATGTCTCTAGGCGA
Ccdc6	TR	6	GTCGTCCTGCTCGGCGACCT
Ccdc88a	TR	1	TCTCGCCTCAGCACTAATCT
Ccdc88a	TR	2	CTGCCTAAGTCTTCGGATCT
Ccdc88a	TR	3	ACCCGCTCAGACTCCAGTGA
Ccdc88a	TR	4	CTGCGGAGTCCGCAGTGCTC
Ccdc88a	TR	5	AAGCCAAGATCCGAAGACTT
Ccdc88a	TR	6	AGAAGAGCTCCGGAGCACTG
Ccnc	TR	1	CTGGTCTAGTTACCATGCAA
Ccnc	TR	2	CATGTAGGCGCCATTAATAC
Ccnc	TR	3	CTAAAGCGATCATGAACGGA
Ccnc	TR	4	GTACGACACAGGCTACATGT
Ccnc	TR	5	ATCTTTCTGTTGTACGACAC
Ccnc	TR	6	CTTACATGATTCATCCTGTA
Ccnh	TR	1	ATACTCACATTATTATCCGA
Ccnh	TR	2	TCGATGAGGAAGCCTTCAAA
Ccnh	TR	3	TGCGGTTGGCGTCCGCCCGC
Ccnh	TR	4	GGTTTACCTTTATATCGATG
Ccnh	TR	5	TGTTTAAACCAGCTATGCCA
Ccnh	TR	6	GCGGTCAGGGCAATCTGTGA
Ccnk	TR	1	CCCGTCATGTAGCTGGAGGG
Ccnk	TR	2	CGGTACCGGGCCTCAGTGGC
Ccnk	TR	3	GCGCGCTTGGCCTGTCGGGG
Ccnk	TR	4	GCACCACCCTGTCACTGCAG
Ccnk	TR	5	ACTGCGACAGCTATGATCTC
Ccnk	TR	6	CAGGGGCGAGGGGAGGCTTC
Ccnl2	TR	1	CTACCTTGCTGCCCGGACAC
Ccnl2	TR	2	CGGCCCTTACCTGCGGCAGG
Ccnl2	TR	3	CCCTAGGTGGCCATGGCTAC
Ccnl2	TR	4	AAAGAGCGCCAAACGGAAAA
Ccnl2	TR	5	TTCACGCCGTCCATGTCGAG
Ccnl2	TR	6	GCACGCCATTGAAGAAGCAA
Ccnt1	TR	1	CCACAGGAGGTGTGTACTGC
Ccnt1	TR	2	CACTTGGGCGTTTGCTCACG
Ccnt1	TR	3	TACTCGTAAAAGGGGTCCCC
Ccnt1	TR	4	ATCGAGCAGTCTAACTAGTG
Ccnt1	TR	5	TGGGCAGCTTCGAGTTTAAA
Ccnt1	TR	6	AGTGAGAGTTTAGCACTTAT
Ccnt2	TR	1	CCAGTACATAAGCTTCCAGC
Ccnt2	TR	2	AAACAGGAGGCCACTCTCTC
Ccnt2	TR	3	GATACTTGTCCATCTACTTT
Ccnt2	TR	4	GCATACACATGCTATCACTG
Ccnt2	TR	5	CTGCGATTGTTTATATGCAC
Ccnt2	TR	6	AAAGCACTGGTGGGAGTATG
Cd93	TR	1	TTCCGCTGCGGCTGCCGGCC
Cd93	TR	2	CTATGCAATGAAAAGACTCC
Cd93	TR	3	GTGGTATAGGTCACCCGCCC
Cd93	TR	4	CATTCTCATTGCAGCGATGC
Cd93	TR	5	TCATCCAGCAGTCGAAATCC
Cd93	TR	6	CCGGCCTGGATTTCGACTGC
Cdc20	TR	1	CAGACCTGAATCTTGTAGAT
Cdc20	TR	2	CCAATGCCCCGGTTGCGCGC
Cdc20	TR	3	AGTTCGGCCCGGGGTCCGCC
Cdc20	TR	4	CACTCACCAGGAGTTCGGCC
Cdc20	TR	5	TCTCTCAGTGGTTCACGGTC
Cdc20	TR	6	TGATCTGTTGGCGGCCCGCA
Cdc40	TR	1	TAAATGTTCTCAGACAGCGC
Cdc40	TR	2	TGGATGAAATCACAGCAAAG
Cdc40	TR	3	TGACGCAGTAGGGTACTTTG
Cdc40	TR	4	CTCACCATTCCCAAACTCGT
Cdc40	TR	5	AAACAAATTCACGTGTGGTC
Cdc40	TR	6	TTCAGGGTGTCAGCGCCGTC
Cdc42bpa	TR	1	CGCCCATCCAAGGCTGACAT
Cdc42bpa	TR	2	AATCACTTGACTAATGACGG
Cdc42bpa	TR	3	TTCCTATGTCAGCCTTGGAT
Cdc42bpa	TR	4	GTTTCTTTATGATATCGCAG
Cdc42bpa	TR	5	AGTGTGACTGGTGGTCCTTG
Cdc42bpa	TR	6	GACATCAAGGTCCAATGAGG
Cdc42bpb	TR	1	TGATGTTCCGACGCGGCCCC
Cdc42bpb	TR	2	TCCCAAACTAGAACTTCGCA
Cdc42bpb	TR	3	GGCTGGGTCGACTTCCCTTC
Cdc42bpb	TR	4	GTCGCTTCACAGCGACAAAC
Cdc42bpb	TR	5	ACCATGTGCACCTCTACCCC
Cdc42bpb	TR	6	CGGCGACTGCCAGTGGATCA
Cdc5l	TR	1	ACTGACAGGTACATACCATC
Cdc5l	TR	2	CTTTAATAGGTACGAATGGC
Cdc5l	TR	3	CATCTCCGTTTAGGGTTGTT
Cdc5l	TR	4	GCTCCGAGTACCTGAGGCGC
Cdc5l	TR	5	AAGGGACAAAACTGCCCAAA
Cdc5l	TR	6	TTGTATAGGACTCCTTCTAA
Cdk1	TR	1	TCTGGCCACACTTCGTTGTT
Cdk1	TR	2	GTCTCTGTGAAGAACTCGCC
Cdk1	TR	3	ACTTACGGTGTGGTGTATAA
Cdk1	TR	4	GCACTCCTAACAACGAAGTG
Cdk1	TR	5	GCCAGAAGTCGAGTCCCTGC
Cdk1	TR	6	GTATTCCAAACGCTCTGGCA
Cdk10	TR	1	ACTCTACGGAACTCACCAGA
Cdk10	TR	2	CGTCGCACCCTGTGTTCTGG
Cdk10	TR	3	TCCTGTTTCAGATCGGGCCA
Cdk10	TR	4	AGTTCCTGTGCAGGTACTGA
Cdk10	TR	5	AAATATGCCAACACCCTTCT
Cdk10	TR	6	GGGCGACAATTTCATCTGTC
Cdk11b	TR	1	GGCATGCAGCCATACCTGGC
Cdk11b	TR	2	TGGTCGGTAGGCTGCATATT
Cdk11b	TR	3	TTCCGAGACATTTGCTGGGG
Cdk11b	TR	4	CTCCAGTTGTTGTAACCCTG
Cdk11b	TR	5	CCCATCTCAAAGCGCTCTCT
Cdk11b	TR	6	AGGAGTTTCAGTGTCTGAAC
Cdk12	TR	1	AATAGATCAAGTGCCGCTGA
Cdk12	TR	2	GTAGTCCTTGTCCAGCAGTG
Cdk12	TR	3	CAGAAGGCTCTTTGTAAGGT
Cdk12	TR	4	TTTCAGCGGGCAAATCAAAC
Cdk12	TR	5	AAGCCTGACAGGTGAGATAC
Cdk12	TR	6	TAGGGCAGCTTGATAACATC
Cdk13	TR	1	GTTCCTTGGACGACTTAGTC
Cdk13	TR	2	CGCGGCAGCCGCCGGGAATA
Cdk13	TR	3	CAGCAGAACTAACACACCCC
Cdk13	TR	4	AGCCGCTTGACCTCCAGAGG
Cdk13	TR	5	GCCAATTCACTGTGGTTTAA
Cdk13	TR	6	CGGGCGGAGGCCGCCAAGAG
Cdk16	TR	1	TAAAACATACTCCAACGAAG
Cdk16	TR	2	GCTGACATACGGCTGCCTGA
Cdk16	TR	3	CCTTCCCGGATAGCAGTACA
Cdk16	TR	4	GTATGTCAGCTGGTAGTGAC
Cdk16	TR	5	TGGCCATGTCTCCTCAGTTG
Cdk16	TR	6	TACTTACCAAACTGACTCGG
Cdk17	TR	1	GTCTATGTATACGATTTCTG
Cdk17	TR	2	TATACATAGACGGATCTCAA
Cdk17	TR	3	TCCTTCCTCCATCAGTACAC
Cdk17	TR	4	CAGGATACCTGATGGCTACC
Cdk17	TR	5	CCGCAACGGGGGCTTCTTGA
Cdk17	TR	6	TGTGTGAACGATGTCGTGCA
Cdk2	TR	1	AGGCCACTCACGTGTCGAGC
Cdk2	TR	2	CGAGCACCTGAAATTCTTCT
Cdk2	TR	3	ACTTCTAGATAGGAGCACAG
Cdk2	TR	4	CAGACTTACTTGACGATATT
Cdk2	TR	5	TCCGGATCTTTCGGACTCTG
Cdk2	TR	6	AGCCGTGGATATCTGGAGCC
Cdk4	TR	1	CGTCAGCACAGTTCGTGAGG
Cdk4	TR	2	TTTACTGACCACAGGCGTGA
Cdk4	TR	3	CCAACGCTCCACATGTCCAC
Cdk4	TR	4	CTCACCTTAATGGTCTCAAC
Cdk4	TR	5	AGCATATAGACCAGGACCTG
Cdk4	TR	6	CTCTTCAGGTGGTTACGCTC
Cdk5rap2	TR	1	AGGCTTGTTCAAGCCATCTT
Cdk5rap2	TR	2	AGGTGAGTGGCCTGTTGCCC
Cdk5rap2	TR	3	AGTTGAGCCACCACCACCTC
Cdk5rap2	TR	4	GCCATAGAGGACACCCCGCA
Cdk5rap2	TR	5	CGATCTCAAAGCTTGTATAT
Cdk5rap2	TR	6	CCTGACGAGAACGTGTCATC
Cdk6	TR	1	TGGCATAGCTGGACTGGAGC
Cdk6	TR	2	TGTTGCAGGTCGTCACGCTG
Cdk6	TR	3	AGTTCAGACGTGGATCAACT
Cdk6	TR	4	CGGGGAAGGGCCACGTCCCT
Cdk6	TR	5	CTCAAACACTAGTGTAAGCT
Cdk6	TR	6	TTTGGAATGAAAAGCCTGCC
Cdk9	TR	1	CAGTTCGGTTACTCACCTCT
Cdk9	TR	2	GCACCCCAAAGGTCAATGGG
Cdk9	TR	3	TCCTCACCGAGCAGCAGCTC
Cdk9	TR	4	CCCATTGACCTTTGGGGTGC
Cdk9	TR	5	AATCTTACCCGAATGTGCCT
Cdk9	TR	6	TCAATGAGGTCCAGAGCATA
Cdkl1	TR	1	TAGTCCGTGTAGTAGTCACC
Cdkl1	TR	2	TCGCATGTCAGCCTCTCAGC
Cdkl1	TR	3	CGTGGCCATCAAGAGGTTTC
Cdkl1	TR	4	GGGTGAGCGGTACCACCGGG
Cdkl1	TR	5	TGACTACTACACGGACTACG
Cdkl1	TR	6	CGCTCACCCGAGCTGCTAGT
Cdkl3	TR	1	CTTGTGGAGCAAATCCAAAT
Cdkl3	TR	2	CCAAATCGGAACTGCTAGGA
Cdkl3	TR	3	ATTACGAAGCTGTGTGATTT
Cdkl3	TR	4	CAGCTTCGTAATTCCTGACT
Cdkl3	TR	5	AAAGATATTGTGCAGGTGCG
Cdkl3	TR	6	CCAGCAATCCATTGAGCTTG
Cdkl5	TR	1	TGATAAGAGCTGCAAACTGT
Cdkl5	TR	2	ATACAGAGTATGTGGCTACA
Cdkl5	TR	3	GACTTGAGGTACTTTGTGCC
Cdkl5	TR	4	TCGGAGAGGAAAATTATACC
Cdkl5	TR	5	ACTCACCCAAGTAGCAGTTC
Cdkl5	TR	6	CTGACGGGTGTGGAATGAAG
Cdkn1a	TR	1	ATGTCCGACCTGTTCCGCAC
Cdkn1a	TR	2	GTGGAACTTTGACTTCGTCA
Cdkn1a	TR	3	CCACGGGACCGAAGAGACAA
Cdkn1a	TR	4	GTCTCCAGGAGGCCCGAGAA
Cdkn1a	TR	5	GTCAAAGTTCCACCGTTCTC
Cdkn1a	TR	6	ACTTTGCTCCTGTGCGGAAC
Cdkn1b	TR	1	TGTCAGCGGGAGCCGCCAGG
Cdkn1b	TR	2	CAATTAAAGGCACCGCCTGG
Cdkn1b	TR	3	GCCGAAGAGATTTCTGCAGG
Cdkn1b	TR	4	GCGTCCATCCGCTCCAGGCT
Cdkn1b	TR	5	GGGTTAGCGGAGCAGTGTCC
Cdkn1b	TR	6	GTCTAACGGGAGCCCGAGCC
Cdkn2aip	TR	1	CGGAGAGCGGAGCCCGCACT
Cdkn2aip	TR	2	GAGCAGCAGCAATTCCTCTC
Cdkn2aip	TR	3	AGCTCTCCGTGATTCACAGT
Cdkn2aip	TR	4	AGACCCTGCGGTTACCTGAG
Cdkn2aip	TR	5	AATTCCTCTCAGGTAACCGC
Cdkn2aip	TR	6	CAGGTACCCTCAAAAAGTTA
Cdkn2c	TR	1	ACAAACTAGTAAGTTGCTCT
Cdkn2c	TR	2	AGAAGCCTCCTGGCAATCTC
Cdkn2c	TR	3	GTTCCGATGCCCCACATTGC
Cdkn2c	TR	4	TGGGGCATCGGAACCATAAG
Cdkn2c	TR	5	TGGCGTCCGCAGCTGCCAGG
Cdkn2c	TR	6	TTGGAAATCCGGAGATTGCC
Cdyl	TR	1	GGCACTAGTGGATGTATTCG
Cdyl	TR	2	GCCCTGGTGCGGAGCGAGCC
Cdyl	TR	3	GCGCCACAACGAGAGGCAAA
Cdyl	TR	4	CCACTAGTGCCTCAGGTTTC
Cdyl	TR	5	ATCCTGGCTCGCTCCGCACC
Cdyl	TR	6	GCCACAGGCTTAGCTGTTAA
Cebpd	TR	1	GCCCGGCACAGTCCGAGAAA
Cebpd	TR	2	TCGTGGCACAGCTCTAGGGT
Cebpd	TR	3	CGCGCCGCTGCCGGTACTCC
Cebpd	TR	4	ACTGTGCCGGGCGCGAGGCT
Cebpd	TR	5	CTCTCGTCGTCGTACATGGC
Cebpd	TR	6	CAGTCGGGTTCGCGCTTGAG
Cebpz	TR	1	CTCCCATGAAGAAAGTGAGT
Cebpz	TR	2	AGAGACAAACAATGTTACTC
Cebpz	TR	3	TTTGCAAAAAGGGCCACAGA
Cebpz	TR	4	AACGCTCCACAAATGAATGG
Cebpz	TR	5	ACCTTGTTGAAGGTCGTCAA
Cebpz	TR	6	GAAGCCGAAGGCCGCTTCCT
Celf1	TR	1	AGGGCTCCAAGTGAGGCTAT
Celf1	TR	2	GGCAAACTTTACCACCATTG
Celf1	TR	3	AGCTTCTAATGCAGCTTTAC
Celf1	TR	4	CGGATATTGCGGGGACCTGA
Celf1	TR	5	CAATGGCACTGGGAGTACCA
Celf1	TR	6	TTGAAGAGTGCCGGATATTG
Celf2	TR	1	TCAGCAAACTTCACCACGAT
Celf2	TR	2	GGGCTGCTCTTCACCAATCG
Celf2	TR	3	TCGGACAGATCCCTAGGTCC
Celf2	TR	4	TCCTGTTAGGTTCCCCCAAG
Celf2	TR	5	TCGGTCAGATAGAAGAATGC
Celf2	TR	6	ACTGAATGCACCCAGGTTGC
Cenpb	TR	1	AGGTGATGGACCGGCGCGCC
Cenpb	TR	2	ACCCGGCTGGCACACGAGGG
Cenpb	TR	3	TTCTGTCGGACCAGGCCTCA
Cenpb	TR	4	GAAGGGTGGAGTCACCACCC
Cenpb	TR	5	AAGCTTCCCCCACTGGTCGC
Cenpb	TR	6	CCTTGAGCAACATCGCCTGG
Cenpe	TR	1	AAGACTATTAATGAGACTCA
Cenpe	TR	2	CGAAGAGTTACTTGGTGCTA
Cenpe	TR	3	TTAGCTCTGTGATGATTTCC
Cenpe	TR	4	CAGAATTTGGTCGATCTTGC
Cenpe	TR	5	GATACCTCTCCTTGTAGCTC
Cenpe	TR	6	ACTGCCCCTCCGACTCAGCT
Cenpk	TR	1	GTAAATTACCAACGGAGAAG
Cenpk	TR	2	TAACGTATTAAACAGTGATG
Cenpk	TR	3	ATCCTGTACCACTTCTCCGT
Cenpk	TR	4	GGATGAACAGCAGCAAATAC
Cenpk	TR	5	CAGAATAAATTATCACTTAT
Cenpk	TR	6	GGAGAAGCTCTTGCTTACCT
Cep120	TR	1	TATACGAACAGATGCCCTCT
Cep120	TR	2	TACAGAGATTAACCAGCATC
Cep120	TR	3	ACTTCTGCCAAGGAAACCGT
Cep120	TR	4	TCAAACGCACAGTAAGACTG
Cep120	TR	5	TTGTCGTGCAGGCTCCCAAA
Cep120	TR	6	CGGTTCTGTACCTGCTTCGC
Cep135	TR	1	TAATCGCACAAGATCTCCGC
Cep135	TR	2	TACACAACTAACAAGATGGT
Cep135	TR	3	GTGCGATTAATTACTCCGCT
Cep135	TR	4	TGAATGGACTTACCTAAGGG
Cep135	TR	5	CCTTGTGAGATGCATCAAGC
Cep135	TR	6	CATCCCTTTCTCTTGTGATC
Cep164	TR	1	TTCTGGCCCTAAGTCTTTCC
Cep164	TR	2	CCCTGGCTGAACAGCTTGCC
Cep164	TR	3	CCACACTACTGTCTGCACCC
Cep164	TR	4	TTGGGCAGCTCAGCGGATTC
Cep164	TR	5	GTTCTTCTTGGTCTAACCCC
Cep164	TR	6	ATGGCGCCAGTGCTGCTGGG
Cep63	TR	1	GAAAGGAAGTACAGCTCTCC
Cep63	TR	2	CCGATCCTCTCGAAAACTTT
Cep63	TR	3	GATTTCACTAGCAGACCTTC
Cep63	TR	4	ACTGGTCTGTTGGTGCTTGT
Cep63	TR	5	TTTAGGCTCAGCTTGCCAAC
Cep63	TR	6	CGGACTCTAATTTCTGTTTC
Cetn2	TR	1	TAGGTGGCAATGAGGGCCCT
Cetn2	TR	2	ATTCAAGAATCTTAAGCGCG
Cetn2	TR	3	AAGACCAGAAACAGGAAATC
Cetn2	TR	4	TTTGATCTCTTTGATGCTGA
Cetn2	TR	5	CTTCCCGGATTTCCTGTTTC
Cetn2	TR	6	AAGCGCGTGGCCAAGGAGCT
Cgnl1	TR	1	AGTTCTCCCTCCACGAGGGC
Cgnl1	TR	2	GGCCTCCCGCACATCCTCTT
Cgnl1	TR	3	AAGCAATGGAACCGTGTTGA
Cgnl1	TR	4	CGGTTCCATTGCTTGGATGT
Cgnl1	TR	5	GCGCCCTGCAGCTTTGCGGG
Cgnl1	TR	6	GGGATTTCCGTCGAGGGGAA
Chaf1a	TR	1	CAGTTGCTTCCGCTGCTACA
Chaf1a	TR	2	GTGCTGCAGCCTGTGCACGT
Chaf1a	TR	3	CATCCACACCCCCAGAACAT
Chaf1a	TR	4	TCCACGGTGCCGAGCTGCCT
Chaf1a	TR	5	CAAGTCGGAACTCGTGCAGT
Chaf1a	TR	6	CCTTGAGATCGGGGCCCACC
Chd1	TR	1	ATCCACTATTAGATGAAGCT
Chd1	TR	2	TCACATTGACGGTGGCTTGG
Chd1	TR	3	AGCATATACCATTCAGCATT
Chd1	TR	4	TATTATCTGGTGGTTTAATG
Chd1	TR	5	TAAGAAATTTGGTGGCCCCC
Chd1	TR	6	ACTCGTCCAGCGGTGCCAAG
Chd1l	TR	1	GGAAGAAATCGTGTATAGGA
Chd1l	TR	2	CGCTCTCCTCATTTACTTGG
Chd1l	TR	3	GCAGAGCATCAGGGGTCCAC
Chd1l	TR	4	CCAGTTGCTCAAAACAGACA
Chd1l	TR	5	CCCAACTCACTCACTTGTTC
Chd1l	TR	6	GGATCGCACACCATAAGACC
Chd2	TR	1	CGGGGGCGCCCTCTTCGCTT
Chd2	TR	2	GACGATTCTCGTCTGTTGCT
Chd2	TR	3	GAACCCGCAGAACGACTTGC
Chd2	TR	4	CGTGCTGGGCAGTATTAACT
Chd2	TR	5	TCTTCGGCGAGTCTGCCTTT
Chd2	TR	6	CGCCAGCCCGTGTGGAGAGC
Chd3	TR	1	TATGGACACTACCACTGTCC
Chd3	TR	2	ACATATGCTTCGGAGACTCA
Chd3	TR	3	AGGATTCTTCTTAGCAATTA
Chd3	TR	4	GCGCTGGGGGATGCCACCCC
Chd3	TR	5	GCCAAGCGCCGCCTGATCGA
Chd3	TR	6	CCCGTGGCTGTGATGAACCT
Chd4	TR	1	GACAGGCTCAATGTCTAAAC
Chd4	TR	2	TTCAATATTCCCACCAACAC
Chd4	TR	3	AGTGCCCTAATCAGAGCATC
Chd4	TR	4	CATACCATTAGGCATCTTAG
Chd4	TR	5	TACCTGCAGTTCTGACACCC
Chd4	TR	6	TTTAGTGGTACGGCCTGGCC
Chd6	TR	1	CTGCAGAAAAAACTGTATAT
Chd6	TR	2	GTGTTTACAGTGGCACTGAT
Chd6	TR	3	GAGTCGAGCAGTGAGGGCAG
Chd6	TR	4	TACCTTTGGCCATTCTGAGA
Chd6	TR	5	ACGACACACATTCCGACACA
Chd6	TR	6	ATAGCTTTGTAGCCATGTGT
Chd7	TR	1	GGACTGTCCACGGCGGAGGG
Chd7	TR	2	GGGCATGTGCGACAGGTGGC
Chd7	TR	3	TGGTCATCGATGAAGCCCAC
Chd7	TR	4	GATGTTGAGACGCCTGAAAG
Chd7	TR	5	CGTTCCAGGAAGCACAGTGC
Chd7	TR	6	CCTTCACTGCGCTGTATAGC
Chd8	TR	1	TGTCCCACCAGTGAAACTGG
Chd8	TR	2	GTGCCTGTGACGGAGGAGTT
Chd8	TR	3	CTGCTCTCTTCGTCCTCCCG
Chd8	TR	4	TACAGTACATTTCATACTGC
Chd8	TR	5	GAAAAGCATCTCCTGGTATA
Chd8	TR	6	CTGCATCTTACCCATATACC
Chd9	TR	1	CGCTTTCTACCATTGCAAAC
Chd9	TR	2	ACGGCAAACCCTCCGGCACA
Chd9	TR	3	TTGTACGACGAAGTAAAATC
Chd9	TR	4	CATTCATGTCCATGTGCCGG
Chd9	TR	5	TGATTATTGATGAAGCACAC
Chd9	TR	6	TCTCGTTTATGGCAGCTCAG
Chmp1a	TR	1	AGGTGTAAATTGGCTCCGAA
Chmp1a	TR	2	TTTGGCACTTACCCCCTTCA
Chmp1a	TR	3	ATTACGCACCTTCTTCACTT
Chmp1a	TR	4	ATCCCAGGTGACCAAGAATA
Chmp1a	TR	5	AATGTCTCCTCAGGTAATGG
Chmp1a	TR	6	GCTCCGAATGGCCTCCCGTG
Chmp1b	TR	1	CCCTTGATTCTTCTGGCGGA
Chmp1b	TR	2	AGCATATCCACCTGGTTCTG
Chmp1b	TR	3	AGGGCAACATGGAAGTTGCG
Chmp1b	TR	4	GACCACTCCCCAGAACCAGG
Chmp1b	TR	5	CCATCCGCCAGAAGAATCAA
Chmp1b	TR	6	GTTCTTTGGCCGCGAATTTC
Chrac1	TR	1	CGAGGTGTCGAGCATCAACC
Chrac1	TR	2	TGGTTGATGCTCGACACCTC
Chrac1	TR	3	CATCATGAAGAGCTCTCCCG
Chrac1	TR	4	GGGGCAATGACACGAGCCGC
Chrac1	TR	5	GTCTGTAGGAACAGGTGGCT
Chrac1	TR	6	ATGACTCGGATGCGGGACAG
Chuk	TR	1	ACGACGCCAGGGAGACTTGA
Chuk	TR	2	GCACTACGTATCTGGGCTAA
Chuk	TR	3	ACTGTGGATTATTGGAGCTT
Chuk	TR	4	GCATCCACACTACCTTCCGG
Chuk	TR	5	TCTCCCTGGCGTCGTCCATA
Chuk	TR	6	AGCCCCTATGGACGACGCCA
Ciao1	TR	1	CTTTCCTAACGGTGCGCTGA
Ciao1	TR	2	TTGATGCCACCACTTGTATT
Ciao1	TR	3	TTACCAAGCAACGTCGTAAA
Ciao1	TR	4	AAAGTGGCCTGGTCCCCGTG
Ciao1	TR	5	CGCCTCCGCAGGAAGCCAAC
Ciao1	TR	6	TCAGCGCACCGTTAGGAAAG
Cic	TR	1	GCTCGGACACCAAGGTTCCA
Cic	TR	2	TGGCAGCCGCAGTAGCAGTG
Cic	TR	3	TGGTAGGCACCCCAGGCTAT
Cic	TR	4	CCTGAGCGCCAGCACCCCTA
Cic	TR	5	AGGGCTGAGGCGGACCTTAT
Cic	TR	6	GTCCGAGCTCAAAAGTGTCT
Cirbp	TR	1	CTGCTCCAGCGCCTGCTCGT
Cirbp	TR	2	CCCAGCGATCCCGAGGCTTT
Cirbp	TR	3	TGACGCTAAGGACGCCATGA
Cirbp	TR	4	TCCTGCAGTCTGTGGACGGG
Cirbp	TR	5	GCGGCAGATCAGAGTTGACC
Cirbp	TR	6	AGCAGGTCTTCTCCAAGTAT
Cited1	TR	1	TGCATGGGCTCTTCCTCCCC
Cited1	TR	2	CTCACTGGTGCAGGCCTACC
Cited1	TR	3	GACTGTCCTGCACTACCCCG
Cited1	TR	4	AGGGGTAGGATGCAGGTTGA
Cited1	TR	5	GCAGAAGTCCGATAAATCGG
Cited1	TR	6	CCGCCCCTCTGGTAGTGGGA
Cited2	TR	1	TGAGGGCGTTGAAGGCGTGC
Cited2	TR	2	CAGCACCATGCCCGCCTCGG
Cited2	TR	3	GGGACGTGAGCCACCGAGGC
Cited2	TR	4	CCGGATTTGCACCCCACTGC
Cited2	TR	5	TCATCTGGTGGCCTGCAGTG
Cited2	TR	6	ACTGCCCCATGCCCATGCGG
Cited4	TR	1	CCGTATGCCAGGGTCCCGGG
Cited4	TR	2	CGGGCATGGACAGCGGTCTG
Cited4	TR	3	GCTCGGTGTCCATGCAGCCC
Cited4	TR	4	CGGACTCTGCAGCCATACGC
Cited4	TR	5	TCCATGCCCGGGCCTGCGTA
Cited4	TR	6	ATACGGCTCCTTCGGGTCGC
Ckap4	TR	1	CAGAACCAGGCGCACCGGGG
Ckap4	TR	2	TGGCGGCTGAGGACCGGCCG
Ckap4	TR	3	AAGTCCCAAATGTGGCTTGC
Ckap4	TR	4	AAGCCTGCGCGAGCAGGACG
Ckap4	TR	5	GGCACCTTCCTCTGACCCAT
Ckap4	TR	6	CTGCTCGCGCAGGCTTGGCC
Clasrp	TR	1	GAGCGTTACCGACCGGGTGC
Clasrp	TR	2	CGGGTGCTGGCATTACGGCC
Clasrp	TR	3	CACTGACACTTACCGCTTAT
Clasrp	TR	4	TGTAACTACGAGCGGTACAG
Clasrp	TR	5	CCGCATCCGGGGCTGCCCCA
Clasrp	TR	6	CGTACATGGTGGTGAGCAGT
Clip1	TR	1	AAAGCTAACGAGGAAGGTGC
Clip1	TR	2	TAGTTCTTGCAGTTCCAACT
Clip1	TR	3	CCTCGTTAGCTTTGAAGGTC
Clip1	TR	4	CCCGACCTTCAAAGCTAACG
Clip1	TR	5	ACGGAGATCTGCTCGCTGAC
Clip1	TR	6	TGCCCTTTAAAGGTTCACAC
Clk2	TR	1	TAGATGCTCTCTGTTGTCAT
Clk2	TR	2	GCCGTGCGGGTGGTGGACTT
Clk2	TR	3	AGGACATTTGTTACCTGCGA
Clk2	TR	4	AGCGTCGTCCTCTACACTCT
Clk2	TR	5	ATGACCATTCGTCCGATCGG
Clk2	TR	6	CCGATCGTACAGCCGCCGAT
Clk3	TR	1	CCGTAATGTGGGCAAGTATC
Clk3	TR	2	ACTCACCGTCTCCCAGGCTC
Clk3	TR	3	GCCTAGCCGCAGCCGGAGCC
Clk3	TR	4	GCCTCTTCCGCTTCCGGCTC
Clk3	TR	5	AGGTGGCTGTACATCGCTCT
Clk3	TR	6	TGACGCAGCCGTCGGCGGCC
Clk4	TR	1	GCTTTCTAAATTAGCCAGCT
Clk4	TR	2	CGACGAACATCATAGTACTT
Clk4	TR	3	AATTGATCACATCAGGCAAA
Clk4	TR	4	TGTTTGTACAGATGTTCCAT
Clk4	TR	5	CCACGATAGTAAAGAGCACC
Clk4	TR	6	ACTCTAGCATCTGGACGCAT
Clock	TR	1	TTAATGATGGACCAACTGAC
Clock	TR	2	CTAGTGAGATTCGACAGGAC
Clock	TR	3	AAGGCGTACCTGACTGCTGA
Clock	TR	4	CATAGGTGGATGGCTCCTTT
Clock	TR	5	TCGAGGAACAATAGACCCAA
Clock	TR	6	AAATCTCACATATTCATAGG
Clpb	TR	1	TGTGTTTGGCTGTAGCGATC
Clpb	TR	2	CAGTTCCATTACCGCCAACC
Clpb	TR	3	ACTGCCGCCTCGTCGGAACG
Clpb	TR	4	GTTCCGACGAGGCGGCAGTC
Clpb	TR	5	GCGAGTCTTACCTCTCATTG
Clpb	TR	6	CTGCGGCTCCCCGCGGTCTC
Cnbp	TR	1	CGACCCCGACCTCCACCAGT
Cnbp	TR	2	TCCACCAGTAGGGCACTCCC
Cnbp	TR	3	TATTCAAAAAGACTGCACCA
Cnbp	TR	4	GAGCAGAAGTGCTATTCTTG
Cnbp	TR	5	CCACAGCGGTAGCAGATGTC
Cnbp	TR	6	TGCCCTACTGGTGGAGGTCG
Cnot2	TR	1	TCCCACCATCAGGTAACACC
Cnot2	TR	2	CCCCTGTTGTTGGCGTGACG
Cnot2	TR	3	TCTTGGGATTGCTCATTTGC
Cnot2	TR	4	TTGTTGCTCATCCCCCTCAT
Cnot2	TR	5	GGAAGTGACTTAACAACATT
Cnot2	TR	6	ACCAGAACATGATAAACGAT
Cnot3	TR	1	AACTGTCACCTCGATCAGTT
Cnot3	TR	2	ACTCACGAGGTGCTGGGAGC
Cnot3	TR	3	TACCCCCACAGCACAGGCGC
Cnot3	TR	4	CTGGTCCACCTGCATATTTA
Cnot3	TR	5	CCGCTACCATGTTCGTATGC
Cnot3	TR	6	ACCCTCCTTGCTATACGCTT
Cnot6	TR	1	CTGGTAGAACTGAAAGAACG
Cnot6	TR	2	GACAGTAGCCGTATAACTGC
Cnot6	TR	3	TATGCGACCCGGCAGTTATA
Cnot6	TR	4	CGAGTTCTGCCGGTAAACTC
Cnot6	TR	5	ATAGTCCGAGCTCGAGACTT
Cnot6	TR	6	TACTTGCTCGATAATTTGTC
Cnot6l	TR	1	AGTAGCTTTCGGGTTCCATC
Cnot6l	TR	2	TTAAGGCAATCCTTTATCAC
Cnot6l	TR	3	TATGCTACCAGGCAGCTATA
Cnot6l	TR	4	CTGCCAGCATTGAAGGATCG
Cnot6l	TR	5	TGCCAAAATCATGTCTGAGC
Cnot6l	TR	6	ACAATAGCCATATAGCTGCC
Cnot7	TR	1	AACTGCCAAGTTGACGTTCC
Cnot7	TR	2	CTGACCTTTATGAATGAACA
Cnot7	TR	3	ACCCTCCAGGAACGTCAACT
Cnot7	TR	4	TTACAGGACACCGAGTTTCC
Cnot7	TR	5	TTCTTTGTGAAGGGGTCAAA
Cnot7	TR	6	GAACAGGGAGAATACCCTCC
Cnot8	TR	1	TCCTAGGACACAGAGTTCCC
Cnot8	TR	2	GGTGTGGGCCAGCAATCTTG
Cnot8	TR	3	ACTCGTGTTCTTCTTCCGGC
Cnot8	TR	4	AAACGCCGTCTGTTACCTTC
Cnot8	TR	5	TAGCGATATAGCTGTAGCTG
Cnot8	TR	6	ACCCGTCTGGAATCAACACA
Cntln	TR	1	ACAGTTTGCTTCAGAACGCC
Cntln	TR	2	GATCCGTTCTCGTAATGAAA
Cntln	TR	3	GCGGGTTCCTGGTGGCCAGA
Cntln	TR	4	TCCTCCGAGGAGAGGCCCTC
Cntln	TR	5	TATGCAGACGTACTCATGTG
Cntln	TR	6	AAAGACCTTGAGCGTTTCAC
Copa	TR	1	AGATGTGATCTACTGGAAGC
Copa	TR	2	TTTAGGAAGACTTACCCGCA
Copa	TR	3	CAGATCACAATGGCTGTAAG
Copa	TR	4	CCTCAGGCCTGACAGCGGTT
Copa	TR	5	GAGCAACCCAAACCGCTGTC
Copa	TR	6	CATGGGAGGTTGACACCTGC
Copb2	TR	1	ATTGTTGCAGCTTGGTCGGG
Copb2	TR	2	ATGACCGGCTTGTTAAAATA
Copb2	TR	3	TCTACACAGCAATGGCATTG
Copb2	TR	4	AATTCAGCGTGCTCTCAAGC
Copb2	TR	5	ATAGCCCAGAGCGACATTGT
Copb2	TR	6	TTGTTAATATTTCAAGACAC
Cops2	TR	1	TTTGGAGCTTGAAGGTGAGA
Cops2	TR	2	GGTGACTGCACTCCGAATAT
Cops2	TR	3	CATGATTAGTGGGTGAGGGA
Cops2	TR	4	TCAATGTGCTCTCTTATGAA
Cops2	TR	5	GGAGAAGATGACCTGAAAAA
Cops2	TR	6	ATCCCTCACCCACTAATCAT
Cops5	TR	1	CAAATCAAACACCTGGCCTG
Cops5	TR	2	CTTACCACCACTGCTACAAA
Cops5	TR	3	GGAATTGGCCAACAACATGC
Cops5	TR	4	GGTTATGGCTGCTGGCTCTC
Cops5	TR	5	ACCTCCGGTCTCAAGTGTCA
Cops5	TR	6	GCCTTGAGAATGCAATCGGT
Coq7	TR	1	GGCAAATGGCCGTGCTCGGT
Coq7	TR	2	ATAATTCGGGTGGATCACGC
Coq7	TR	3	GTGCTCGGTCGGACCAGTGT
Coq7	TR	4	GCCTGCGCACTGGTGTCCGG
Coq7	TR	5	CGAGTTGATGATTGCATTCA
Coq7	TR	6	GAGCAAACCGCATCTATGCA
Corin	TR	1	GCTCTTTGGAGTGCTCACAC
Corin	TR	2	ACGTGTGTGCTGACGGCTGG
Corin	TR	3	GGCCATCCTGCTGTCCTTTG
Corin	TR	4	TGGAGATGGGCGCTGCATTG
Corin	TR	5	TGGGAATCGTTGGCCTGCAG
Corin	TR	6	AGCATACATTAATCTGCGAT
Coro1b	TR	1	CAGTGGTGGAGGCGCCTTTA
Coro1b	TR	2	CGATCCTAGGCGGGGCACCC
Coro1b	TR	3	TCGGGTAGGCCTTGTCAATG
Coro1b	TR	4	CTTGGCACAGTCATGACTAT
Coro1b	TR	5	AGGCCTACCCGACAGTGTGT
Coro1b	TR	6	AGCGCGTGGGCATTATCACC
Coro1c	TR	1	GCTTCCGGCCCTGCCGTGTC
Coro1c	TR	2	AGGGCCGGAAGCCGCCCTTG
Coro1c	TR	3	AATGTGAGCTGGAGCCGTAA
Coro1c	TR	4	GCAATGACCTGGTCATTATG
Coro1c	TR	5	CTGGTGTCCACATAATGACC
Coro1c	TR	6	CCGCATGAGCGAGCGGCAGT
Coro6	TR	1	TTCAGATAATGCACGAAAGG
Coro6	TR	2	AGCGTGTGGGCATCCTGTCT
Coro6	TR	3	AAGAACTACCCACTGGTCAC
Coro6	TR	4	GAACCTGTCATCACACTCGA
Coro6	TR	5	TCCAGCATCGTCTACTTGTG
Coro6	TR	6	CAGTGTGCCCAGTGACCAGT
Coro7	TR	1	ATAAAGCTTTGGCGTCTGTC
Coro7	TR	2	CGGGGCACGTGGTGGCTGAT
Coro7	TR	3	AGCCAGTACATCGGCAGCCA
Coro7	TR	4	CTATGGCGGGTGCCCCCTGG
Coro7	TR	5	CACTCTCACCAGGTGTTGTG
Coro7	TR	6	AACCGGCTGTGTCTGGAAAC
Cpeb2	TR	1	ACGGGTGACCTCCGGCTCTG
Cpeb2	TR	2	GGGATGCGCCACGAGCGGGG
Cpeb2	TR	3	TCCAACAAGCTATCATCTAT
Cpeb2	TR	4	CGGCCCGTTCTCTGCTCCCA
Cpeb2	TR	5	AGTGAATCTGAGCCCCAAGC
Cpeb2	TR	6	CCGCCGCAACCACAGCCCCC
Cpeb3	TR	1	GCTCCGTCCAACCCGTGGGG
Cpeb3	TR	2	CTGCGCATAGGGCGCCTGGC
Cpeb3	TR	3	TGTTATCTGTTCCTGGATGG
Cpeb3	TR	4	TCGGCTCCGCCAGCCCCCAA
Cpeb3	TR	5	CGGGTTGGACGGAGCACTCC
Cpeb3	TR	6	TGAGTTTCGCTGATATAATG
Cpeb4	TR	1	TGGTTGGACTTGATACACAC
Cpeb4	TR	2	GAGGCCAATCCACAATCAAA
Cpeb4	TR	3	AACATTCAGGATGAGATCTT
Cpeb4	TR	4	AAGGCCGGGATCACCGCAGA
Cpeb4	TR	5	TTCCACCGTTCAGCCCTCTG
Cpeb4	TR	6	CCCTTACTGGTTTCAGTAAC
Cpsf1	TR	1	GATCCCACGCATGACTGGCG
Cpsf1	TR	2	CTTACGCAATGGGAAAGCGG
Cpsf1	TR	3	GAAGAGTATCCGGCCCCAGG
Cpsf1	TR	4	ATTGTTCAAGTCTCGCCACT
Cpsf1	TR	5	GTGTCACATACCTCTCTCAA
Cpsf1	TR	6	ACCTGTCCTACGATGCCCCA
Cpsf6	TR	1	TGTTTAACTTACCTCCCAGG
Cpsf6	TR	2	AGAATCCTTTGAACGATGGC
Cpsf6	TR	3	GGGGTGACTACGGTCCCCCT
Cpsf6	TR	4	AACTAGGATTCCATGGCATA
Cpsf6	TR	5	TTTCTCCAGCCATCGTTCAA
Cpsf6	TR	6	AGTGTACACAACGTTTGGTG
Cpsf7	TR	1	TCTCGGGAGTGGGCCCGTGG
Cpsf7	TR	2	CTGTGACAAGTTCTGCCGGG
Cpsf7	TR	3	GTAAGAGTTCCAGCAGTTTG
Cpsf7	TR	4	CTTTATAGGAATACCTCCAC
Cpsf7	TR	5	TTGTTCCTTAAGATATGCTG
Cpsf7	TR	6	GAGTGCGTCCGAGTCCCAAG
Cramp1l	TR	1	GAGGAGCGCGAGCCTCCTGC
Cramp1l	TR	2	AAGATACAATTCGTACTTCA
Cramp1l	TR	3	CCGACCCCGTCTCCACCGCA
Cramp1l	TR	4	GCGGGGACTCCGAGAGTTGA
Cramp1l	TR	5	GCCCAAGGTCCTCCCATCTC
Cramp1l	TR	6	CAGCATCAACGGCTTCAGTC
Creb1	TR	1	GTATGTTTGTACATCGCCTG
Creb1	TR	2	CCCACTGCTAGTTTGGTAAA
Creb1	TR	3	TCGTGGGTGCTGTGCGGATC
Creb1	TR	4	AGTGGCAGCTGCATTGGTCA
Creb1	TR	5	AATGGTAGTACCCGGCTGAG
Creb1	TR	6	TGTAGGAAGGCCTCCTTGAA
Creb3	TR	1	AGGAGTACATAGCGGGTACC
Creb3	TR	2	GATGATCGTCCTCGCTGGGG
Creb3	TR	3	TCAGTATCGCGGGATGTTCT
Creb3	TR	4	TCTATCGTCAGAGCTACCCA
Creb3	TR	5	AAGTTCTGAAACGAGTGCGG
Creb3	TR	6	AGAACATCCCGCGATACTGA
Creb3l2	TR	1	GAAGCTTCTTTCAAGGCTAT
Creb3l2	TR	2	TAATCTTAGGAATAAGCGTC
Creb3l2	TR	3	TAAGTGCAGTTGATCCACGG
Creb3l2	TR	4	AGCTGTCGCTGGTAGCCGCA
Creb3l2	TR	5	TCAGCCTGGATGAGAGGCGC
Creb3l2	TR	6	GGGTAAATGGTGACTGAGTC
Crebbp	TR	1	ACTCTGCTGAGGCACATTGC
Crebbp	TR	2	CTGTAGTAGGCTGCATCACG
Crebbp	TR	3	AGCACTTACACCCGGAACTG
Crebbp	TR	4	ATCAAACGAAAGCTGGACAC
Crebbp	TR	5	ACTTACCATATTTGGCACAG
Crebbp	TR	6	TAAGTGGTTTCCCAATCGTG
Creg1	TR	1	GTCACGAAGCGGGCCACGCG
Creg1	TR	2	ACTACTGGTGTCGCCGGCCT
Creg1	TR	3	AGTGGACTCAGGTACATGTA
Creg1	TR	4	CGTCCCAGTCCCCGTGGTCC
Creg1	TR	5	GGTCGCGGAGGCCGGGACCA
Creg1	TR	6	GACATAGTCAGCGTAGCCTC
Creld1	TR	1	GCGAGGAGCTGGTGGAAAAC
Creld1	TR	2	CCATCCGTGTCATACCTGCC
Creld1	TR	3	TGAAGTTGTCCACCAGTGCC
Creld1	TR	4	TCGGGGGTGGAAACACGGCC
Creld1	TR	5	ACACTGACCTCGGCACTCGT
Creld1	TR	6	ACCTACCCGAACATACCAGA
Creld2	TR	1	GCACATCGTCGGCTTCCGGG
Creld2	TR	2	GAATTTCGGTGGCGGCAACA
Creld2	TR	3	GTGCCAGAGATGCCGGACGC
Creld2	TR	4	TGAACTTGTCCACCAGCGTC
Creld2	TR	5	TTCCGGGAGGCTACGGCCCC
Creld2	TR	6	TTTCAGTGAGATCCGGCTTC
Crip2	TR	1	AGCATGCCCGCCTGGGGTCA
Crip2	TR	2	TCCAAACAGCGTGGCATAGC
Crip2	TR	3	ACTTGTGCCAGTCCTTGCCC
Crip2	TR	4	CCCTGCTATGCCACGCTGTT
Crip2	TR	5	TGGATACTCACCGAAGTATA
Crip2	TR	6	AAAGACCAGCGGCCCCCCCA
Cry1	TR	1	CTGACGAAGCTGAGTCATGA
Cry1	TR	2	AGTTACTGCTTGATGCAGAT
Cry1	TR	3	TCAGACTCTCGTCAGCAAGA
Cry1	TR	4	CCCCGAGGCTCTGGCCAAAT
Cry1	TR	5	CTCAGCTTCGTCAGGAGGGC
Cry1	TR	6	AGGGAGTTTGCATTCATTCG
Csdc2	TR	1	TGTTCTGTCCACCAGCATCG
Csdc2	TR	2	CTTGAACACGGGGCCGGCCG
Csdc2	TR	3	TGAGTATGTCCTGGTCCGCT
Csdc2	TR	4	CTCTGCCTACCAAGCGGACC
Csdc2	TR	5	AGGACAGCTCGAGCCTCGGC
Csdc2	TR	6	CTGGTCCGCTTGGTAGGCAG
Csde1	TR	1	TTCCACTGTTCACAATATAA
Csde1	TR	2	AAGGCATTCCTTACCTATAG
Csde1	TR	3	GATTTACTCTCTAAGTTGTG
Csde1	TR	4	GCCCCGGGTCAGAGTCCAAC
Csde1	TR	5	CCCTGTTGGACTCTGACCCG
Csde1	TR	6	CCAAGGAATGATTGAGATTG
Csnk2a2	TR	1	AGTGGCCTCGAGGTACTTCA
Csnk2a2	TR	2	CGTGGAAGAATGGCTCCTTT
Csnk2a2	TR	3	AGCGAGCATGATATTCCGAA
Csnk2a2	TR	4	TCAGTCAAAGACACCAGCTT
Csnk2a2	TR	5	ACAATGTTCGAGTGGCCTCG
Csnk2a2	TR	6	GTTCGAATTGCCAAGGTTCT
Csrp1	TR	1	GCGCTGTCCCCGCTGTAGCC
Csrp1	TR	2	TCTCCGCAGCATAGACCGCC
Csrp1	TR	3	AGTGGTCTGCAAGAAGAATC
Csrp1	TR	4	GGCACGCTGAGCACAGACAA
Csrp1	TR	5	CGGAGAAGGTGATCGGTGCC
Csrp1	TR	6	TAGACCGCCTGGCTACAGCG
Csrp2	TR	1	GCGGAAGAGGTGCAGTGCGA
Csrp2	TR	2	GATCTTCTCCGCAGCATACA
Csrp2	TR	3	GTAACATTCTCTCACCTCTC
Csrp2	TR	4	CACCTCTTCCGCGTGGTACA
Csrp2	TR	5	TGGGGATTCCGTGTATGCTG
Csrp2	TR	6	GGATTTGTCGTAGGCCTGTG
Csrp3	TR	1	GGAAACTCCTCCCATTGCAC
Csrp3	TR	2	TTGTCCGAACCCGATCCCCT
Csrp3	TR	3	ATACGCTGCTGAGAAGGTCA
Csrp3	TR	4	GTGGCTGCTCGAGCTGGCTT
Csrp3	TR	5	GTGTGCTATGGGCGCAGGTA
Csrp3	TR	6	TATACCGACTTTCCACATCG
Cstf1	TR	1	CCCATCGTGAGCCTTCTCAA
Cstf1	TR	2	AATCCCTTGAGCCCGAGGCC
Cstf1	TR	3	AAGACTCTGTAGCGAAACTC
Cstf1	TR	4	CCCGGGCACAGGGATCGACC
Cstf1	TR	5	CGAGGGGGCGCACACCGACT
Cstf1	TR	6	GATGTCATACAGGCGAAGCG
Cstf2	TR	1	CAACATGTTTCGTGCTTCCT
Cstf2	TR	2	GCCTCCTGACACCAGTAGGG
Cstf2	TR	3	TCTGCAGATTGGTATACGAT
Cstf2	TR	4	TTGAATGGGCGTGAATTCAG
Cstf2	TR	5	ATGATATGGGCATCTGTCCG
Cstf2	TR	6	AGTTGGGACGTTGGTAGGCA
Cstf2t	TR	1	AGGTAGAGAATCTCGAGGGA
Cstf2t	TR	2	TGACTGGAGAAGTAGAGCCC
Cstf2t	TR	3	TGGCACTGAGCGCAGTCTCC
Cstf2t	TR	4	ACCTGCGCGATGGAAACCAG
Cstf2t	TR	5	GGTGGTCCCATATAGCCCCT
Cstf2t	TR	6	AGACCGGCTGAGATTTGCCT
Ctage5	TR	1	CCCACACTGTCGTACCCCGG
Ctage5	TR	2	TCTCCTCCAACTTTGTTGGA
Ctage5	TR	3	GGCCGGCGTCTCTGTGACTG
Ctage5	TR	4	TGATCTCGATAAACAGAAAG
Ctage5	TR	5	CTGTGACTGAGGGGTCCCCC
Ctage5	TR	6	GTGAGAAGTCCTTACCTGTA
Ctbp1	TR	1	GCACTTCGGGCAAAGGCTTT
Ctbp1	TR	2	GCATGGCTACCCACCTGTGA
Ctbp1	TR	3	GGTGTAGCCAGGTGGTTCGT
Ctbp1	TR	4	TCGATTCCATCAGATAGGTA
Ctbp1	TR	5	AGGAGGCAGCCCGGGAAATC
Ctbp1	TR	6	GGCGTCCATTGAGATGAGAG
Ctbp2	TR	1	CATTGGGCAGCAGCTCACTT
Ctbp2	TR	2	ACTCGGGCCTGGCCCAGGTT
Ctbp2	TR	3	CTACTATGGCGACCCATCCA
Ctbp2	TR	4	CCCCAGCTCCTGCGGAAACC
Ctbp2	TR	5	ACCTCATTCACCGTACCAGA
Ctbp2	TR	6	GGGCTGCTCCAGGTTTCCGC
Ctcf	TR	1	CAAGTGCCCAGACTGCGATA
Ctcf	TR	2	CATAGCCCGAAAAAGTGATT
Ctcf	TR	3	TCGCAGTGGCTGCAGGCATA
Ctcf	TR	4	CAAAGGCCATATCGCAGTCT
Ctcf	TR	5	ATGCCGCACCAATTCTCCAC
Ctcf	TR	6	GTCTACAAGCATAATCACAC
Ctdp1	TR	1	TCGATGACCGAGAAGATGTG
Ctdp1	TR	2	TCCAGGAAATCCTTGCAGTG
Ctdp1	TR	3	AAGAAGTACGTCTACTTCCC
Ctdp1	TR	4	CGGATCTATGACTCTAACAC
Ctdp1	TR	5	GGATGGGCCTTGGAATGGAT
Ctdp1	TR	6	GGAACAAGCTCTCTCCGTGA
Ctnnb1	TR	1	GAGATTATGCAGTGTCGTGA
Ctnnb1	TR	2	GTCTGGTGGCATCCCAGCGC
Ctnnb1	TR	3	TGACTTTGCAGGTGGGATGC
Ctnnb1	TR	4	CAGCGTCAAACTGCGTGGAT
Ctnnb1	TR	5	TGTCAACATCTTCTTCCTCA
Ctnnb1	TR	6	ACGGGCAGTATGCAATGACT
Ctnnbip1	TR	1	GCTGCTGACGACCCCAGCAT
Ctnnbip1	TR	2	GAATTTCTGCGCACCTATGC
Ctnnbip1	TR	3	ATGAACCGCGAGGGAGCACC
Ctnnbip1	TR	4	GCGCAGAAATTCCTCCTCAC
Ctnnbip1	TR	5	CGATGGAGTGCTGTGGCAGC
Ctnnbip1	TR	6	GCCACAGCACTCCATCGACC
Ctnnbl1	TR	1	ACGCGGCCGCTATCGCGAAG
Ctnnbl1	TR	2	ACACAACCCCAGCACCGCTG
Ctnnbl1	TR	3	GAGGAGATCGACCACAGCTA
Ctnnbl1	TR	4	GTGCTGGACCATGCCATGAT
Ctnnbl1	TR	5	GGCACTCACCGTCATTGTCC
Ctnnbl1	TR	6	GGCTGCTGCAGATTATTGAC
Ctnnd1	TR	1	ACAACTACGGCAGTCTGTCC
Ctnnd1	TR	2	CGGAGCAATCGGACCAGAGC
Ctnnd1	TR	3	ATCGCCATAAAAAACTGTGA
Ctnnd1	TR	4	ATGAGTGAGTTGGCATCTTG
Ctnnd1	TR	5	AGGAAACTTCGGGAATGTGA
Ctnnd1	TR	6	ATGTATATTCGCACCACTTC
Ctr9	TR	1	AACAGCCACACGCATCCTGC
Ctr9	TR	2	CATAGGATCATCCGGATGCC
Ctr9	TR	3	GAGGTTACCAATCAAAGACC
Ctr9	TR	4	TTCAGTACCATCGGGTTGCT
Ctr9	TR	5	CCGGATGCCTGGTCTTTGAT
Ctr9	TR	6	GAGTGACACCTACTCTATGC
Cux1	TR	1	TCATCGGCCTCAGCACTCCC
Cux1	TR	2	AAGTACCGAAACGAAGAAAT
Cux1	TR	3	TCAGACCCATTTCTTCGTTT
Cux1	TR	4	GCATGTCGCTGACACTGCCC
Cux1	TR	5	AGGATCAGCTGATGCTGCCC
Cux1	TR	6	TTTCACCACAGGGCGCTGTG
Cxxc1	TR	1	TCTTCTGCATCGCTCATCCA
Cxxc1	TR	2	CATGTACCCCACACGCATCG
Cxxc1	TR	3	AGCAAATCAAACGATCAGCT
Cxxc1	TR	4	CAAGGCAACTCGTGGGTTGA
Cxxc1	TR	5	GCTGGGGCCTTTGATGATCA
Cxxc1	TR	6	GGGCTGGACTCACCGAGGAA
D3Ertd254e	TR	1	AGCCTTACGAGAAGTCAAGC
D3Ertd254e	TR	2	GCCCGTTATAGCAGGTTCTC
D3Ertd254e	TR	3	TGGTTACCTGTCTGGAGCAA
D3Ertd254e	TR	4	CTCCTACTCACCTGGGAACA
D3Ertd254e	TR	5	ATCGGAGAGACAGTTTATGA
D3Ertd254e	TR	6	GACTGGCAGGATTTGACTCT
Dapk1	TR	1	CACCTGGAGCACCTACCTGT
Dapk1	TR	2	CAGGGGTGACGGTGGGAAGC
Dapk1	TR	3	AAGTCTATGATCTTGATCCG
Dapk1	TR	4	AGGCGAGTTTGGATATGACA
Dapk1	TR	5	CTGGTGGAATCTCTCAAGTG
Dapk1	TR	6	CGGATCAAGATCATAGACTT
Dapk3	TR	1	CGAGCGCTTCTCACGCGTGC
Dapk3	TR	2	GGACGTGGCGGCGGCAGAGC
Dapk3	TR	3	GATTTGTTTGAGGAACTGCG
Dapk3	TR	4	GCTCATAGTTCACGATCTCG
Dapk3	TR	5	ATCCTGGAGCTGGTGTCCGG
Dapk3	TR	6	GCGCGTGTGTGCGCTGCGCG
Daxx	TR	1	CCGTGGAGAAGGCGGCGACC
Daxx	TR	2	CCGGGAACCGCGAGTCCTTG
Daxx	TR	3	CAAGGACTCGCGGTTCCCGG
Daxx	TR	4	CTGCTCTTCTCTGACGGGGC
Daxx	TR	5	CCCGAGGGGCAGCAAAAGAG
Daxx	TR	6	CCGGGTCGCCGCCTTCTCCA
Dazap1	TR	1	AAAGCCTCTAGACTGGTTGG
Dazap1	TR	2	TTTCCTTCTTGACAGCAGAA
Dazap1	TR	3	GCCCAGTGCAGCCAACGGCT
Dazap1	TR	4	CCCCCGCCCACGTGGCAACA
Dazap1	TR	5	GTTTAAAGACCCCAATTGTG
Dazap1	TR	6	GAGCGAACACGGCCCAAGGA
Dazap2	TR	1	CAACTGGATAATAAGCCATG
Dazap2	TR	2	GGTGGATAGATGGGACCAAC
Dazap2	TR	3	GTTGGTCCCATCTATCCACC
Dazap2	TR	4	CACAGGAATGTTGCCAGCAG
Dazap2	TR	5	TGCAGTACCTCTGAATATGC
Dazap2	TR	6	TCTAGGCTCCACAATCCCCA
Dbf4	TR	1	GATAGGTCATGCTTCTGACC
Dbf4	TR	2	AATATGGACGGCGATAAATG
Dbf4	TR	3	GTTAGCTGAAAAAGCTGTGA
Dbf4	TR	4	CATTTCTACCCTCGGTCACT
Dbf4	TR	5	CCGGAACACCAAGTGACCGA
Dbf4	TR	6	ACCTCTGCGTGACAGCACAC
Dbp	TR	1	ATGGCCTGGAATGCTTGACA
Dbp	TR	2	ACGCCTTCTTGCTGGAGCAC
Dbp	TR	3	GCCCCTTCGCCGCACCTGCG
Dbp	TR	4	TCTTCCCCCCGCTCCTCGCC
Dbp	TR	5	CCCCACTCGGGGCATCGGCT
Dbp	TR	6	TGGGCTGAGGAGCCTTCTGC
Dcaf10	TR	1	GTCGCACTGGAGCTCCTTCC
Dcaf10	TR	2	CAGATCCCATAGTGCTATTG
Dcaf10	TR	3	CAAGATCAGGAGGTATCCAG
Dcaf10	TR	4	ATGATACCACAATAGCACTA
Dcaf10	TR	5	ACCCGTCCGGAGAGTACTCG
Dcaf10	TR	6	AACACTTCAAGACTATTTCG
Dcaf11	TR	1	GTCATCAAGGAGCTGTCACC
Dcaf11	TR	2	CTCATTCATAGGGTGATGCC
Dcaf11	TR	3	GACTGGCCTGCGTCGTAGTG
Dcaf11	TR	4	ACAATACCTGAAGAGTACGC
Dcaf11	TR	5	TGTGGGATCGACGAACCATG
Dcaf11	TR	6	AGGAGACACACATACTGCCC
Dcaf13	TR	1	AGCTTTAAATGCTACCAAGT
Dcaf13	TR	2	TGCAAACACTCGTTCCAACT
Dcaf13	TR	3	ATACTGGCATTGATCATCAC
Dcaf13	TR	4	CCGTGATGGAGTCAATTGCC
Dcaf13	TR	5	ACGCATTAGCTTTCCACAGT
Dcaf13	TR	6	CTGCTTCGGCTCTTGTCCAC
Dcaf5	TR	1	GAGCAGATCATATAGGTGTG
Dcaf5	TR	2	ATTTGTGGTAGTGACGCGCA
Dcaf5	TR	3	GACCTCCATGGGGAGACTCC
Dcaf5	TR	4	GTCCGCAGACTCGTCTACTG
Dcaf5	TR	5	ATTTACCTGAGACCAGCCAC
Dcaf5	TR	6	GGAAGCGCTCCGCTCAGGGG
Dcaf6	TR	1	AAATGTACCAACCTATCACC
Dcaf6	TR	2	CCTTACACCTTTCTGTCCTG
Dcaf6	TR	3	GGGAGCCATTGCAAATCTGA
Dcaf6	TR	4	TATTTGCTCGATGCCCTGAA
Dcaf6	TR	5	GATGATCCGGTCTTGATCCC
Dcaf6	TR	6	ATTTATGATCGGCGAATGCT
Dcaf7	TR	1	TGGTTGTTTAGCCTAGCAAC
Dcaf7	TR	2	GTGGTGACTATCTCCGTGTG
Dcaf7	TR	3	GACCTCCTTTGACTGGAACG
Dcaf7	TR	4	CCCGGTCTCTAGTCCCCAGA
Dcaf7	TR	5	ATGTGGATTCCTGACACAAA
Dcaf7	TR	6	GCACGTTGTGTCAATGCTTG
Dcaf8	TR	1	AAGCTGGCCGGTCTTGTCTC
Dcaf8	TR	2	TTGCCAGCGAGGTCGGGGTA
Dcaf8	TR	3	CCAGTACTGGACTTTGAGAG
Dcaf8	TR	4	GTTAAACTTACGAAGCTGGC
Dcaf8	TR	5	AAGAGGACGAGGAACAACCT
Dcaf8	TR	6	AGGGTGGAGTCACCACTGTT
Dcp1a	TR	1	GCCGCTTGGAAAAGGAACCA
Dcp1a	TR	2	CCTGACTGCTCAAAGGGAAA
Dcp1a	TR	3	TGTATCATGGTGCTATTCCG
Dcp1a	TR	4	CGAAGAAAAGCTGGGCGCCA
Dcp1a	TR	5	AGCTCTCAGGGGTGGCCAGT
Dcp1a	TR	6	TAGGCTCACCGGGGCTCTGA
Dctn1	TR	1	GATCTTCTTGCAGAACTGAC
Dctn1	TR	2	GTCATACTCGCCTTCTTGCA
Dctn1	TR	3	TGAGCGAGAACTGTTCGGAG
Dctn1	TR	4	CCTCGGGTTGTTCAGCGAGG
Dctn1	TR	5	GCTGCAGCCCGAAGTTCAAC
Dctn1	TR	6	GAAGATCCGAAGGCGGATGC
Ddb1	TR	1	AGTTAGGCACTCAGCAATGG
Ddb1	TR	2	TTTACTGAGTGACCGTAAAA
Ddb1	TR	3	ATTGATGTCAAGTTCCTGTA
Ddb1	TR	4	TCTCCAAAGGAGGTCTCGTG
Ddb1	TR	5	GCCGTTCCGGATGATCCGCA
Ddb1	TR	6	GTAGTGGCTACTCTCAAAAG
Ddit3	TR	1	CCCCAATTTCATCTGAGGAC
Ddit3	TR	2	ATCTGGAGAGCGAGGGCTTT
Ddit3	TR	3	TTGACCCTGCGTCCCTAGCT
Ddit3	TR	4	GATGTGCGTGTGACCTCTGT
Ddit3	TR	5	GTCAGCCAAGCTAGGGACGC
Ddit3	TR	6	GTCAGTGCCCAGCCCGGCCT
Ddx1	TR	1	AATGCAGCAATTGGATCAGA
Ddx1	TR	2	TCGCAGCGCTTACTCGAATG
Ddx1	TR	3	AAAGCAGACCCTCTATCATA
[truncated: 12,676 more rows]
