# Supplementary material for: Massively parallel in vivo CRISPR screening identifies RNF20/40 as epigenetic regulators of cardiomyocyte maturation
Source: Nat Commun. 2021 Jul 21;12:4442. doi: 10.1038/s41467-021-24743-z (PMC8295283; doi:10.1038/s41467-021-24743-z)
Supplement: Supplementary file 7 — Supplementary Data 3 [file 41467_2021_24743_MOESM7_ESM.xlsx]

## Sheet: FINAL_25samp_MaGeCK
id	Group	num_enriched	num_depleted	neg|score	neg|p-value	neg -log10pval	neg|fdr	neg|rank	neg|goodsgrna	neg|lfc	pos|score	pos|p-value	pos -LOG10 Pval	pos|fdr	pos|rank	pos|goodsgrna	pos|lfc
Rnf40	TR	4	0	0.99985	0.99984	6.94927e-05	0.999998	2443	0	1.6616	4.4366e-08	2.0239e-06	5.69381	0.00165	1	4	1.6616
Thra	TR	3	0	0.99755	0.99755	0.00106533	0.999998	2426	0	1.5488	6.2764e-08	2.0239e-06	5.69381	0.00165	2	3	1.5488
Taf3	TR	4	0	0.99961	0.99961	0.000169408	0.999998	2438	0	1.4489	1.9709e-07	2.0239e-06	5.69381	0.00165	3	3	1.4489
Zbtb7a	TR	3	0	0.9998	0.9998	8.68676e-05	0.999998	2442	0	1.2847	6.3331e-06	1.8215e-05	4.73957	0.010891	4	4	1.2847
Rnf20	TR	4	0	0.99802	0.99795	0.000891217	0.999998	2429	0	1.2573	2.3709e-05	6.6789e-05	4.1753	0.027228	6	3	1.2573
Taf2	TR	5	0	0.5516	0.65934	0.180891	0.999998	1547	1	1.2148	0.00016253	0.00037847	3.42197	0.115718	8	3	1.2148
Poc1b	TR	2	0	0.053983	0.14104	0.850658	0.93148	369	2	0.064617	0.00018316	0.00045538	3.34163	0.123762	9	2	0.064617
Setd6	TR	2	0	0.82911	0.82974	0.081058	0.999998	1988	1	0.93828	0.00023121	0.00056872	3.2451	0.139109	10	3	0.93828
Ncl	TR	3	0	0.77625	0.78439	0.105468	0.999998	1861	1	0.90987	0.00030673	0.00073468	3.1339	0.163366	11	3	0.90987
Eif3i	TR	1	0	0.99402	0.99398	0.00262235	0.999998	2418	0	0.45333	0.00038169	0.0010099	2.99572	0.205858	12	2	0.45333
Nkx2-5	TR	3	0	0.99293	0.99297	0.00306387	0.999998	2417	0	0.91507	0.00053726	0.0014876	2.82751	0.276874	13	2	0.91507
Cxxc1	TR	2	0	0.73323	0.75412	0.12256	0.999998	1777	1	0.54064	0.00058649	0.0015847	2.80005	0.276874	14	2	0.54064
Tnp1	GATA	2	0	0.95334	0.95364	0.0206155	0.999998	2308	0	0.80167	0.00071884	0.0018235	2.73909	0.29736	15	2	0.80167
Myo5a	TR	2	0	0.63505	0.69794	0.156182	0.999998	1631	1	0.76451	0.0012305	0.0026695	2.57357	0.408106	16	2	0.76451
Adora1	GATA	2	0	0.19806	0.36166	0.4417	0.999998	860	2	-0.036953	0.0015768	0.0033374	2.47659	0.471122	17	2	-0.036953
Mcm3	TR	1	0	0.60057	0.6814	0.166598	0.999998	1594	1	0.1366	0.0016385	0.003467	2.46005	0.471122	18	2	0.1366
Mtf2	TR	2	0	0.72857	0.75102	0.124348	0.999998	1767	1	0.3226	0.0022475	0.0045275	2.34414	0.562087	19	1	0.3226
Smurf2	TR	0	0	0.36225	0.50901	0.293274	0.999998	1203	1	0.35031	0.0023436	0.0047056	2.32738	0.562087	20	2	0.35031
Cdk5r2	GATA	3	0	0.75992	0.77221	0.112265	0.999998	1833	1	0.82138	0.0024941	0.0050011	2.30093	0.562087	21	2	0.82138
Eid2	TR	3	0	0.99901	0.99899	0.000438859	0.999998	2433	0	0.88833	0.0026229	0.0051913	2.28472	0.562087	22	2	0.88833
Fam134b	GATA	1	0	0.62124	0.69107	0.160478	0.999998	1616	1	0.46763	0.0027017	0.0053452	2.27204	0.562087	23	2	0.46763
Efcab2	GATA	1	0	0.018705	0.059566	1.225	0.799096	177	4	-0.5252	0.0028086	0.0055152	2.25844	0.562087	24	2	-0.5252
Yy1	TR	1	0	0.95643	0.9565	0.019315	0.999998	2314	0	0.37822	0.0029449	0.0057742	2.23851	0.56495	25	2	0.37822
Hn1l	TR	1	1	0.0071366	0.027608	1.55897	0.734234	91	1	0.59089	0.0034717	0.006689	2.17464	0.620645	26	1	0.59089
Lmx1b	TR	1	0	0.8353	0.83579	0.0779028	0.999998	2001	1	0.17526	0.0035512	0.006851	2.16425	0.620645	27	2	0.17526
Wdr82	TR	2	0	0.24615	0.40448	0.393103	0.999998	957	2	0.21053	0.0038795	0.0074298	2.12902	0.646808	28	1	0.21053
Jmjd6	TR	3	0	0.9624	0.96242	0.0166354	0.999998	2336	0	1.0197	0.0040174	0.0076686	2.11528	0.646808	29	2	1.0197
Rbpms	GATA	2	0	0.86007	0.86045	0.0652744	0.999998	2070	0	0.63954	0.0042443	0.0081503	2.08883	0.649792	30	2	0.63954
Klf13	TR	1	0	0.0071381	0.027616	1.55884	0.734234	92	4	-0.70079	0.0042871	0.0082353	2.08432	0.649792	31	1	-0.70079
Ccnk	TR	4	0	1	1	0	0.999998	2446	0	0.95295	0.0045109	0.0086077	2.06511	0.657952	32	2	0.95295
Adamtsl3	GATA	2	0	0.45774	0.59961	0.222131	0.999998	1409	1	0.36758	0.0047852	0.0091015	2.04089	0.674617	33	2	0.36758
Cd36	GATA	2	0	0.70023	0.7335	0.1346	0.999998	1722	1	0.6899	0.0054304	0.010364	1.98447	0.72942	34	2	0.6899
Lrig2	GATA	1	0	0.66603	0.71416	0.146204	0.999998	1676	1	0.34083	0.0054673	0.010437	1.98142	0.72942	35	2	0.34083
Hax1	TR	0	0	0.32275	0.47301	0.32513	0.999998	1126	2	0.21652	0.0056164	0.010737	1.96912	0.72951	36	2	0.21652
B3gat3	TR	2	0	0.28092	0.43569	0.360822	0.999998	1033	2	0.12405	0.0058436	0.011215	1.9502	0.74137	37	2	0.12405
Ddx18	TR	3	0	0.34347	0.49195	0.308079	0.999998	1163	1	0.59507	0.0060361	0.011571	1.93663	0.744789	38	2	0.59507
Prmt1	TR	3	0	0.89247	0.89275	0.0492701	0.999998	2156	0	0.60302	0.00647	0.012421	1.90584	0.779005	39	2	0.60302
Taf1	TR	2	0	0.18135	0.34247	0.465377	0.999998	817	2	0.37739	0.00673	0.012902	1.88934	0.788985	40	1	0.37739
Hoxb4	TR	2	0	0.37036	0.51665	0.286804	0.999998	1221	1	0.46028	0.0071683	0.013801	1.86009	0.804755	41	2	0.46028
Gtf3a	TR	1	0	0.0040174	0.016554	1.7811	0.644365	59	2	0.41545	0.0073375	0.014113	1.85038	0.804755	42	2	0.41545
Zfpl1	TR	2	0	0.20701	0.36968	0.432174	0.999998	877	2	0.47639	0.0075085	0.014368	1.8426	0.804755	43	2	0.47639
Maz	TR	2	0	0.7526	0.76709	0.115154	0.999998	1815	1	0.10348	0.0078122	0.014902	1.82676	0.804755	44	2	0.10348
Obscn	TR	2	0	0.16188	0.3132	0.504178	0.999998	759	3	0.029646	0.0079495	0.015157	1.81939	0.804755	45	1	0.029646
Abt1	TR	2	0	0.42953	0.57222	0.242437	0.999998	1350	2	0.38542	0.0083911	0.01591	1.79833	0.804755	46	2	0.38542
Prkaa1	TR	3	0	0.1346	0.2705	0.567833	0.999416	646	2	0.48337	0.0086189	0.016299	1.78784	0.804755	47	2	0.48337
Mnat1	TR	1	0	0.93796	0.93852	0.0275565	0.999998	2269	0	0.70921	0.0087108	0.016428	1.78442	0.804755	48	2	0.70921
Scrg1	GATA	1	0	0.93707	0.93752	0.0280195	0.999998	2264	0	0.1393	0.0091679	0.017278	1.76251	0.804755	49	1	0.1393
Myh14	TR	0	0	0.88793	0.88796	0.0516066	0.999998	2140	0	0.66172	0.0092717	0.017481	1.75743	0.804755	50	2	0.66172
Aurka	TR	2	0	0.60925	0.6855	0.163993	0.999998	1602	1	0.23328	0.0095737	0.017987	1.74504	0.804755	51	1	0.23328
Ankrd24	TR	2	0	0.95649	0.95656	0.0192878	0.999998	2315	0	0.17183	0.0096064	0.018072	1.74299	0.804755	52	2	0.17183
Atp1a1	GATA	2	0	0.78976	0.79503	0.0996165	0.999998	1891	1	0.58534	0.0098976	0.018529	1.73215	0.804755	53	2	0.58534
Chd2	TR	3	0	0.92052	0.92062	0.0359196	0.999998	2218	0	0.71021	0.0099794	0.018667	1.72893	0.804755	54	1	0.71021
Mark1	TR	2	0	0.094802	0.20753	0.682919	0.987604	514	1	0.41464	0.010342	0.019318	1.71404	0.804755	55	2	0.41464
Ikbkb	TR	2	0	0.81961	0.82108	0.0856145	0.999998	1957	1	0.23746	0.010593	0.019723	1.70503	0.804755	56	2	0.23746
Eif4a3	TR	0	0	0.025511	0.077105	1.11292	0.827189	228	4	-0.50638	0.01079	0.020039	1.69812	0.804755	57	1	-0.50638
Suz12	TR	2	0	0.96825	0.96817	0.0140484	0.999998	2344	0	0.42578	0.010846	0.020164	1.69542	0.804755	58	2	0.42578
Cdk12	TR	3	0	0.99834	0.99831	0.000734579	0.999998	2431	0	0.76045	0.010948	0.020346	1.69152	0.804755	59	2	0.76045
Glyr1	TR	1	0	0.058446	0.14842	0.828508	0.935682	388	2	0.66988	0.011051	0.020545	1.68729	0.804755	60	2	0.66988
Dync1i2	TR	2	0	0.85268	0.85287	0.0691172	0.999998	2049	0	0.037132	0.011103	0.02061	1.68592	0.804755	61	2	0.037132
Taf8	TR	1	0	0.94329	0.94385	0.025097	0.999998	2282	0	0.58607	0.011196	0.020731	1.68338	0.804755	62	1	0.58607
Matr3	TR	2	0	0.88813	0.88818	0.051499	0.999998	2141	0	0.38061	0.011258	0.020812	1.68169	0.804755	63	2	0.38061
Hnrnpm	TR	2	0	0.45556	0.59752	0.223648	0.999998	1406	2	0.48383	0.011518	0.021273	1.67217	0.804755	64	2	0.48383
Rnf185	TR	2	0	0.34376	0.49221	0.30785	0.999998	1164	1	0.18719	0.011601	0.021435	1.66888	0.804755	65	1	0.18719
Cdk13	TR	2	0	0.98143	0.9813	0.0081982	0.999998	2386	0	0.75567	0.011729	0.021715	1.66324	0.804755	66	2	0.75567
Rbbp5	TR	2	0	0.75792	0.77079	0.113064	0.999998	1830	1	0.59884	0.012006	0.022269	1.6523	0.81299	67	1	0.59884
Ogn	GATA	0	0	0.18596	0.34935	0.456739	0.999998	834	1	0.55995	0.012263	0.022702	1.64394	0.816613	68	2	0.55995
Smad6	TR	1	0	0.96898	0.96899	0.0136807	0.999998	2347	0	0.16056	0.01322	0.024414	1.61236	0.865476	69	1	0.16056
Ccnh	TR	2	0	0.87886	0.87888	0.0560704	0.999998	2121	0	0.27541	0.014029	0.025034	1.60147	0.874752	70	1	0.27541
Ubtf	TR	2	0	0.79231	0.7971	0.0984872	0.999998	1897	1	0.3342	0.014433	0.025439	1.5945	0.876377	71	1	0.3342
Ncoa4	TR	1	0	0.97511	0.97496	0.0110132	0.999998	2365	0	0.26363	0.014837	0.025811	1.5882	0.876856	72	1	0.26363
Prdm16	TR	1	1	0.032478	0.095353	1.02067	0.884956	261	2	0.501	0.015645	0.026544	1.57603	0.889394	73	1	0.501
Kcnj12	GATA	2	0	0.46076	0.60264	0.219942	0.999998	1417	2	0.32754	0.016855	0.027458	1.56133	0.907261	74	1	0.32754
Eif3m	GATA	2	0	0.8012	0.80449	0.0944793	0.999998	1917	1	0.26536	0.017258	0.027819	1.55566	0.907261	75	1	0.26536
Stk4	TR	1	0	0.24827	0.40621	0.391249	0.999998	967	2	0.012624	0.017661	0.028203	1.5497	0.907484	76	1	0.012624
Asb16	TR	3	0	0.8049	0.80767	0.092766	0.999998	1927	1	0.82648	0.018064	0.028568	1.54412	0.907484	77	1	0.82648
Onecut3	TR	1	0	0.79571	0.79985	0.0969915	0.999998	1904	1	-0.043523	0.018467	0.028984	1.53784	0.908924	78	1	-0.043523
Smarcd3	TR	1	1	0.00061338	0.0029327	2.53273	0.436469	16	3	-0.32259	0.019272	0.029656	1.52789	0.913004	79	1	-0.32259
Nfatc3	TR	1	0	0.2327	0.39265	0.405994	0.999998	933	1	0.18537	0.019675	0.02996	1.52346	0.913004	80	1	0.18537
Ppara	TR	1	0	0.87623	0.87639	0.0573026	0.999998	2109	0	0.13749	0.020077	0.030268	1.51902	0.913004	81	1	0.13749
Cnot8	TR	1	0	0.40275	0.54703	0.261989	0.999998	1293	1	0.25371	0.020479	0.030608	1.51417	0.913004	82	1	0.25371
Cyp1a1	TR	1	0	0.0015275	0.0066283	2.1786	0.531305	30	4	-0.93364	0.021684	0.031579	1.5006	0.928563	83	1	-0.93364
Gmeb1	TR	2	0	0.43602	0.57867	0.237569	0.999998	1366	1	0.14132	0.022086	0.031939	1.49568	0.928563	84	1	0.14132
Srek1	TR	1	0	0.13798	0.27569	0.559579	0.999416	666	3	-0.32223	0.022487	0.032308	1.49069	0.928563	85	1	-0.32223
Nfkb2	TR	2	0	0.13941	0.27791	0.556096	0.999416	673	1	0.37838	0.022889	0.032648	1.48614	0.928563	86	1	0.37838
Rad50	TR	2	0	0.098939	0.21427	0.669039	0.98996	524	3	0.012558	0.02329	0.033061	1.48068	0.929498	87	1	0.012558
Hmmr	TR	0	0	0.81424	0.81609	0.0882619	0.999998	1945	1	0.14062	0.024092	0.03368	1.47263	0.93615	88	1	0.14062
Dhx38	TR	1	0	0.46313	0.60485	0.218352	0.999998	1423	1	0.18573	0.024893	0.034388	1.46359	0.941301	89	1	0.18573
Dek	TR	1	0	0.019363	0.061165	1.2135	0.799096	185	3	-0.39419	0.025293	0.034708	1.45957	0.941301	90	1	-0.39419
Foxm1	TR	1	0	0.43315	0.5758	0.239728	0.999998	1361	2	0.063032	0.025694	0.03502	1.45568	0.941301	91	1	0.063032
Phf10	TR	1	0	0.92488	0.92506	0.0338301	0.999998	2233	0	0.21632	0.026094	0.035416	1.4508	0.941616	92	1	0.21632
Tspan9	GATA	1	0	0.86661	0.86695	0.0620059	0.999998	2089	0	-0.05994	0.026894	0.036165	1.44171	0.948567	93	1	-0.05994
Dpysl3	GATA	1	0	0.86453	0.86488	0.0630441	0.999998	2083	0	0.13203	0.027294	0.036538	1.43726	0.948567	94	1	0.13203
Cbfa2t2	TR	1	0	0.84068	0.84108	0.0751627	0.999998	2016	0	0.3891	0.027693	0.036841	1.43367	0.948567	95	1	0.3891
Eif3g	TR	2	0	0.74939	0.76497	0.116356	0.999998	1805	1	0.29483	0.028093	0.037234	1.42906	0.948607	96	1	0.29483
Gata4	TR	2	0	0.99993	0.99994	2.60585e-05	0.999998	2444	0	0.67878	0.028492	0.037619	1.42459	0.948607	97	1	0.67878
Mxi1	TR	1	0	0.044247	0.12434	0.905389	0.920388	330	2	0.34132	0.028891	0.038011	1.42009	0.948727	98	1	0.34132
Mier3	TR	0	0	0.42508	0.56816	0.245529	0.999998	1341	2	-0.058788	0.029689	0.038671	1.41261	0.955446	99	1	-0.058788
Zfp672	TR	2	0	0.37355	0.51954	0.284381	0.999998	1228	2	0.4121	0.030487	0.039347	1.40509	0.962426	100	1	0.4121
Picalm	GATA	3	0	0.78079	0.78796	0.103496	0.999998	1869	1	0.70674	0.031284	0.040031	1.3976	0.96806	101	1	0.70674
Ascc2	TR	0	0	0.010378	0.036582	1.43673	0.773816	113	4	-0.67383	0.031682	0.040428	1.39332	0.96806	102	1	-0.67383
Nfe2l2	TR	1	0	0.46027	0.60213	0.22031	0.999998	1415	2	0.40655	0.03208	0.040832	1.389	0.96806	103	1	0.40655
Pdcd6	TR	1	0	0.076965	0.17851	0.748337	0.948609	458	1	0.54572	0.032478	0.04116	1.38552	0.96806	104	1	0.54572
Ctnnbip1	TR	1	0	0.77719	0.7851	0.105075	0.999998	1863	1	-0.015553	0.033274	0.041942	1.37735	0.971692	105	1	-0.015553
Hist1h1e	TR	1	0	0.48914	0.63058	0.20026	0.999998	1478	1	0.66016	0.033671	0.042294	1.37372	0.971692	106	1	0.66016
Caskin1	TR	1	0	0.39891	0.54345	0.26484	0.999998	1279	2	0.23322	0.034069	0.042699	1.36958	0.971692	107	1	0.23322
Ankmy2	TR	1	0	0.10012	0.21616	0.665225	0.98996	533	3	-0.25992	0.034466	0.043075	1.36577	0.971692	108	1	-0.25992
Trp73	TR	0	0	0.98816	0.98825	0.00513318	0.999998	2405	0	0.43882	0.034863	0.043379	1.36272	0.971692	109	1	0.43882
Eomes	TR	1	0	0.096683	0.21078	0.676171	0.98996	519	2	0.2517	0.03526	0.043698	1.35954	0.971692	110	1	0.2517
Foxa3	TR	2	0	0.23761	0.39693	0.401286	0.999998	942	1	0.5169	0.036054	0.04437	1.35291	0.976562	111	1	0.5169
Pcbp2	TR	1	0	0.084904	0.19141	0.718035	0.956082	489	3	-0.36526	0.036451	0.044751	1.3492	0.976562	112	1	-0.36526
Rbm15	TR	0	0	0.00022125	0.0011799	2.92815	0.240512	12	5	-1.286	0.036847	0.045115	1.34568	0.976562	113	1	-1.286
Wnk4	TR	1	0	0.75119	0.76612	0.115703	0.999998	1809	1	0.043702	0.03764	0.045836	1.33879	0.977599	114	1	0.043702
Rbl1	TR	1	0	0.31024	0.46196	0.335396	0.999998	1090	1	-0.11376	0.038036	0.046196	1.3354	0.977599	115	1	-0.11376
Tceb3	TR	1	0	0.36619	0.51266	0.290171	0.999998	1209	2	0.029928	0.038432	0.046593	1.33168	0.977599	116	1	0.029928
Usf1	TR	1	0	0.023158	0.070904	1.14933	0.799096	216	3	-0.47407	0.038828	0.046924	1.3286	0.977599	117	1	-0.47407
Apbb2	TR	1	0	0.75273	0.76715	0.11512	0.999998	1816	1	0.14144	0.039223	0.047252	1.32558	0.977599	118	1	0.14144
Tfpt	TR	2	0	0.70277	0.73501	0.133707	0.999998	1725	1	0.66323	0.039619	0.047621	1.3222	0.977599	119	1	0.66323
Katna1	TR	0	0	0.37563	0.52139	0.282837	0.999998	1231	1	0.15395	0.040014	0.047961	1.31911	0.977599	120	1	0.15395
Zfp592	TR	0	0	0.85653	0.85685	0.0670952	0.999998	2062	0	-0.15627	0.040805	0.048633	1.31307	0.983103	121	1	-0.15627
Pkn1	TR	1	0	0.038828	0.11132	0.953427	0.916775	296	3	-0.33339	0.041594	0.04924	1.30768	0.986436	122	1	-0.33339
Fem1a	TR	0	0	0.17162	0.3278	0.484391	0.999998	784	2	0.2038	0.041989	0.049604	1.30448	0.986436	123	1	0.2038
Whsc1l1	TR	0	0	0.30728	0.45931	0.337894	0.999998	1083	2	0.045105	0.042778	0.050264	1.29874	0.988634	124	1	0.045105
Celf1	TR	1	0	0.93283	0.93322	0.030016	0.999998	2255	0	0.33082	0.043173	0.050523	1.29651	0.988634	125	1	0.33082
Zscan18	TR	1	0	0.09931	0.21479	0.667986	0.98996	528	3	-0.12787	0.043961	0.051243	1.29037	0.993619	126	1	-0.12787
Klf10	TR	1	0	0.1203	0.24827	0.605076	0.999416	600	2	0.076956	0.044355	0.051648	1.28695	0.993619	127	1	0.076956
Heatr1	GATA	1	0	0.94314	0.94373	0.0251522	0.999998	2281	0	0.64018	0.044748	0.051996	1.28403	0.993619	128	1	0.64018
Bcs1l	TR	1	0	0.64844	0.70481	0.151928	0.999998	1650	1	-0.059192	0.045536	0.052737	1.27788	0.995604	129	1	-0.059192
Srsf10	TR	1	0	0.13688	0.27394	0.562345	0.999416	659	1	0.26849	0.045929	0.053105	1.27486	0.995604	130	1	0.26849
Dbp	TR	1	0	0.98236	0.98224	0.00778238	0.999998	2388	0	0.45392	0.046322	0.053466	1.27192	0.995604	131	1	0.45392
Tgif2	TR	2	0	0.15463	0.3019	0.520137	0.999998	732	2	0.62125	0.046715	0.053818	1.26907	0.995604	132	1	0.62125
Hipk3	TR	3	0	0.98949	0.98953	0.00457103	0.999998	2409	0	0.72699	0.047108	0.054243	1.26566	0.995604	133	1	0.72699
Rfx7	TR	1	0	0.051422	0.13681	0.863882	0.925417	359	2	0.068795	0.047501	0.054542	1.26327	0.995604	134	1	0.068795
Hmbox1	TR	2	0	0.96841	0.96832	0.0139811	0.999998	2345	0	0.21345	0.048286	0.05519	1.25814	0.99635	135	1	0.21345
Prpf4b	TR	0	0	0.018731	0.059639	1.22447	0.799096	178	4	-0.51726	0.048679	0.05549	1.25579	0.99635	136	1	-0.51726
Psmc4	TR	1	0	0.97765	0.97761	0.00983436	0.999998	2376	0	0.32058	0.049071	0.055805	1.25333	0.99635	137	1	0.32058
Cnot6l	TR	0	0	0.014433	0.047734	1.32117	0.799096	141	3	-0.09043	0.049855	0.056615	1.24707	0.999342	138	1	-0.09043
Krr1	TR	1	0	0.74432	0.76149	0.118336	0.999998	1792	1	0.45394	0.050247	0.056902	1.24487	0.999342	139	1	0.45394
Mkrn2	TR	0	0	0.48653	0.62803	0.20202	0.999998	1472	2	0.20162	0.050639	0.057287	1.24194	0.999342	140	1	0.20162
Des	GATA	1	0	0.15507	0.30261	0.519117	0.999998	733	3	-0.18352	0.051031	0.057631	1.23934	0.999342	141	1	-0.18352
Pa2g4	TR	1	0	0.9826	0.98249	0.00767186	0.999998	2390	0	0.29882	0.051422	0.058028	1.23636	0.999342	142	1	0.29882
Mbd1	TR	1	0	0.61316	0.68729	0.16286	0.999998	1605	1	0.18875	0.051813	0.058424	1.23341	0.999342	143	1	0.18875
Ddx24	TR	1	0	0.28804	0.44184	0.354735	0.999998	1044	2	-0.21062	0.052596	0.059104	1.22838	0.999998	144	1	-0.21062
Lingo1	GATA	0	0	0.93932	0.93983	0.0269507	0.999998	2272	0	0.47859	0.052987	0.059412	1.22613	0.999998	145	1	0.47859
Rsf1	TR	1	0	0.43381	0.57638	0.239291	0.999998	1363	2	0.21676	0.053378	0.05978	1.22344	0.999998	146	1	0.21676
Golga2	TR	2	0	0.096524	0.21046	0.67683	0.98996	518	3	-0.073228	0.054549	0.06076	1.21638	0.999998	147	1	-0.073228
Ikzf5	TR	1	0	0.08307	0.18823	0.725311	0.953232	483	2	-0.12469	0.054939	0.061064	1.21421	0.999998	148	1	-0.12469
Hip1	GATA	1	0	0.090653	0.20087	0.697085	0.9751	503	2	-0.30237	0.05572	0.061752	1.20935	0.999998	149	1	-0.30237
Hesx1	TR	1	0	0.75286	0.76725	0.115063	0.999998	1817	1	0.2858	0.057668	0.063456	1.19753	0.999998	150	1	0.2858
Cyp39a1	GATA	1	0	0.8933	0.89348	0.0489152	0.999998	2159	0	0.10705	0.058057	0.063832	1.19496	0.999998	151	1	0.10705
Sec31a	TR	0	0	0.18424	0.34652	0.460272	0.999998	828	1	0.22848	0.058835	0.064488	1.19052	0.999998	152	1	0.22848
Fam161b	GATA	1	0	0.075577	0.17624	0.753896	0.948609	451	3	-0.11835	0.059612	0.065168	1.18597	0.999998	153	1	-0.11835
Tagln	GATA	1	0	0.81313	0.81514	0.0887678	0.999998	1943	1	0.37944	0.060001	0.06552	1.18363	0.999998	154	1	0.37944
Wwtr1	TR	1	0	0.63839	0.69969	0.155094	0.999998	1636	1	0.06171	0.060389	0.065901	1.18111	0.999998	155	1	0.06171
Ddx5	TR	1	0	0.90628	0.90679	0.0424933	0.999998	2187	0	0.1299	0.061166	0.066573	1.1767	0.999998	156	1	0.1299
Zfp639	TR	1	0	0.1318	0.26612	0.574922	0.999416	637	1	0.33789	0.061554	0.066896	1.1746	0.999998	157	1	0.33789
Egfl6	TR	1	0	0.95074	0.95121	0.0217236	0.999998	2299	0	0.14165	0.062717	0.067941	1.16787	0.999998	158	1	0.14165
Zkscan3	TR	0	0	0.010385	0.036586	1.43669	0.773816	114	2	-0.25032	0.063104	0.068257	1.16585	0.999998	159	1	-0.25032
Prmt2	TR	1	0	0.10934	0.23071	0.636934	0.994143	566	3	-0.19283	0.063492	0.068637	1.16344	0.999998	160	1	-0.19283
Ankrd10	TR	1	0	0.9434	0.94395	0.025051	0.999998	2283	0	0.27712	0.064653	0.069608	1.15734	0.999998	161	1	0.27712
Foxo4	TR	1	0	0.33923	0.48813	0.311465	0.999998	1153	2	-0.1706	0.06504	0.069997	1.15492	0.999998	162	1	-0.1706
Gadl1	GATA	2	0	0.96488	0.96485	0.0155402	0.999998	2338	0	0.46002	0.065426	0.070369	1.15262	0.999998	163	1	0.46002
Fubp3	TR	1	0	0.86399	0.86431	0.0633305	0.999998	2081	0	0.23643	0.065813	0.070616	1.1511	0.999998	164	1	0.23643
Set	TR	0	0	0.67591	0.71959	0.142915	0.999998	1685	1	0.00014265	0.066199	0.071045	1.14847	0.999998	165	1	0.00014265
Vps4a	TR	2	0	0.82817	0.82894	0.0814769	0.999998	1986	1	0.50376	0.066586	0.071398	1.14631	0.999998	166	1	0.50376
Nr4a3	TR	1	0	0.098935	0.21427	0.669039	0.98996	525	2	0.3966	0.066972	0.07179	1.14394	0.999998	167	1	0.3966
Med12	TR	1	0	0.14337	0.28414	0.546468	0.999416	689	1	0.040662	0.067358	0.072163	1.14169	0.999998	168	1	0.040662
Foxp3	TR	1	0	0.47498	0.6166	0.209996	0.999998	1454	2	0.085261	0.067744	0.072507	1.13962	0.999998	169	1	0.085261
Prss22	GATA	0	0	0.21716	0.3789	0.421475	0.999998	903	2	0.10974	0.068129	0.072806	1.13783	0.999998	170	1	0.10974
Rfwd2	TR	1	0	0.99005	0.9901	0.00432094	0.999998	2411	0	0.57111	0.069286	0.073838	1.13172	0.999998	171	1	0.57111
Apc	TR	1	0	0.82703	0.82786	0.0820431	0.999998	1981	1	0.44083	0.069671	0.074199	1.1296	0.999998	172	1	0.44083
Ankrd16	TR	1	0	0.98146	0.98134	0.0081805	0.999998	2387	0	0.56305	0.070056	0.074555	1.12752	0.999998	173	1	0.56305
Mylk3	TR	0	0	0.42558	0.56863	0.24517	0.999998	1342	2	0.39249	0.070441	0.074927	1.12536	0.999998	174	1	0.39249
Klf4	TR	1	0	0.21348	0.37569	0.42517	0.999998	893	1	0.11859	0.070826	0.075239	1.12356	0.999998	175	1	0.11859
Cpeb3	TR	0	0	0.37857	0.52405	0.280627	0.999998	1235	2	0.052843	0.07121	0.075628	1.12132	0.999998	176	1	0.052843
Brca1	TR	1	0	0.57737	0.67073	0.173452	0.999998	1575	1	0.15379	0.071595	0.075972	1.11935	0.999998	177	1	0.15379
Mbnl1	GATA	1	0	0.17313	0.33013	0.481315	0.999998	792	2	-0.20944	0.071979	0.076255	1.11773	0.999998	178	1	-0.20944
Csrp3	TR	1	0	0.27343	0.42914	0.367401	0.999998	1017	2	0.23672	0.072364	0.076587	1.11584	0.999998	179	1	0.23672
Hsf1	TR	1	0	0.9115	0.91184	0.0400814	0.999998	2202	0	0.034283	0.072748	0.076963	1.11372	0.999998	180	1	0.034283
Hmgn5	TR	2	0	0.95992	0.95999	0.0177333	0.999998	2329	0	0.27117	0.073516	0.077745	1.10933	0.999998	181	1	0.27117
Ncoa1	TR	1	0	0.95413	0.95439	0.0202741	0.999998	2310	0	0.52549	0.074283	0.078429	1.10552	0.999998	182	1	0.52549
Sin3b	TR	1	0	0.81079	0.81324	0.0897813	0.999998	1935	1	0.31569	0.074666	0.078781	1.10358	0.999998	183	1	0.31569
Ybx2	TR	1	0	0.48515	0.62662	0.202996	0.999998	1470	1	0.19737	0.07505	0.079206	1.10124	0.999998	184	1	0.19737
Rnft1	GATA	0	0	0.40673	0.55087	0.258951	0.999998	1296	1	0.22766	0.075433	0.07955	1.09936	0.999998	185	1	0.22766
Chd7	TR	1	0	0.80573	0.80837	0.0923898	0.999998	1928	1	0.0063916	0.075816	0.079882	1.09755	0.999998	186	1	0.0063916
Otx2	TR	2	0	0.43299	0.57564	0.239849	0.999998	1360	2	0.46723	0.076582	0.080513	1.09413	0.999998	187	1	0.46723
Zfp641	TR	2	0	0.61832	0.68965	0.161371	0.999998	1612	1	0.38895	0.076965	0.080898	1.09206	0.999998	188	1	0.38895
Ckap4	TR	1	1	0.18665	0.3504	0.455436	0.999998	838	1	0.53664	0.077347	0.081266	1.09009	0.999998	189	1	0.53664
Auts2	GATA	0	0	0.95835	0.95844	0.0184351	0.999998	2322	0	0.36617	0.07773	0.081671	1.08793	0.999998	190	1	0.36617
Rxrg	TR	1	0	0.4798	0.62132	0.206685	0.999998	1463	2	-0.12406	0.078494	0.082412	1.08401	0.999998	191	1	-0.12406
Zfp13	TR	1	0	0.45627	0.59809	0.223233	0.999998	1407	1	0.46734	0.078876	0.08278	1.08207	0.999998	192	1	0.46734
Spata5	TR	1	0	0.92606	0.9263	0.0332483	0.999998	2237	0	0.34928	0.07964	0.083464	1.0785	0.999998	193	1	0.34928
Bdp1	TR	0	0	0.58352	0.67365	0.171566	0.999998	1580	1	-0.047561	0.080021	0.083784	1.07684	0.999998	194	1	-0.047561
Zfp462	TR	1	0	0.12907	0.26169	0.582213	0.999416	630	3	-0.36901	0.080403	0.084132	1.07504	0.999998	195	1	-0.36901
Pex10	TR	1	0	0.57216	0.6684	0.174964	0.999998	1568	1	0.023194	0.081165	0.084845	1.07137	0.999998	196	1	0.023194
Vasn	GATA	1	0	0.80205	0.80525	0.0940693	0.999998	1920	1	0.2675	0.081927	0.085533	1.06787	0.999998	197	1	0.2675
Cdyl	TR	1	0	0.99528	0.99527	0.00205909	0.999998	2421	0	0.74968	0.08307	0.086537	1.0628	0.999998	198	1	0.74968
Tnnc1	TR	1	0	0.86321	0.86355	0.0637125	0.999998	2077	0	0.30818	0.08383	0.087237	1.0593	0.999998	199	1	0.30818
Wdr5b	TR	1	0	0.40487	0.54916	0.260301	0.999998	1295	1	0.41766	0.084211	0.087528	1.05785	0.999998	200	1	0.41766
Pak1ip1	TR	2	0	0.017661	0.056696	1.24645	0.799096	167	3	0.098914	0.084591	0.087884	1.05609	0.999998	201	1	0.098914
Nfic	TR	0	0	0.20827	0.37079	0.430872	0.999998	881	2	-0.037485	0.08497	0.088265	1.05421	0.999998	202	1	-0.037485
Sox10	TR	0	0	0.79132	0.79631	0.0989178	0.999998	1896	1	-0.05837	0.08535	0.088585	1.05264	0.999998	203	1	-0.05837
Sik1	TR	1	0	0.86538	0.8657	0.0626326	0.999998	2086	0	0.7193	0.086109	0.08922	1.04954	0.999998	204	1	0.7193
Srf	TR	1	0	0.32717	0.47712	0.321372	0.999998	1132	1	-0.047965	0.086489	0.089536	1.048	0.999998	205	1	-0.047965
Vkorc1	GATA	1	0	0.99929	0.99925	0.000325843	0.999998	2435	0	0.74528	0.086868	0.089884	1.04632	0.999998	206	1	0.74528
Kif5c	GATA	0	0	0.99656	0.99661	0.00147476	0.999998	2425	0	0.5331	0.087247	0.090208	1.04475	0.999998	207	1	0.5331
Cry2	GATA	2	0	0.87326	0.8736	0.0586874	0.999998	2102	0	0.31778	0.087626	0.09056	1.04306	0.999998	208	1	0.31778
Arvcf	TR	1	0	0.4461	0.58818	0.23049	0.999998	1388	2	0.33747	0.088384	0.091297	1.03954	0.999998	209	1	0.33747
Scn10a	GATA	1	0	0.31546	0.46669	0.330972	0.999998	1103	2	0.25434	0.088762	0.091657	1.03783	0.999998	210	1	0.25434
Tdrd3	TR	0	0	0.30494	0.45725	0.339846	0.999998	1080	2	0.086976	0.089141	0.092001	1.03621	0.999998	211	1	0.086976
Chuk	TR	1	0	0.056979	0.14602	0.835588	0.933707	382	2	0.0095334	0.089519	0.092321	1.0347	0.999998	212	1	0.0095334
Cnot3	TR	0	1	0.31914	0.47002	0.327884	0.999998	1116	2	-0.010962	0.089897	0.092616	1.03331	0.999998	213	1	-0.010962
Bhlhe23	TR	2	0	0.86469	0.86504	0.0629638	0.999998	2084	0	0.76222	0.090276	0.093017	1.03144	0.999998	214	1	0.76222
Hnrnpa2b1	TR	0	0	0.124	0.2541	0.594995	0.999416	617	3	-0.27612	0.091031	0.093665	1.02842	0.999998	215	1	-0.27612
Jmy	TR	1	0	0.97469	0.97457	0.011187	0.999998	2363	0	0.31859	0.091409	0.094037	1.0267	0.999998	216	1	0.31859
Rest	TR	2	0	0.99556	0.99553	0.00194565	0.999998	2422	0	0.75487	0.091787	0.094458	1.02476	0.999998	217	1	0.75487
Zfp367	TR	0	0	0.050254	0.13465	0.870794	0.925417	354	3	-0.37274	0.092164	0.094806	1.02316	0.999998	218	1	-0.37274
Tial1	TR	1	0	0.13289	0.26773	0.572303	0.999416	641	1	0.09863	0.092541	0.095154	1.02157	0.999998	219	1	0.09863
Fgf20	GATA	1	0	0.67367	0.71824	0.14373	0.999998	1684	1	0.4586	0.092918	0.095482	1.02008	0.999998	220	1	0.4586
Fgf18	GATA	0	0	0.15588	0.30388	0.517298	0.999998	737	1	0.057644	0.093295	0.095818	1.01855	0.999998	221	1	0.057644
Kat2b	TR	2	0	0.97007	0.97002	0.0132193	0.999998	2349	0	0.55703	0.093672	0.096211	1.01678	0.999998	222	1	0.55703
Ezh2	TR	1	0	0.38525	0.53043	0.275372	0.999998	1251	2	0.36537	0.094049	0.096624	1.01491	0.999998	223	1	0.36537
Slmap	TR	0	0	0.76717	0.77775	0.10916	0.999998	1846	1	0.48189	0.094426	0.096988	1.01328	0.999998	224	1	0.48189
Asb4	TR	0	0	0.75641	0.76976	0.113645	0.999998	1825	1	0.077579	0.094802	0.09734	1.01171	0.999998	225	1	0.077579
Phf12	TR	0	0	0.69797	0.73219	0.135376	0.999998	1718	1	0.37223	0.095179	0.097749	1.00989	0.999998	226	1	0.37223
Dtx3	TR	1	0	0.27905	0.43407	0.36244	0.999998	1028	1	-0.24713	0.095555	0.098105	1.00831	0.999998	227	1	-0.24713
Dazap1	TR	1	0	0.15105	0.29613	0.528518	0.999998	723	3	-0.14581	0.095931	0.098486	1.00663	0.999998	228	1	-0.14581
Rnf4	TR	2	0	0.92426	0.92447	0.0341072	0.999998	2229	0	0.49681	0.097059	0.099583	1.00181	0.999998	229	1	0.49681
Gsk3a	TR	1	0	0.052205	0.13809	0.859838	0.925417	365	2	0.12468	0.09781	0.10025	0.998916	0.999998	230	1	0.12468
Ddx19a	TR	2	0	0.43282	0.57547	0.239977	0.999998	1359	2	0.38359	0.098185	0.10057	0.997532	0.999998	231	1	0.38359
Rreb1	TR	1	0	0.78931	0.79468	0.0998077	0.999998	1889	1	-0.065412	0.09856	0.10085	0.996324	0.999998	232	1	-0.065412
Brd7	TR	0	0	0.85193	0.85214	0.069489	0.999998	2047	0	0.4631	0.09931	0.10149	0.993577	0.999998	233	1	0.4631
Wasl	TR	1	0	0.041701	0.1184	0.926648	0.920388	314	4	-0.41448	0.099685	0.10184	0.992082	0.999998	234	1	-0.41448
Ptch1	TR	1	0	0.068263	0.16439	0.784125	0.946104	425	3	0.016544	0.10006	0.10217	0.990677	0.999998	235	1	0.016544
Ppm1l	GATA	1	0	0.64049	0.70069	0.154474	0.999998	1640	1	0.62708	0.10043	0.10249	0.989319	0.999998	236	1	0.62708
Lmx1a	TR	1	0	0.85767	0.85797	0.0665279	0.999998	2065	0	0.0062132	0.10081	0.10278	0.988091	0.999998	237	1	0.0062132
Golga3	TR	0	0	0.75196	0.76669	0.11538	0.999998	1812	1	0.1031	0.10118	0.10311	0.986699	0.999998	238	1	0.1031
Safb	TR	0	0	0.2686	0.42479	0.371826	0.999998	1006	2	-0.26995	0.10156	0.10351	0.985018	0.999998	239	1	-0.26995
Gng2	GATA	1	0	0.91616	0.91632	0.0379528	0.999998	2210	0	0.24437	0.10231	0.10425	0.981924	0.999998	240	1	0.24437
Xrcc4	GATA	0	0	0.3024	0.45497	0.342017	0.999998	1073	1	0.17105	0.10268	0.10462	0.980385	0.999998	241	1	0.17105
Dab2ip	GATA	1	0	0.40057	0.54497	0.263627	0.999998	1282	2	0.052558	0.10305	0.10497	0.978935	0.999998	242	1	0.052558
Dmbx1	TR	1	0	0.89906	0.89957	0.045965	0.999998	2178	0	-0.1852	0.10343	0.10525	0.977778	0.999998	243	1	-0.1852
Thsd4	GATA	1	0	0.26745	0.42373	0.372911	0.999998	1003	2	0.43048	0.1038	0.10564	0.976172	0.999998	244	1	0.43048
Pafah1b1	TR	1	0	0.021674	0.067071	1.17347	0.799096	205	3	-0.40021	0.10417	0.10602	0.974612	0.999998	245	1	-0.40021
Rab11b	TR	0	0	0.97928	0.97922	0.00911972	0.999998	2380	0	0.22386	0.10455	0.10636	0.973222	0.999998	246	1	0.22386
4932411N23Rik	TR	2	0	0.82751	0.82832	0.0818019	0.999998	1983	1	0.28958	0.10529	0.107	0.970616	0.999998	247	1	0.28958
Smtnl2	GATA	1	0	0.23173	0.39182	0.406913	0.999998	931	2	-0.30064	0.10604	0.10765	0.967986	0.999998	248	1	-0.30064
Zkscan5	TR	1	0	0.14135	0.28094	0.551386	0.999416	679	3	-0.13803	0.10641	0.10796	0.966737	0.999998	249	1	-0.13803
Frmd5	GATA	1	0	0.31646	0.46755	0.330172	0.999998	1105	2	0.43531	0.10678	0.10836	0.965131	0.999998	250	1	0.43531
Bcl6	TR	1	0	0.85523	0.85551	0.0677749	0.999998	2056	0	0.20829	0.10715	0.10872	0.963691	0.999998	251	1	0.20829
Dot1l	TR	0	0	0.9515	0.95191	0.0214041	0.999998	2301	0	0.23377	0.1079	0.10937	0.961102	0.999998	252	1	0.23377
Zic5	TR	0	0	0.28154	0.43616	0.360354	0.999998	1034	2	-0.035329	0.10827	0.10967	0.959912	0.999998	253	1	-0.035329
Ppp1r12c	TR	1	0	0.80099	0.8043	0.0945819	0.999998	1915	1	0.12319	0.10864	0.11004	0.958449	0.999998	254	1	0.12319
Epc1	TR	2	0	0.52365	0.64742	0.188814	0.999998	1525	1	0.14598	0.10901	0.1104	0.957031	0.999998	255	1	0.14598
Mcm6	TR	1	0	0.94042	0.94104	0.0263919	0.999998	2277	0	0.5745	0.10938	0.11075	0.955656	0.999998	256	1	0.5745
Adra1b	GATA	2	0	0.17453	0.33215	0.478666	0.999998	798	2	-0.083312	0.10976	0.11114	0.95413	0.999998	257	1	-0.083312
Brd1	TR	0	0	0.30118	0.45381	0.343126	0.999998	1071	1	0.10862	0.11013	0.11154	0.952569	0.999998	258	1	0.10862
Rfc1	TR	0	0	0.33971	0.48854	0.3111	0.999998	1155	1	0.25421	0.1105	0.11185	0.951364	0.999998	259	1	0.25421
Purg	TR	1	0	0.56485	0.66504	0.177152	0.999998	1561	1	0.29372	0.11087	0.11227	0.949736	0.999998	260	1	0.29372
Cbx4	TR	1	0	0.61149	0.68649	0.163366	0.999998	1604	1	-0.15904	0.11124	0.11266	0.94823	0.999998	261	1	-0.15904
Lmo4	TR	0	0	0.13144	0.26553	0.575886	0.999416	636	1	-0.058788	0.11235	0.11373	0.944125	0.999998	262	1	-0.058788
4930505A04Rik	GATA	1	0	0.28879	0.44257	0.354018	0.999998	1046	2	0.27663	0.11272	0.11417	0.942448	0.999998	263	1	0.27663
Otos	GATA	1	0	0.2442	0.40272	0.394997	0.999998	952	2	-0.089903	0.11309	0.1145	0.941195	0.999998	264	1	-0.089903
Scap	TR	1	0	0.88996	0.8901	0.0505612	0.999998	2147	0	0.61061	0.11383	0.11517	0.938661	0.999998	265	1	0.61061
Areg	GATA	1	0	0.19727	0.36099	0.442505	0.999998	859	2	0.046747	0.1142	0.11558	0.937117	0.999998	266	1	0.046747
Clpb	TR	1	0	0.70068	0.73379	0.134428	0.999998	1723	1	-0.046613	0.11457	0.11593	0.935804	0.999998	267	1	-0.046613
Hook3	TR	2	0	0.31741	0.46844	0.329346	0.999998	1108	1	0.29411	0.11531	0.11659	0.933339	0.999998	268	1	0.29411
Kank2	TR	1	0	0.93852	0.93902	0.0273252	0.999998	2271	0	0.24251	0.11605	0.11732	0.930628	0.999998	269	1	0.24251
Srsf1	TR	1	0	0.10753	0.22786	0.642332	0.994143	557	1	0.32947	0.11679	0.118	0.928118	0.999998	270	1	0.32947
Numa1	TR	1	0	0.30677	0.45891	0.338272	0.999998	1082	2	-0.097641	0.11716	0.11841	0.926612	0.999998	271	1	-0.097641
Trim72	TR	1	0	0.84916	0.84939	0.0708929	0.999998	2043	0	0.34285	0.11789	0.11914	0.923942	0.999998	272	1	0.34285
Nes	GATA	1	0	0.37866	0.52413	0.280561	0.999998	1236	1	0.19102	0.11826	0.11946	0.922777	0.999998	273	1	0.19102
Zrsr1	TR	1	1	0.079167	0.18219	0.739475	0.948609	467	2	0.24842	0.11863	0.11981	0.921507	0.999998	274	1	0.24842
Rab8b	TR	0	0	0.97073	0.97066	0.0129329	0.999998	2351	0	0.30106	0.119	0.12017	0.920204	0.999998	275	1	0.30106
Gtf3c2	TR	1	0	0.040409	0.11539	0.937832	0.920388	304	1	-0.017191	0.11937	0.12055	0.918833	0.999998	276	1	-0.017191
Tcf19	TR	1	0	0.78309	0.78974	0.102516	0.999998	1876	1	0.35678	0.11973	0.12086	0.917717	0.999998	277	1	0.35678
Smarcd2	TR	1	0	0.74497	0.76193	0.118085	0.999998	1794	1	0.39176	0.1201	0.12122	0.916426	0.999998	278	1	0.39176
Mafg	TR	1	0	0.85392	0.85417	0.0684557	0.999998	2052	0	0.17439	0.12084	0.12197	0.913747	0.999998	279	1	0.17439
Arid1a	TR	0	0	0.4903	0.63165	0.199523	0.999998	1482	1	0.53659	0.1212	0.12231	0.912538	0.999998	280	1	0.53659
Arhgap17	TR	1	0	0.012043	0.040909	1.38818	0.778484	127	3	-0.60395	0.12194	0.12297	0.910201	0.999998	281	1	-0.60395
Tead2	TR	1	0	0.78389	0.79039	0.102159	0.999998	1880	1	-0.041253	0.1223	0.12332	0.908966	0.999998	282	1	-0.041253
Zfp629	TR	2	0	0.98574	0.98571	0.00625084	0.999998	2398	0	0.58354	0.12267	0.12365	0.907806	0.999998	283	1	0.58354
Cpe	GATA	0	1	0.35774	0.50476	0.296915	0.999998	1190	1	0.31058	0.1234	0.12429	0.905564	0.999998	284	1	0.31058
Kat5	TR	1	0	0.95765	0.95779	0.0187297	0.999998	2319	0	0.18969	0.12377	0.12472	0.904064	0.999998	285	1	0.18969
Ankrd23	TR	1	0	0.073567	0.17314	0.761603	0.948609	443	2	0.25882	0.12414	0.12506	0.902882	0.999998	286	1	0.25882
Ferd3l	TR	1	0	0.36028	0.50717	0.294846	0.999998	1199	1	0.33722	0.1245	0.12537	0.901806	0.999998	287	1	0.33722
Pcgf5	TR	1	0	0.11004	0.23189	0.634718	0.994143	567	3	-0.32304	0.12487	0.12574	0.900527	0.999998	288	1	-0.32304
Zkscan6	TR	1	0	0.0034859	0.01442	1.84103	0.644365	51	4	-0.74607	0.12524	0.126	0.899629	0.999998	289	1	-0.74607
Asb11	TR	1	0	0.73553	0.75563	0.121691	0.999998	1780	1	0.33302	0.1256	0.12634	0.898459	0.999998	290	1	0.33302
Ubc	GATA	0	0	0.48607	0.57707	0.238772	0.999998	1364	1	-0.04655	0.12682	0.12658	0.897635	0.999998	291	1	-0.04655
Cdkl1	TR	1	0	0.060001	0.15099	0.821052	0.935853	389	2	0.34316	0.12597	0.12666	0.897361	0.999998	292	1	0.34316
Tpx2	GATA	1	0	0.58588	0.67466	0.170915	0.999998	1583	1	0.20087	0.1267	0.12739	0.894865	0.999998	293	1	0.20087
Rgs18	GATA	1	0	0.65456	0.70814	0.149881	0.999998	1656	1	0.045993	0.12706	0.12771	0.893775	0.999998	294	1	0.045993
Vcp	TR	1	0	0.43373	0.57633	0.239329	0.999998	1362	1	0.010098	0.12743	0.12808	0.892519	0.999998	295	1	0.010098
Pln	GATA	1	0	0.72328	0.74764	0.126307	0.999998	1755	1	0.032738	0.12816	0.12879	0.890118	0.999998	296	1	0.032738
Adhfe1	GATA	1	0	0.81644	0.81813	0.0871777	0.999998	1950	1	0.22855	0.12852	0.12909	0.889107	0.999998	297	1	0.22855
Dip2c	TR	1	0	0.93625	0.93678	0.0283624	0.999998	2262	0	-0.057103	0.12889	0.12946	0.887864	0.999998	298	1	-0.057103
Hspg2	TR	0	0	0.33623	0.48526	0.314026	0.999998	1145	2	0.056347	0.12962	0.13018	0.885456	0.999998	299	1	0.056347
Pard3b	TR	0	0	0.033274	0.09749	1.01104	0.884956	267	2	-0.060165	0.12998	0.13052	0.884323	0.999998	300	1	-0.060165
Hoxd9	TR	0	0	0.86737	0.86779	0.0615854	0.999998	2092	0	0.30604	0.13107	0.13158	0.88081	0.999998	301	1	0.30604
Tob1	TR	1	0	0.43805	0.58068	0.236063	0.999998	1372	1	0.18271	0.13144	0.13194	0.879624	0.999998	302	1	0.18271
Tcof1	TR	1	0	0.887	0.88692	0.0521156	0.999998	2137	0	0.32491	0.1318	0.13226	0.878571	0.999998	303	1	0.32491
E2f3	TR	1	0	0.29527	0.44842	0.348315	0.999998	1059	2	-0.013764	0.13216	0.13256	0.877588	0.999998	304	1	-0.013764
Crip2	TR	1	0	0.59694	0.67988	0.167568	0.999998	1590	1	0.52439	0.13253	0.13286	0.876606	0.999998	305	1	0.52439
Zfp277	TR	0	0	0.18139	0.3425	0.465339	0.999998	818	3	-0.31845	0.13289	0.13318	0.875561	0.999998	306	1	-0.31845
Foxj2	TR	1	0	0.7816	0.78866	0.10311	0.999998	1870	1	-0.050872	0.13362	0.13391	0.873187	0.999998	307	1	-0.050872
Ankzf1	TR	1	0	0.91554	0.91572	0.0382373	0.999998	2209	0	0.66154	0.13398	0.1343	0.871924	0.999998	308	1	0.66154
Arnt	TR	1	0	0.0085935	0.031559	1.50088	0.742241	104	3	-0.50475	0.13434	0.1346	0.870955	0.999998	309	1	-0.50475
Mical2	GATA	1	0	0.81594	0.81765	0.0874326	0.999998	1948	1	0.18232	0.13471	0.13494	0.869859	0.999998	310	1	0.18232
Kdm2b	TR	1	0	0.84323	0.84353	0.0738995	0.999998	2027	0	0.5427	0.13507	0.13533	0.868606	0.999998	311	1	0.5427
Tnni3	GATA	1	0	0.89692	0.89723	0.0470962	0.999998	2170	0	0.085016	0.13579	0.13597	0.866557	0.999998	312	1	0.085016
Zbtb5	TR	2	0	0.46725	0.60906	0.21534	0.999998	1436	1	0.50728	0.13615	0.13635	0.865345	0.999998	313	1	0.50728
Fstl3	GATA	1	0	0.17391	0.3312	0.47991	0.999998	795	3	-0.22178	0.13652	0.13672	0.864168	0.999998	314	1	-0.22178
Pwp2	TR	1	0	0.32216	0.47249	0.325607	0.999998	1124	1	0.5043	0.13688	0.137	0.863279	0.999998	315	1	0.5043
Zfp930	TR	1	0	0.65066	0.70597	0.151214	0.999998	1652	1	-0.041594	0.13724	0.13733	0.862235	0.999998	316	1	-0.041594
Polr3d	TR	0	0	0.063879	0.15731	0.803244	0.939168	408	2	0.22864	0.1376	0.13763	0.861287	0.999998	317	1	0.22864
Prkx	TR	1	0	0.079878	0.18339	0.736624	0.948609	471	2	-0.061074	0.13832	0.13836	0.858989	0.999998	318	1	-0.061074
Dr1	TR	1	0	0.29261	0.44606	0.350607	0.999998	1054	2	-0.14739	0.13869	0.13871	0.857892	0.999998	319	1	-0.14739
Tlx2	TR	1	0	0.78183	0.78887	0.102995	0.999998	1871	1	0.23647	0.13905	0.13903	0.856891	0.999998	320	1	0.23647
Ddit3	TR	2	0	0.82976	0.83033	0.0807493	0.999998	1991	1	0.45323	0.13941	0.13938	0.8558	0.999998	321	1	0.45323
Nfib	TR	1	0	0.94265	0.94324	0.0253778	0.999998	2280	0	0.081925	0.14013	0.14006	0.853686	0.999998	322	1	0.081925
Hmg20b	TR	1	0	0.68788	0.72628	0.138896	0.999998	1703	1	0.19202	0.14085	0.1407	0.851706	0.999998	323	1	0.19202
Hnrnpul1	TR	1	0	0.95047	0.95096	0.0218378	0.999998	2298	0	0.16747	0.14121	0.1411	0.850473	0.999998	324	1	0.16747
Hmg20a	TR	1	0	0.81872	0.8203	0.0860273	0.999998	1955	1	0.38645	0.14157	0.14151	0.849213	0.999998	325	1	0.38645
Clasrp	TR	2	0	0.50437	0.63956	0.194119	0.999998	1508	1	0.57005	0.14193	0.14191	0.847987	0.999998	326	1	0.57005
Dpf1	TR	1	0	0.14982	0.29419	0.531372	0.999416	720	2	0.2649	0.14229	0.14221	0.84707	0.999998	327	1	0.2649
Banf2	TR	1	0	0.56546	0.6653	0.176982	0.999998	1562	1	0.29315	0.14301	0.14281	0.845241	0.999998	328	1	0.29315
Gps1	TR	3	0	0.86094	0.8614	0.0647951	0.999998	2072	0	0.77605	0.14337	0.14317	0.844148	0.999998	329	1	0.77605
Crebbp	TR	1	0	0.42261	0.56593	0.247237	0.999998	1336	2	0.39937	0.14373	0.1435	0.843148	0.999998	330	1	0.39937
Gtf2e2	TR	1	0	0.7956	0.79971	0.0970675	0.999998	1903	1	0.12374	0.14409	0.14383	0.842151	0.999998	331	1	0.12374
L3mbtl3	TR	0	0	0.14481	0.28662	0.542694	0.999416	700	1	0.16123	0.14445	0.14411	0.841306	0.999998	332	1	0.16123
Mcm2	TR	1	0	0.035837	0.1039	0.983384	0.892141	284	4	-0.58653	0.14517	0.14483	0.839141	0.999998	333	1	-0.58653
Wdr37	TR	1	0	0.47087	0.61254	0.212866	0.999998	1445	1	0.32259	0.14553	0.14513	0.838243	0.999998	334	1	0.32259
Smarca2	TR	0	0	0.37286	0.51897	0.284858	0.999998	1227	1	0.4133	0.14588	0.14542	0.837376	0.999998	335	1	0.4133
Tfam	TR	0	0	0.21046	0.37292	0.428384	0.999998	886	1	0.021056	0.1466	0.14609	0.83538	0.999998	336	1	0.021056
Etv5	TR	1	0	0.79352	0.79802	0.0979862	0.999998	1900	1	0.019983	0.14696	0.14643	0.83437	0.999998	337	1	0.019983
Kdm6b	TR	1	0	0.79614	0.80016	0.0968232	0.999998	1905	1	0.40229	0.14768	0.14711	0.832358	0.999998	338	1	0.40229
Rnf126	TR	0	0	0.29571	0.44883	0.347918	0.999998	1061	1	0.12882	0.14803	0.14746	0.831326	0.999998	339	1	0.12882
Hspb6	GATA	1	0	0.7619	0.77379	0.111377	0.999998	1836	1	0.57505	0.14875	0.14814	0.829328	0.999998	340	1	0.57505
Vim	GATA	3	0	0.81753	0.81917	0.086626	0.999998	1952	1	0.64234	0.14911	0.14846	0.828391	0.999998	341	1	0.64234
Atp2a2	GATA	1	0	0.0036422	0.015088	1.82137	0.644365	52	3	-0.30427	0.14982	0.14908	0.826581	0.999998	342	1	-0.30427
Arid4b	TR	1	0	0.048478	0.13171	0.880381	0.925417	344	2	0.54194	0.15054	0.14982	0.82443	0.999998	343	1	0.54194
Birc5	GATA	2	0	0.20777	0.37039	0.431341	0.999998	878	2	-0.29585	0.15089	0.15021	0.823301	0.999998	344	1	-0.29585
Zmynd11	TR	0	0	0.40911	0.55313	0.257173	0.999998	1303	1	0.24957	0.15125	0.15052	0.822406	0.999998	345	1	0.24957
Tspyl4	TR	2	0	0.5071	0.64069	0.193352	0.999998	1511	1	0.33673	0.15161	0.15088	0.821368	0.999998	346	1	0.33673
Tceal1	TR	0	0	0.39175	0.53671	0.27026	0.999998	1265	1	0.67956	0.15196	0.15118	0.820506	0.999998	347	1	0.67956
Cetn2	TR	0	0	0.14707	0.29	0.537602	0.999416	707	3	-0.13108	0.15232	0.15152	0.81953	0.999998	348	1	-0.13108
Ubp1	TR	0	0	0.41417	0.5581	0.253288	0.999998	1317	2	-0.16636	0.15303	0.15223	0.8175	0.999998	349	1	-0.16636
Zfp449	TR	1	0	0.93768	0.93826	0.0276768	0.999998	2267	0	0.32993	0.15339	0.15257	0.816531	0.999998	350	1	0.32993
Ttc32	GATA	1	0	0.11309	0.2368	0.625618	0.994508	580	1	0.27635	0.15374	0.15297	0.815394	0.999998	351	1	0.27635
Ptpre	GATA	0	0	0.86873	0.86913	0.0609153	0.999998	2093	0	0.33171	0.1541	0.15333	0.814373	0.999998	352	1	0.33171
Spc25	GATA	1	0	0.85572	0.85606	0.0674958	0.999998	2059	0	0.52105	0.15481	0.15403	0.812395	0.999998	353	1	0.52105
Dnajc28	GATA	2	0	0.25137	0.4089	0.388383	0.999998	974	2	0.56688	0.15517	0.1544	0.811353	0.999998	354	1	0.56688
Glo1	GATA	1	0	0.060389	0.15165	0.819158	0.935853	392	1	0.57912	0.15552	0.15478	0.810285	0.999998	355	1	0.57912
Dcp1a	TR	1	0	0.70984	0.73932	0.131168	0.999998	1734	1	0.20753	0.15588	0.15517	0.809192	0.999998	356	1	0.20753
Cdkn2c	TR	0	0	0.018251	0.058266	1.23458	0.799096	174	2	0.0052507	0.15659	0.15593	0.80707	0.999998	357	1	0.0052507
Ptges2	TR	1	0	0.15517	0.30273	0.518945	0.999998	734	1	0.42203	0.1573	0.15656	0.805319	0.999998	358	1	0.42203
Myoz2	GATA	1	0	0.48493	0.62638	0.203162	0.999998	1469	2	0.1955	0.15836	0.15749	0.802747	0.999998	359	1	0.1955
Bcorl1	TR	1	0	0.66521	0.71377	0.146442	0.999998	1674	1	0.54338	0.15942	0.15854	0.799861	0.999998	360	1	0.54338
Topbp1	TR	0	0	0.94022	0.94086	0.026475	0.999998	2276	0	0.37866	0.15978	0.15886	0.798985	0.999998	361	1	0.37866
Cdk2	TR	0	0	0.97068	0.97059	0.0129642	0.999998	2350	0	0.50241	0.16013	0.15923	0.797975	0.999998	362	1	0.50241
Phf21b	GATA	4	0	0.63293	0.69693	0.156811	0.999998	1630	1	0.97535	0.16048	0.15962	0.796913	0.999998	363	1	0.97535
Gm4985	TR	0	0	0.12669	0.258	0.58838	0.999416	626	3	-0.39866	0.16119	0.16028	0.795121	0.999998	364	1	-0.39866
Zfp358	TR	1	0	0.84139	0.84174	0.074822	0.999998	2018	0	0.15392	0.16154	0.16069	0.794011	0.999998	365	1	0.15392
Cpeb2	TR	0	0	0.14875	0.2926	0.533726	0.999416	712	1	0.17904	0.1619	0.16101	0.793147	0.999998	366	1	0.17904
Tpm1	TR	1	0	0.34157	0.4902	0.309627	0.999998	1159	2	-0.26366	0.1626	0.16178	0.791075	0.999998	367	1	-0.26366
Tanc2	TR	0	0	0.022446	0.068993	1.16119	0.799096	210	2	-0.17376	0.16296	0.16215	0.790083	0.999998	368	1	-0.17376
Lhfpl5	GATA	0	0	0.73512	0.75537	0.12184	0.999998	1779	1	-0.066613	0.16331	0.16248	0.7892	0.999998	369	1	-0.066613
Habp4	TR	1	0	0.96804	0.968	0.0141246	0.999998	2343	0	0.61233	0.16366	0.16279	0.788372	0.999998	370	1	0.61233
Mlx	TR	1	0	0.050552	0.13518	0.869088	0.925417	355	3	-0.11617	0.16437	0.16351	0.786456	0.999998	371	1	-0.11617
Parp2	TR	1	0	0.044355	0.12455	0.904656	0.920388	331	1	0.40643	0.16472	0.16383	0.785607	0.999998	372	1	0.40643
Mnt	TR	0	0	0.88151	0.8816	0.0547284	0.999998	2127	0	-0.014355	0.16507	0.16419	0.784653	0.999998	373	1	-0.014355
Otud1	GATA	1	0	0.99965	0.99965	0.00015203	0.999998	2439	0	0.56232	0.16542	0.16456	0.783676	0.999998	374	1	0.56232
Smarcad1	TR	1	0	0.57357	0.66898	0.174587	0.999998	1571	1	0.61177	0.16612	0.16521	0.781964	0.999998	375	1	0.61177
Tnnt1	GATA	0	0	0.09781	0.21255	0.672539	0.98996	521	2	-0.037574	0.16648	0.16551	0.781176	0.999998	376	1	-0.037574
Zbtb12	TR	2	0	0.30149	0.45416	0.342791	0.999998	1072	1	0.23737	0.16683	0.16591	0.780127	0.999998	377	1	0.23737
Zfp369	TR	1	0	0.95858	0.9587	0.0183173	0.999998	2324	0	0.77725	0.16718	0.16632	0.779056	0.999998	378	1	0.77725
Zfp933	TR	1	0	0.92018	0.92027	0.0360847	0.999998	2217	0	0.12104	0.16753	0.16666	0.778169	0.999998	379	1	0.12104
Mta3	TR	1	0	0.11942	0.2469	0.607479	0.999416	598	3	-0.15218	0.16788	0.16703	0.777206	0.999998	380	1	-0.15218
Actl6a	TR	1	0	0.48044	0.62197	0.206231	0.999998	1464	2	0.19061	0.16823	0.16738	0.776296	0.999998	381	1	0.19061
Mrps17	GATA	0	0	0.84874	0.84898	0.0711025	0.999998	2040	0	0.36069	0.16858	0.1677	0.775467	0.999998	382	1	0.36069
Card11	GATA	1	0	0.82282	0.82406	0.0840412	0.999998	1964	1	0.14099	0.16893	0.16805	0.774561	0.999998	383	1	0.14099
Casz1	TR	1	0	0.87907	0.87913	0.0559469	0.999998	2123	0	0.32825	0.16928	0.16836	0.773761	0.999998	384	1	0.32825
Ssbp3	TR	1	0	0.40115	0.54557	0.26315	0.999998	1285	2	0.023387	0.16963	0.16878	0.772679	0.999998	385	1	0.023387
Msl3	TR	1	0	0.15871	0.30831	0.511012	0.999998	745	1	0.36954	0.16998	0.16914	0.771754	0.999998	386	1	0.36954
Ntn1	GATA	1	0	0.89686	0.89712	0.0471495	0.999998	2169	0	0.48363	0.17033	0.16951	0.770805	0.999998	387	1	0.48363
Exog	GATA	1	0	0.49541	0.63579	0.196686	0.999998	1493	1	0.010903	0.17068	0.16987	0.769883	0.999998	388	1	0.010903
Ckap2	GATA	0	0	0.79992	0.80342	0.0950574	0.999998	1911	1	0.40463	0.17103	0.17021	0.769015	0.999998	389	1	0.40463
Fancd2	GATA	1	0	0.23172	0.3918	0.406936	0.999998	930	1	0.054821	0.17138	0.17055	0.768148	0.999998	390	1	0.054821
Eif3a	TR	0	0	0.92219	0.92235	0.0351042	0.999998	2224	0	0.16544	0.17173	0.17082	0.767461	0.999998	391	0	0.16544
Cep120	TR	1	0	0.21247	0.37481	0.426189	0.999998	890	2	-0.013739	0.17208	0.17112	0.766699	0.999998	392	0	-0.013739
Elf3	TR	0	0	0.11531	0.24029	0.619264	0.999416	587	2	0.1405	0.17243	0.17147	0.765812	0.999998	393	0	0.1405
Cntln	TR	1	0	0.47758	0.61923	0.208148	0.999998	1458	1	0.146	0.17278	0.17182	0.764926	0.999998	394	0	0.146
Per1	TR	1	0	0.137	0.2741	0.562091	0.999416	660	3	-0.20254	0.17313	0.17222	0.763916	0.999998	395	0	-0.20254
Mllt6	TR	1	0	0.2853	0.43945	0.357091	0.999998	1041	2	0.053317	0.17348	0.17255	0.763085	0.999998	396	0	0.053317
Max	TR	0	0	0.98928	0.98935	0.00465004	0.999998	2408	0	0.48338	0.17383	0.17291	0.76218	0.999998	397	0	0.48338
Gadd45g	TR	1	0	0.24799	0.40603	0.391442	0.999998	966	1	0.02481	0.17418	0.17326	0.761302	0.999998	398	0	0.02481
Zfp445	TR	1	0	0.96972	0.96964	0.0133895	0.999998	2348	0	0.14216	0.17453	0.17355	0.760575	0.999998	399	0	0.14216
Nhlh2	TR	1	0	0.83917	0.83975	0.07585	0.999998	2012	0	0.63816	0.17488	0.17387	0.759775	0.999998	400	0	0.63816
Zfp523	TR	1	0	0.014029	0.046512	1.33243	0.799096	137	1	0.13613	0.17522	0.17425	0.758827	0.999998	401	0	0.13613
Hnrnpa3	TR	1	0	0.097854	0.21259	0.672457	0.98996	522	2	0.5807	0.17557	0.17459	0.757981	0.999998	402	0	0.5807
Gigyf2	TR	1	0	0.011325	0.03889	1.41016	0.778484	121	3	-0.48519	0.17592	0.17492	0.757161	0.999998	403	0	-0.48519
Dnmt3a	TR	1	0	0.65858	0.71025	0.148589	0.999998	1660	1	0.34297	0.17662	0.17558	0.755525	0.999998	404	0	0.34297
Nr2c1	TR	1	0	0.50528	0.63996	0.193847	0.999998	1509	1	0.16641	0.17696	0.17592	0.754685	0.999998	405	0	0.16641
Mapk3	TR	1	0	0.79842	0.80214	0.0957498	0.999998	1908	1	0.29727	0.17731	0.17628	0.753797	0.999998	406	0	0.29727
Nuf2	GATA	0	0	0.55868	0.66239	0.178886	0.999998	1551	1	0.30066	0.17766	0.17664	0.752911	0.999998	407	0	0.30066
Trrap	TR	0	0	0.97744	0.9774	0.00992767	0.999998	2374	0	0.40728	0.17801	0.17694	0.752174	0.999998	408	0	0.40728
Fosb	TR	1	0	0.13832	0.27622	0.558745	0.999416	667	1	0.48736	0.17835	0.17728	0.75134	0.999998	409	0	0.48736
Zfp652	TR	0	0	0.80173	0.80499	0.0942095	0.999998	1919	1	-0.23612	0.17905	0.178	0.74958	0.999998	410	0	-0.23612
Zbtb8a	TR	1	0	0.020077	0.062962	1.20092	0.799096	191	1	-0.11917	0.18009	0.17902	0.747098	0.999998	411	0	-0.11917
Rnf141	TR	0	0	0.35648	0.50356	0.297949	0.999998	1187	2	0.62197	0.18044	0.17934	0.746323	0.999998	412	0	0.62197
Tes	GATA	1	0	0.67205	0.71735	0.144269	0.999998	1681	1	0.36985	0.18113	0.18007	0.744559	0.999998	413	0	0.36985
Sgms1	GATA	0	0	0.28663	0.44054	0.356015	0.999998	1043	2	0.27023	0.18147	0.18044	0.743667	0.999998	414	0	0.27023
Slc12a2	GATA	1	0	0.17952	0.3398	0.468777	0.999998	811	2	-0.21635	0.18182	0.18078	0.74285	0.999998	415	0	-0.21635
Smarca4	TR	0	0	0.97888	0.97886	0.00927942	0.999998	2379	0	0.25993	0.18217	0.18116	0.741938	0.999998	416	0	0.25993
Dync2h1	GATA	1	1	0.036054	0.10441	0.981258	0.892141	286	2	0.2146	0.18251	0.18157	0.740956	0.999998	417	0	0.2146
Vps72	TR	2	0	0.98495	0.98494	0.00659022	0.999998	2397	0	0.43303	0.1832	0.18223	0.73938	0.999998	418	0	0.43303
Satb1	TR	1	0	0.75553	0.76915	0.113989	0.999998	1823	1	0.29361	0.18355	0.18256	0.738594	0.999998	419	0	0.29361
Mllt1	TR	1	0	0.90814	0.90854	0.0416559	0.999998	2192	0	0.44645	0.18389	0.18288	0.737834	0.999998	420	0	0.44645
Prdm10	TR	0	0	0.47176	0.61347	0.212207	0.999998	1447	2	-0.024376	0.18424	0.18321	0.737051	0.999998	421	0	-0.024376
Casc5	GATA	1	0	0.047309	0.12965	0.887227	0.925417	340	2	0.25729	0.18459	0.18355	0.736246	0.999998	422	0	0.25729
Elavl2	GATA	1	0	0.9887	0.98879	0.00489593	0.999998	2407	0	0.37061	0.18493	0.18392	0.735371	0.999998	423	0	0.37061
Gatad1	TR	0	0	0.91491	0.91514	0.0385125	0.999998	2207	0	0.21124	0.18596	0.18496	0.732922	0.999998	424	0	0.21124
Cox6a2	GATA	0	0	0.50414	0.63942	0.194214	0.999998	1507	1	0.12345	0.18631	0.18529	0.732148	0.999998	425	0	0.12345
Aff3	GATA	1	0	0.60587	0.68386	0.165033	0.999998	1597	1	0.28708	0.18665	0.18566	0.731282	0.999998	426	0	0.28708
Pdlim7	GATA	1	0	0.86046	0.86084	0.0650776	0.999998	2071	0	-0.059823	0.187	0.186	0.730487	0.999998	427	0	-0.059823
Nop2	TR	1	0	0.40832	0.55243	0.257723	0.999998	1301	1	-0.050638	0.18734	0.18631	0.729764	0.999998	428	0	-0.050638
Etv1	TR	0	0	0.6871	0.72581	0.139177	0.999998	1702	1	0.24234	0.18769	0.18669	0.728879	0.999998	429	0	0.24234
Zhx3	TR	0	0	0.43988	0.58241	0.234771	0.999998	1377	2	0.028558	0.18837	0.18737	0.7273	0.999998	430	0	0.028558
Ntn4	GATA	2	0	0.25953	0.41654	0.380343	0.999998	989	1	0.17497	0.18872	0.18773	0.726466	0.999998	431	0	0.17497
Brpf1	TR	0	0	0.092164	0.20326	0.691948	0.980598	507	3	-0.15402	0.18906	0.18805	0.725727	0.999998	432	0	-0.15402
Tcea1	TR	2	0	0.15876	0.30838	0.510914	0.999998	746	2	-0.063751	0.1894	0.18836	0.725011	0.999998	433	0	-0.063751
Hlf	TR	0	0	0.72691	0.74998	0.12495	0.999998	1763	1	0.23313	0.19009	0.18902	0.723492	0.999998	434	0	0.23313
Ddx21	TR	0	0	0.88826	0.88832	0.0514306	0.999998	2143	0	0.054901	0.19043	0.18943	0.722551	0.999998	435	0	0.054901
Smyd1	TR	1	0	0.7588	0.77143	0.112703	0.999998	1831	1	0.10794	0.19078	0.18977	0.721772	0.999998	436	0	0.10794
Synpo	GATA	1	0	0.94007	0.94073	0.026535	0.999998	2275	0	0.1664	0.19112	0.19016	0.720881	0.999998	437	0	0.1664
Glis3	TR	2	0	0.84209	0.8425	0.0744301	0.999998	2020	0	0.53583	0.19146	0.19051	0.720082	0.999998	438	0	0.53583
Phf6	TR	0	0	0.83153	0.83203	0.079861	0.999998	1994	1	0.08439	0.19215	0.19117	0.71858	0.999998	439	0	0.08439
Ung	GATA	0	0	0.81171	0.81389	0.0894343	0.999998	1938	1	0.42847	0.19249	0.19152	0.717786	0.999998	440	0	0.42847
Eif5b	TR	0	0	0.071979	0.17058	0.768072	0.948609	435	2	-0.0631	0.19283	0.19182	0.717106	0.999998	441	0	-0.0631
Cacna1a	TR	1	0	0.67957	0.72174	0.141619	0.999998	1689	1	0.69544	0.19317	0.19213	0.716405	0.999998	442	0	0.69544
Tbx5	TR	1	0	0.96358	0.96354	0.0161303	0.999998	2337	0	0.60028	0.19352	0.19248	0.715614	0.999998	443	0	0.60028
Lmo2	TR	0	0	0.59771	0.68019	0.16737	0.999998	1592	1	0.49884	0.19386	0.1928	0.714893	0.999998	444	0	0.49884
Bicd2	TR	1	0	0.39191	0.53685	0.270147	0.999998	1266	2	-0.22854	0.1942	0.19314	0.714128	0.999998	445	0	-0.22854
Nr2c2	TR	0	0	0.20938	0.37189	0.429585	0.999998	883	2	0.25146	0.19454	0.19343	0.713476	0.999998	446	0	0.25146
Atm	TR	1	0	0.22347	0.38451	0.415092	0.999998	913	2	-0.15625	0.19488	0.19382	0.712601	0.999998	447	0	-0.15625
Pabpc4	TR	1	0	0.97936	0.97931	0.00907981	0.999998	2381	0	0.29872	0.19522	0.19414	0.711885	0.999998	448	0	0.29872
Golim4	TR	1	0	0.84245	0.8428	0.0742755	0.999998	2023	0	0.12357	0.19556	0.19448	0.711125	0.999998	449	0	0.12357
Cbfa2t3	GATA	1	0	0.34	0.4888	0.310869	0.999998	1156	1	0.48338	0.19591	0.19479	0.710433	0.999998	450	0	0.48338
Rbl2	TR	0	0	0.47224	0.61392	0.211888	0.999998	1448	2	-0.083441	0.19625	0.19516	0.709609	0.999998	451	0	-0.083441
Ext1	GATA	0	0	0.63822	0.69959	0.155156	0.999998	1635	1	0.42123	0.19659	0.19549	0.708875	0.999998	452	0	0.42123
Phkg1	TR	1	0	0.023518	0.071827	1.14371	0.800698	219	3	-0.29349	0.19693	0.19587	0.708032	0.999998	453	0	-0.29349
Scn5a	GATA	1	0	0.45978	0.60161	0.220685	0.999998	1414	2	-0.017989	0.19727	0.19622	0.707257	0.999998	454	0	-0.017989
Myo1c	TR	1	0	0.58686	0.67512	0.170619	0.999998	1584	1	0.35553	0.19761	0.19652	0.706593	0.999998	455	0	0.35553
Nfya	TR	0	0	0.75132	0.76619	0.115664	0.999998	1810	1	0.67026	0.19795	0.19681	0.705953	0.999998	456	0	0.67026
Elf2	TR	0	0	0.047894	0.13066	0.883857	0.925417	341	2	0.10394	0.19829	0.19714	0.705225	0.999998	457	0	0.10394
Lztr1	TR	1	0	0.033655	0.098409	1.00697	0.884956	272	4	-0.4089	0.19863	0.19751	0.704411	0.999998	458	0	-0.4089
Zfp397	TR	0	0	0.87008	0.87045	0.0602562	0.999998	2097	0	0.23795	0.19897	0.19785	0.703664	0.999998	459	0	0.23795
Acvrl1	GATA	0	0	0.13612	0.2729	0.563996	0.999416	654	3	-0.12152	0.19931	0.1982	0.702896	0.999998	460	0	-0.12152
Cst3	GATA	1	0	0.12098	0.2493	0.603278	0.999416	603	2	0.24597	0.19965	0.19856	0.702108	0.999998	461	0	0.24597
Rnf8	TR	1	1	0.02329	0.07122	1.1474	0.799096	218	3	-0.18316	0.19999	0.19894	0.701278	0.999998	462	0	-0.18316
Npc1	TR	1	0	0.97954	0.97947	0.00900886	0.999998	2383	0	0.19761	0.20033	0.19923	0.700645	0.999998	463	0	0.19761
Ube2a	TR	0	0	0.3748	0.52071	0.283404	0.999998	1229	1	0.15993	0.20101	0.19997	0.699035	0.999998	464	0	0.15993
Hoxd4	TR	0	0	0.93674	0.93723	0.0281538	0.999998	2263	0	0.16849	0.20169	0.20071	0.697431	0.999998	465	0	0.16849
Chd1l	TR	2	0	0.47337	0.61502	0.211111	0.999998	1451	2	0.30811	0.20203	0.20109	0.69661	0.999998	466	0	0.30811
Ankrd1	TR	0	0	0.17766	0.33704	0.472319	0.999998	804	1	0.50452	0.20236	0.20139	0.695962	0.999998	467	0	0.50452
Foxp1	TR	1	0	0.43931	0.58185	0.235189	0.999998	1376	1	0.71244	0.2027	0.2017	0.695294	0.999998	468	0	0.71244
Mbd2	TR	1	0	0.87723	0.87728	0.0568618	0.999998	2113	0	0.00049302	0.20338	0.20233	0.69394	0.999998	469	0	0.00049302
Taf7	TR	1	0	0.92092	0.92105	0.0357168	0.999998	2220	0	0.55145	0.20406	0.20303	0.69244	0.999998	470	0	0.55145
Fblim1	TR	1	0	0.96189	0.96181	0.0169107	0.999998	2335	0	0.66771	0.2044	0.20332	0.69182	0.999998	471	0	0.66771
Peg3	TR	0	0	0.24734	0.40551	0.391998	0.999998	962	2	0.061129	0.20507	0.2039	0.690583	0.999998	472	0	0.061129
Fads3	GATA	1	0	0.44259	0.58488	0.232933	0.999998	1382	1	0.23083	0.20541	0.20429	0.689753	0.999998	473	0	0.23083
Zbtb17	TR	1	0	0.92244	0.92262	0.0349771	0.999998	2225	0	0.15119	0.20575	0.20463	0.689031	0.999998	474	0	0.15119
Eed	TR	0	0	0.62069	0.69083	0.160629	0.999998	1615	1	0.085553	0.20642	0.20531	0.68759	0.999998	475	0	0.085553
Usp20	GATA	1	0	0.83594	0.83646	0.0775548	0.999998	2004	1	-0.011437	0.20676	0.20567	0.686829	0.999998	476	0	-0.011437
Tspyl2	TR	2	0	0.90842	0.90884	0.0415126	0.999998	2193	0	0.46524	0.2071	0.206	0.686133	0.999998	477	0	0.46524
Camta2	TR	0	0	0.51699	0.64471	0.190636	0.999998	1521	1	0.2939	0.20743	0.20633	0.685438	0.999998	478	0	0.2939
Ehmt2	TR	1	0	0.83702	0.83754	0.0769944	0.999998	2006	1	0.14007	0.20777	0.20669	0.684681	0.999998	479	0	0.14007
Ndufs6	GATA	1	0	0.56628	0.66566	0.176748	0.999998	1563	1	0.27767	0.20811	0.20705	0.683925	0.999998	480	0	0.27767
Mtor	TR	3	0	0.64084	0.70089	0.15435	0.999998	1641	1	0.62382	0.20844	0.2074	0.683191	0.999998	481	0	0.62382
Lbh	TR	1	0	0.32818	0.47799	0.320581	0.999998	1133	2	0.089893	0.20878	0.20773	0.682501	0.999998	482	0	0.089893
Puf60	TR	0	0	0.61074	0.68611	0.163606	0.999998	1603	1	0.33304	0.20912	0.20803	0.681874	0.999998	483	0	0.33304
Per3	TR	2	0	0.58293	0.67335	0.171759	0.999998	1579	1	0.62518	0.20945	0.20847	0.680956	0.999998	484	0	0.62518
Zfp36l1	TR	1	0	0.4099	0.55394	0.256537	0.999998	1305	1	0.17258	0.20979	0.20888	0.680103	0.999998	485	0	0.17258
Nucb2	TR	1	0	0.05611	0.1446	0.839832	0.933707	377	3	-0.15617	0.21013	0.20925	0.679335	0.999998	486	0	-0.15617
Slc39a14	GATA	1	0	0.0036716	0.015198	1.81821	0.644365	53	3	-0.42816	0.21046	0.20967	0.678464	0.999998	487	0	-0.42816
Bcl2l11	GATA	1	0	0.80237	0.80553	0.0939183	0.999998	1922	1	0.22645	0.2108	0.20998	0.677822	0.999998	488	0	0.22645
Sugp1	TR	1	0	0.37205	0.5182	0.285503	0.999998	1225	2	-0.073018	0.21113	0.21029	0.677181	0.999998	489	0	-0.073018
Rrp12	GATA	0	0	0.36787	0.51429	0.288792	0.999998	1216	2	-0.065733	0.21147	0.21063	0.67648	0.999998	490	0	-0.065733
Lhx1	TR	2	0	0.49007	0.63142	0.199682	0.999998	1481	1	0.49757	0.2118	0.21103	0.675656	0.999998	491	0	0.49757
Zfp521	TR	1	0	0.020922	0.065095	1.18645	0.799096	197	4	-0.51544	0.21247	0.2117	0.674279	0.999998	492	0	-0.51544
Rab8a	TR	0	0	0.3784	0.5239	0.280752	0.999998	1234	2	0.25581	0.21314	0.21232	0.673009	0.999998	493	0	0.25581
Dcaf7	TR	0	0	0.89747	0.89783	0.0468059	0.999998	2174	0	0.57463	0.21415	0.21336	0.670887	0.999998	494	0	0.57463
Prox1	TR	1	0	0.17141	0.32755	0.484722	0.999998	783	3	-0.27147	0.21582	0.21505	0.667461	0.999998	495	0	-0.27147
Pde1c	GATA	1	0	0.30394	0.45635	0.340702	0.999998	1079	2	0.034271	0.21615	0.21537	0.666815	0.999998	496	0	0.034271
Ugcg	GATA	2	0	0.59713	0.67995	0.167523	0.999998	1591	1	0.52356	0.21682	0.21603	0.665486	0.999998	497	0	0.52356
Bmp7	GATA	0	0	0.74849	0.76439	0.116685	0.999998	1803	1	0.044275	0.21716	0.21642	0.664703	0.999998	498	0	0.044275
Sp8	TR	1	0	0.72454	0.7485	0.125808	0.999998	1758	1	0.46738	0.21749	0.21673	0.664081	0.999998	499	0	0.46738
Setbp1	TR	1	0	0.30744	0.4595	0.337714	0.999998	1084	2	0.080535	0.21782	0.2171	0.66334	0.999998	500	0	0.080535
Srsf6	TR	1	0	0.97546	0.97533	0.0108484	0.999998	2366	0	0.43409	0.21816	0.21745	0.662641	0.999998	501	0	0.43409
Antxr2	GATA	0	0	0.13465	0.27058	0.567704	0.999416	647	3	-0.38431	0.21882	0.21819	0.661165	0.999998	502	0	-0.38431
Hipk1	TR	0	0	0.67189	0.71728	0.144311	0.999998	1680	1	0.58931	0.21915	0.21846	0.660628	0.999998	503	0	0.58931
Cic	TR	1	0	0.01793	0.057445	1.24075	0.799096	170	3	-0.45479	0.21949	0.2188	0.659953	0.999998	504	0	-0.45479
Abca5	GATA	1	0	0.9546	0.95478	0.0200967	0.999998	2311	0	0.11063	0.21982	0.21916	0.659239	0.999998	505	0	0.11063
Wdr12	TR	1	0	0.99412	0.99407	0.00258303	0.999998	2419	0	0.46775	0.22015	0.2195	0.658565	0.999998	506	0	0.46775
Ldlr	TR	1	0	0.60095	0.68159	0.166477	0.999998	1595	1	-0.011879	0.22082	0.22013	0.657321	0.999998	507	0	-0.011879
Nmi	TR	1	0	0.26714	0.42347	0.373177	0.999998	1002	2	0.15589	0.22115	0.22042	0.656749	0.999998	508	0	0.15589
Coro6	TR	1	0	0.81902	0.82059	0.0858738	0.999998	1956	1	0.16233	0.22148	0.22072	0.656158	0.999998	509	0	0.16233
Gak	TR	1	0	0.07037	0.16793	0.774872	0.948609	430	2	-0.072267	0.22215	0.22143	0.654764	0.999998	510	0	-0.072267
Sap30bp	TR	0	0	0.0042855	0.017647	1.75333	0.644365	63	4	-0.65068	0.22248	0.22178	0.654078	0.999998	511	0	-0.65068
Nfrkb	TR	1	0	0.11167	0.23446	0.629931	0.994143	575	2	0.089932	0.22314	0.22245	0.652768	0.999998	512	0	0.089932
Cpsf6	TR	0	0	0.12157	0.25016	0.601782	0.999416	607	2	-0.18819	0.22347	0.22282	0.652046	0.999998	513	0	-0.18819
Akap1	TR	0	0	0.82618	0.82709	0.0824472	0.999998	1976	1	0.29934	0.2238	0.22315	0.651403	0.999998	514	0	0.29934
Zfpm1	TR	1	0	0.82019	0.82156	0.0853607	0.999998	1958	1	0.10841	0.22413	0.22341	0.650897	0.999998	515	0	0.10841
Tcf7l2	TR	0	0	0.8785	0.87855	0.0562335	0.999998	2118	0	0.195	0.2248	0.2242	0.649364	0.999998	516	0	0.195
Megf9	TR	0	0	0.28979	0.44355	0.353057	0.999998	1048	2	0.18737	0.22513	0.22457	0.648648	0.999998	517	0	0.18737
Hdac1	TR	1	0	0.71976	0.74538	0.127622	0.999998	1745	1	0.089997	0.22546	0.22496	0.647895	0.999998	518	0	0.089997
Mxra8	GATA	0	0	0.18147	0.34264	0.465162	0.999998	819	2	0.39624	0.22579	0.22529	0.647258	0.999998	519	0	0.39624
Mink1	TR	1	0	0.72202	0.74686	0.126761	0.999998	1751	1	0.31489	0.22612	0.22568	0.646507	0.999998	520	0	0.31489
Hexim1	TR	0	0	0.92195	0.92208	0.0352314	0.999998	2223	0	0.1019	0.22645	0.22605	0.645795	0.999998	521	0	0.1019
Pes1	TR	1	0	0.37064	0.51691	0.286585	0.999998	1222	2	-0.1426	0.22678	0.22637	0.645181	0.999998	522	0	-0.1426
Rev1	TR	1	1	0.061554	0.15351	0.813863	0.935853	401	1	0.2562	0.22711	0.22675	0.644453	0.999998	523	0	0.2562
Vrk2	GATA	1	0	0.63257	0.69668	0.156967	0.999998	1629	1	0.40797	0.22744	0.22705	0.643878	0.999998	524	0	0.40797
Bach1	TR	1	0	0.10417	0.2225	0.65267	0.994143	545	2	0.20701	0.2281	0.22762	0.64279	0.999998	525	0	0.20701
Zfp219	TR	1	0	0.93275	0.93315	0.0300485	0.999998	2254	0	0.26957	0.22843	0.22802	0.642027	0.999998	526	0	0.26957
Dpf3	TR	1	0	0.77812	0.78586	0.104655	0.999998	1864	1	0.36675	0.22876	0.22832	0.641456	0.999998	527	0	0.36675
Brap	TR	1	0	0.97105	0.97099	0.0127852	0.999998	2353	0	0.26796	0.22909	0.22861	0.640905	0.999998	528	0	0.26796
Aff4	TR	0	0	0.97665	0.97662	0.0102744	0.999998	2370	0	0.5288	0.22942	0.22894	0.640278	0.999998	529	0	0.5288
Akt2	TR	1	0	0.86881	0.86922	0.0608703	0.999998	2094	0	0.17293	0.22974	0.22931	0.639577	0.999998	530	0	0.17293
Brd2	TR	1	0	0.31078	0.46243	0.334954	0.999998	1092	2	0.39582	0.2304	0.22994	0.638385	0.999998	531	0	0.39582
Zfp266	TR	1	0	0.88089	0.88101	0.0550192	0.999998	2126	0	-0.17982	0.23073	0.2303	0.637706	0.999998	532	0	-0.17982
Atr	TR	1	0	0.76863	0.77883	0.108557	0.999998	1849	1	0.24105	0.23106	0.23062	0.637103	0.999998	533	0	0.24105
Morf4l2	TR	0	0	0.82272	0.82395	0.0840991	0.999998	1963	1	-0.038806	0.23139	0.23093	0.63652	0.999998	534	0	-0.038806
Smc1a	TR	1	0	0.25431	0.41176	0.385356	0.999998	980	2	0.29078	0.23172	0.23129	0.635843	0.999998	535	0	0.29078
Brpf3	TR	0	0	0.70098	0.73397	0.134322	0.999998	1724	1	0.54371	0.23205	0.23159	0.63528	0.999998	536	0	0.54371
Tra2a	TR	2	0	0.18906	0.35391	0.451107	0.999998	846	1	0.32829	0.23237	0.23189	0.634718	0.999998	537	0	0.32829
Lgsn	GATA	0	0	0.90892	0.90939	0.0412498	0.999998	2195	0	0.36077	0.2327	0.23224	0.634063	0.999998	538	0	0.36077
Atrx	TR	1	0	0.16351	0.31579	0.500602	0.999998	765	2	0.0080233	0.23303	0.23258	0.633428	0.999998	539	0	0.0080233
Hoxb8	TR	1	0	0.3394	0.48826	0.311349	0.999998	1154	2	0.2377	0.23336	0.23294	0.632756	0.999998	540	0	0.2377
Gcc2	TR	1	0	0.05337	0.14004	0.853748	0.930841	368	3	-0.26908	0.23369	0.23325	0.632178	0.999998	541	0	-0.26908
Polr2i	TR	1	0	0.91449	0.91471	0.0387166	0.999998	2205	0	0.25093	0.23434	0.23391	0.630951	0.999998	542	0	0.25093
Tcerg1	TR	0	0	0.026864	0.080704	1.0931	0.837578	234	4	-0.49735	0.23467	0.23423	0.630357	0.999998	543	0	-0.49735
Racgap1	GATA	1	0	0.040936	0.11664	0.933152	0.920388	309	4	-0.52382	0.23499	0.23459	0.629691	0.999998	544	0	-0.52382
Sdccag8	TR	1	0	0.45344	0.59546	0.225147	0.999998	1399	2	-0.23177	0.23532	0.2349	0.629117	0.999998	545	0	-0.23177
Ankrd50	TR	0	0	0.33913	0.48804	0.311545	0.999998	1152	1	0.61286	0.23565	0.23516	0.628637	0.999998	546	0	0.61286
Siah2	TR	0	0	0.57497	0.66964	0.174159	0.999998	1572	1	0.12495	0.23598	0.23555	0.627917	0.999998	547	0	0.12495
Mtus1	TR	1	0	0.56301	0.66421	0.177695	0.999998	1558	1	0.032993	0.23663	0.23617	0.626775	0.999998	548	0	0.032993
Foxl1	TR	0	0	0.62233	0.69153	0.160189	0.999998	1618	1	-0.013428	0.23696	0.23647	0.626224	0.999998	549	0	-0.013428
Cited4	TR	1	0	0.48844	0.62994	0.200701	0.999998	1476	2	0.11626	0.23761	0.23722	0.624849	0.999998	550	0	0.11626
Creb3l3	TR	1	0	0.7358	0.7558	0.121593	0.999998	1781	1	0.44432	0.23793	0.23757	0.624208	0.999998	551	0	0.44432
Bhlha9	TR	0	0	0.97368	0.97357	0.0116328	0.999998	2358	0	0.41108	0.23826	0.23785	0.623697	0.999998	552	0	0.41108
Ets2	TR	1	0	0.86554	0.86585	0.0625573	0.999998	2087	0	0.14093	0.23859	0.2382	0.623058	0.999998	553	0	0.14093
Nfatc1	TR	1	0	0.35782	0.50482	0.296863	0.999998	1191	2	0.048769	0.23891	0.23847	0.622566	0.999998	554	0	0.048769
Cdkn1a	TR	1	0	0.92568	0.92596	0.0334078	0.999998	2236	0	0.25006	0.23989	0.23947	0.620749	0.999998	555	0	0.25006
Zfp655	TR	1	0	0.80781	0.8105	0.091247	0.999998	1931	1	-0.052299	0.24022	0.23982	0.620115	0.999998	556	0	-0.052299
Tmpo	TR	0	0	0.071506	0.16979	0.770088	0.948609	434	2	-0.15751	0.24054	0.24015	0.619517	0.999998	557	0	-0.15751
Zfp81	TR	1	0	0.29448	0.44772	0.348994	0.999998	1057	1	-0.052833	0.24087	0.24045	0.618975	0.999998	558	0	-0.052833
Myt1	TR	1	0	0.63681	0.69887	0.155604	0.999998	1634	1	-0.088312	0.24119	0.2408	0.618344	0.999998	559	0	-0.088312
Cacnb1	GATA	0	0	0.53629	0.65275	0.185253	0.999998	1534	1	-0.26917	0.24152	0.24112	0.617767	0.999998	560	0	-0.26917
Gata6	TR	4	0	0.97457	0.97445	0.0112404	0.999998	2362	0	0.62442	0.24184	0.24146	0.617155	0.999998	561	0	0.62442
Zfp934	TR	0	0	0.38591	0.53105	0.274865	0.999998	1254	2	-0.28091	0.24216	0.24177	0.616598	0.999998	562	0	-0.28091
Dyrk1b	TR	1	0	0.87457	0.87481	0.0580863	0.999998	2105	0	0.31463	0.24249	0.24211	0.615987	0.999998	563	0	0.31463
Gpi1	TR	1	0	0.9262	0.92644	0.0331827	0.999998	2238	0	0.77604	0.24281	0.24244	0.615396	0.999998	564	0	0.77604
Atf7ip	TR	1	0	0.1079	0.22847	0.641171	0.994143	560	1	0.085535	0.24346	0.24316	0.614108	0.999998	565	0	0.085535
Srcap	TR	0	0	0.3645	0.51104	0.291545	0.999998	1206	1	-0.037442	0.24411	0.24377	0.61302	0.999998	566	0	-0.037442
Cirbp	TR	1	0	0.081165	0.18538	0.731937	0.951149	476	2	-0.071177	0.24541	0.24513	0.610604	0.999998	567	0	-0.071177
Trim11	TR	1	0	0.70484	0.73616	0.133028	0.999998	1728	1	0.81198	0.24605	0.24573	0.609542	0.999998	568	0	0.81198
Nkx1-1	TR	2	0	0.17495	0.33286	0.477738	0.999998	799	2	0.72953	0.24638	0.246	0.609065	0.999998	569	0	0.72953
Prdm4	TR	0	0	0.36569	0.51212	0.290628	0.999998	1208	2	0.16407	0.2467	0.24632	0.6085	0.999998	570	0	0.16407
Fam58b	TR	1	0	0.14911	0.29315	0.53291	0.999416	715	1	0.63003	0.24702	0.24667	0.607884	0.999998	571	0	0.63003
Hcfc1	TR	0	0	0.98408	0.98401	0.00700049	0.999998	2393	0	0.7074	0.24734	0.24707	0.60718	0.999998	572	0	0.7074
Hnrnpu	TR	0	0	0.15548	0.30329	0.518142	0.999998	736	3	-0.30311	0.24767	0.24735	0.606688	0.999998	573	0	-0.30311
Gpc4	GATA	0	0	0.034629	0.10098	0.995765	0.890078	276	3	-0.31575	0.24799	0.24766	0.606144	0.999998	574	0	-0.31575
Pura	TR	2	0	0.7237	0.74788	0.126168	0.999998	1757	1	0.5743	0.24831	0.24792	0.605688	0.999998	575	0	0.5743
Asb13	TR	0	0	0.10206	0.21925	0.65906	0.994143	538	3	-0.30545	0.24863	0.24819	0.605216	0.999998	576	0	-0.30545
Ep300	TR	1	0	0.03208	0.094438	1.02485	0.884956	260	2	-0.17339	0.24896	0.24849	0.604691	0.999998	577	0	-0.17339
Ankdd1a	TR	1	0	0.056251	0.14484	0.839111	0.933707	378	3	-0.3815	0.24928	0.2488	0.60415	0.999998	578	0	-0.3815
Traf6	TR	1	0	0.56116	0.66339	0.178231	0.999998	1554	1	0.076431	0.24992	0.24947	0.602982	0.999998	579	0	0.076431
Rfxank	TR	1	0	0.45504	0.59702	0.224011	0.999998	1403	1	-0.26878	0.25024	0.24979	0.602425	0.999998	580	0	-0.26878
G3bp2	TR	1	0	0.68273	0.72339	0.140627	0.999998	1695	1	0.25785	0.25057	0.25011	0.601869	0.999998	581	0	0.25785
Tnks2	TR	1	0	0.10915	0.2304	0.637518	0.994143	564	2	-0.15553	0.25089	0.2504	0.601366	0.999998	582	0	-0.15553
Cstf1	TR	1	0	0.8862	0.88613	0.0525026	0.999998	2136	0	0.27663	0.25121	0.25068	0.60088	0.999998	583	0	0.27663
Dcaf8	TR	0	0	0.076381	0.17756	0.750655	0.948609	456	3	-0.17884	0.25185	0.25129	0.599825	0.999998	584	0	-0.17884
Wdr43	TR	1	0	0.27593	0.4314	0.36512	0.999998	1021	1	-0.030812	0.25217	0.25169	0.599134	0.999998	585	0	-0.030812
Lpp	TR	1	0	0.092918	0.20434	0.689647	0.983872	508	2	0.22285	0.25249	0.252	0.598599	0.999998	586	0	0.22285
Heg1	TR	0	0	0.23706	0.39643	0.401833	0.999998	940	2	0.017269	0.25346	0.25304	0.596811	0.999998	587	0	0.017269
Camk2d	TR	0	0	0.82713	0.82796	0.0819906	0.999998	1982	1	0.25814	0.2541	0.25375	0.595594	0.999998	588	0	0.25814
Snrnp27	TR	1	0	0.28402	0.43833	0.358199	0.999998	1038	1	0.081993	0.25442	0.25402	0.595132	0.999998	589	0	0.081993
Pkn2	TR	1	0	0.13534	0.27167	0.565958	0.999416	649	3	-0.37636	0.25474	0.2543	0.594654	0.999998	590	0	-0.37636
Timp2	GATA	0	0	0.82049	0.82189	0.0851863	0.999998	1959	1	0.36738	0.25506	0.25465	0.594056	0.999998	591	0	0.36738
Myh7b	TR	1	0	0.56811	0.66659	0.176141	0.999998	1565	1	0.15103	0.25538	0.255	0.59346	0.999998	592	0	0.15103
Syk	GATA	1	0	0.743	0.76059	0.118849	0.999998	1791	1	0.78813	0.2557	0.25532	0.592915	0.999998	593	0	0.78813
Ercc2	TR	2	0	0.98754	0.98758	0.00542771	0.999998	2403	0	0.30081	0.25602	0.2556	0.592439	0.999998	594	0	0.30081
Egr1	TR	0	0	0.03988	0.11401	0.943057	0.920388	300	4	-0.37749	0.25634	0.25597	0.591811	0.999998	595	0	-0.37749
Eif4h	TR	1	0	0.4264	0.56934	0.244628	0.999998	1345	2	0.15249	0.25666	0.25633	0.591201	0.999998	596	0	0.15249
Lcorl	TR	1	0	0.19013	0.35472	0.450114	0.999998	848	2	0.40605	0.25698	0.25666	0.590642	0.999998	597	0	0.40605
Pcbp4	GATA	1	0	0.93091	0.93132	0.0309011	0.999998	2250	0	0.052988	0.2573	0.25704	0.589999	0.999998	598	0	0.052988
Rhoc	GATA	1	0	0.048256	0.13131	0.881702	0.925417	343	3	-0.44207	0.25761	0.25736	0.589459	0.999998	599	0	-0.44207
Hmgxb4	TR	1	0	0.87794	0.878	0.0565055	0.999998	2117	0	0.22601	0.25825	0.25803	0.58833	0.999998	600	0	0.22601
Pibf1	TR	0	0	0.89741	0.89778	0.0468301	0.999998	2173	0	0.41842	0.25889	0.25869	0.58722	0.999998	601	0	0.41842
Foxf2	TR	1	0	0.7727	0.78163	0.106999	0.999998	1857	1	0.04201	0.25921	0.25896	0.586767	0.999998	602	0	0.04201
Rcor2	TR	0	1	0.026426	0.079546	1.09938	0.837578	232	3	-0.4801	0.25953	0.25931	0.586181	0.999998	603	0	-0.4801
Pou3f2	TR	1	0	0.98031	0.98028	0.00864986	0.999998	2384	0	0.33157	0.26016	0.25995	0.58511	0.999998	604	0	0.33157
Mark4	TR	1	0	0.10678	0.22665	0.644644	0.994143	555	1	0.26387	0.26048	0.26026	0.584593	0.999998	605	0	0.26387
Polr2k	TR	2	0	0.033643	0.09838	1.00709	0.884956	271	3	-0.31167	0.2608	0.2606	0.584026	0.999998	606	0	-0.31167
Slc5a1	GATA	0	0	0.20033	0.36363	0.43934	0.999998	863	2	0.52542	0.26112	0.26093	0.583476	0.999998	607	0	0.52542
Hoxd8	TR	0	0	0.76559	0.77655	0.109831	0.999998	1842	1	0.17873	0.26175	0.26148	0.582562	0.999998	608	0	0.17873
Ilf3	TR	0	0	0.37258	0.51876	0.285034	0.999998	1226	1	0.39641	0.26239	0.2621	0.581533	0.999998	609	0	0.39641
Barx2	TR	1	0	0.98431	0.98428	0.00688134	0.999998	2394	0	0.444	0.26302	0.26265	0.580623	0.999998	610	0	0.444
Slco3a1	GATA	0	0	0.4991	0.63739	0.195595	0.999998	1500	1	0.25126	0.26334	0.26298	0.580077	0.999998	611	0	0.25126
Wdr61	TR	1	0	0.083054	0.1882	0.72538	0.953232	482	3	-0.43237	0.26397	0.26371	0.578873	0.999998	612	0	-0.43237
Asb8	TR	1	0	0.91988	0.91997	0.0362263	0.999998	2215	0	0.37586	0.26429	0.26403	0.578347	0.999998	613	0	0.37586
Ubr7	TR	1	0	0.0088495	0.0323	1.4908	0.742806	105	4	-0.4047	0.26461	0.26433	0.577854	0.999998	614	0	-0.4047
Mcm5	TR	0	0	0.16538	0.31871	0.496604	0.999998	769	3	0.084595	0.26492	0.26469	0.577262	0.999998	615	0	0.084595
Tada3	TR	2	0	0.49887	0.6373	0.195656	0.999998	1499	1	0.60585	0.26524	0.26497	0.576803	0.999998	616	0	0.60585
Ash2l	TR	1	0	0.22942	0.38975	0.409214	0.999998	924	1	0.18799	0.26556	0.26524	0.576361	0.999998	617	0	0.18799
Ehmt1	TR	1	0	0.81624	0.81791	0.0872945	0.999998	1949	1	0.59068	0.26587	0.26554	0.57587	0.999998	618	0	0.59068
Trnau1ap	TR	2	0	0.38741	0.53247	0.273705	0.999998	1256	1	0.6577	0.26619	0.26582	0.575412	0.999998	619	0	0.6577
Iqsec1	GATA	1	0	0.92768	0.92784	0.0325269	0.999998	2240	0	0.66817	0.2665	0.26613	0.574906	0.999998	620	0	0.66817
Foxb2	TR	0	0	0.94358	0.94418	0.0249452	0.999998	2284	0	0.23367	0.26745	0.26711	0.57331	0.999998	621	0	0.23367
Pou3f3	TR	0	0	0.99813	0.99805	0.000847701	0.999998	2430	0	0.4786	0.26777	0.26739	0.572855	0.999998	622	0	0.4786
Cited2	TR	2	0	0.86337	0.86371	0.0636321	0.999998	2078	0	0.50133	0.26808	0.26772	0.572319	0.999998	623	0	0.50133
Btg2	TR	1	0	0.46044	0.60231	0.22018	0.999998	1416	1	0.2376	0.26871	0.26836	0.571282	0.999998	624	0	0.2376
Paxip1	TR	1	0	0.0056507	0.022917	1.63984	0.683591	82	4	-0.65829	0.26903	0.26869	0.570748	0.999998	625	0	-0.65829
Trim35	TR	1	1	0.086489	0.19391	0.7124	0.962073	493	2	0.24189	0.26966	0.26941	0.569586	0.999998	626	0	0.24189
Actn1	GATA	0	0	0.19494	0.35888	0.445051	0.999998	856	2	0.24848	0.26997	0.26975	0.569039	0.999998	627	0	0.24848
Zfp251	TR	1	0	0.79788	0.80167	0.0960044	0.999998	1906	1	0.11445	0.27029	0.27007	0.568524	0.999998	628	0	0.11445
Atf1	TR	0	0	0.73593	0.75589	0.121541	0.999998	1782	1	0.21577	0.2706	0.27034	0.56809	0.999998	629	0	0.21577
Cry1	TR	1	0	0.11877	0.24596	0.609136	0.999416	596	3	-0.22411	0.27123	0.27085	0.567271	0.999998	630	0	-0.22411
Tulp4	TR	1	0	0.82407	0.82518	0.0834513	0.999998	1967	1	-0.16305	0.27155	0.27112	0.566838	0.999998	631	0	-0.16305
Zfp568	TR	0	0	0.49588	0.63598	0.196557	0.999998	1495	1	-0.17412	0.27217	0.27177	0.565798	0.999998	632	0	-0.17412
Med14	TR	0	1	0.0011844	0.0051347	2.28948	0.474697	25	4	-0.84015	0.27311	0.27277	0.564203	0.999998	633	0	-0.84015
Junb	TR	2	0	0.99772	0.9977	0.00100003	0.999998	2428	0	0.79847	0.27343	0.2731	0.563678	0.999998	634	0	0.79847
Foxn1	TR	1	0	0.77187	0.78111	0.107288	0.999998	1854	1	-0.019401	0.27374	0.27345	0.563122	0.999998	635	0	-0.019401
Tmem164	GATA	0	0	0.32157	0.47204	0.326021	0.999998	1123	1	0.24278	0.27405	0.27378	0.562598	0.999998	636	0	0.24278
Uhrf2	TR	1	0	0.87872	0.87875	0.0561347	0.999998	2120	0	0.13824	0.27437	0.27408	0.562123	0.999998	637	0	0.13824
Prkg2	TR	1	0	0.77007	0.77986	0.107983	0.999998	1853	1	0.26692	0.27468	0.27444	0.561553	0.999998	638	0	0.26692
Hnrnpa0	TR	1	0	0.44809	0.58995	0.229185	0.999998	1392	1	-0.10981	0.27499	0.27473	0.561094	0.999998	639	0	-0.10981
Fmr1	TR	1	0	0.84236	0.84271	0.0743219	0.999998	2022	0	-0.01493	0.27593	0.27567	0.55961	0.999998	640	0	-0.01493
Clk2	TR	1	0	0.0020261	0.0087049	2.06024	0.575462	37	4	-0.7861	0.27624	0.27595	0.55917	0.999998	641	0	-0.7861
Polr2c	TR	1	0	0.47853	0.62015	0.207503	0.999998	1462	1	0.016554	0.27656	0.27631	0.558603	0.999998	642	0	0.016554
Golga5	TR	2	0	0.4814	0.62289	0.205589	0.999998	1465	2	0.058789	0.27687	0.27663	0.558101	0.999998	643	0	0.058789
Slc16a6	GATA	1	0	0.62685	0.6936	0.158891	0.999998	1624	1	-0.0060161	0.27718	0.27691	0.557661	0.999998	644	0	-0.0060161
Kcnj5	GATA	0	0	0.90786	0.90829	0.0417755	0.999998	2191	0	0.38116	0.27749	0.27722	0.557175	0.999998	645	0	0.38116
Kcne1	GATA	2	0	0.99589	0.99589	0.00178863	0.999998	2423	0	0.61052	0.2778	0.27755	0.556659	0.999998	646	0	0.61052
Akr1b10	GATA	0	0	0.049264	0.13299	0.876181	0.925417	349	3	-0.36638	0.27843	0.2782	0.555643	0.999998	647	0	-0.36638
Zfx	TR	1	0	0.014531	0.047961	1.31911	0.799096	144	3	-0.57349	0.27905	0.27872	0.554832	0.999998	648	0	-0.57349
Coro1c	TR	1	0	0.13038	0.26395	0.578478	0.999416	633	2	0.0049808	0.27936	0.27897	0.554442	0.999998	649	0	0.0049808
Nebl	GATA	0	0	0.11752	0.24389	0.612806	0.999416	591	2	0.23882	0.27999	0.27948	0.553649	0.999998	650	0	0.23882
Krba1	TR	0	0	0.016048	0.052191	1.2824	0.799096	153	4	-0.65038	0.2803	0.27978	0.553183	0.999998	651	0	-0.65038
Strn4	TR	0	0	0.027989	0.083634	1.07762	0.844905	242	3	-0.4402	0.28092	0.28046	0.552129	0.999998	652	0	-0.4402
Pogk	TR	1	0	0.14459	0.28628	0.543209	0.999416	697	2	-0.13263	0.28123	0.28076	0.551665	0.999998	653	0	-0.13263
Dlk1	TR	1	0	0.36869	0.51508	0.288125	0.999998	1218	1	0.67566	0.28154	0.28113	0.551093	0.999998	654	0	0.67566
Fhl1	GATA	1	0	0.27186	0.42756	0.369003	0.999998	1014	1	0.53607	0.28216	0.28179	0.550074	0.999998	655	0	0.53607
Jmjd4	TR	1	0	0.022747	0.069722	1.15663	0.799096	213	3	-0.40671	0.28247	0.28213	0.549551	0.999998	656	0	-0.40671
Polr2h	TR	1	0	0.84712	0.8475	0.0718603	0.999998	2035	0	-0.21949	0.28278	0.28246	0.549043	0.999998	657	0	-0.21949
Impg1	GATA	1	0	0.14624	0.28873	0.539508	0.999416	704	2	-0.10653	0.2834	0.28301	0.548198	0.999998	658	0	-0.10653
Lmo7	GATA	1	0	0.43246	0.57513	0.240234	0.999998	1357	1	0.19955	0.28371	0.28326	0.547815	0.999998	659	0	0.19955
Med16	TR	1	0	0.030896	0.091349	1.0393	0.882132	253	4	-0.52778	0.28402	0.28358	0.547324	0.999998	660	0	-0.52778
Mga	TR	1	0	0.95718	0.95728	0.018961	0.999998	2317	0	0.52947	0.28433	0.28382	0.546957	0.999998	661	0	0.52947
Cnbp	TR	1	0	0.84428	0.84459	0.0733541	0.999998	2028	0	0.25762	0.28464	0.28412	0.546498	0.999998	662	0	0.25762
Hes2	TR	3	0	0.8996	0.90013	0.0456948	0.999998	2180	0	0.61841	0.28526	0.28476	0.545521	0.999998	663	0	0.61841
Stat6	TR	1	0	0.86699	0.86737	0.0617956	0.999998	2091	0	-0.13439	0.28557	0.28509	0.545018	0.999998	664	0	-0.13439
Prelid2	GATA	0	0	0.86212	0.8625	0.0642409	0.999998	2074	0	0.72953	0.28588	0.28535	0.544622	0.999998	665	0	0.72953
Fbxw2	TR	1	0	0.83144	0.83193	0.0799132	0.999998	1993	1	0.39947	0.28649	0.28591	0.543771	0.999998	666	0	0.39947
Batf	TR	1	0	0.21381	0.37605	0.424754	0.999998	894	2	-0.090669	0.28711	0.28658	0.542754	0.999998	667	0	-0.090669
Col18a1	GATA	0	0	0.7673	0.77783	0.109115	0.999998	1847	1	0.24439	0.28742	0.28692	0.542239	0.999998	668	0	0.24439
Gadd45a	TR	0	0	0.42114	0.56467	0.248205	0.999998	1329	1	0.12145	0.28773	0.28728	0.541695	0.999998	669	0	0.12145
Trim56	TR	2	0	0.55118	0.6592	0.180983	0.999998	1546	1	0.58693	0.28834	0.28788	0.540789	0.999998	670	0	0.58693
Stbd1	GATA	0	0	0.033124	0.097077	1.01288	0.884956	266	4	-0.57132	0.28865	0.2882	0.540306	0.999998	671	0	-0.57132
Map3k5	TR	1	0	0.023965	0.073029	1.1365	0.801649	221	4	-0.52894	0.28896	0.28856	0.539764	0.999998	672	0	-0.52894
Pbx3	TR	0	0	0.24702	0.4052	0.392331	0.999998	960	1	-0.005903	0.28927	0.28887	0.539298	0.999998	673	0	-0.005903
Iyd	GATA	1	0	0.95771	0.95786	0.018698	0.999998	2320	0	0.31851	0.28958	0.28915	0.538877	0.999998	674	0	0.31851
Brd3	TR	1	0	0.74141	0.75961	0.119409	0.999998	1790	1	0.442	0.28988	0.28948	0.538381	0.999998	675	0	0.442
Brd8	TR	0	0	0.93816	0.93869	0.0274778	0.999998	2270	0	0.22879	0.29019	0.28978	0.537932	0.999998	676	0	0.22879
Mtus2	GATA	0	0	0.42327	0.56652	0.246785	0.999998	1337	2	-0.036311	0.2905	0.29011	0.537437	0.999998	677	0	-0.036311
Zfp74	TR	2	0	0.50551	0.64007	0.193773	0.999998	1510	1	0.41916	0.2908	0.29036	0.537063	0.999998	678	0	0.41916
Klf3	TR	1	0	0.64206	0.70148	0.153985	0.999998	1643	1	0.26325	0.29173	0.29126	0.535719	0.999998	679	0	0.26325
Pdcd4	GATA	1	0	0.71318	0.74129	0.130012	0.999998	1739	1	0.18753	0.29203	0.29162	0.535183	0.999998	680	0	0.18753
Anks4b	TR	0	0	0.72802	0.75065	0.124563	0.999998	1765	1	0.097484	0.29265	0.29231	0.534156	0.999998	681	0	0.097484
Vstm2l	GATA	0	0	0.2795	0.43443	0.36208	0.999998	1029	2	0.20128	0.29326	0.29292	0.533251	0.999998	682	0	0.20128
Pls3	GATA	0	0	0.46416	0.60588	0.217613	0.999998	1426	2	0.10968	0.29356	0.29321	0.532821	0.999998	683	0	0.10968
Asb9	TR	0	0	0.85458	0.85489	0.0680898	0.999998	2054	0	0.033108	0.29418	0.29381	0.531933	0.999998	684	0	0.033108
Hnrnpr	TR	0	0	0.72356	0.74781	0.126209	0.999998	1756	1	-0.03189	0.29448	0.29414	0.531446	0.999998	685	0	-0.03189
Spata4	GATA	0	0	0.3036	0.45598	0.341054	0.999998	1077	2	-0.145	0.29479	0.29442	0.531033	0.999998	686	0	-0.145
Yipf7	GATA	0	0	0.61942	0.69017	0.161044	0.999998	1613	1	0.20855	0.29509	0.29475	0.530546	0.999998	687	0	0.20855
Cnn1	GATA	1	0	0.16725	0.32148	0.492846	0.999998	774	2	-0.07535	0.2954	0.29503	0.530134	0.999998	688	0	-0.07535
Rbms3	TR	0	0	0.63646	0.69869	0.155715	0.999998	1633	1	0.14257	0.29571	0.2953	0.529737	0.999998	689	0	0.14257
Esrra	TR	1	0	0.23859	0.39775	0.40039	0.999998	943	2	0.29897	0.29632	0.29588	0.528884	0.999998	690	0	0.29897
Bpnt1	TR	1	0	0.62918	0.69484	0.158115	0.999998	1625	1	-0.040448	0.29662	0.29622	0.528386	0.999998	691	0	-0.040448
Polr1a	TR	2	0	0.031212	0.092175	1.03539	0.882132	255	2	-0.20718	0.29693	0.29651	0.527961	0.999998	692	0	-0.20718
Stard13	GATA	1	0	0.23901	0.3981	0.400008	0.999998	944	2	0.43712	0.29754	0.2971	0.527097	0.999998	693	0	0.43712
Rps6ka3	TR	1	0	0.032945	0.096616	1.01495	0.884956	264	2	-0.0066364	0.29784	0.2974	0.526659	0.999998	694	0	-0.0066364
Tchp	TR	2	0	0.97684	0.9768	0.0101943	0.999998	2372	0	0.7763	0.29815	0.29767	0.526265	0.999998	695	0	0.7763
Caskin2	TR	0	0	0.69661	0.73137	0.135863	0.999998	1715	1	-0.12526	0.29845	0.29799	0.525798	0.999998	696	0	-0.12526
Nsmaf	GATA	0	0	0.90875	0.90921	0.0413358	0.999998	2194	0	0.018686	0.29875	0.29825	0.52542	0.999998	697	0	0.018686
Luzp1	TR	0	0	0.84558	0.84592	0.0726707	0.999998	2031	0	0.13533	0.29906	0.29856	0.524968	0.999998	698	0	0.13533
Aaas	TR	1	0	0.4299	0.57258	0.242164	0.999998	1352	1	0.36755	0.29967	0.29919	0.524053	0.999998	699	0	0.36755
Shprh	TR	0	0	0.80258	0.80574	0.0938051	0.999998	1923	1	0.38097	0.30027	0.29973	0.52327	0.999998	700	0	0.38097
Pqbp1	TR	0	0	0.25726	0.41447	0.382507	0.999998	985	2	0.17876	0.30058	0.30002	0.52285	0.999998	701	0	0.17876
Stox2	GATA	1	0	0.064266	0.15793	0.801535	0.939168	410	3	-0.23427	0.30118	0.3008	0.521722	0.999998	702	0	-0.23427
Zfp27	TR	1	0	0.81252	0.81458	0.0890663	0.999998	1939	1	0.32554	0.30149	0.30117	0.521188	0.999998	703	0	0.32554
Atxn3	TR	1	0	0.40721	0.5513	0.258612	0.999998	1299	2	-0.11678	0.30179	0.30148	0.520741	0.999998	704	0	-0.11678
Sf1	TR	1	0	0.028891	0.086111	1.06494	0.859709	245	1	0.068987	0.3024	0.3021	0.519849	0.999998	705	0	0.068987
Zkscan1	TR	1	0	0.93479	0.93532	0.0290398	0.999998	2259	0	0.25096	0.30361	0.30326	0.518185	0.999998	706	0	0.25096
Ppl	GATA	1	0	0.38491	0.53011	0.275634	0.999998	1250	2	0.17761	0.30391	0.30357	0.517741	0.999998	707	0	0.17761
Prkag2	GATA	0	0	0.84678	0.84715	0.0720397	0.999998	2034	0	0.30955	0.30421	0.30386	0.517326	0.999998	708	0	0.30955
Cebpd	TR	0	0	0.92345	0.92363	0.034502	0.999998	2226	0	0.25159	0.30452	0.30416	0.516898	0.999998	709	0	0.25159
Ick	TR	0	0	0.29544	0.44861	0.348131	0.999998	1060	2	0.043806	0.30512	0.30483	0.515942	0.999998	710	0	0.043806
Ly75	GATA	0	0	0.82446	0.82554	0.0832619	0.999998	1969	1	0.13266	0.30542	0.30515	0.515487	0.999998	711	0	0.13266
Aspg	TR	2	0	0.89462	0.89475	0.0482983	0.999998	2164	0	0.15556	0.30572	0.30545	0.51506	0.999998	712	0	0.15556
Chd1	TR	1	0	0.5232	0.64723	0.188941	0.999998	1524	1	0.35352	0.30603	0.30578	0.514591	0.999998	713	0	0.35352
Pxdn	GATA	0	1	0.22258	0.38369	0.41602	0.999998	912	2	0.29066	0.30633	0.30613	0.514094	0.999998	714	0	0.29066
Bcr	GATA	0	0	0.2541	0.41152	0.385609	0.999998	979	1	0.56021	0.30693	0.30669	0.5133	0.999998	715	0	0.56021
Ppfia4	TR	1	0	0.36309	0.5098	0.2926	0.999998	1204	1	0.29556	0.30753	0.3073	0.512437	0.999998	716	0	0.29556
Hopx	TR	0	0	0.71216	0.74072	0.130346	0.999998	1737	1	-0.05905	0.30783	0.30761	0.512	0.999998	717	0	-0.05905
Tspyl5	TR	1	0	0.8768	0.87691	0.057045	0.999998	2111	0	0.34773	0.30813	0.30783	0.511689	0.999998	718	0	0.34773
Yme1l1	TR	0	0	0.40837	0.5525	0.257668	0.999998	1302	2	-0.022688	0.30844	0.30808	0.511336	0.999998	719	0	-0.022688
Ube2w	TR	0	0	0.78707	0.79273	0.100875	0.999998	1887	1	0.22101	0.30874	0.30843	0.510843	0.999998	720	0	0.22101
Bag1	TR	0	0	0.78378	0.7903	0.102208	0.999998	1879	1	0.39036	0.30904	0.30878	0.510351	0.999998	721	0	0.39036
Kcnip2	TR	1	0	0.25825	0.41537	0.381565	0.999998	988	2	0.29138	0.30934	0.30907	0.509943	0.999998	722	0	0.29138
Brwd3	TR	0	0	0.032959	0.096672	1.0147	0.884956	265	4	-0.48624	0.30964	0.30941	0.509466	0.999998	723	0	-0.48624
Zfp362	TR	0	0	0.10443	0.22288	0.651929	0.994143	547	3	-0.36172	0.30994	0.30975	0.508989	0.999998	724	0	-0.36172
Rufy1	TR	0	0	0.0058982	0.023751	1.62432	0.691596	84	3	-0.46816	0.31054	0.31033	0.508176	0.999998	725	0	-0.46816
Trim33	TR	1	0	0.0068355	0.026702	1.57346	0.725688	90	3	-0.46486	0.31084	0.31061	0.507785	0.999998	726	0	-0.46486
Fam124a	GATA	0	0	0.53651	0.65285	0.185187	0.999998	1535	1	0.30949	0.31114	0.31093	0.507337	0.999998	727	0	0.30949
Klf6	TR	1	0	0.8293	0.82991	0.080969	0.999998	1989	1	0.22888	0.31144	0.31116	0.507016	0.999998	728	0	0.22888
Rbbp4	TR	0	0	0.027294	0.081861	1.08692	0.841314	238	1	0.018997	0.31174	0.31149	0.506556	0.999998	729	0	0.018997
Rai1	TR	1	0	0.45083	0.59268	0.22718	0.999998	1394	1	0.169	0.31204	0.31174	0.506207	0.999998	730	0	0.169
Tcf3	TR	0	0	0.0038121	0.01578	1.80189	0.644365	56	4	-0.71011	0.31264	0.31231	0.505414	0.999998	731	0	-0.71011
Epc2	TR	1	0	0.75954	0.77194	0.112416	0.999998	1832	1	0.21542	0.31294	0.31262	0.504983	0.999998	732	0	0.21542
Fam198b	GATA	0	0	0.13216	0.2666	0.57414	0.999416	639	1	0.047999	0.31353	0.3132	0.504178	0.999998	733	0	0.047999
Wdr48	TR	0	0	0.83855	0.83912	0.0761759	0.999998	2010	0	0.4832	0.31383	0.31347	0.503804	0.999998	734	0	0.4832
Btf3	TR	1	0	0.94714	0.94767	0.0233429	0.999998	2289	0	0.31033	0.31443	0.31409	0.502946	0.999998	735	0	0.31033
Fem1b	TR	0	0	0.96772	0.96766	0.0142772	0.999998	2342	0	0.52615	0.31473	0.31434	0.5026	0.999998	736	0	0.52615
Ppargc1b	TR	1	0	0.18734	0.35149	0.454087	0.999998	842	2	0.65915	0.31533	0.31494	0.501772	0.999998	737	0	0.65915
Pbrm1	TR	1	0	0.96698	0.96692	0.0146095	0.999998	2339	0	0.75094	0.31592	0.31551	0.500987	0.999998	738	0	0.75094
Polr1e	TR	0	0	0.061429	0.15328	0.814515	0.935853	400	2	0.11546	0.31622	0.31577	0.500629	0.999998	739	0	0.11546
Fzr1	TR	1	0	0.66058	0.7113	0.147947	0.999998	1663	1	0.29876	0.31682	0.3164	0.499764	0.999998	740	0	0.29876
Pde3a	GATA	1	0	0.99216	0.99229	0.00336139	0.999998	2416	0	0.6091	0.31711	0.31672	0.499325	0.999998	741	0	0.6091
Tgfb3	GATA	0	0	0.075433	0.17606	0.754339	0.948609	450	2	-0.02793	0.31741	0.31703	0.4989	0.999998	742	0	-0.02793
Stat3	TR	1	0	0.92908	0.92936	0.031816	0.999998	2244	0	0.54839	0.31771	0.31728	0.498557	0.999998	743	0	0.54839
Cd63	GATA	0	0	0.76029	0.7725	0.112102	0.999998	1834	1	0.15469	0.3183	0.31789	0.497723	0.999998	744	0	0.15469
Igf1	GATA	1	0	0.8758	0.87594	0.0575256	0.999998	2108	0	0.39061	0.3186	0.3182	0.4973	0.999998	745	0	0.39061
Gadd45b	TR	2	0	0.078112	0.1805	0.743523	0.948609	462	1	0.57848	0.31919	0.31879	0.496495	0.999998	746	0	0.57848
Nodal	GATA	0	0	0.89125	0.89143	0.0499128	0.999998	2151	0	0.32305	0.31949	0.3191	0.496073	0.999998	747	0	0.32305
Tmtc1	GATA	2	0	0.012209	0.041375	1.38326	0.778484	130	2	0.15448	0.31979	0.31931	0.495787	0.999998	748	0	0.15448
Micall1	GATA	0	0	0.19386	0.35798	0.446141	0.999998	854	2	0.26411	0.32008	0.31957	0.495434	0.999998	749	0	0.26411
Lta4h	GATA	0	0	0.80915	0.81171	0.0905991	0.999998	1934	1	0.54038	0.32038	0.31983	0.495081	0.999998	750	0	0.54038
Ofd1	TR	0	0	0.94513	0.94581	0.0241961	0.999998	2287	0	0.37155	0.32097	0.32041	0.494294	0.999998	751	0	0.37155
Cdk5rap2	TR	0	0	0.11962	0.24724	0.606881	0.999416	599	2	0.39467	0.32186	0.32128	0.493116	0.999998	752	0	0.39467
Kdm4c	TR	0	0	0.95385	0.95407	0.0204198	0.999998	2309	0	0.37151	0.32245	0.32185	0.492346	0.999998	753	0	0.37151
Scube2	TR	1	0	0.36753	0.51396	0.289071	0.999998	1213	2	-0.32829	0.32275	0.32221	0.491861	0.999998	754	0	-0.32829
Ruvbl1	TR	0	0	0.086742	0.19433	0.71146	0.96223	494	2	0.048167	0.32304	0.32248	0.491497	0.999998	755	0	0.048167
Zfp263	TR	1	0	0.75527	0.769	0.114074	0.999998	1822	1	0.20103	0.32334	0.32279	0.49108	0.999998	756	0	0.20103
Pou6f1	TR	0	0	0.89035	0.89051	0.0503612	0.999998	2149	0	-0.18465	0.32364	0.32307	0.490703	0.999998	757	0	-0.18465
Pdcd11	TR	0	0	0.86384	0.86415	0.0634109	0.999998	2080	0	0.39203	0.32393	0.32334	0.490341	0.999998	758	0	0.39203
Cited1	TR	0	0	0.32248	0.47276	0.325359	0.999998	1125	2	0.069858	0.32423	0.32365	0.489924	0.999998	759	0	0.069858
Ankrd7	TR	1	0	0.66092	0.71151	0.147819	0.999998	1665	1	0.2167	0.32452	0.32406	0.489375	0.999998	760	0	0.2167
Ddx41	TR	0	0	0.12499	0.25553	0.592558	0.999416	624	3	-0.12867	0.32482	0.32438	0.488946	0.999998	761	0	-0.12867
Pole3	TR	0	0	0.31919	0.47005	0.327856	0.999998	1117	1	-0.0066305	0.32511	0.32465	0.488585	0.999998	762	0	-0.0066305
Asb5	TR	1	0	0.78616	0.79215	0.101193	0.999998	1886	1	0.38122	0.3257	0.32523	0.487809	0.999998	763	0	0.38122
Llgl2	GATA	0	0	0.12267	0.25194	0.598703	0.999416	613	2	-0.14784	0.32599	0.32552	0.487422	0.999998	764	0	-0.14784
Igf2bp3	TR	0	0	0.6163	0.68885	0.161875	0.999998	1609	1	0.072534	0.32658	0.32611	0.486636	0.999998	765	0	0.072534
Nckap5	GATA	0	0	0.46239	0.60423	0.218798	0.999998	1421	1	0.087016	0.32717	0.32668	0.485877	0.999998	766	0	0.087016
Dapk2	GATA	1	0	0.17243	0.32901	0.482791	0.999998	787	1	0.47323	0.32746	0.32697	0.485492	0.999998	767	0	0.47323
Abcc8	GATA	0	0	0.074666	0.17476	0.757558	0.948609	446	1	0.61953	0.32835	0.32777	0.484431	0.999998	768	0	0.61953
Prune2	GATA	0	0	0.31429	0.4657	0.331894	0.999998	1101	2	-0.24203	0.32864	0.32803	0.484086	0.999998	769	0	-0.24203
Hdgfrp2	TR	0	0	0.25602	0.41318	0.383861	0.999998	983	1	-0.2643	0.32923	0.32863	0.483293	0.999998	770	0	-0.2643
Edf1	TR	0	1	0.18527	0.34819	0.458184	0.999998	833	2	0.29035	0.33128	0.33062	0.480671	0.999998	771	0	0.29035
Hist1h1c	TR	0	0	0.30058	0.45319	0.34372	0.999998	1070	1	-0.14234	0.33157	0.33081	0.480421	0.999998	772	0	-0.14234
Filip1	TR	0	0	0.82684	0.82771	0.0821218	0.999998	1979	1	0.41922	0.33215	0.33138	0.479674	0.999998	773	0	0.41922
Tspyl1	TR	1	0	0.9749	0.97476	0.0111023	0.999998	2364	0	0.35967	0.33245	0.3317	0.479255	0.999998	774	0	0.35967
Fam111a	GATA	1	0	0.49131	0.63271	0.198795	0.999998	1485	2	0.31786	0.33274	0.33202	0.478836	0.999998	775	0	0.31786
Prkab2	GATA	0	0	0.92161	0.92172	0.035401	0.999998	2222	0	0.0052329	0.33303	0.33234	0.478417	0.999998	776	0	0.0052329
Nrip1	TR	0	0	0.69555	0.73076	0.136225	0.999998	1711	1	-0.017203	0.33332	0.33265	0.478012	0.999998	777	0	-0.017203
Tnfsf13b	GATA	0	0	0.94956	0.95008	0.0222398	0.999998	2297	0	0.25432	0.33361	0.33297	0.477595	0.999998	778	0	0.25432
Tcf4	TR	1	0	0.8822	0.8823	0.0543837	0.999998	2128	0	0.44113	0.3339	0.33324	0.477243	0.999998	779	0	0.44113
Zfp146	TR	0	0	0.80469	0.80752	0.0928467	0.999998	1926	1	0.18865	0.3342	0.3336	0.476774	0.999998	780	0	0.18865
Ltbp1	TR	2	0	0.9915	0.99151	0.0037029	0.999998	2414	0	0.37902	0.33449	0.33392	0.476358	0.999998	781	0	0.37902
Otud4	TR	1	0	0.035657	0.10346	0.985228	0.892141	283	1	0.23178	0.33507	0.3345	0.475604	0.999998	782	0	0.23178
Cetn3	GATA	1	0	0.359	0.50604	0.295815	0.999998	1195	2	-0.17442	0.33565	0.33506	0.474877	0.999998	783	0	-0.17442
Pde4a	GATA	0	0	0.011967	0.040731	1.39007	0.778484	125	3	-0.17145	0.33594	0.33536	0.474489	0.999998	784	0	-0.17145
Runx1t1	TR	0	0	0.8878	0.88783	0.0516702	0.999998	2139	0	0.52944	0.33623	0.33565	0.474113	0.999998	785	0	0.52944
Atoh1	TR	2	0	0.30945	0.46122	0.336092	0.999998	1086	2	0.2833	0.33652	0.33593	0.473751	0.999998	786	0	0.2833
Socs3	GATA	1	0	0.87479	0.875	0.0579919	0.999998	2106	0	0.57243	0.33681	0.33628	0.473299	0.999998	787	0	0.57243
Rbfox2	TR	0	0	0.64775	0.70451	0.152113	0.999998	1649	1	0.12902	0.3374	0.33681	0.472615	0.999998	788	0	0.12902
Rxra	TR	0	0	0.32452	0.47457	0.3237	0.999998	1128	1	0.23244	0.33769	0.3371	0.472241	0.999998	789	0	0.23244
Preb	TR	0	0	0.41174	0.55572	0.255144	0.999998	1310	1	0.35126	0.33827	0.33774	0.471418	0.999998	790	0	0.35126
Dbx2	TR	1	0	0.93339	0.93377	0.0297601	0.999998	2257	0	0.27395	0.33856	0.33801	0.47107	0.999998	791	0	0.27395
Npas2	TR	1	0	0.14553	0.28764	0.541151	0.999416	702	2	0.30088	0.33885	0.33831	0.470685	0.999998	792	0	0.30088
Camk2a	TR	1	0	0.41285	0.55681	0.254293	0.999998	1313	2	0.36888	0.33913	0.33855	0.470377	0.999998	793	0	0.36888
Akap13	GATA	0	0	0.8549	0.85521	0.0679272	0.999998	2055	0	0.002022	0.33971	0.33912	0.469647	0.999998	794	0	0.002022
Zfp410	TR	0	0	0.81654	0.81824	0.0871193	0.999998	1951	1	0.71518	0.34058	0.33995	0.468585	0.999998	795	0	0.71518
Hdac2	TR	1	0	0.41122	0.55525	0.255511	0.999998	1308	1	0.34384	0.34145	0.34085	0.467437	0.999998	796	0	0.34384
Hoxa9	TR	1	0	0.63239	0.69658	0.157029	0.999998	1628	1	0.20646	0.34174	0.34112	0.467093	0.999998	797	0	0.20646
Tsc2	TR	0	0	0.69857	0.73253	0.135175	0.999998	1720	1	0.18812	0.34203	0.34137	0.466775	0.999998	798	0	0.18812
Hn1	TR	0	0	0.0031038	0.012915	1.88891	0.644365	47	4	-0.71216	0.3426	0.34194	0.46605	0.999998	799	0	-0.71216
Ell	TR	0	0	0.27812	0.43332	0.363191	0.999998	1026	1	0.37464	0.34289	0.34225	0.465657	0.999998	800	0	0.37464
Tsg101	TR	1	0	0.029776	0.08835	1.05379	0.864416	250	4	-0.50706	0.34318	0.34251	0.465327	0.999998	801	0	-0.50706
Rrn3	TR	0	0	0.98592	0.98589	0.00617154	0.999998	2399	0	0.41003	0.34376	0.3431	0.464579	0.999998	802	0	0.41003
Dapk3	TR	0	0	0.69691	0.73156	0.13575	0.999998	1716	1	0.44158	0.34433	0.34372	0.463795	0.999998	803	0	0.44158
Zic1	TR	0	0	0.93975	0.94027	0.0267474	0.999998	2274	0	0.31657	0.34462	0.34393	0.46353	0.999998	804	0	0.31657
Tle3	GATA	0	0	0.84729	0.84767	0.0717732	0.999998	2036	0	0.10733	0.34519	0.34448	0.462836	0.999998	805	0	0.10733
Zbtb24	TR	0	0	0.4931	0.63452	0.197555	0.999998	1489	1	0.58961	0.34634	0.3455	0.461552	0.999998	806	0	0.58961
Inpp5j	GATA	0	0	0.30294	0.45544	0.341569	0.999998	1075	2	-0.019407	0.34663	0.34585	0.461112	0.999998	807	0	-0.019407
Plk1	TR	0	0	0.82234	0.82364	0.0842626	0.999998	1962	1	0.33203	0.34692	0.34612	0.460773	0.999998	808	0	0.33203
Prkaa2	TR	1	0	0.16119	0.31217	0.505609	0.999998	755	1	0.24976	0.3472	0.34644	0.460372	0.999998	809	0	0.24976
Zfp384	TR	0	0	0.18765	0.35205	0.453396	0.999998	843	2	0.32066	0.34778	0.3471	0.459545	0.999998	810	0	0.32066
Gfra2	GATA	0	0	0.017258	0.055643	1.25459	0.799096	164	2	0.07696	0.34892	0.34818	0.458196	0.999998	811	0	0.07696
Aip	TR	0	0	0.82369	0.82485	0.083625	0.999998	1966	1	0.038946	0.34921	0.34849	0.45781	0.999998	812	0	0.038946
Nkrf	TR	0	0	0.58214	0.67301	0.171978	0.999998	1577	1	0.20853	0.34949	0.34883	0.457386	0.999998	813	0	0.20853
Kdm2a	TR	0	0	0.22964	0.38995	0.408991	0.999998	925	2	-0.18692	0.35064	0.35007	0.455845	0.999998	814	0	-0.18692
Sp4	TR	0	0	0.24314	0.40167	0.396131	0.999998	950	1	0.036558	0.35092	0.35032	0.455535	0.999998	815	0	0.036558
Zfp768	TR	0	0	0.29693	0.44995	0.346836	0.999998	1064	2	-0.3424	0.35121	0.35061	0.455176	0.999998	816	0	-0.3424
Phf3	TR	0	0	0.072748	0.17179	0.765002	0.948609	440	2	0.079463	0.35178	0.35117	0.454483	0.999998	817	0	0.079463
Pknox1	TR	1	0	0.0079495	0.029867	1.52481	0.742241	97	1	-0.094284	0.35235	0.35173	0.453791	0.999998	818	0	-0.094284
Meis1	TR	0	0	0.3026	0.45514	0.341855	0.999998	1074	2	-0.088259	0.35292	0.35231	0.453075	0.999998	819	0	-0.088259
Eif4a2	TR	0	0	0.16124	0.31226	0.505484	0.999998	756	3	-0.27711	0.3532	0.35254	0.452792	0.999998	820	0	-0.27711
Golga1	TR	0	0	0.72244	0.74711	0.126615	0.999998	1753	1	0.10723	0.35348	0.35286	0.452398	0.999998	821	0	0.10723
Nvl	TR	1	0	0.60775	0.68471	0.164493	0.999998	1600	1	0.32569	0.35405	0.35343	0.451697	0.999998	822	0	0.32569
Sec13	TR	0	2	0.018064	0.057801	1.23806	0.799096	172	2	-0.050163	0.35434	0.3537	0.451365	0.999998	823	0	-0.050163
Pbx2	TR	1	0	0.99759	0.99759	0.00104791	0.999998	2427	0	0.77837	0.35462	0.35398	0.451021	0.999998	824	0	0.77837
Nr4a1	TR	1	0	0.7309	0.75266	0.123401	0.999998	1773	1	0.19704	0.35519	0.35458	0.450286	0.999998	825	0	0.19704
Carm1	TR	1	0	0.76693	0.77755	0.109272	0.999998	1845	1	0.33428	0.35576	0.35522	0.449503	0.999998	826	0	0.33428
Irf2bp2	TR	0	0	0.33681	0.4859	0.313453	0.999998	1147	1	0.087147	0.35604	0.35545	0.449221	0.999998	827	0	0.087147
Acbd6	TR	0	0	0.9877	0.98776	0.00534856	0.999998	2404	0	0.57103	0.35632	0.35572	0.448892	0.999998	828	0	0.57103
Tfdp2	TR	1	0	0.92067	0.92077	0.0358488	0.999998	2219	0	-0.020108	0.35661	0.35603	0.448513	0.999998	829	0	-0.020108
Rela	TR	0	0	0.77437	0.78305	0.106211	0.999998	1858	1	0.20164	0.35717	0.35662	0.447794	0.999998	830	0	0.20164
Pabpc1	TR	0	0	0.035352	0.10273	0.988303	0.892141	281	4	-0.43221	0.35746	0.3569	0.447453	0.999998	831	0	-0.43221
Nfat5	TR	0	0	0.34828	0.49633	0.304229	0.999998	1170	2	0.0075791	0.3583	0.35777	0.446396	0.999998	832	0	0.0075791
Lcor	TR	0	0	0.26997	0.42608	0.370509	0.999998	1011	2	-0.17433	0.35859	0.35809	0.446008	0.999998	833	0	-0.17433
Pou2f1	TR	0	0	0.72774	0.75048	0.124661	0.999998	1764	1	-0.030792	0.35915	0.35874	0.44522	0.999998	834	0	-0.030792
Celf3	TR	1	0	0.83484	0.83533	0.0781419	0.999998	1998	1	0.31884	0.35972	0.35915	0.444724	0.999998	835	0	0.31884
Mbd6	TR	0	0	0.99125	0.99127	0.00380804	0.999998	2413	0	0.22116	0.36	0.35946	0.444349	0.999998	836	0	0.22116
Ash1l	TR	0	0	0.45491	0.59694	0.224069	0.999998	1402	2	0.32185	0.36056	0.3601	0.443577	0.999998	837	0	0.32185
Map3k1	TR	0	1	0.22546	0.38631	0.413064	0.999998	919	2	-0.21937	0.36141	0.36089	0.442625	0.999998	838	0	-0.21937
Psmc5	TR	0	0	0.75209	0.76679	0.115324	0.999998	1813	1	0.26905	0.36197	0.36151	0.44188	0.999998	839	0	0.26905
Srsf2	TR	0	0	0.95472	0.9549	0.0200421	0.999998	2312	0	0.3075	0.36225	0.3618	0.441531	0.999998	840	0	0.3075
Nfe2l1	TR	0	0	0.82475	0.8258	0.0831251	0.999998	1971	1	0.040677	0.36253	0.36204	0.441243	0.999998	841	0	0.040677
Prkd1	TR	0	0	0.18459	0.3471	0.459545	0.999998	829	1	-0.13173	0.36281	0.36233	0.440896	0.999998	842	0	-0.13173
Rpl7	TR	0	0	0.30994	0.46169	0.33565	0.999998	1088	2	0.71514	0.36309	0.36261	0.44056	0.999998	843	0	0.71514
Irf2	TR	1	0	0.97945	0.97937	0.0090532	0.999998	2382	0	0.37174	0.36337	0.36291	0.440201	0.999998	844	0	0.37174
Eno3	GATA	0	0	0.14013	0.27905	0.554318	0.999416	675	1	0.19776	0.36394	0.36348	0.439519	0.999998	845	0	0.19776
Gpsm1	GATA	0	0	0.18827	0.35307	0.452139	0.999998	845	2	0.20038	0.36422	0.36374	0.439209	0.999998	846	0	0.20038
Fhod3	GATA	0	0	0.027531	0.082404	1.08405	0.843345	239	3	-0.5937	0.3645	0.36405	0.438839	0.999998	847	0	-0.5937
Ppargc1a	TR	1	0	0.61611	0.68875	0.161938	0.999998	1608	1	0.49722	0.36478	0.36432	0.438517	0.999998	848	0	0.49722
Fam160a2	GATA	0	0	0.42811	0.57089	0.243448	0.999998	1348	1	0.12967	0.36506	0.36462	0.43816	0.999998	849	0	0.12967
Mllt10	TR	0	0	0.07269	0.17172	0.765179	0.948609	439	3	-0.24684	0.36534	0.36487	0.437862	0.999998	850	0	-0.24684
Pdpk1	TR	1	0	0.97326	0.97311	0.0118381	0.999998	2357	0	0.56598	0.36562	0.36516	0.437517	0.999998	851	0	0.56598
Ercc3	TR	0	0	0.91106	0.91147	0.0402576	0.999998	2201	0	0.34316	0.3659	0.36546	0.43716	0.999998	852	0	0.34316
Pdlim5	TR	0	0	0.46628	0.60802	0.216082	0.999998	1434	1	-0.065079	0.36618	0.36574	0.436828	0.999998	853	0	-0.065079
Tgm2	GATA	1	0	0.90074	0.9013	0.0451306	0.999998	2182	0	0.27721	0.36646	0.366	0.436519	0.999998	854	0	0.27721
Psmb6	TR	0	0	0.1136	0.23751	0.624318	0.994508	583	3	-0.3524	0.36674	0.3663	0.436163	0.999998	855	0	-0.3524
Suv420h1	TR	0	0	0.13769	0.27519	0.560367	0.999416	664	3	-0.046615	0.36702	0.36652	0.435902	0.999998	856	0	-0.046615
Mbtd1	TR	0	0	0.038825	0.11132	0.953427	0.916775	297	2	0.20958	0.36813	0.36771	0.434495	0.999998	857	0	0.20958
Foxk2	TR	0	0	0.73782	0.7571	0.120847	0.999998	1786	1	0.18355	0.36925	0.36879	0.433221	0.999998	858	0	0.18355
Ssrp1	TR	1	0	0.25153	0.40902	0.388255	0.999998	975	2	0.022165	0.36953	0.36907	0.432891	0.999998	859	0	0.022165
Aamp	TR	0	0	0.082984	0.18811	0.725588	0.953232	481	2	-0.07036	0.3698	0.36933	0.432585	0.999998	860	0	-0.07036
Cbr1	TR	0	0	0.75184	0.76657	0.115448	0.999998	1811	1	0.48183	0.37008	0.36962	0.432245	0.999998	861	0	0.48183
Kif11	GATA	1	0	0.22627	0.38704	0.412244	0.999998	921	2	0.083659	0.37092	0.37036	0.431376	0.999998	862	0	0.083659
Csrp1	TR	0	0	0.078822	0.18163	0.740812	0.948609	466	3	-0.32988	0.37175	0.37115	0.430451	0.999998	863	0	-0.32988
Myh6	TR	1	0	0.81303	0.81501	0.0888371	0.999998	1942	1	0.2289	0.37203	0.37145	0.4301	0.999998	864	0	0.2289
Aspm	GATA	1	0	0.20119	0.36444	0.438374	0.999998	867	2	-0.17141	0.37258	0.37201	0.429445	0.999998	865	0	-0.17141
Fbxw11	TR	1	0	0.42218	0.56554	0.247537	0.999998	1333	2	-0.34302	0.37314	0.37248	0.428897	0.999998	866	0	-0.34302
Prol1	TR	0	0	0.98986	0.98993	0.00439551	0.999998	2410	0	0.34888	0.37341	0.37269	0.428652	0.999998	867	0	0.34888
Skor2	TR	0	0	0.96724	0.96719	0.0144882	0.999998	2341	0	0.38187	0.37397	0.37324	0.428012	0.999998	868	0	0.38187
Lamc1	TR	1	0	0.24534	0.40379	0.393844	0.999998	953	2	0.11703	0.37425	0.37352	0.427686	0.999998	869	0	0.11703
Barx1	TR	1	0	0.0031409	0.013044	1.88459	0.644365	48	3	-0.20124	0.37508	0.37441	0.426653	0.999998	870	0	-0.20124
Pou4f3	TR	1	0	0.54123	0.65481	0.183885	0.999998	1540	1	0.17493	0.37535	0.37467	0.426351	0.999998	871	0	0.17493
Tax1bp1	TR	0	0	0.46837	0.61014	0.214571	0.999998	1438	2	-0.11391	0.37563	0.37494	0.426038	0.999998	872	0	-0.11391
Patz1	TR	0	0	0.95932	0.95949	0.0179595	0.999998	2325	0	0.14072	0.37618	0.37544	0.425459	0.999998	873	0	0.14072
Ing1	TR	0	0	0.31128	0.46288	0.334532	0.999998	1094	2	-0.061981	0.37673	0.37593	0.424893	0.999998	874	0	-0.061981
Zim1	TR	1	1	0.12428	0.25449	0.594329	0.999416	621	2	-0.23709	0.37701	0.37622	0.424558	0.999998	875	0	-0.23709
Defb42	GATA	1	0	0.10093	0.21742	0.662701	0.991952	536	3	-0.27055	0.37728	0.37651	0.424223	0.999998	876	0	-0.27055
Lancl3	GATA	1	0	0.8636	0.86394	0.0635164	0.999998	2079	0	0.34002	0.37756	0.3768	0.423889	0.999998	877	0	0.34002
Setdb1	TR	0	1	0.0026754	0.011215	1.9502	0.637923	43	3	-0.25502	0.37783	0.3771	0.423543	0.999998	878	0	-0.25502
Nedd9	GATA	0	0	0.82078	0.82217	0.0850384	0.999998	1960	1	0.064515	0.37839	0.37763	0.422934	0.999998	879	0	0.064515
Ctr9	TR	0	0	0.018758	0.059687	1.22412	0.799096	179	3	-0.30721	0.37866	0.37797	0.422543	0.999998	880	0	-0.30721
Eln	GATA	1	0	0.38442	0.52971	0.275962	0.999998	1249	1	0.20851	0.37921	0.37848	0.421957	0.999998	881	0	0.20851
Smc2	GATA	0	0	0.48748	0.62901	0.201342	0.999998	1475	2	-0.01794	0.38003	0.37923	0.421097	0.999998	882	0	-0.01794
Stk25	TR	0	0	0.15914	0.30901	0.510027	0.999998	748	3	-0.20885	0.38086	0.38015	0.420045	0.999998	883	0	-0.20885
Rbm3	TR	1	0	0.11713	0.2432	0.614036	0.999416	590	3	-0.22796	0.38141	0.38068	0.41944	0.999998	884	0	-0.22796
Celf2	TR	0	0	0.89119	0.89139	0.0499322	0.999998	2150	0	-0.10005	0.38168	0.38095	0.419132	0.999998	885	0	-0.10005
Banf1	TR	1	0	0.98843	0.98855	0.00500136	0.999998	2406	0	0.22391	0.38195	0.38123	0.418813	0.999998	886	0	0.22391
Creld2	TR	0	0	0.23045	0.39062	0.408246	0.999998	927	2	0.40447	0.38278	0.38207	0.417857	0.999998	887	0	0.40447
Tspan12	GATA	0	0	0.12304	0.25253	0.597687	0.999416	615	1	0.2168	0.38332	0.38257	0.417289	0.999998	888	0	0.2168
Taf1b	TR	0	0	0.29479	0.44795	0.34877	0.999998	1058	2	-0.098953	0.38414	0.38339	0.416359	0.999998	889	0	-0.098953
Sp3	TR	0	0	0.74991	0.76532	0.116157	0.999998	1806	1	0.093728	0.38442	0.38358	0.416144	0.999998	890	0	0.093728
Nkain1	GATA	0	0	0.07219	0.17094	0.767156	0.948609	436	2	0.3168	0.38469	0.38382	0.415872	0.999998	891	0	0.3168
Ddx47	TR	0	0	0.62215	0.69145	0.160239	0.999998	1617	1	0.34549	0.38496	0.3841	0.415556	0.999998	892	0	0.34549
Trp53	TR	0	0	0.040995	0.11674	0.93278	0.920388	310	2	-0.045337	0.38523	0.38436	0.415262	0.999998	893	0	-0.045337
Gm7168	TR	0	0	0.021508	0.066569	1.17673	0.799096	203	4	-0.59393	0.38551	0.38467	0.414912	0.999998	894	0	-0.59393
Zfp326	TR	0	0	0.35916	0.50619	0.295686	0.999998	1196	2	0.38464	0.38578	0.38493	0.414618	0.999998	895	0	0.38464
Rgs9	GATA	0	0	0.95133	0.95179	0.0214589	0.999998	2300	0	0.22784	0.38632	0.38549	0.413987	0.999998	896	0	0.22784
Nid2	TR	1	0	0.886	0.88595	0.0525908	0.999998	2134	0	0.67335	0.3866	0.38577	0.413672	0.999998	897	0	0.67335
Zfp524	TR	0	0	0.048185	0.13119	0.882099	0.925417	342	2	0.17002	0.38714	0.38631	0.413064	0.999998	898	0	0.17002
Rsrc1	TR	0	0	0.91095	0.91138	0.0403005	0.999998	2200	0	0.10762	0.38741	0.38653	0.412817	0.999998	899	0	0.10762
Mtpn	TR	1	0	0.43906	0.58159	0.235383	0.999998	1374	2	0.33725	0.38796	0.38703	0.412255	0.999998	900	0	0.33725
Eid1	TR	0	0	0.83575	0.83629	0.0776431	0.999998	2003	1	0.32209	0.38823	0.38732	0.41193	0.999998	901	0	0.32209
Zeb2	TR	0	0	0.24795	0.406	0.391474	0.999998	965	2	0.035644	0.3885	0.38757	0.41165	0.999998	902	0	0.035644
Chaf1a	TR	0	0	0.31084	0.46247	0.334916	0.999998	1093	1	0.47004	0.38904	0.38808	0.411079	0.999998	903	0	0.47004
Mef2a	TR	0	0	0.0029935	0.012465	1.90431	0.644365	45	3	-0.6167	0.38931	0.38834	0.410788	0.999998	904	0	-0.6167
Herc3	GATA	0	0	0.10639	0.22594	0.646007	0.994143	551	3	-0.27953	0.38986	0.38885	0.410218	0.999998	905	0	-0.27953
Fam129a	GATA	0	0	0.37522	0.52109	0.283087	0.999998	1230	2	0.019886	0.39013	0.38912	0.409916	0.999998	906	0	0.019886
Zfp740	TR	0	0	0.82665	0.82747	0.0822477	0.999998	1978	1	0.1354	0.3904	0.38944	0.409559	0.999998	907	0	0.1354
Ulk1	TR	0	0	0.43526	0.57794	0.238117	0.999998	1365	1	0.3911	0.39121	0.39021	0.408702	0.999998	908	0	0.3911
Camk1	TR	2	0	0.36033	0.50724	0.294787	0.999998	1200	2	-0.0099694	0.39175	0.39078	0.408068	0.999998	909	0	-0.0099694
Kank1	TR	1	0	0.88247	0.88256	0.0542558	0.999998	2129	0	0.32946	0.39202	0.39103	0.40779	0.999998	910	0	0.32946
Tbl2	TR	0	0	0.83729	0.83785	0.0768337	0.999998	2007	1	0.15186	0.39229	0.39132	0.407468	0.999998	911	0	0.15186
Mib1	TR	1	0	0.94829	0.9488	0.0228253	0.999998	2293	0	0.39092	0.39256	0.39156	0.407202	0.999998	912	0	0.39092
Csrp2	TR	0	0	0.22579	0.38664	0.412693	0.999998	920	1	0.018495	0.39283	0.39189	0.406836	0.999998	913	0	0.018495
Rere	TR	0	0	0.89158	0.8918	0.0497325	0.999998	2152	0	0.40356	0.39364	0.3927	0.405939	0.999998	914	0	0.40356
Kif14	GATA	1	0	0.34677	0.49487	0.305509	0.999998	1167	2	0.4062	0.39391	0.39297	0.405641	0.999998	915	0	0.4062
Zfp292	TR	0	0	0.51296	0.64322	0.19164	0.999998	1518	1	-0.039365	0.39499	0.3941	0.404394	0.999998	916	0	-0.039365
Ppp1r12a	TR	0	0	0.0042017	0.017311	1.76168	0.644365	61	5	-0.45303	0.39579	0.39497	0.403436	0.999998	917	0	-0.45303
Anks1	TR	0	0	0.1363	0.27316	0.563583	0.999416	655	2	-0.018433	0.39606	0.39524	0.403139	0.999998	918	0	-0.018433
Acyp2	TR	1	0	0.99926	0.99924	0.000330189	0.999998	2434	0	0.56992	0.39687	0.39607	0.402228	0.999998	919	0	0.56992
Dmap1	TR	1	0	0.36897	0.51533	0.287915	0.999998	1219	1	0.15239	0.39821	0.39733	0.400849	0.999998	920	0	0.15239
Hes1	TR	0	0	0.74471	0.76175	0.118188	0.999998	1793	1	0.31741	0.39848	0.39768	0.400466	0.999998	921	0	0.31741
Cdk17	TR	0	0	0.10037	0.21653	0.664482	0.98996	535	3	-0.26929	0.39901	0.39817	0.399931	0.999998	922	0	-0.26929
Git1	TR	0	0	0.44316	0.58547	0.232495	0.999998	1385	2	-0.24283	0.39928	0.39842	0.399659	0.999998	923	0	-0.24283
Hoxd1	TR	0	0	0.45652	0.59826	0.22311	0.999998	1408	2	0.063615	0.39981	0.39895	0.399082	0.999998	924	0	0.063615
H13	GATA	0	0	0.90293	0.9035	0.0440718	0.999998	2185	0	0.22648	0.40008	0.39921	0.398799	0.999998	925	0	0.22648
Fry	GATA	0	0	0.1212	0.24962	0.602721	0.999416	605	2	0.12725	0.40062	0.39975	0.398212	0.999998	926	0	0.12725
AW551984	GATA	1	0	0.14803	0.29156	0.535272	0.999416	709	1	0.50129	0.40088	0.40004	0.397897	0.999998	927	0	0.50129
Atp2b2	GATA	1	0	0.77906	0.7866	0.104246	0.999998	1866	1	0.1651	0.40195	0.40112	0.396726	0.999998	928	0	0.1651
Gpkow	TR	0	0	0.077401	0.17926	0.746517	0.948609	460	2	0.03978	0.40222	0.40138	0.396444	0.999998	929	0	0.03978
Hnrnpd	TR	0	0	0.12139	0.24995	0.602147	0.999416	606	2	0.13908	0.40248	0.40161	0.396195	0.999998	930	0	0.13908
Gtf2a1	TR	0	0	0.32629	0.47632	0.322101	0.999998	1131	1	-0.02228	0.40275	0.40193	0.39585	0.999998	931	0	-0.02228
Srek1ip1	TR	0	0	0.0063503	0.025099	1.60034	0.705645	87	2	-0.031996	0.40301	0.40225	0.395504	0.999998	932	0	-0.031996
Ppfia2	TR	0	0	0.84532	0.84563	0.0728196	0.999998	2030	0	0.083355	0.40328	0.40252	0.395213	0.999998	933	0	0.083355
Etaa1	GATA	0	0	0.88526	0.88526	0.0529292	0.999998	2132	0	0.074559	0.40434	0.40353	0.394124	0.999998	934	0	0.074559
Hook1	TR	0	0	0.92971	0.93004	0.0314984	0.999998	2246	0	0.3266	0.40541	0.40468	0.392888	0.999998	935	0	0.3266
Stk17b	TR	0	0	0.08497	0.19153	0.717763	0.956082	490	3	-0.11442	0.40567	0.40493	0.39262	0.999998	936	0	-0.11442
Zfp62	TR	0	0	0.899	0.8995	0.0459988	0.999998	2177	0	0.39549	0.40594	0.40526	0.392266	0.999998	937	0	0.39549
Efna5	GATA	1	0	0.09856	0.21365	0.670297	0.98996	523	3	-0.1668	0.4062	0.40551	0.391998	0.999998	938	0	-0.1668
Mapk8	TR	0	0	0.37811	0.52361	0.280992	0.999998	1233	1	0.056922	0.40699	0.40627	0.391185	0.999998	939	0	0.056922
Foxo3	TR	0	0	0.95961	0.95973	0.0178509	0.999998	2327	0	0.32666	0.40726	0.40653	0.390907	0.999998	940	0	0.32666
Ube4b	GATA	0	0	0.86933	0.86971	0.0606255	0.999998	2095	0	0.039536	0.40832	0.40766	0.389702	0.999998	941	0	0.039536
Smarcc2	TR	0	0	0.13071	0.26442	0.577706	0.999416	635	2	-0.16847	0.40884	0.40824	0.389084	0.999998	942	0	-0.16847
Cox17	GATA	0	0	0.53391	0.65165	0.185986	0.999998	1532	1	0.69225	0.40937	0.40873	0.388563	0.999998	943	0	0.69225
Dctn1	TR	0	0	0.18417	0.34646	0.460347	0.999998	827	3	0.11491	0.40964	0.40905	0.388224	0.999998	944	0	0.11491
Coro1b	TR	0	0	0.038534	0.11057	0.956363	0.916775	295	3	-0.18763	0.41016	0.40951	0.387735	0.999998	945	0	-0.18763
Cacna1c	GATA	0	0	0.0052262	0.021322	1.67117	0.675162	76	4	-0.79166	0.41043	0.40977	0.38746	0.999998	946	0	-0.79166
Agrn	TR	0	0	0.84218	0.84257	0.074394	0.999998	2021	0	0.10019	0.41069	0.41007	0.387142	0.999998	947	0	0.10019
Abl1	TR	1	0	0.21915	0.38067	0.419451	0.999998	906	2	0.24472	0.41095	0.41042	0.386771	0.999998	948	0	0.24472
3632451O06Rik	TR	0	0	0.92474	0.92495	0.0338817	0.999998	2231	0	0.31604	0.41122	0.41065	0.386528	0.999998	949	0	0.31604
Ift81	TR	1	0	0.31234	0.46379	0.333679	0.999998	1099	1	0.33315	0.41148	0.41094	0.386222	0.999998	950	0	0.33315
Dlx6	TR	0	0	0.060778	0.15232	0.817243	0.935853	396	2	0.42359	0.412	0.41154	0.385588	0.999998	951	0	0.42359
Tpm3	TR	0	0	0.92726	0.9274	0.0327329	0.999998	2239	0	0.31077	0.41279	0.41228	0.384808	0.999998	952	0	0.31077
Atg16l1	TR	1	0	0.8258	0.82673	0.0826363	0.999998	1975	1	0.27244	0.41305	0.41261	0.38446	0.999998	953	0	0.27244
Polr2j	TR	0	0	0.42145	0.56492	0.248013	0.999998	1330	2	-0.0029877	0.41332	0.41286	0.384197	0.999998	954	0	-0.0029877
Ankrd52	TR	0	0	0.93752	0.93805	0.027774	0.999998	2266	0	0.42589	0.41358	0.41307	0.383976	0.999998	955	0	0.42589
Slc34a2	GATA	0	0	0.061152	0.15288	0.815649	0.935853	398	3	-0.27256	0.4141	0.41361	0.383409	0.999998	956	0	-0.27256
Ncoa2	TR	0	0	0.27636	0.43181	0.364707	0.999998	1023	2	0.11795	0.41437	0.41391	0.383094	0.999998	957	0	0.11795
Myef2	TR	0	0	0.30331	0.45574	0.341283	0.999998	1076	2	-0.081625	0.41515	0.41472	0.382245	0.999998	958	0	-0.081625
Mycn	GATA	0	0	0.34949	0.49737	0.30332	0.999998	1176	2	-0.22706	0.41541	0.41495	0.382004	0.999998	959	0	-0.22706
Grm3	GATA	1	0	0.45198	0.59398	0.226228	0.999998	1396	2	-0.15211	0.41567	0.41521	0.381732	0.999998	960	0	-0.15211
Irx3	TR	0	0	0.723	0.74745	0.126418	0.999998	1754	1	-0.13434	0.41594	0.41547	0.38146	0.999998	961	0	-0.13434
Lmna	TR	0	0	0.063104	0.15611	0.806569	0.939168	405	1	0.18931	0.41646	0.41607	0.380834	0.999998	962	0	0.18931
Ddx49	TR	1	0	0.47328	0.61491	0.211188	0.999998	1450	1	-0.15834	0.41672	0.41637	0.380521	0.999998	963	0	-0.15834
Xrcc1	TR	0	0	0.98444	0.9844	0.00682839	0.999998	2395	0	0.6007	0.41698	0.41662	0.38026	0.999998	964	0	0.6007
Cdc20	TR	0	0	0.85539	0.85567	0.0676937	0.999998	2058	0	0.23739	0.41724	0.41686	0.38001	0.999998	965	0	0.23739
Ankrd46	TR	0	0	0.87045	0.87078	0.0600916	0.999998	2099	0	-0.075846	0.41802	0.41762	0.379219	0.999998	966	0	-0.075846
Myocd	TR	0	0	0.86298	0.86329	0.0638433	0.999998	2076	0	0.24641	0.41854	0.41812	0.378699	0.999998	967	0	0.24641
Vldlr	TR	0	0	0.66455	0.7134	0.146667	0.999998	1672	1	-0.014024	0.4188	0.41845	0.378356	0.999998	968	0	-0.014024
Zfp110	TR	1	0	0.49083	0.63213	0.199194	0.999998	1483	2	-0.066324	0.41906	0.41869	0.378107	0.999998	969	0	-0.066324
Tlx3	TR	0	0	0.17056	0.32631	0.48637	0.999998	780	2	0.25438	0.41932	0.41891	0.377879	0.999998	970	0	0.25438
Med24	TR	0	0	0.46998	0.61167	0.213483	0.999998	1444	2	-0.17242	0.41958	0.41915	0.377631	0.999998	971	0	-0.17242
Map2k5	TR	0	0	0.9038	0.90442	0.0436298	0.999998	2186	0	0.03228	0.42036	0.41986	0.376895	0.999998	972	0	0.03228
Mfge8	TR	0	0	0.18317	0.34509	0.462068	0.999998	824	3	-0.062883	0.42062	0.42009	0.376658	0.999998	973	0	-0.062883
Gripap1	TR	1	0	0.75704	0.7702	0.113396	0.999998	1826	1	0.41297	0.42114	0.42065	0.376079	0.999998	974	0	0.41297
Ddx55	TR	0	0	0.42228	0.56563	0.247468	0.999998	1334	2	0.046145	0.42166	0.42116	0.375553	0.999998	975	0	0.046145
Ptchd3	GATA	0	0	0.99953	0.99953	0.000204166	0.999998	2437	0	0.66845	0.42218	0.42165	0.375048	0.999998	976	0	0.66845
Robo1	GATA	0	0	0.90679	0.90731	0.0422443	0.999998	2188	0	0.46077	0.42244	0.42194	0.374749	0.999998	977	0	0.46077
Olig3	TR	0	0	0.86235	0.86275	0.064115	0.999998	2075	0	-0.072465	0.4227	0.42218	0.374502	0.999998	978	0	-0.072465
Ruvbl2	TR	0	0	0.015241	0.050094	1.30021	0.799096	150	1	0.19924	0.42295	0.42241	0.374266	0.999998	979	0	0.19924
Tdrkh	TR	0	0	0.97681	0.97677	0.0102077	0.999998	2371	0	0.24899	0.42321	0.42265	0.374019	0.999998	980	0	0.24899
Cdh26	GATA	1	0	0.80088	0.80424	0.0946143	0.999998	1914	1	0.10181	0.42347	0.42284	0.373824	0.999998	981	0	0.10181
Itga9	GATA	0	0	0.42607	0.56905	0.24485	0.999998	1344	2	-0.080607	0.42373	0.42313	0.373526	0.999998	982	0	-0.080607
Lmnb1	GATA	0	0	0.28649	0.44043	0.356123	0.999998	1042	2	0.017597	0.42425	0.4237	0.372942	0.999998	983	0	0.017597
Kcnma1	GATA	1	0	0.16098	0.31187	0.506026	0.999998	754	2	-0.33116	0.42476	0.42411	0.372521	0.999998	984	0	-0.33116
Hdac4	TR	0	0	0.46497	0.60663	0.217076	0.999998	1429	2	0.24559	0.42502	0.42431	0.372317	0.999998	985	0	0.24559
Eaf1	TR	1	0	0.8277	0.82847	0.0817232	0.999998	1984	1	0.48691	0.42554	0.42481	0.371805	0.999998	986	0	0.48691
Hoxc13	TR	0	0	0.77894	0.7865	0.104301	0.999998	1865	1	0.37343	0.42579	0.42509	0.371519	0.999998	987	0	0.37343
Tgfb2	GATA	0	0	0.099003	0.21434	0.668897	0.98996	526	2	-0.24626	0.42605	0.4253	0.371305	0.999998	988	0	-0.24626
Nlrp4b	TR	0	0	0.93608	0.9366	0.0284458	0.999998	2261	0	0.39666	0.42631	0.42554	0.37106	0.999998	989	0	0.39666
Jarid2	TR	0	0	0.88033	0.8804	0.05532	0.999998	2125	0	0.36906	0.42657	0.42584	0.370754	0.999998	990	0	0.36906
Parp1	TR	0	0	0.74536	0.7622	0.117931	0.999998	1796	1	-0.12043	0.42682	0.4261	0.370488	0.999998	991	0	-0.12043
Batf2	TR	0	0	0.11111	0.23348	0.63175	0.994143	572	3	-0.43308	0.42708	0.42634	0.370244	0.999998	992	0	-0.43308
Kdm4a	TR	0	0	0.68289	0.72347	0.140579	0.999998	1696	1	0.16488	0.42734	0.42658	0.37	0.999998	993	0	0.16488
Morf4l1	TR	1	0	0.31998	0.47071	0.327247	0.999998	1120	2	0.20661	0.42811	0.42739	0.369176	0.999998	994	0	0.20661
E2f8	TR	0	0	0.98449	0.98445	0.00680634	0.999998	2396	0	0.54951	0.42888	0.4281	0.368455	0.999998	995	0	0.54951
Mtf1	TR	1	0	0.1466	0.28926	0.538712	0.999416	705	2	-0.050892	0.42939	0.42859	0.367958	0.999998	996	0	-0.050892
Kcnk9	GATA	0	0	0.012425	0.042083	1.37589	0.779815	132	2	0.12699	0.4299	0.42911	0.367431	0.999998	997	0	0.12699
Nfkb1	TR	0	0	0.12414	0.25434	0.594585	0.999416	618	2	-0.03054	0.43016	0.42938	0.367158	0.999998	998	0	-0.03054
Cep164	TR	0	0	0.49426	0.6354	0.196953	0.999998	1492	1	0.27284	0.43042	0.42962	0.366916	0.999998	999	0	0.27284
Wwp1	TR	0	0	0.31204	0.46346	0.333988	0.999998	1096	1	0.4743	0.43093	0.43012	0.36641	0.999998	1000	0	0.4743
Rnf38	TR	1	0	0.1038	0.22198	0.653686	0.994143	542	1	-0.0051573	0.43118	0.43038	0.366148	0.999998	1001	0	-0.0051573
Nod2	TR	0	0	0.53196	0.65075	0.186586	0.999998	1531	1	-0.036072	0.43169	0.43085	0.365674	0.999998	1002	0	-0.036072
Ddx27	TR	0	0	0.93287	0.93327	0.0299927	0.999998	2256	0	0.32992	0.43195	0.4311	0.365422	0.999998	1003	0	0.32992
Zfp426	TR	0	0	0.084591	0.19083	0.719353	0.956082	488	1	0.336	0.43272	0.43182	0.364697	0.999998	1004	0	0.336
Pspc1	TR	0	0	0.1304	0.26397	0.578445	0.999416	634	3	-0.17391	0.43297	0.43201	0.364506	0.999998	1005	0	-0.17391
Rfxap	TR	0	0	0.16389	0.31635	0.499832	0.999998	766	3	-0.13676	0.43348	0.43251	0.364004	0.999998	1006	0	-0.13676
Rnf115	TR	1	0	0.78853	0.79399	0.100185	0.999998	1888	1	0.11998	0.43373	0.43275	0.363763	0.999998	1007	0	0.11998
Mxra7	GATA	0	0	0.69722	0.73174	0.135643	0.999998	1717	1	0.27778	0.43399	0.43298	0.363532	0.999998	1008	0	0.27778
Ncam2	GATA	0	0	0.037751	0.10876	0.963531	0.908002	292	4	-0.4401	0.4345	0.43349	0.363021	0.999998	1009	0	-0.4401
Ddx23	TR	0	0	0.44724	0.5892	0.229737	0.999998	1391	2	0.32503	0.43501	0.43405	0.36246	0.999998	1010	0	0.32503
L3mbtl2	TR	0	0	0.957	0.95711	0.0190381	0.999998	2316	0	0.5011	0.43551	0.43457	0.36194	0.999998	1011	0	0.5011
Meis2	TR	0	0	0.98137	0.98126	0.0082159	0.999998	2385	0	0.1428	0.43577	0.43484	0.361671	0.999998	1012	0	0.1428
Kdm5c	TR	0	0	0.87311	0.87349	0.0587421	0.999998	2100	0	0.18865	0.43628	0.43535	0.361161	0.999998	1013	0	0.18865
Grhl3	GATA	0	0	0.7258	0.74926	0.125367	0.999998	1761	1	0.60618	0.43653	0.43569	0.360822	0.999998	1014	0	0.60618
Lhx9	TR	0	0	0.12247	0.25161	0.599272	0.999416	611	3	-0.19259	0.43678	0.43599	0.360523	0.999998	1015	0	-0.19259
Pias2	TR	1	0	0.69219	0.72895	0.137302	0.999998	1707	1	0.3444	0.43704	0.43628	0.360235	0.999998	1016	0	0.3444
Tlk2	TR	1	0	0.90931	0.90976	0.0410732	0.999998	2197	0	0.39123	0.43754	0.4368	0.359717	0.999998	1017	0	0.39123
Ing4	TR	0	0	0.11047	0.23259	0.633409	0.994143	569	2	0.42403	0.4378	0.43706	0.359459	0.999998	1018	0	0.42403
Frmd4a	GATA	0	0	0.87001	0.87037	0.0602961	0.999998	2096	0	0.17425	0.43805	0.43728	0.35924	0.999998	1019	0	0.17425
Thoc3	TR	0	0	0.95601	0.95614	0.0194785	0.999998	2313	0	0.15171	0.4383	0.43752	0.359002	0.999998	1020	0	0.15171
Map3k3	TR	0	0	0.17282	0.32962	0.481986	0.999998	790	3	-0.37473	0.43856	0.43783	0.358694	0.999998	1021	0	-0.37473
Ccnt1	TR	1	0	0.34945	0.49734	0.303347	0.999998	1175	2	-0.16834	0.43881	0.43805	0.358476	0.999998	1022	0	-0.16834
Arid3c	TR	0	0	0.75489	0.76868	0.114254	0.999998	1821	1	0.41655	0.43906	0.43831	0.358219	0.999998	1023	0	0.41655
Nfkbia	TR	0	0	0.92388	0.92407	0.0342951	0.999998	2228	0	0.10819	0.43931	0.43858	0.357951	0.999998	1024	0	0.10819
Rlim	TR	0	0	0.62015	0.69056	0.160799	0.999998	1614	1	0.24181	0.43957	0.43882	0.357714	0.999998	1025	0	0.24181
Uhrf1	TR	0	0	0.53844	0.65365	0.184655	0.999998	1537	1	0.14111	0.44007	0.43928	0.357259	0.999998	1026	0	0.14111
Lrtm1	GATA	0	0	0.47482	0.61647	0.210088	0.999998	1452	2	0.069949	0.44032	0.43952	0.357021	0.999998	1027	0	0.069949
Tab2	GATA	0	0	0.010494	0.036894	1.43304	0.773816	115	3	-0.4669	0.44058	0.43978	0.356765	0.999998	1028	0	-0.4669
Thrb	TR	0	0	0.34749	0.49562	0.304851	0.999998	1169	1	0.10212	0.44083	0.43999	0.356557	0.999998	1029	0	0.10212
Timm8a2	GATA	0	0	0.99834	0.99831	0.000734579	0.999998	2432	0	0.58898	0.44133	0.44051	0.356044	0.999998	1030	0	0.58898
Ppp1r12b	TR	0	0	0.28896	0.44275	0.353841	0.999998	1047	1	-0.12463	0.44209	0.44125	0.355315	0.999998	1031	0	-0.12463
Rbpjl	TR	0	0	0.46805	0.60984	0.214784	0.999998	1437	2	-0.20499	0.44234	0.44153	0.35504	0.999998	1032	0	-0.20499
Dbn1	GATA	0	0	0.47781	0.61947	0.20798	0.999998	1460	1	0.14775	0.44309	0.44226	0.354322	0.999998	1033	0	0.14775
Stim1	GATA	0	0	0.22226	0.38342	0.416325	0.999998	911	2	0.36917	0.44384	0.4429	0.353694	0.999998	1034	0	0.36917
Polr2f	TR	1	0	0.55702	0.66167	0.179359	0.999998	1550	1	0.42748	0.44409	0.44312	0.353479	0.999998	1035	0	0.42748
Baz1a	TR	0	0	0.021474	0.06648	1.17731	0.799096	202	4	-0.57627	0.44435	0.44339	0.353214	0.999998	1036	0	-0.57627
Rbm39	TR	1	1	0.078494	0.18115	0.741962	0.948609	464	2	0.15432	0.44535	0.44433	0.352294	0.999998	1037	0	0.15432
Wdr1	TR	0	0	0.4141	0.55803	0.253342	0.999998	1316	1	-0.092278	0.4461	0.44516	0.351484	0.999998	1038	0	-0.092278
D1Pas1	TR	0	0	0.20945	0.37196	0.429504	0.999998	884	1	0.059693	0.44635	0.44541	0.35124	0.999998	1039	0	0.059693
Nr1d1	TR	1	0	0.66406	0.71314	0.146825	0.999998	1669	1	0.36923	0.4471	0.44609	0.350578	0.999998	1040	0	0.36923
Hand2	TR	0	0	0.99972	0.99972	0.000121619	0.999998	2441	0	0.55832	0.44735	0.44632	0.350354	0.999998	1041	0	0.55832
Rnf103	TR	0	0	0.063492	0.15676	0.804765	0.939168	407	1	-0.16386	0.44809	0.44704	0.349654	0.999998	1042	0	-0.16386
Sra1	TR	0	0	0.65925	0.71061	0.148369	0.999998	1662	1	0.2719	0.44834	0.4473	0.349401	0.999998	1043	0	0.2719
Ankrd26	TR	0	0	0.14301	0.2835	0.547447	0.999416	688	2	-0.086005	0.44859	0.44756	0.349149	0.999998	1044	0	-0.086005
Pcbd1	TR	0	0	0.77247	0.78149	0.107077	0.999998	1856	1	0.53096	0.44884	0.44779	0.348926	0.999998	1045	0	0.53096
Ktn1	TR	0	0	0.78045	0.78769	0.103645	0.999998	1867	1	0.48361	0.45009	0.44917	0.347589	0.999998	1046	0	0.48361
Asb12	TR	0	0	0.022889	0.070163	1.15389	0.799096	214	3	-0.17342	0.45058	0.44965	0.347125	0.999998	1047	0	-0.17342
Rexo4	TR	0	0	0.76645	0.77722	0.109456	0.999998	1844	1	0.03976	0.45207	0.45121	0.345621	0.999998	1048	0	0.03976
Tssc1	TR	0	0	0.052987	0.13941	0.855706	0.929142	367	2	0.30225	0.45232	0.45147	0.345371	0.999998	1049	0	0.30225
Eml4	TR	0	1	0.0016187	0.0070169	2.15385	0.531305	32	4	-0.75493	0.45306	0.45222	0.34465	0.999998	1050	0	-0.75493
Ints4	GATA	0	0	0.7824	0.78929	0.102763	0.999998	1873	1	-0.2229	0.45331	0.45247	0.34441	0.999998	1051	0	-0.2229
Adamtsl1	GATA	0	0	0.98401	0.98392	0.00704021	0.999998	2392	0	0.11089	0.45356	0.45279	0.344103	0.999998	1052	0	0.11089
Med13	TR	0	0	0.84832	0.84859	0.0713021	0.999998	2039	0	0.43663	0.4538	0.45301	0.343892	0.999998	1053	0	0.43663
Htatsf1	TR	0	0	0.13796	0.27566	0.559626	0.999416	665	1	0.02739	0.4543	0.45357	0.343356	0.999998	1054	0	0.02739
Mier1	TR	0	0	0.068232	0.16433	0.784283	0.946104	424	3	-0.1999	0.45454	0.45381	0.343126	0.999998	1055	0	-0.1999
Golga4	TR	0	0	0.73902	0.75806	0.120296	0.999998	1787	1	-0.097455	0.45479	0.454	0.342944	0.999998	1056	0	-0.097455
Hmgxb3	TR	0	0	0.1918	0.3562	0.448306	0.999998	852	2	0.013681	0.45504	0.45424	0.342715	0.999998	1057	0	0.013681
Tle1	GATA	0	0	0.53758	0.65327	0.184907	0.999998	1536	1	0.1864	0.45578	0.45497	0.342017	0.999998	1058	0	0.1864
Ing2	TR	1	0	0.98353	0.98346	0.0072433	0.999998	2391	0	0.47116	0.45627	0.45544	0.341569	0.999998	1059	0	0.47116
Fam122a	GATA	0	0	0.56239	0.66401	0.177825	0.999998	1556	1	0.3189	0.45652	0.45566	0.341359	0.999998	1060	0	0.3189
Sin3a	TR	0	0	0.25153	0.40902	0.388255	0.999998	976	2	-0.18173	0.45676	0.45597	0.341064	0.999998	1061	0	-0.18173
Helz	TR	0	0	0.15725	0.30606	0.514193	0.999998	742	3	-0.1715	0.45701	0.45633	0.340721	0.999998	1062	0	-0.1715
Prdm2	TR	0	0	0.69616	0.7311	0.136023	0.999998	1713	1	0.48378	0.45725	0.45659	0.340474	0.999998	1063	0	0.48378
Pdlim1	TR	0	0	0.92549	0.92574	0.033511	0.999998	2235	0	0.46247	0.45774	0.45707	0.340017	0.999998	1064	0	0.46247
A530016L24Rik	GATA	0	0	0.39275	0.5377	0.26946	0.999998	1269	2	0.29386	0.45799	0.45737	0.339732	0.999998	1065	0	0.29386
Dyrk1a	TR	1	0	0.8406	0.84101	0.0751988	0.999998	2015	0	0.20846	0.45873	0.45801	0.339125	0.999998	1066	0	0.20846
Ikbkg	TR	0	0	0.2189	0.38049	0.419657	0.999998	905	2	-0.046199	0.45897	0.45829	0.33886	0.999998	1067	0	-0.046199
Asf1a	TR	1	0	0.024473	0.074324	1.12887	0.804981	225	4	-0.54861	0.45946	0.45883	0.338348	0.999998	1068	0	-0.54861
Mybpc3	GATA	0	0	0.27749	0.43282	0.363693	0.999998	1024	1	0.3593	0.45971	0.45907	0.338121	0.999998	1069	0	0.3593
Smarcc1	TR	1	0	0.64466	0.70289	0.153113	0.999998	1645	1	0.23569	0.45995	0.4593	0.337904	0.999998	1070	0	0.23569
Tesk1	TR	0	0	0.50391	0.6393	0.194295	0.999998	1506	1	0.23538	0.46069	0.46011	0.337138	0.999998	1071	0	0.23538
Sfswap	TR	1	1	0.013752	0.045726	1.33984	0.799096	135	3	-0.10822	0.46093	0.46038	0.336884	0.999998	1072	0	-0.10822
Ythdc1	TR	1	0	0.099772	0.21553	0.666492	0.98996	530	2	0.25853	0.46117	0.46062	0.336657	0.999998	1073	0	0.25853
Myf6	TR	0	0	0.17784	0.33731	0.471971	0.999998	805	2	-0.15178	0.46142	0.46084	0.33645	0.999998	1074	0	-0.15178
Ctbp2	TR	0	0	0.16788	0.32232	0.491713	0.999998	776	1	0.17997	0.46166	0.46111	0.336195	0.999998	1075	0	0.17997
Maf1	TR	0	1	0.0026557	0.011146	1.95288	0.637923	42	2	-0.10548	0.46215	0.46165	0.335687	0.999998	1076	0	-0.10548
Zbtb25	TR	0	0	0.85831	0.85864	0.0661889	0.999998	2067	0	0.30214	0.46239	0.46186	0.33549	0.999998	1077	0	0.30214
Zfp335	TR	0	0	0.38058	0.52606	0.278965	0.999998	1242	2	-0.088192	0.46313	0.46256	0.334832	0.999998	1078	0	-0.088192
Sox6	TR	0	0	0.88819	0.88827	0.051455	0.999998	2142	0	0.03148	0.46337	0.46284	0.334569	0.999998	1079	0	0.03148
Zranb2	TR	0	0	0.080094	0.18367	0.735962	0.948609	473	3	-0.013058	0.46361	0.46308	0.334344	0.999998	1080	0	-0.013058
Zc3h14	TR	0	0	0.024635	0.074721	1.12656	0.805142	227	4	-0.52539	0.46386	0.46336	0.334081	0.999998	1081	0	-0.52539
Popdc3	GATA	0	0	0.84297	0.84329	0.074023	0.999998	2025	0	-0.029234	0.4641	0.4636	0.333857	0.999998	1082	0	-0.029234
Jund	TR	0	0	0.71274	0.74105	0.130152	0.999998	1738	1	0.46647	0.46434	0.46384	0.333632	0.999998	1083	0	0.46647
Mcm7	TR	0	0	0.049002	0.1325	0.877784	0.925417	347	3	-0.068199	0.46507	0.46454	0.332977	0.999998	1084	0	-0.068199
Zfp319	TR	0	0	0.86133	0.86176	0.0646137	0.999998	2073	0	0.0080713	0.46531	0.4648	0.332734	0.999998	1085	0	0.0080713
Gtf2a1l	TR	0	0	0.10928	0.23063	0.637084	0.994143	565	2	0.001173	0.46556	0.46512	0.332435	0.999998	1086	0	0.001173
Baz2b	TR	0	0	0.20433	0.36729	0.434991	0.999998	871	2	0.26201	0.46677	0.46642	0.331223	0.999998	1087	0	0.26201
Gfi1	TR	0	0	0.14966	0.29394	0.531741	0.999416	719	2	0.30101	0.46701	0.46668	0.330981	0.999998	1088	0	0.30101
Setd5	TR	0	0	0.1598	0.31001	0.508624	0.999998	749	2	0.054564	0.46725	0.46694	0.330739	0.999998	1089	0	0.054564
Mov10l1	GATA	0	0	0.33152	0.481	0.317855	0.999998	1138	2	0.09363	0.4675	0.46719	0.330506	0.999998	1090	0	0.09363
Sox12	TR	0	0	0.84201	0.8424	0.0744816	0.999998	2019	0	-0.042836	0.46822	0.46794	0.32981	0.999998	1091	0	-0.042836
Fbxw7	TR	0	0	0.33688	0.48596	0.313399	0.999998	1148	2	0.32972	0.4687	0.46845	0.329337	0.999998	1092	0	0.32972
Plekha6	GATA	0	0	0.72552	0.74912	0.125449	0.999998	1760	1	0.40282	0.46895	0.46863	0.32917	0.999998	1093	0	0.40282
Zfp871	TR	0	0	0.1122	0.23533	0.628323	0.994143	579	2	0.1044	0.46943	0.46908	0.328753	0.999998	1094	0	0.1044
Kdm1a	TR	0	0	0.021656	0.067002	1.17391	0.799096	204	4	-0.47851	0.46967	0.46936	0.328494	0.999998	1095	0	-0.47851
Wdr44	TR	0	0	0.15882	0.30848	0.510773	0.999998	747	3	-0.36356	0.46991	0.46959	0.328281	0.999998	1096	0	-0.36356
Apex1	TR	0	0	0.39067	0.53565	0.271119	0.999998	1261	2	0.35914	0.47015	0.46981	0.328078	0.999998	1097	0	0.35914
Zfp799	TR	0	0	0.84121	0.84159	0.0748994	0.999998	2017	0	0.22194	0.47039	0.47007	0.327837	0.999998	1098	0	0.22194
Igf2bp2	TR	0	0	0.25346	0.41088	0.386285	0.999998	978	1	0.42136	0.47111	0.47082	0.327145	0.999998	1099	0	0.42136
Hif1an	TR	0	0	0.76104	0.77309	0.11177	0.999998	1835	1	0.28871	0.47184	0.4716	0.326426	0.999998	1100	0	0.28871
Stim2	GATA	0	0	0.52121	0.64637	0.189519	0.999998	1523	1	-0.034422	0.47208	0.47186	0.326187	0.999998	1101	0	-0.034422
Mdga1	GATA	0	0	0.24638	0.40463	0.392942	0.999998	958	1	0.30322	0.47256	0.47236	0.325727	0.999998	1102	0	0.30322
Ilk	TR	0	0	0.87428	0.8745	0.0582402	0.999998	2104	0	0.31437	0.4728	0.47262	0.325488	0.999998	1103	0	0.31437
Deaf1	TR	0	0	0.73674	0.75646	0.121214	0.999998	1783	1	-0.081124	0.47304	0.47286	0.325267	0.999998	1104	0	-0.081124
Lix1l	GATA	0	0	0.81783	0.81944	0.0864828	0.999998	1954	1	0.072837	0.47352	0.47326	0.3249	0.999998	1105	0	0.072837
Slit3	TR	0	0	0.95823	0.95831	0.018494	0.999998	2321	0	0.49335	0.47399	0.47379	0.324414	0.999998	1106	0	0.49335
Dcaf13	TR	0	0	0.987	0.98697	0.00569605	0.999998	2400	0	0.23754	0.47423	0.47403	0.324194	0.999998	1107	0	0.23754
Fgl2	GATA	0	0	0.97086	0.97077	0.0128837	0.999998	2352	0	0.034794	0.47495	0.47484	0.323453	0.999998	1108	0	0.034794
Hoxb5	TR	0	0	0.78942	0.79477	0.0997585	0.999998	1890	1	0.011485	0.47519	0.47508	0.323233	0.999998	1109	0	0.011485
Ptf1a	TR	0	0	0.86492	0.86531	0.0628283	0.999998	2085	0	0.075113	0.47543	0.47533	0.323005	0.999998	1110	0	0.075113
Nfil3	TR	0	0	0.63979	0.70035	0.154685	0.999998	1637	1	0.34337	0.47638	0.47628	0.322138	0.999998	1111	0	0.34337
Aldh1b1	GATA	0	0	0.016918	0.05468	1.26217	0.799096	163	3	-0.40848	0.47662	0.4765	0.321937	0.999998	1112	0	-0.40848
Mis18bp1	TR	1	0	0.41434	0.55827	0.253156	0.999998	1318	2	0.037097	0.47686	0.47671	0.321746	0.999998	1113	0	0.037097
Cdkl4	TR	0	0	0.14893	0.29288	0.53331	0.999416	714	2	-0.083086	0.47758	0.4774	0.321118	0.999998	1114	0	-0.083086
Ralgapa1	TR	0	0	0.67302	0.7179	0.143936	0.999998	1682	1	-0.10874	0.47829	0.47801	0.320563	0.999998	1115	0	-0.10874
Creb1	TR	0	0	0.04956	0.13349	0.874551	0.925417	351	3	-0.13952	0.47853	0.47824	0.320354	0.999998	1116	0	-0.13952
Rora	TR	0	0	0.85285	0.853	0.069051	0.999998	2050	0	0.46488	0.47877	0.47845	0.320163	0.999998	1117	0	0.46488
Scmh1	TR	0	0	0.69494	0.73047	0.136398	0.999998	1710	1	-0.094326	0.479	0.47869	0.319946	0.999998	1118	0	-0.094326
Pkp4	TR	0	0	0.1626	0.31441	0.502504	0.999998	761	1	0.21652	0.47972	0.47935	0.319347	0.999998	1119	0	0.21652
Mapt	GATA	0	0	0.95254	0.95287	0.0209663	0.999998	2304	0	0.27859	0.47995	0.47961	0.319112	0.999998	1120	0	0.27859
Cacna1g	GATA	0	0	0.43085	0.5735	0.241467	0.999998	1354	2	-0.12086	0.4809	0.48055	0.318261	0.999998	1121	0	-0.12086
Yeats4	TR	0	0	0.67989	0.7219	0.141523	0.999998	1690	1	0.16265	0.48114	0.4808	0.318036	0.999998	1122	0	0.16265
Mad1l1	TR	0	0	0.23401	0.39378	0.404746	0.999998	935	2	0.076609	0.48161	0.48123	0.317647	0.999998	1123	0	0.076609
Ank2	TR	0	0	0.48703	0.62853	0.201674	0.999998	1474	1	0.48165	0.48185	0.4815	0.317404	0.999998	1124	0	0.48165
Tssk6	TR	0	0	0.010201	0.036036	1.44326	0.773816	112	4	-0.67232	0.48279	0.48249	0.316512	0.999998	1125	0	-0.67232
Snrk	TR	1	0	0.79319	0.79775	0.0981332	0.999998	1899	1	-0.22447	0.48326	0.48289	0.316152	0.999998	1126	0	-0.22447
Cdk11b	TR	0	0	0.0042871	0.017651	1.75323	0.644365	64	1	0.18147	0.48374	0.4833	0.315783	0.999998	1127	0	0.18147
Gm5615	GATA	0	0	0.64621	0.70369	0.152619	0.999998	1647	1	0.41004	0.48397	0.48356	0.31555	0.999998	1128	0	0.41004
Kcnip4	TR	0	0	0.46481	0.60651	0.217162	0.999998	1428	2	0.087023	0.48421	0.48382	0.315316	0.999998	1129	0	0.087023
Polr3f	TR	0	0	0.82551	0.82644	0.0827887	0.999998	1973	1	-0.19065	0.48491	0.48454	0.31467	0.999998	1130	0	-0.19065
Onecut1	TR	0	0	0.15419	0.30119	0.521159	0.999998	731	2	-0.09556	0.48515	0.48483	0.314411	0.999998	1131	0	-0.09556
Setd2	TR	1	0	0.39791	0.54238	0.265696	0.999998	1276	2	-0.031605	0.48538	0.48509	0.314178	0.999998	1132	0	-0.031605
Topors	TR	0	0	0.94939	0.94996	0.0222947	0.999998	2296	0	0.17363	0.48632	0.48603	0.313337	0.999998	1133	0	0.17363
Cdh20	GATA	1	0	0.12434	0.25457	0.594193	0.999416	622	3	-0.16294	0.48656	0.48628	0.313114	0.999998	1134	0	-0.16294
Med30	TR	0	0	0.51026	0.64211	0.192391	0.999998	1515	1	0.55435	0.48703	0.48679	0.312658	0.999998	1135	0	0.55435
BC022687	GATA	0	0	0.4092	0.55323	0.257094	0.999998	1304	2	0.37429	0.48726	0.48699	0.31248	0.999998	1136	0	0.37429
Ccnl2	TR	0	0	0.31864	0.46954	0.328327	0.999998	1113	2	-0.075508	0.4875	0.48727	0.31223	0.999998	1137	0	-0.075508
Cttn	GATA	0	0	0.0053202	0.021654	1.66446	0.675162	77	2	-0.044756	0.48843	0.48815	0.311447	0.999998	1138	0	-0.044756
Calm1	TR	1	1	0.043961	0.12367	0.907736	0.920388	327	1	0.36085	0.48867	0.48842	0.311207	0.999998	1139	0	0.36085
Ino80	TR	0	0	0.84506	0.84537	0.0729532	0.999998	2029	0	0.14202	0.48914	0.48884	0.310833	0.999998	1140	0	0.14202
Sned1	TR	0	0	0.07964	0.183	0.737549	0.948609	469	2	0.30198	0.4896	0.48924	0.310478	0.999998	1141	0	0.30198
Rps6ka4	TR	1	0	0.70691	0.73742	0.132285	0.999998	1729	1	0.28528	0.48984	0.48953	0.310221	0.999998	1142	0	0.28528
Ankfy1	TR	0	0	0.0051389	0.02095	1.67882	0.675162	75	3	-0.37742	0.49007	0.48975	0.310026	0.999998	1143	0	-0.37742
Rnf166	TR	0	0	0.92431	0.92453	0.034079	0.999998	2230	0	0.095555	0.4903	0.48996	0.309839	0.999998	1144	0	0.095555
Gtf2h3	TR	1	0	0.01079	0.037602	1.42479	0.773816	118	2	0.2155	0.49054	0.49017	0.309653	0.999998	1145	0	0.2155
Gbx1	TR	0	0	0.96116	0.96113	0.0172179	0.999998	2333	0	-0.04771	0.4917	0.4913	0.308653	0.999998	1146	0	-0.04771
Cxcl12	GATA	0	0	0.42244	0.5658	0.247337	0.999998	1335	1	0.043374	0.49193	0.49155	0.308432	0.999998	1147	0	0.043374
Nrf1	TR	0	0	0.35866	0.50564	0.296159	0.999998	1193	2	-0.10775	0.4924	0.49206	0.307982	0.999998	1148	0	-0.10775
Smad3	TR	0	0	0.35802	0.50503	0.296683	0.999998	1192	2	-0.18311	0.49263	0.4923	0.30777	0.999998	1149	0	-0.18311
Rarb	TR	0	0	0.3254	0.47535	0.322987	0.999998	1129	1	-0.2256	0.49286	0.49251	0.307585	0.999998	1150	0	-0.2256
Zfp935	TR	0	0	0.78594	0.79196	0.101297	0.999998	1885	1	0.12419	0.4931	0.49277	0.307356	0.999998	1151	0	0.12419
Npepps	TR	0	0	0.39425	0.53897	0.268435	0.999998	1270	2	-0.13992	0.49333	0.49301	0.307144	0.999998	1152	0	-0.13992
Wdr3	TR	1	0	0.69646	0.73126	0.135928	0.999998	1714	1	-0.15325	0.49356	0.49327	0.306915	0.999998	1153	0	-0.15325
Bclaf1	TR	0	0	0.077707	0.17978	0.745259	0.948609	461	3	-0.24316	0.49379	0.49347	0.306739	0.999998	1154	0	-0.24316
Arid4a	TR	0	0	0.099259	0.21472	0.668128	0.98996	527	2	0.11732	0.49449	0.49415	0.306141	0.999998	1155	0	0.11732
Cdh2	GATA	0	0	0.054159	0.14128	0.849919	0.93148	370	2	0.016651	0.49472	0.49438	0.305939	0.999998	1156	0	0.016651
Pgbd1	GATA	1	0	0.17268	0.3294	0.482276	0.999998	789	2	0.41723	0.49495	0.49459	0.305755	0.999998	1157	0	0.41723
Jph2	GATA	0	0	0.2369	0.39628	0.401998	0.999998	939	2	-0.06922	0.49518	0.4948	0.30557	0.999998	1158	0	-0.06922
Sema3c	GATA	1	0	0.50891	0.64148	0.192817	0.999998	1512	1	0.40778	0.49541	0.49503	0.305368	0.999998	1159	0	0.40778
Nfe2	TR	0	0	0.061752	0.15381	0.813015	0.935853	402	2	0.33025	0.49564	0.49524	0.305184	0.999998	1160	0	0.33025
Taf12	TR	0	0	0.93188	0.93221	0.0304862	0.999998	2251	0	0.15722	0.49588	0.49547	0.304983	0.999998	1161	0	0.15722
Ndufs4	GATA	1	0	0.0043495	0.01791	1.7469	0.644365	67	4	-0.66729	0.49657	0.49626	0.304291	0.999998	1162	0	-0.66729
Nr1h5	TR	0	0	0.1794	0.33957	0.469071	0.999998	810	3	-0.34503	0.4968	0.49652	0.304063	0.999998	1163	0	-0.34503
Armc8	TR	0	0	0.39158	0.53656	0.270382	0.999998	1263	2	0.10637	0.49703	0.49677	0.303845	0.999998	1164	0	0.10637
Snrnp40	TR	0	0	0.38441	0.5297	0.27597	0.999998	1248	2	0.013413	0.49726	0.49708	0.303574	0.999998	1165	0	0.013413
Phf14	TR	0	0	0.64032	0.70058	0.154542	0.999998	1639	1	0.067596	0.49749	0.49735	0.303338	0.999998	1166	0	0.067596
Ddx17	TR	0	0	0.85967	0.86009	0.0654561	0.999998	2068	0	0.30757	0.49772	0.49761	0.303111	0.999998	1167	0	0.30757
Triml2	TR	0	0	0.91035	0.91082	0.0405674	0.999998	2199	0	0.47063	0.49795	0.49782	0.302928	0.999998	1168	0	0.47063
Cxcr4	GATA	1	0	0.33011	0.47969	0.319039	0.999998	1136	1	-0.054657	0.49841	0.49833	0.302483	0.999998	1169	0	-0.054657
Pttg1	TR	0	0	0.92881	0.92908	0.0319469	0.999998	2243	0	0.23618	0.49887	0.49879	0.302082	0.999998	1170	0	0.23618
Mxd4	TR	0	0	0.68226	0.72312	0.14079	0.999998	1693	1	0.22675	0.49933	0.49924	0.301691	0.999998	1171	0	0.22675
Jun	TR	0	0	0.039904	0.11407	0.942829	0.920388	301	2	0.092904	0.49956	0.49946	0.301499	0.999998	1172	0	0.092904
Zfp644	TR	0	0	0.25121	0.40876	0.388532	0.999998	973	1	0.34669	0.50002	0.49996	0.301065	0.999998	1173	0	0.34669
Dbt	GATA	0	0	0.043969	0.12369	0.907665	0.920388	328	3	-0.12388	0.50048	0.50037	0.300709	0.999998	1174	0	-0.12388
Ddx28	TR	0	0	0.76935	0.77935	0.108267	0.999998	1851	1	0.083236	0.50071	0.50067	0.300448	0.999998	1175	0	0.083236
Rpp25	GATA	0	0	0.57597	0.67006	0.173886	0.999998	1574	1	0.24122	0.50094	0.5009	0.300249	0.999998	1176	0	0.24122
Ankrd33b	GATA	0	0	0.59981	0.68105	0.166821	0.999998	1593	1	0.20199	0.50163	0.50159	0.299651	0.999998	1177	0	0.20199
Mmp13	GATA	0	0	0.089897	0.19968	0.699665	0.974872	501	1	0.13189	0.50186	0.50183	0.299443	0.999998	1178	0	0.13189
Atp6ap1l	GATA	0	0	0.084211	0.19024	0.720698	0.956082	486	3	0.0050512	0.50231	0.50228	0.299054	0.999998	1179	0	0.0050512
Cep63	TR	0	0	0.51364	0.64344	0.191492	0.999998	1519	1	0.01703	0.50254	0.50256	0.298812	0.999998	1180	0	0.01703
Fkbp15	TR	0	0	0.83882	0.83939	0.0760362	0.999998	2011	0	-0.097788	0.50277	0.50275	0.298648	0.999998	1181	0	-0.097788
Cbx6	TR	0	0	0.66488	0.71358	0.146557	0.999998	1673	1	0.34623	0.503	0.50301	0.298423	0.999998	1182	0	0.34623
Ntm	GATA	0	0	0.049463	0.13335	0.875007	0.925417	350	1	0.27264	0.50345	0.50341	0.298078	0.999998	1183	0	0.27264
BC089597	TR	0	0	0.18473	0.34733	0.459258	0.999998	830	2	0.23967	0.50437	0.50437	0.297251	0.999998	1184	0	0.23967
Gm14420	GATA	0	0	0.13563	0.27213	0.565224	0.999416	651	3	-0.21095	0.50482	0.50479	0.296889	0.999998	1185	0	-0.21095
Mdc1	GATA	0	0	0.074705	0.17482	0.757409	0.948609	447	3	-0.41131	0.50505	0.50498	0.296726	0.999998	1186	0	-0.41131
Wdr70	TR	1	0	0.0060886	0.024325	1.61395	0.7	85	4	-0.65475	0.50528	0.50524	0.296502	0.999998	1187	0	-0.65475
Ctage5	TR	0	0	0.10796	0.22853	0.641057	0.994143	561	2	0.037765	0.50551	0.50547	0.296305	0.999998	1188	0	0.037765
Cecr6	TR	0	0	0.16858	0.32338	0.490287	0.999998	777	1	0.62296	0.50664	0.50661	0.295326	0.999998	1189	0	0.62296
Setd1b	TR	0	0	0.97643	0.97643	0.0103589	0.999998	2368	0	0.35198	0.50778	0.50777	0.294333	0.999998	1190	0	0.35198
Btg1	TR	1	0	0.75081	0.76587	0.115845	0.999998	1808	1	0.46383	0.50823	0.50822	0.293948	0.999998	1191	0	0.46383
Tssk3	TR	0	0	0.21013	0.37258	0.42878	0.999998	885	2	-0.031512	0.50845	0.50847	0.293735	0.999998	1192	0	-0.031512
Rad54b	TR	0	0	0.76523	0.77624	0.110004	0.999998	1840	1	-0.15439	0.50913	0.50914	0.293163	0.999998	1193	0	-0.15439
Glis2	TR	1	0	0.69812	0.73229	0.135317	0.999998	1719	1	0.25702	0.50936	0.50936	0.292975	0.999998	1194	0	0.25702
Zmat3	GATA	0	0	0.45158	0.59354	0.22655	0.999998	1395	1	0.49513	0.51026	0.51027	0.2922	0.999998	1195	0	0.49513
Zfp653	TR	0	0	0.50368	0.63921	0.194356	0.999998	1505	1	0.3174	0.51071	0.51072	0.291817	0.999998	1196	0	0.3174
Trip6	TR	0	0	0.89512	0.89524	0.0480605	0.999998	2165	0	0.10965	0.51161	0.5117	0.290985	0.999998	1197	0	0.10965
Hdac9	TR	0	0	0.18328	0.34527	0.461841	0.999998	826	3	-0.18935	0.51184	0.5119	0.290815	0.999998	1198	0	-0.18935
Bcl11a	TR	0	0	0.26777	0.42401	0.372624	0.999998	1004	1	-0.056657	0.51251	0.51263	0.290196	0.999998	1199	0	-0.056657
Efhd2	GATA	0	0	0.16143	0.31252	0.505122	0.999998	757	2	0.37915	0.51274	0.51283	0.290027	0.999998	1200	0	0.37915
Dmrtc2	TR	0	0	0.79981	0.80333	0.095106	0.999998	1910	1	-0.021803	0.51296	0.51304	0.289849	0.999998	1201	0	-0.021803
Kpna2	TR	0	0	0.071198	0.16927	0.77142	0.948609	433	3	-0.40447	0.51319	0.51325	0.289671	0.999998	1202	0	-0.40447
Osbpl1a	TR	0	0	0.13847	0.27646	0.558368	0.999416	670	3	-0.14302	0.51409	0.5141	0.288952	0.999998	1203	0	-0.14302
Atad2b	TR	0	0	0.0013538	0.0058957	2.22946	0.515028	28	5	-0.71238	0.51431	0.51426	0.288817	0.999998	1204	0	-0.71238
Nufip1	TR	0	0	0.42376	0.56696	0.246448	0.999998	1338	2	0.21695	0.51476	0.51471	0.288437	0.999998	1205	0	0.21695
Cdca2	GATA	0	0	0.017866	0.057259	1.24216	0.799096	169	2	0.21871	0.51498	0.51492	0.28826	0.999998	1206	0	0.21871
Irf9	TR	0	0	0.30964	0.46137	0.335951	0.999998	1087	1	0.045222	0.51521	0.51511	0.2881	0.999998	1207	0	0.045222
Polr3b	TR	0	0	0.89698	0.89731	0.0470575	0.999998	2171	0	0.32096	0.51588	0.51574	0.287569	0.999998	1208	0	0.32096
Nfyb	TR	0	0	0.8428	0.84306	0.0741415	0.999998	2024	0	-0.14775	0.5161	0.51595	0.287392	0.999998	1209	0	-0.14775
Hddc2	GATA	0	0	0.055215	0.14308	0.844421	0.933707	374	2	0.25865	0.51632	0.51619	0.28719	0.999998	1210	0	0.25865
Sp1	TR	0	0	0.032013	0.094203	1.02594	0.884956	259	4	-0.45889	0.51655	0.51642	0.286997	0.999998	1211	0	-0.45889
Wdtc1	TR	1	0	0.95941	0.95957	0.0179233	0.999998	2326	0	0.38876	0.51855	0.51842	0.285318	0.999998	1212	0	0.38876
F2r	GATA	0	0	0.16331	0.31549	0.501014	0.999998	764	1	0.072893	0.51922	0.51904	0.284799	0.999998	1213	0	0.072893
Rnf25	TR	0	0	0.46918	0.61091	0.214023	0.999998	1441	2	-0.12673	0.51944	0.51927	0.284607	0.999998	1214	0	-0.12673
Xrcc6	TR	0	0	0.73036	0.75226	0.123632	0.999998	1772	1	0.34271	0.51988	0.51969	0.284256	0.999998	1215	0	0.34271
Cebpz	TR	0	0	0.78435	0.79077	0.10195	0.999998	1882	1	-0.074359	0.52055	0.52033	0.283721	0.999998	1216	0	-0.074359
Sp2	TR	0	0	0.50231	0.63867	0.194723	0.999998	1504	1	-0.15201	0.52077	0.52056	0.283529	0.999998	1217	0	-0.15201
Adam19	TR	0	0	0.066199	0.16106	0.793012	0.944298	416	1	-0.12893	0.52099	0.52078	0.283346	0.999998	1218	0	-0.12893
Tle4	TR	0	0	0.15623	0.30444	0.516498	0.999998	738	3	-0.31597	0.52121	0.52099	0.283171	0.999998	1219	0	-0.31597
Cpsf7	TR	0	0	0.11334	0.2371	0.625068	0.994508	582	3	-0.43854	0.52144	0.5212	0.282996	0.999998	1220	0	-0.43854
Actr2	TR	0	0	0.71202	0.74063	0.130399	0.999998	1736	1	-0.036301	0.52166	0.52144	0.282796	0.999998	1221	0	-0.036301
Pdcd7	TR	0	0	0.46627	0.608	0.216096	0.999998	1433	2	0.14707	0.52188	0.52173	0.282554	0.999998	1222	0	0.14707
Nr1d2	TR	0	0	0.078577	0.18127	0.741674	0.948609	465	2	0.25216	0.5221	0.52197	0.282354	0.999998	1223	0	0.25216
E2f4	TR	0	0	0.4366	0.57927	0.237119	0.999998	1369	2	0.017108	0.52276	0.52265	0.281789	0.999998	1224	0	0.017108
Ino80d	GATA	0	0	0.20056	0.36387	0.439054	0.999998	864	2	0.093562	0.52365	0.52358	0.281017	0.999998	1225	0	0.093562
Zfp553	TR	0	0	0.53564	0.65248	0.185433	0.999998	1533	1	0.34442	0.52387	0.52377	0.280859	0.999998	1226	0	0.34442
Tfdp1	TR	0	0	0.15538	0.30314	0.518357	0.999998	735	3	-0.10275	0.52431	0.52421	0.280495	0.999998	1227	0	-0.10275
Sox3	TR	0	0	0.71129	0.74015	0.13068	0.999998	1735	1	0.59295	0.52453	0.52442	0.280321	0.999998	1228	0	0.59295
Uty	GATA	0	0	0.68398	0.72408	0.140213	0.999998	1697	1	0.39881	0.52475	0.52461	0.280163	0.999998	1229	0	0.39881
Eea1	TR	0	0	0.14748	0.29061	0.536689	0.999416	708	3	-0.24172	0.52519	0.52505	0.279799	0.999998	1230	0	-0.24172
Kdm5b	TR	0	0	0.031284	0.092373	1.03445	0.882132	256	3	-0.10248	0.52541	0.52528	0.279609	0.999998	1231	0	-0.10248
Med7	TR	0	0	0.029689	0.088127	1.05489	0.864416	249	1	0.34937	0.52607	0.52585	0.279138	0.999998	1232	0	0.34937
Prmt5	TR	0	1	0.00098076	0.0043575	2.36076	0.474697	21	4	-1.071	0.5265	0.52627	0.278791	0.999998	1233	0	-1.071
Tcf23	TR	0	0	0.35498	0.50219	0.299132	0.999998	1185	2	-0.21817	0.52672	0.52652	0.278585	0.999998	1234	0	-0.21817
Gdpd5	GATA	0	0	0.50163	0.63842	0.194894	0.999998	1503	1	0.15843	0.52716	0.52698	0.278206	0.999998	1235	0	0.15843
Ager	TR	0	0	0.83365	0.8342	0.0787298	0.999998	1997	1	0.1823	0.52782	0.52762	0.277679	0.999998	1236	0	0.1823
Bhlhe40	TR	0	0	0.10248	0.21988	0.657814	0.994143	539	3	0.026504	0.52826	0.52804	0.277333	0.999998	1237	0	0.026504
Add3	GATA	1	0	0.0366	0.10588	0.975186	0.896142	289	3	-0.52137	0.52935	0.529	0.276544	0.999998	1238	0	-0.52137
Fgf13	GATA	0	0	0.12816	0.26033	0.584476	0.999416	629	1	-0.11484	0.52979	0.5294	0.276216	0.999998	1239	0	-0.11484
Cep135	TR	0	0	0.16202	0.31341	0.503887	0.999998	760	2	-0.04811	0.53	0.52966	0.276003	0.999998	1240	0	-0.04811
Mbd5	TR	0	0	0.019695	0.06199	1.20768	0.799096	189	3	-0.16477	0.53066	0.53032	0.275462	0.999998	1241	0	-0.16477
Grhpr	TR	0	0	0.45881	0.60063	0.221393	0.999998	1413	2	-0.0010391	0.53087	0.5306	0.275233	0.999998	1242	0	-0.0010391
Nat10	TR	0	0	0.13724	0.27456	0.561363	0.999416	661	2	-0.091443	0.53131	0.53105	0.274865	0.999998	1243	0	-0.091443
Prkd3	TR	0	0	0.85168	0.85189	0.0696165	0.999998	2046	0	0.081547	0.53153	0.53127	0.274685	0.999998	1244	0	0.081547
Adamts9	GATA	1	0	0.1376	0.27504	0.560604	0.999416	663	2	0.074024	0.53261	0.5323	0.273844	0.999998	1245	0	0.074024
Prpf19	TR	0	0	0.86676	0.86714	0.0619108	0.999998	2090	0	0.126	0.53305	0.53277	0.27346	0.999998	1246	0	0.126
Id2	TR	0	0	0.78332	0.78991	0.102422	0.999998	1877	1	-0.20175	0.5337	0.53352	0.272849	0.999998	1247	0	-0.20175
Arpc1a	TR	0	0	0.011975	0.040752	1.38985	0.778484	126	4	-0.63124	0.53391	0.53368	0.272719	0.999998	1248	0	-0.63124
Pias1	TR	0	0	0.30361	0.45599	0.341045	0.999998	1078	1	0.31908	0.53413	0.53393	0.272516	0.999998	1249	0	0.31908
Tsc22d4	TR	0	0	0.64724	0.70425	0.152273	0.999998	1648	1	0.041626	0.53478	0.53463	0.271947	0.999998	1250	0	0.041626
Zfp322a	TR	0	0	0.69403	0.72995	0.136707	0.999998	1708	1	0.28238	0.53543	0.53529	0.271411	0.999998	1251	0	0.28238
Pygo1	TR	0	0	0.72981	0.75182	0.123886	0.999998	1771	1	-0.071046	0.53629	0.5362	0.270673	0.999998	1252	0	-0.071046
Ccne2	GATA	0	0	0.40195	0.54637	0.262513	0.999998	1288	2	0.019253	0.53651	0.5364	0.270511	0.999998	1253	0	0.019253
Rps2	GATA	0	0	0.89711	0.89745	0.0469897	0.999998	2172	0	0.27171	0.53823	0.53814	0.269105	0.999998	1254	0	0.27171
Ankrd49	TR	0	0	0.012119	0.041156	1.38557	0.778484	129	3	-0.32295	0.53887	0.53872	0.268637	0.999998	1255	0	-0.32295
Alox5	GATA	0	0	0.14171	0.28155	0.550444	0.999416	681	2	0.14436	0.53951	0.53941	0.268081	0.999998	1256	0	0.14436
Ankra2	TR	0	0	0.73728	0.75678	0.12103	0.999998	1785	1	0.24231	0.53994	0.53978	0.267783	0.999998	1257	0	0.24231
Trip4	TR	0	0	0.84306	0.84337	0.0739819	0.999998	2026	0	-0.12396	0.54016	0.54003	0.267582	0.999998	1258	0	-0.12396
Nap1l4	TR	0	0	0.8858	0.88574	0.0526937	0.999998	2133	0	0.057851	0.54059	0.54052	0.267188	0.999998	1259	0	0.057851
Gmpr	GATA	0	0	0.32131	0.47183	0.326214	0.999998	1121	2	0.44206	0.54123	0.54109	0.26673	0.999998	1260	0	0.44206
Prrx1	TR	0	0	0.83135	0.83183	0.0799654	0.999998	1992	1	0.32617	0.54144	0.54129	0.26657	0.999998	1261	0	0.32617
Adamts8	GATA	0	0	0.6657	0.71399	0.146308	0.999998	1675	1	0.15294	0.54165	0.54146	0.266434	0.999998	1262	0	0.15294
Egfem1	TR	0	0	0.84601	0.84635	0.07245	0.999998	2032	0	0.17201	0.54251	0.54223	0.265816	0.999998	1263	0	0.17201
Clspn	GATA	0	0	0.049855	0.13404	0.872766	0.925417	352	2	0.098773	0.54293	0.54267	0.265464	0.999998	1264	0	0.098773
Tead1	TR	0	1	0.060785	0.15233	0.817215	0.935853	397	3	-0.33753	0.54315	0.5429	0.26528	0.999998	1265	0	-0.33753
Ostf1	TR	0	0	0.24713	0.4053	0.392223	0.999998	961	2	-0.13851	0.54336	0.54313	0.265096	0.999998	1266	0	-0.13851
Bod1	TR	0	0	0.66257	0.71233	0.147319	0.999998	1668	1	0.10171	0.54421	0.54396	0.264433	0.999998	1267	0	0.10171
Hmgn3	TR	0	0	0.16008	0.31046	0.507994	0.999998	750	3	-0.34223	0.54442	0.54418	0.264257	0.999998	1268	0	-0.34223
Map4k5	TR	0	0	0.047108	0.12934	0.888267	0.925417	339	2	-0.21135	0.54464	0.54439	0.26409	0.999998	1269	0	-0.21135
Nme2	TR	0	0	0.68257	0.72328	0.140694	0.999998	1694	1	-0.27729	0.54485	0.54464	0.26389	0.999998	1270	0	-0.27729
Ctbp1	TR	0	0	0.83926	0.83984	0.0758034	0.999998	2013	0	-0.10867	0.54591	0.54579	0.262974	0.999998	1271	0	-0.10867
Vps4b	TR	0	0	0.38031	0.52575	0.279221	0.999998	1241	2	0.15403	0.54612	0.54599	0.262815	0.999998	1272	0	0.15403
Klf11	TR	1	0	0.81141	0.81366	0.089557	0.999998	1937	1	-0.044212	0.54654	0.54652	0.262394	0.999998	1273	0	-0.044212
Aff2	TR	0	0	0.14358	0.28452	0.545887	0.999416	691	3	-0.20071	0.54675	0.54674	0.262219	0.999998	1274	0	-0.20071
Gas6	TR	0	0	0.05533	0.14328	0.843814	0.933707	375	3	-0.25028	0.5476	0.54749	0.261624	0.999998	1275	0	-0.25028
Pole4	TR	0	1	0.040805	0.11629	0.934458	0.920388	307	1	0.19598	0.54781	0.54773	0.261433	0.999998	1276	0	0.19598
Zdhhc21	TR	0	0	0.56444	0.66487	0.177263	0.999998	1560	1	0.1921	0.54802	0.54794	0.261267	0.999998	1277	0	0.1921
Taok3	TR	0	0	0.91887	0.91895	0.0367081	0.999998	2213	0	0.40604	0.54844	0.54841	0.260895	0.999998	1278	0	0.40604
Rbm18	TR	0	0	0.99037	0.99036	0.00420691	0.999998	2412	0	0.25415	0.54865	0.54863	0.26072	0.999998	1279	0	0.25415
Bmi1	TR	0	0	0.22482	0.38571	0.413739	0.999998	916	2	0.10869	0.54908	0.54907	0.260372	0.999998	1280	0	0.10869
Ankle2	TR	0	0	0.94392	0.94453	0.0247842	0.999998	2285	0	0.13043	0.54929	0.54926	0.260222	0.999998	1281	0	0.13043
Wdr77	TR	0	0	0.55557	0.66111	0.179726	0.999998	1549	1	-0.061631	0.5495	0.54948	0.260048	0.999998	1282	0	-0.061631
Mdfic	GATA	0	0	0.7848	0.79111	0.101763	0.999998	1883	1	0.15931	0.54992	0.54996	0.259669	0.999998	1283	0	0.15931
Terf1	TR	0	0	0.12424	0.25446	0.59438	0.999416	620	3	-0.35023	0.55055	0.55068	0.259101	0.999998	1284	0	-0.35023
Maged1	TR	0	0	0.91528	0.91544	0.0383701	0.999998	2208	0	0.072846	0.55076	0.55091	0.258919	0.999998	1285	0	0.072846
Rcor1	TR	0	0	0.31562	0.46683	0.330841	0.999998	1104	1	0.41324	0.55139	0.55157	0.258399	0.999998	1286	0	0.41324
Casq1	GATA	0	0	0.23141	0.39151	0.407257	0.999998	929	2	-0.02256	0.55223	0.55241	0.257738	0.999998	1287	0	-0.02256
Phip	TR	0	0	0.89234	0.89257	0.0493577	0.999998	2155	0	0.26154	0.55244	0.55257	0.257613	0.999998	1288	0	0.26154
Pja1	TR	0	0	0.80833	0.81096	0.0910006	0.999998	1933	1	0.14544	0.55265	0.55281	0.257424	0.999998	1289	0	0.14544
Zfp422	TR	0	0	0.43101	0.57365	0.241353	0.999998	1355	2	-0.26167	0.55285	0.55304	0.257243	0.999998	1290	0	-0.26167
Kif2c	GATA	0	0	0.88898	0.88909	0.0510543	0.999998	2144	0	0.25079	0.55306	0.55326	0.257071	0.999998	1291	0	0.25079
Zdhhc6	TR	0	0	0.89009	0.89024	0.0504929	0.999998	2148	0	0.1427	0.55348	0.55372	0.25671	0.999998	1292	0	0.1427
C1d	TR	0	0	0.89815	0.89858	0.0464433	0.999998	2175	0	0.095101	0.55473	0.55508	0.255644	0.999998	1293	0	0.095101
Col4a1	GATA	0	0	0.18627	0.34981	0.456168	0.999998	836	2	0.0084488	0.55515	0.55558	0.255253	0.999998	1294	0	0.0084488
Pde4b	GATA	0	0	0.44561	0.58771	0.230837	0.999998	1387	2	0.25439	0.55557	0.55609	0.254855	0.999998	1295	0	0.25439
Plcg2	GATA	0	0	0.040524	0.11565	0.936854	0.920388	305	3	-0.36774	0.55577	0.55626	0.254722	0.999998	1296	0	-0.36774
Zfp943	TR	1	0	0.35079	0.49859	0.302256	0.999998	1180	2	0.1978	0.55619	0.55659	0.254465	0.999998	1297	0	0.1978
Ciita	TR	0	0	0.17138	0.32753	0.484749	0.999998	782	1	0.1939	0.5564	0.55676	0.254332	0.999998	1298	0	0.1939
Mllt11	TR	0	0	0.47495	0.61659	0.210004	0.999998	1453	1	0.22515	0.55661	0.55696	0.254176	0.999998	1299	0	0.22515
Zfp37	TR	0	0	0.0012101	0.0052399	2.28068	0.474697	27	4	-0.95315	0.55681	0.55717	0.254012	0.999998	1300	0	-0.95315
Zfp536	TR	0	0	0.38877	0.53376	0.272654	0.999998	1259	1	0.19582	0.55702	0.55739	0.253841	0.999998	1301	0	0.19582
Rfx4	TR	0	0	0.76887	0.77901	0.108457	0.999998	1850	1	-0.016932	0.55744	0.5578	0.253521	0.999998	1302	0	-0.016932
Ppp3cb	TR	0	0	0.05199	0.13776	0.860877	0.925417	364	3	-0.2355	0.55764	0.55795	0.253405	0.999998	1303	0	-0.2355
Tlk1	TR	0	0	0.99485	0.99487	0.00223366	0.999998	2420	0	0.451	0.55785	0.55815	0.253249	0.999998	1304	0	0.451
Hist1h2bb	TR	0	0	0.71691	0.74358	0.128672	0.999998	1742	1	0.11307	0.55806	0.55836	0.253086	0.999998	1305	0	0.11307
Cbx5	TR	0	0	0.31949	0.47028	0.327643	0.999998	1118	1	0.068265	0.55889	0.55912	0.252495	0.999998	1306	0	0.068265
Rbm28	TR	0	0	0.0051019	0.020763	1.68271	0.675162	74	3	-0.49952	0.55909	0.55934	0.252324	0.999998	1307	0	-0.49952
Akt3	TR	1	0	0.022487	0.069107	1.16048	0.799096	211	2	-0.21511	0.5593	0.55951	0.252192	0.999998	1308	0	-0.21511
Plagl1	TR	0	0	0.46943	0.61116	0.213845	0.999998	1442	1	0.28183	0.55951	0.55972	0.252029	0.999998	1309	0	0.28183
Mta2	TR	1	0	0.25202	0.40947	0.387778	0.999998	977	2	0.1493	0.55971	0.55993	0.251866	0.999998	1310	0	0.1493
Pnn	TR	0	0	0.93588	0.9364	0.0285386	0.999998	2260	0	0.45725	0.56054	0.56067	0.251293	0.999998	1311	0	0.45725
Spen	TR	0	0	0.96132	0.96131	0.0171365	0.999998	2334	0	0.37989	0.56074	0.56084	0.251161	0.999998	1312	0	0.37989
Map4k4	TR	0	0	0.61813	0.68957	0.161422	0.999998	1611	1	0.27285	0.56157	0.56178	0.250434	0.999998	1313	0	0.27285
Med31	TR	0	0	0.55097	0.65911	0.181042	0.999998	1545	1	0.33875	0.56239	0.5626	0.2498	0.999998	1314	0	0.33875
Polr2g	TR	0	0	0.8917	0.89195	0.0496595	0.999998	2153	0	0.33478	0.5628	0.56292	0.249553	0.999998	1315	0	0.33478
Gjd3	GATA	0	0	0.41253	0.55649	0.254543	0.999998	1312	1	-0.15039	0.56321	0.56332	0.249245	0.999998	1316	0	-0.15039
Gpr39	GATA	0	0	0.77199	0.78118	0.107249	0.999998	1855	1	0.089654	0.56403	0.56425	0.248528	0.999998	1317	0	0.089654
Ankrd55	TR	0	0	0.98717	0.98717	0.00560805	0.999998	2401	0	0.47235	0.56444	0.56459	0.248267	0.999998	1318	0	0.47235
Pak6	TR	0	0	0.58959	0.67645	0.169764	0.999998	1586	1	-0.1013	0.56464	0.56475	0.248144	0.999998	1319	0	-0.1013
Fbf1	TR	0	0	0.97693	0.97692	0.010141	0.999998	2373	0	0.156	0.56485	0.56496	0.247982	0.999998	1320	0	0.156
Sarnp	TR	0	0	0.015769	0.051478	1.28838	0.799096	151	4	-0.54018	0.56505	0.56515	0.247836	0.999998	1321	0	-0.54018
Plbd1	GATA	0	0	0.19432	0.35832	0.445729	0.999998	855	2	0.0074191	0.56526	0.56531	0.247713	0.999998	1322	0	0.0074191
Mitf	TR	0	0	0.10641	0.22598	0.64593	0.994143	552	2	-0.18453	0.56546	0.56549	0.247575	0.999998	1323	0	-0.18453
Hnrnpab	TR	0	0	0.7094	0.73906	0.13132	0.999998	1733	1	0.3273	0.56587	0.5659	0.24726	0.999998	1324	0	0.3273
Rbm19	TR	0	0	0.22744	0.38812	0.411034	0.999998	922	2	0.11987	0.56628	0.56629	0.246961	0.999998	1325	0	0.11987
Slc39a10	GATA	0	0	0.13631	0.27317	0.563567	0.999416	656	3	-0.34055	0.56648	0.56653	0.246777	0.999998	1326	0	-0.34055
Foxg1	TR	0	0	0.26429	0.42081	0.375914	0.999998	997	1	0.10866	0.5673	0.56733	0.246164	0.999998	1327	0	0.10866
Top2a	GATA	0	0	0.29029	0.44403	0.352588	0.999998	1050	2	-0.083962	0.5675	0.56756	0.245988	0.999998	1328	0	-0.083962
Cbfb	TR	0	0	0.46335	0.60507	0.218194	0.999998	1424	2	-0.26157	0.5677	0.5678	0.245805	0.999998	1329	0	-0.26157
Foxd1	TR	0	0	0.95963	0.95976	0.0178374	0.999998	2328	0	0.33481	0.56791	0.56802	0.245636	0.999998	1330	0	0.33481
Synm	GATA	0	0	0.69004	0.72765	0.138077	0.999998	1705	1	0.12028	0.56811	0.5682	0.245499	0.999998	1331	0	0.12028
Plaa	TR	0	0	0.40062	0.54503	0.26358	0.999998	1283	1	0.099414	0.56831	0.56839	0.245354	0.999998	1332	0	0.099414
Irx1	TR	0	0	0.38424	0.52959	0.27606	0.999998	1247	2	-0.29126	0.56872	0.56875	0.245079	0.999998	1333	0	-0.29126
Igsf1	GATA	0	0	0.89661	0.89682	0.0472947	0.999998	2168	0	0.078646	0.56933	0.56936	0.244613	0.999998	1334	0	0.078646
Lama2	TR	0	0	0.022306	0.068633	1.16347	0.799096	209	4	-0.5953	0.57054	0.57058	0.243683	0.999998	1335	0	-0.5953
Cdk1	TR	0	0	0.1832	0.34517	0.461967	0.999998	825	1	-0.0036397	0.57095	0.57102	0.243349	0.999998	1336	0	-0.0036397
Atoh8	TR	0	0	0.80163	0.80487	0.0942743	0.999998	1918	1	0.328	0.57115	0.57123	0.243189	0.999998	1337	0	0.328
Myh7	GATA	0	3	2.1643e-07	2.0239e-06	5.69381	0.00495	1	4	-1.3344	0.57135	0.57145	0.243022	0.999998	1338	0	-1.3344
Lmo3	TR	1	0	0.60869	0.68521	0.164176	0.999998	1601	1	-0.042508	0.57196	0.5721	0.242528	0.999998	1339	0	-0.042508
Jmjd8	TR	0	0	0.83738	0.83795	0.0767819	0.999998	2008	1	0.16451	0.57216	0.57229	0.242384	0.999998	1340	0	0.16451
Rara	TR	0	0	0.28185	0.43639	0.360125	0.999998	1036	1	0.19117	0.57256	0.57268	0.242088	0.999998	1341	0	0.19117
Ski	TR	0	0	0.57936	0.6717	0.172825	0.999998	1576	1	0.17546	0.57316	0.57329	0.241626	0.999998	1342	0	0.17546
Msrb2	TR	0	0	0.15743	0.30631	0.513839	0.999998	743	3	-0.057411	0.57417	0.57442	0.24077	0.999998	1343	0	-0.057411
Kif16b	GATA	0	0	0.90758	0.90797	0.0419285	0.999998	2189	0	0.11187	0.57437	0.57464	0.240604	0.999998	1344	0	0.11187
Fus	TR	1	0	0.8495	0.84976	0.0707037	0.999998	2044	0	0.30207	0.57497	0.57524	0.240151	0.999998	1345	0	0.30207
Tgfb1i1	TR	0	0	0.10006	0.21605	0.665446	0.98996	532	2	-0.27559	0.57517	0.57545	0.239992	0.999998	1346	0	-0.27559
Spast	TR	0	0	0.66208	0.71209	0.147465	0.999998	1667	1	0.2582	0.57557	0.57577	0.239751	0.999998	1347	0	0.2582
Cops5	TR	0	0	0.41897	0.56264	0.249769	0.999998	1326	2	0.0887	0.57577	0.57598	0.239593	0.999998	1348	0	0.0887
Zcrb1	TR	0	0	0.018154	0.058028	1.23636	0.799096	173	4	-0.48579	0.57597	0.57619	0.239434	0.999998	1349	0	-0.48579
Cd44	GATA	0	0	0.49564	0.63589	0.196618	0.999998	1494	1	-0.031656	0.57697	0.57716	0.238704	0.999998	1350	0	-0.031656
Adprhl1	GATA	0	0	0.98743	0.98748	0.00547169	0.999998	2402	0	0.41301	0.57717	0.57734	0.238568	0.999998	1351	0	0.41301
Sel1l3	GATA	0	0	0.20406	0.36702	0.43531	0.999998	870	1	0.30368	0.57797	0.5781	0.237997	0.999998	1352	0	0.30368
Asxl2	TR	0	0	0.28216	0.43666	0.359857	0.999998	1037	1	0.17484	0.57857	0.57874	0.237517	0.999998	1353	0	0.17484
Ntsr2	GATA	0	0	0.49306	0.63449	0.197575	0.999998	1488	2	0.31711	0.57897	0.57915	0.237209	0.999998	1354	0	0.31711
Zfp207	TR	1	0	0.066972	0.16231	0.789655	0.944298	419	1	-0.016654	0.57917	0.57938	0.237037	0.999998	1355	0	-0.016654
Zmym3	TR	1	0	0.99172	0.99178	0.00358465	0.999998	2415	0	0.3193	0.57956	0.57978	0.236737	0.999998	1356	0	0.3193
Uimc1	TR	0	0	0.42192	0.56533	0.247698	0.999998	1332	1	0.029534	0.57976	0.58	0.236572	0.999998	1357	0	0.029534
Slc1a2	GATA	0	0	0.92935	0.92962	0.0316945	0.999998	2245	0	0.11767	0.58016	0.58036	0.236303	0.999998	1358	0	0.11767
Zmiz1	GATA	0	0	0.76215	0.77396	0.111281	0.999998	1837	1	0.010845	0.58095	0.58126	0.23563	0.999998	1359	0	0.010845
Cnot7	TR	0	0	0.74706	0.76341	0.117242	0.999998	1798	1	0.025353	0.58135	0.58168	0.235316	0.999998	1360	0	0.025353
Gtf2f2	TR	0	0	0.3183	0.46923	0.328614	0.999998	1111	1	0.29724	0.58155	0.58184	0.235196	0.999998	1361	0	0.29724
Dctn6	GATA	0	0	0.65842	0.7102	0.148619	0.999998	1659	1	0.35051	0.58273	0.58299	0.234339	0.999998	1362	0	0.35051
Tbpl1	TR	0	0	0.043861	0.12344	0.908544	0.920388	325	3	-0.44701	0.58293	0.58319	0.23419	0.999998	1363	0	-0.44701
Tnfaip2	GATA	0	0	0.34921	0.49706	0.303591	0.999998	1174	1	0.29518	0.58313	0.58341	0.234026	0.999998	1364	0	0.29518
Thnsl1	GATA	1	0	0.79429	0.79861	0.0976653	0.999998	1902	1	0.21862	0.58352	0.58382	0.233721	0.999998	1365	0	0.21862
Chpt1	GATA	0	0	0.66783	0.71518	0.145585	0.999998	1678	1	0.075348	0.58431	0.58452	0.233201	0.999998	1366	0	0.075348
Ttf1	TR	0	0	0.23073	0.39087	0.407968	0.999998	928	2	0.21933	0.58451	0.58472	0.233052	0.999998	1367	0	0.21933
Ttll7	GATA	0	0	0.3183	0.46923	0.328614	0.999998	1112	2	-0.14138	0.58549	0.58571	0.232317	0.999998	1368	0	-0.14138
Jak2	TR	0	0	0.069286	0.16616	0.779474	0.948609	426	1	0.40617	0.58568	0.58586	0.232206	0.999998	1369	0	0.40617
Hells	TR	0	0	0.0036745	0.015206	1.81799	0.644365	54	5	-0.65407	0.58588	0.58605	0.232065	0.999998	1370	0	-0.65407
Slc25a30	GATA	0	0	0.23205	0.39209	0.406614	0.999998	932	1	0.19847	0.58608	0.58627	0.231902	0.999998	1371	0	0.19847
Myzap	GATA	0	0	0.1484	0.32935	0.482342	0.999998	788	3	-0.33226	0.5872	0.58722	0.231199	0.999998	1372	0	-0.33226
Dclre1a	GATA	1	0	0.80364	0.80661	0.0933364	0.999998	1925	1	-0.07277	0.58803	0.58838	0.230342	0.999998	1373	0	-0.07277
Mapk10	TR	0	0	0.063453	0.15669	0.804959	0.939168	406	3	-0.31873	0.58882	0.58922	0.229723	0.999998	1374	0	-0.31873
Kdm4b	TR	0	0	0.38141	0.52689	0.27828	0.999998	1243	1	0.062563	0.58921	0.58961	0.229435	0.999998	1375	0	0.062563
Rbm14	TR	0	0	0.042841	0.12104	0.917071	0.920388	318	2	-0.18435	0.58959	0.59003	0.229126	0.999998	1376	0	-0.18435
Plag1	TR	0	0	0.25056	0.40827	0.389053	0.999998	971	2	0.31517	0.59018	0.59052	0.228765	0.999998	1377	0	0.31517
Gcdh	TR	0	0	0.29195	0.4454	0.35125	0.999998	1052	2	-0.11291	0.59057	0.59086	0.228515	0.999998	1378	0	-0.11291
Taf15	TR	0	0	0.12256	0.25174	0.599048	0.999416	612	3	-0.16913	0.59076	0.59105	0.228376	0.999998	1379	0	-0.16913
Khsrp	TR	0	0	0.96871	0.96865	0.0138331	0.999998	2346	0	0.38612	0.59096	0.59122	0.228251	0.999998	1380	0	0.38612
Tm4sf4	GATA	1	0	0.35746	0.50446	0.297173	0.999998	1189	2	-0.12325	0.59115	0.59145	0.228082	0.999998	1381	0	-0.12325
Zscan29	TR	0	0	0.99939	0.99934	0.000286729	0.999998	2436	0	0.53527	0.59134	0.59167	0.22792	0.999998	1382	0	0.53527
Phf8	TR	0	0	0.072364	0.17125	0.766369	0.948609	438	2	-0.17826	0.59173	0.59198	0.227693	0.999998	1383	0	-0.17826
Ell2	TR	0	0	0.42451	0.56768	0.245896	0.999998	1339	1	0.19736	0.59251	0.59265	0.227202	0.999998	1384	0	0.19736
Myo18b	TR	0	0	0.74901	0.76468	0.11652	0.999998	1804	1	0.34511	0.59328	0.59346	0.226609	0.999998	1385	0	0.34511
Zfp35	TR	0	0	0.4782	0.61983	0.207727	0.999998	1461	2	0.18911	0.59347	0.59364	0.226477	0.999998	1386	0	0.18911
Sox4	TR	0	0	0.4276	0.5704	0.24382	0.999998	1347	1	0.037401	0.59386	0.59401	0.226206	0.999998	1387	0	0.037401
S100a10	GATA	0	0	0.53174	0.65069	0.186626	0.999998	1530	1	0.15243	0.59425	0.59441	0.225914	0.999998	1388	0	0.15243
St3gal2	GATA	0	0	0.94836	0.94887	0.0227933	0.999998	2294	0	0.22688	0.59463	0.59481	0.225622	0.999998	1389	0	0.22688
Zfp938	TR	0	0	0.031407	0.092685	1.03299	0.882132	257	3	-0.40514	0.59579	0.59594	0.224797	0.999998	1390	0	-0.40514
Upf1	TR	0	0	0.95328	0.95359	0.0206383	0.999998	2307	0	0.29112	0.59598	0.59611	0.224674	0.999998	1391	0	0.29112
Micalcl	GATA	0	0	0.326	0.47604	0.322357	0.999998	1130	2	0.18196	0.59617	0.5963	0.224535	0.999998	1392	0	0.18196
Pbxip1	TR	0	0	0.13305	0.26796	0.57193	0.999416	642	2	0.23243	0.59636	0.59655	0.224353	0.999998	1393	0	0.23243
Zdhhc25	TR	0	0	0.26959	0.4257	0.370896	0.999998	1010	2	-0.30016	0.59675	0.59708	0.223967	0.999998	1394	0	-0.30016
Ppp1r14c	GATA	0	0	0.94058	0.94124	0.0262996	0.999998	2278	0	0.19018	0.59809	0.5983	0.223081	0.999998	1395	0	0.19018
Hdac3	TR	0	0	0.83264	0.8331	0.0793029	0.999998	1995	1	0.14186	0.59828	0.59845	0.222972	0.999998	1396	0	0.14186
Btrc	TR	0	0	0.83503	0.83547	0.0780691	0.999998	2000	1	0.13611	0.59904	0.59928	0.22237	0.999998	1397	0	0.13611
Fgf16	GATA	0	0	0.21214	0.37453	0.426513	0.999998	889	1	0.23245	0.59924	0.59946	0.22224	0.999998	1398	0	0.23245
Cdh3	GATA	0	0	0.11826	0.24509	0.610674	0.999416	595	1	-0.0063444	0.59943	0.59966	0.222095	0.999998	1399	0	-0.0063444
Zfp382	TR	0	0	0.42605	0.56904	0.244857	0.999998	1343	1	0.048124	0.59962	0.59977	0.222015	0.999998	1400	0	0.048124
Asf1b	TR	0	0	0.46691	0.60873	0.215575	0.999998	1435	2	-0.14754	0.59981	0.59995	0.221885	0.999998	1401	0	-0.14754
Kcnh7	GATA	0	0	0.18664	0.35038	0.455461	0.999998	837	3	-0.35269	0.60038	0.60059	0.221422	0.999998	1402	0	-0.35269
Rnf14	TR	0	0	0.021283	0.065994	1.1805	0.799096	200	2	-0.21605	0.60076	0.60094	0.221169	0.999998	1403	0	-0.21605
Ddx42	TR	0	0	0.34895	0.49678	0.303836	0.999998	1173	2	0.26132	0.60095	0.60114	0.221024	0.999998	1404	0	0.26132
Ankrd27	TR	0	0	0.31229	0.46373	0.333735	0.999998	1098	2	0.12827	0.6019	0.60216	0.220288	0.999998	1405	0	0.12827
Shfm1	TR	0	0	0.19884	0.36233	0.440896	0.999998	862	2	0.28463	0.60209	0.60234	0.220158	0.999998	1406	0	0.28463
Ddx60	GATA	0	0	0.87544	0.87558	0.0577042	0.999998	2107	0	-0.01675	0.60228	0.6025	0.220043	0.999998	1407	0	-0.01675
Rbmx	TR	0	0	0.35196	0.49963	0.301351	0.999998	1181	2	0.38759	0.60417	0.60436	0.218704	0.999998	1408	0	0.38759
Zfp948	TR	1	0	0.79065	0.79583	0.0991797	0.999998	1895	1	0.23734	0.60436	0.60451	0.218597	0.999998	1409	0	0.23734
Whsc1	TR	0	0	0.61445	0.68793	0.162456	0.999998	1606	1	0.18711	0.60455	0.60468	0.218474	0.999998	1410	0	0.18711
Ppp6c	GATA	0	1	0.0047852	0.019492	1.71014	0.668523	71	2	0.010455	0.60474	0.60489	0.218324	0.999998	1411	0	0.010455
Prr12	TR	0	0	0.75779	0.7707	0.113115	0.999998	1829	1	0.20893	0.60512	0.60524	0.218072	0.999998	1412	0	0.20893
Rnf181	TR	0	0	0.97413	0.97403	0.0114277	0.999998	2359	0	0.32558	0.60606	0.60627	0.217334	0.999998	1413	0	0.32558
Rbx1	TR	0	0	0.13907	0.27735	0.556972	0.999416	672	3	-0.17449	0.60756	0.60778	0.216254	0.999998	1414	0	-0.17449
Pwp1	TR	0	0	0.31383	0.46522	0.332342	0.999998	1100	2	0.21755	0.60831	0.60858	0.215682	0.999998	1415	0	0.21755
Fign	GATA	0	0	0.24541	0.40383	0.393801	0.999998	954	1	-0.091968	0.60869	0.60893	0.215433	0.999998	1416	0	-0.091968
Phactr2	GATA	0	0	0.5265	0.64854	0.188063	0.999998	1527	1	-0.2176	0.60887	0.6091	0.215311	0.999998	1417	0	-0.2176
En1	TR	0	0	0.94735	0.94785	0.0232604	0.999998	2290	0	0.031287	0.60925	0.6095	0.215026	0.999998	1418	0	0.031287
Abcc1	GATA	0	0	0.095451	0.20864	0.680602	0.98996	515	3	-0.21546	0.60962	0.60982	0.214798	0.999998	1419	0	-0.21546
Npm1	TR	0	0	0.85009	0.85034	0.0704074	0.999998	2045	0	0.1845	0.60981	0.60999	0.214677	0.999998	1420	0	0.1845
Fndc7	GATA	0	0	0.91983	0.91994	0.0362405	0.999998	2214	0	0.21987	0.60999	0.61019	0.214535	0.999998	1421	0	0.21987
Gria1	GATA	0	0	0.10662	0.22636	0.6452	0.994143	553	3	-0.39436	0.61018	0.61033	0.214435	0.999998	1422	0	-0.39436
Pdlim4	TR	0	0	0.41848	0.56217	0.250132	0.999998	1323	2	0.12127	0.61055	0.61066	0.214201	0.999998	1423	0	0.12127
Neurod4	TR	0	0	0.067094	0.1625	0.789147	0.944298	420	3	-0.10386	0.61093	0.61103	0.213937	0.999998	1424	0	-0.10386
Ccdc136	TR	0	0	0.42986	0.57252	0.242209	0.999998	1351	2	-0.26499	0.61111	0.61124	0.213788	0.999998	1425	0	-0.26499
Ndc80	TR	0	0	0.28862	0.4424	0.354185	0.999998	1045	2	-0.29332	0.6113	0.61144	0.213646	0.999998	1426	0	-0.29332
Paqr9	GATA	0	0	0.83783	0.8384	0.0765487	0.999998	2009	1	0.017555	0.61167	0.61183	0.213369	0.999998	1427	0	0.017555
Tet2	TR	0	0	0.76547	0.77645	0.109887	0.999998	1841	1	0.27512	0.61186	0.61209	0.213185	0.999998	1428	0	0.27512
Yap1	TR	0	0	0.00068065	0.003212	2.49322	0.436469	18	4	-0.79832	0.6126	0.61273	0.212731	0.999998	1429	0	-0.79832
Smad2	TR	0	0	0.90056	0.90112	0.0452174	0.999998	2181	0	0.039498	0.61316	0.61331	0.21232	0.999998	1430	0	0.039498
Ctnnal1	GATA	0	0	0.46288	0.60467	0.218482	0.999998	1422	1	0.38148	0.61353	0.61372	0.21203	0.999998	1431	0	0.38148
Coro2b	GATA	0	0	0.32918	0.47891	0.319746	0.999998	1135	2	0.04064	0.61371	0.61392	0.211888	0.999998	1432	0	0.04064
Ablim3	TR	1	0	0.060678	0.15213	0.817785	0.935853	394	2	0.047135	0.6139	0.6141	0.211761	0.999998	1433	0	0.047135
Zbtb38	TR	0	0	0.095569	0.20885	0.680166	0.98996	516	2	-0.1455	0.61464	0.61484	0.211238	0.999998	1434	0	-0.1455
Setdb2	TR	0	0	0.18013	0.34067	0.467666	0.999998	815	2	-0.065256	0.61501	0.61522	0.21097	0.999998	1435	0	-0.065256
Skil	TR	0	0	0.13475	0.27072	0.56748	0.999416	648	3	-0.02957	0.61538	0.61561	0.210694	0.999998	1436	0	-0.02957
Tcf20	TR	0	0	0.30561	0.45785	0.339277	0.999998	1081	2	-0.12944	0.61574	0.61595	0.210455	0.999998	1437	0	-0.12944
Smu1	TR	0	0	0.11381	0.23779	0.623806	0.994508	584	3	-0.39522	0.6163	0.61641	0.21013	0.999998	1438	0	-0.39522
Hmgn1	TR	0	0	0.056354	0.14502	0.838572	0.933707	379	3	-0.050263	0.61648	0.61658	0.210011	0.999998	1439	0	-0.050263
Bcor	TR	0	0	0.74745	0.76366	0.1171	0.999998	1799	1	-0.0024701	0.61777	0.61781	0.209145	0.999998	1440	0	-0.0024701
Eif2ak2	TR	0	0	0.05572	0.14395	0.841788	0.933707	376	2	-0.10056	0.61795	0.61798	0.209026	0.999998	1441	0	-0.10056
Cdc40	TR	0	1	0.031682	0.093361	1.02983	0.884956	258	3	-0.212	0.61905	0.619	0.208309	0.999998	1442	0	-0.212
Abca4	GATA	0	0	0.36702	0.51336	0.289578	0.999998	1212	1	0.10913	0.61923	0.61918	0.208183	0.999998	1443	0	0.10913
Tm2d1	GATA	0	0	0.11795	0.24461	0.611526	0.999416	593	3	-0.45983	0.61942	0.61938	0.208043	0.999998	1444	0	-0.45983
Zfp809	TR	0	0	0.7199	0.74547	0.12757	0.999998	1746	1	0.24678	0.61996	0.61994	0.20765	0.999998	1445	0	0.24678
Uso1	TR	0	0	0.83493	0.83539	0.0781107	0.999998	1999	1	0.21142	0.62033	0.6204	0.207328	0.999998	1446	0	0.21142
Ncoa6	TR	1	0	0.48491	0.62637	0.203169	0.999998	1468	1	0.58895	0.62051	0.62059	0.207195	0.999998	1447	0	0.58895
Il10rb	GATA	0	0	0.026864	0.080704	1.0931	0.837578	235	2	0.12927	0.62179	0.62177	0.20637	0.999998	1448	0	0.12927
Huwe1	TR	0	0	0.39256	0.53751	0.269613	0.999998	1268	1	0.12886	0.62215	0.62215	0.206105	0.999998	1449	0	0.12886
Wdr33	TR	0	0	0.72032	0.74577	0.127395	0.999998	1747	1	0.18938	0.62233	0.62233	0.205979	0.999998	1450	0	0.18938
Smarcd1	TR	1	0	0.022055	0.068038	1.16725	0.799096	206	4	-0.51564	0.6227	0.62269	0.205728	0.999998	1451	0	-0.51564
Prmt7	TR	0	0	0.60568	0.68379	0.165077	0.999998	1596	1	0.079934	0.62288	0.6229	0.205582	0.999998	1452	0	0.079934
Dtwd2	GATA	0	0	0.43019	0.57286	0.241952	0.999998	1353	2	-0.28492	0.62397	0.62383	0.204934	0.999998	1453	0	-0.28492
Psip1	TR	0	0	0.26903	0.42516	0.371448	0.999998	1007	1	0.35222	0.62451	0.62438	0.204551	0.999998	1454	0	0.35222
Strn	TR	0	0	0.27967	0.4346	0.36191	0.999998	1030	2	-0.23936	0.62469	0.62458	0.204412	0.999998	1455	0	-0.23936
Nbn	TR	0	0	0.65875	0.71032	0.148546	0.999998	1661	1	0.065629	0.62505	0.62493	0.204169	0.999998	1456	0	0.065629
Ybx1	TR	0	0	0.76474	0.77594	0.110172	0.999998	1839	1	0.099553	0.62559	0.62543	0.203821	0.999998	1457	0	0.099553
Rhox12	TR	0	0	0.95215	0.95252	0.0211259	0.999998	2303	0	0.12161	0.62613	0.62597	0.203446	0.999998	1458	0	0.12161
Ptpn21	GATA	0	0	0.72607	0.74943	0.125269	0.999998	1762	1	-0.070535	0.62631	0.62608	0.20337	0.999998	1459	0	-0.070535
Tox	TR	0	0	0.89954	0.90007	0.0457237	0.999998	2179	0	0.10446	0.62649	0.6263	0.203218	0.999998	1460	0	0.10446
Ncbp2	TR	0	0	0.10394	0.2222	0.653256	0.994143	543	3	-0.11183	0.62667	0.62654	0.203051	0.999998	1461	0	-0.11183
Ecd	TR	0	0	0.14373	0.28477	0.545506	0.999416	692	2	0.036199	0.62685	0.62674	0.202913	0.999998	1462	0	0.036199
Atad3a	TR	0	0	0.10249	0.21991	0.657755	0.994143	540	3	-0.14062	0.62703	0.6269	0.202802	0.999998	1463	0	-0.14062
Atf4	TR	0	0	0.19634	0.36014	0.443529	0.999998	858	2	0.1112	0.62739	0.62727	0.202545	0.999998	1464	0	0.1112
Mafk	TR	0	0	0.62523	0.6928	0.159392	0.999998	1622	1	0.19936	0.62829	0.62818	0.201916	0.999998	1465	0	0.19936
Mcm9	TR	0	0	0.82098	0.82233	0.0849539	0.999998	1961	1	0.38134	0.62865	0.62852	0.201681	0.999998	1466	0	0.38134
Trim25	TR	0	0	0.97829	0.97818	0.00958122	0.999998	2378	0	0.26118	0.62883	0.62869	0.201563	0.999998	1467	0	0.26118
Baz2a	TR	0	0	0.06005	0.15108	0.820793	0.935853	390	3	-0.46046	0.62936	0.62923	0.201191	0.999998	1468	0	-0.46046
Arid5b	TR	1	0	0.74784	0.76398	0.116918	0.999998	1800	1	0.21383	0.62954	0.62943	0.201053	0.999998	1469	0	0.21383
Camk1d	TR	0	0	0.045929	0.12727	0.895274	0.925417	334	2	0.050943	0.6299	0.62984	0.20077	0.999998	1470	0	0.050943
Hbp1	TR	0	0	0.87319	0.87353	0.0587222	0.999998	2101	0	0.09492	0.63026	0.63019	0.200528	0.999998	1471	0	0.09492
Dnmt1	TR	0	0	0.82656	0.82741	0.0822792	0.999998	1977	1	0.13383	0.63044	0.63036	0.200411	0.999998	1472	0	0.13383
Prdm11	TR	1	0	0.1517	0.29727	0.526849	0.999998	726	2	-0.10687	0.63061	0.63052	0.200301	0.999998	1473	0	-0.10687
Fhl2	TR	0	0	0.24411	0.40263	0.395094	0.999998	951	2	0.094378	0.63115	0.63104	0.199943	0.999998	1474	0	0.094378
Wdr55	TR	1	0	0.0038795	0.016011	1.79558	0.644365	57	2	0.031418	0.63133	0.63124	0.199805	0.999998	1475	0	0.031418
Rlf	GATA	0	0	0.44309	0.58538	0.232562	0.999998	1384	1	0.14027	0.63151	0.63141	0.199689	0.999998	1476	0	0.14027
Zbtb33	TR	0	0	0.15663	0.30501	0.515686	0.999998	740	3	-0.17527	0.63239	0.6323	0.199077	0.999998	1477	0	-0.17527
Cdk6	TR	0	0	0.46578	0.60745	0.216489	0.999998	1431	2	-0.32573	0.63275	0.63268	0.198816	0.999998	1478	0	-0.32573
Fos	TR	0	0	0.41401	0.55793	0.25342	0.999998	1315	2	-0.034679	0.6331	0.63306	0.198555	0.999998	1479	0	-0.034679
Pea15a	GATA	0	0	0.68617	0.7253	0.139482	0.999998	1699	1	0.29479	0.63399	0.63392	0.197966	0.999998	1480	0	0.29479
Sh3tc2	GATA	0	0	0.14696	0.28981	0.537887	0.999416	706	1	0.11051	0.6347	0.63456	0.197527	0.999998	1481	0	0.11051
Psmc3	TR	0	0	0.71476	0.74224	0.129456	0.999998	1741	1	0.17707	0.63611	0.63602	0.196529	0.999998	1482	0	0.17707
Coro7	TR	0	0	0.52409	0.6476	0.188693	0.999998	1526	1	0.096492	0.63629	0.63619	0.196413	0.999998	1483	0	0.096492
Ssbp2	TR	0	0	0.22466	0.38555	0.413919	0.999998	915	2	-0.13496	0.63699	0.6369	0.195929	0.999998	1484	0	-0.13496
Wdr76	TR	0	0	0.82359	0.82474	0.0836829	0.999998	1965	1	0.15205	0.63734	0.63726	0.195683	0.999998	1485	0	0.15205
Barhl1	TR	0	0	0.81283	0.81483	0.088933	0.999998	1941	1	0.39989	0.63787	0.6378	0.195315	0.999998	1486	0	0.39989
Espnl	TR	0	0	0.42708	0.56988	0.244217	0.999998	1346	1	0.35949	0.63874	0.63875	0.194669	0.999998	1487	0	0.35949
Cdx1	TR	0	0	0.57296	0.66878	0.174717	0.999998	1570	1	0.26707	0.63892	0.63889	0.194574	0.999998	1488	0	0.26707
Lhx2	TR	0	0	0.33353	0.48291	0.316134	0.999998	1140	2	-0.11057	0.63997	0.63986	0.193915	0.999998	1489	0	-0.11057
Dnajc2	TR	0	0	0.46967	0.61139	0.213682	0.999998	1443	1	0.34264	0.64014	0.64	0.19382	0.999998	1490	0	0.34264
Fam184a	TR	0	0	0.30861	0.46047	0.336799	0.999998	1085	2	0.37962	0.64032	0.64018	0.193698	0.999998	1491	0	0.37962
Srgap1	GATA	0	0	0.13985	0.27854	0.555112	0.999416	674	2	0.041118	0.64154	0.64148	0.192817	0.999998	1492	0	0.041118
Hsf2	TR	0	0	0.20541	0.3682	0.433916	0.999998	874	2	-0.082669	0.64171	0.64163	0.192715	0.999998	1493	0	-0.082669
Ncs1	TR	0	0	0.67703	0.72021	0.142541	0.999998	1686	1	0.17289	0.64188	0.64181	0.192594	0.999998	1494	0	0.17289
Kif20b	TR	0	0	0.045536	0.12655	0.897738	0.925417	333	1	-0.10077	0.64206	0.64198	0.192479	0.999998	1495	0	-0.10077
Ddx19b	TR	0	0	0.13905	0.27733	0.557003	0.999416	671	2	0.2167	0.6424	0.64239	0.192201	0.999998	1496	0	0.2167
Nek1	TR	0	0	0.0002045	0.0010747	2.96871	0.238974	11	2	-0.17799	0.64258	0.64257	0.19208	0.999998	1497	0	-0.17799
Sf3b3	TR	0	0	0.73714	0.75669	0.121082	0.999998	1784	1	-0.12691	0.6431	0.64304	0.191762	0.999998	1498	0	-0.12691
Hey2	TR	0	0	0.17577	0.33411	0.476111	0.999998	801	3	-0.35804	0.64327	0.64321	0.191647	0.999998	1499	0	-0.35804
H1f0	TR	0	0	0.022945	0.070301	1.15304	0.799096	215	4	-0.55732	0.64345	0.64339	0.191526	0.999998	1500	0	-0.55732
Negr1	GATA	0	0	0.041989	0.11915	0.923906	0.920388	316	1	0.010812	0.64483	0.64483	0.190555	0.999998	1501	0	0.010812
Myo18a	TR	0	0	0.015238	0.050086	1.30028	0.799096	149	4	-0.55971	0.64517	0.64513	0.190353	0.999998	1502	0	-0.55971
Zbtb4	TR	0	0	0.20844	0.37095	0.430685	0.999998	882	1	-0.075015	0.64621	0.6462	0.189633	0.999998	1503	0	-0.075015
Esrrb	TR	0	0	0.73254	0.7537	0.122801	0.999998	1776	1	0.21942	0.64638	0.64646	0.189458	0.999998	1504	0	0.21942
Zfp628	TR	0	0	0.92841	0.92865	0.0321479	0.999998	2241	0	0.17183	0.64655	0.64661	0.189358	0.999998	1505	0	0.17183
Ulk2	TR	0	0	0.33906	0.48796	0.311616	0.999998	1151	2	-0.076227	0.6469	0.64692	0.189149	0.999998	1506	0	-0.076227
Trim41	TR	0	0	0.35064	0.49843	0.302396	0.999998	1179	1	0.24541	0.64724	0.6473	0.188894	0.999998	1507	0	0.24541
Psmc1	TR	1	0	0.27874	0.4338	0.36271	0.999998	1027	1	0.32586	0.64741	0.64745	0.188794	0.999998	1508	0	0.32586
Nek2	TR	0	0	0.075067	0.17547	0.755797	0.948609	449	3	-0.14155	0.64758	0.64761	0.188686	0.999998	1509	0	-0.14155
Snw1	TR	0	0	0.0042919	0.017663	1.75294	0.644365	65	3	-0.60797	0.6481	0.64812	0.188345	0.999998	1510	0	-0.60797
Slc16a12	GATA	0	0	0.74797	0.76404	0.116884	0.999998	1801	1	0.37483	0.64827	0.64832	0.188211	0.999998	1511	0	0.37483
Kdm3b	TR	0	0	0.019272	0.06093	1.21517	0.799096	183	2	0.047085	0.64844	0.64847	0.18811	0.999998	1512	0	0.047085
Btaf1	TR	0	1	0.0057295	0.023233	1.63389	0.684659	83	2	-0.36439	0.64861	0.64864	0.187996	0.999998	1513	0	-0.36439
Aatf	TR	0	0	0.0040216	0.01657	1.78068	0.644365	60	5	-0.54293	0.64895	0.64898	0.187769	0.999998	1514	0	-0.54293
Rabep1	TR	0	0	0.0042301	0.017404	1.75935	0.644365	62	4	-0.64476	0.64946	0.64952	0.187407	0.999998	1515	0	-0.64476
Zfp248	GATA	0	0	0.22181	0.38298	0.416824	0.999998	910	2	-0.2353	0.64963	0.64978	0.187234	0.999998	1516	0	-0.2353
Myh9	TR	0	0	0.45279	0.59484	0.2256	0.999998	1398	2	-0.14326	0.64998	0.65011	0.187013	0.999998	1517	0	-0.14326
Ppp5c	TR	0	0	0.54208	0.65518	0.183639	0.999998	1541	1	0.47878	0.65015	0.6503	0.186886	0.999998	1518	0	0.47878
Camk2g	TR	0	0	0.64014	0.7005	0.154592	0.999998	1638	1	-0.10311	0.65032	0.65044	0.186793	0.999998	1519	0	-0.10311
Zfp637	TR	0	0	0.064653	0.15858	0.799752	0.939168	413	3	-0.047779	0.65049	0.65058	0.186699	0.999998	1520	0	-0.047779
Tmod1	GATA	0	0	0.94742	0.94794	0.0232192	0.999998	2291	0	0.24184	0.65066	0.65071	0.186613	0.999998	1521	0	0.24184
Xpo1	GATA	0	0	0.7041	0.73581	0.133234	0.999998	1727	1	0.01881	0.65083	0.65088	0.186499	0.999998	1522	0	0.01881
Pcgf3	TR	0	0	0.016048	0.052191	1.2824	0.799096	154	2	0.13063	0.65117	0.6512	0.186286	0.999998	1523	0	0.13063
Ciao1	TR	0	0	0.85326	0.85342	0.0688372	0.999998	2051	0	0.24411	0.65134	0.65136	0.186179	0.999998	1524	0	0.24411
Lonrf1	GATA	0	0	0.64878	0.705	0.151811	0.999998	1651	1	-0.22629	0.65151	0.65153	0.186066	0.999998	1525	0	-0.22629
Elavl1	TR	0	0	0.31713	0.46819	0.329578	0.999998	1107	2	0.12888	0.65168	0.65165	0.185986	0.999998	1526	0	0.12888
Gdnf	GATA	0	0	0.39025	0.53527	0.271427	0.999998	1260	2	0.31023	0.65219	0.6521	0.185686	0.999998	1527	0	0.31023
Mgea5	TR	0	0	0.55889	0.66249	0.178821	0.999998	1552	1	0.027349	0.65236	0.65227	0.185573	0.999998	1528	0	0.027349
Cdk10	TR	0	0	0.66439	0.71334	0.146703	0.999998	1671	1	-0.027595	0.65253	0.65248	0.185433	0.999998	1529	0	-0.027595
Lrrcc1	TR	0	0	0.12044	0.2485	0.604674	0.999416	601	2	-0.07776	0.65287	0.65279	0.185227	0.999998	1530	0	-0.07776
Klf5	TR	0	0	0.25775	0.4149	0.382057	0.999998	986	2	-0.043954	0.65371	0.6537	0.184622	0.999998	1531	0	-0.043954
Tox3	TR	0	0	0.052458	0.13851	0.858519	0.925702	366	3	-0.20923	0.65456	0.65465	0.183991	0.999998	1532	0	-0.20923
Rb1cc1	TR	0	0	0.68679	0.72565	0.139273	0.999998	1700	1	-0.0018651	0.6554	0.65542	0.18348	0.999998	1533	0	-0.0018651
Zfp459	TR	0	0	0.38605	0.53117	0.274766	0.999998	1255	1	-0.21528	0.6559	0.65597	0.183116	0.999998	1534	0	-0.21528
Usf2	TR	0	0	0.75578	0.7693	0.113904	0.999998	1824	1	0.41236	0.65607	0.65619	0.18297	0.999998	1535	0	0.41236
Hdgf	TR	0	0	0.02323	0.071082	1.14824	0.799096	217	2	-0.30142	0.65657	0.65669	0.18264	0.999998	1536	0	-0.30142
Phf7	TR	0	0	0.8874	0.88734	0.0519099	0.999998	2138	0	0.16332	0.65674	0.65683	0.182547	0.999998	1537	0	0.16332
Ankrd29	GATA	0	0	0.75717	0.77026	0.113363	0.999998	1827	1	0.071087	0.65725	0.65739	0.182177	0.999998	1538	0	0.071087
Eda2r	GATA	1	0	0.1894	0.35415	0.450813	0.999998	847	2	0.039961	0.65741	0.65753	0.182084	0.999998	1539	0	0.039961
Sub1	TR	0	0	0.26619	0.42262	0.37405	0.999998	999	1	0.036077	0.65775	0.65782	0.181893	0.999998	1540	0	0.036077
Unc5b	GATA	0	0	0.10029	0.21637	0.664803	0.98996	534	2	0.0079965	0.65825	0.65832	0.181563	0.999998	1541	0	0.0079965
Carhsp1	TR	0	0	0.77448	0.78312	0.106172	0.999998	1859	1	0.070711	0.65858	0.65863	0.181358	0.999998	1542	0	0.070711
Ssb	TR	0	0	0.030239	0.089495	1.0482	0.872135	251	2	-0.11016	0.65875	0.65879	0.181253	0.999998	1543	0	-0.11016
Rel	TR	1	0	0.20072	0.36402	0.438875	0.999998	865	2	-0.28751	0.65959	0.65958	0.180733	0.999998	1544	0	-0.28751
Nsd1	TR	0	0	0.19822	0.3618	0.441531	0.999998	861	2	-0.14385	0.65975	0.65974	0.180627	0.999998	1545	0	-0.14385
Cdc42se2	GATA	0	0	0.1267	0.25801	0.588363	0.999416	627	2	-0.27744	0.65992	0.65989	0.180528	0.999998	1546	0	-0.27744
Cd93	TR	0	0	0.55348	0.66012	0.180377	0.999998	1548	1	0.058411	0.66008	0.66004	0.18043	0.999998	1547	0	0.058411
Cnot6	TR	0	0	0.40007	0.54446	0.264034	0.999998	1281	2	-0.23887	0.66075	0.66075	0.179963	0.999998	1548	0	-0.23887
Srrm2	TR	0	0	0.0043102	0.01776	1.75056	0.644365	66	2	0.1589	0.66092	0.66097	0.179818	0.999998	1549	0	0.1589
Csde1	TR	1	0	0.060464	0.15176	0.818843	0.935853	393	3	-0.3256	0.66158	0.66166	0.179365	0.999998	1550	0	-0.3256
Hltf	TR	0	0	0.37894	0.52438	0.280354	0.999998	1237	1	0.11963	0.66175	0.66181	0.179267	0.999998	1551	0	0.11963
Mdm2	TR	0	1	0.00077548	0.003637	2.43926	0.468213	19	3	-0.63427	0.66191	0.66197	0.179162	0.999998	1552	0	-0.63427
Lama4	TR	0	0	0.97156	0.97144	0.012584	0.999998	2355	0	0.28581	0.66208	0.66216	0.179037	0.999998	1553	0	0.28581
Cand1	GATA	0	0	0.43627	0.57891	0.237389	0.999998	1367	2	-0.20597	0.66224	0.66238	0.178893	0.999998	1554	0	-0.20597
Tnfrsf12a	GATA	0	0	0.21582	0.3777	0.422853	0.999998	899	1	-0.041671	0.66241	0.6625	0.178814	0.999998	1555	0	-0.041671
Brd4	TR	1	0	0.17845	0.33812	0.470929	0.999998	809	2	-0.063738	0.66257	0.66262	0.178735	0.999998	1556	0	-0.063738
Nampt	GATA	0	0	0.47771	0.61936	0.208057	0.999998	1459	2	-0.20658	0.66307	0.6631	0.178421	0.999998	1557	0	-0.20658
Smarcal1	TR	0	0	0.25089	0.40854	0.388765	0.999998	972	1	0.25227	0.6634	0.66344	0.178198	0.999998	1558	0	0.25227
Pxn	TR	0	0	0.81323	0.81521	0.0887305	0.999998	1944	1	0.10203	0.66356	0.66359	0.1781	0.999998	1559	0	0.10203
Rnf5	TR	0	0	0.88905	0.88914	0.0510299	0.999998	2145	0	0.29493	0.66455	0.66464	0.177414	0.999998	1560	0	0.29493
Clock	TR	0	0	0.04067	0.11594	0.935767	0.920388	306	4	-0.49029	0.66505	0.66511	0.177107	0.999998	1561	0	-0.49029
Ssbp4	TR	0	0	0.14344	0.28428	0.546254	0.999416	690	2	0.36399	0.66521	0.66528	0.176996	0.999998	1562	0	0.36399
Map3k4	TR	0	0	0.019866	0.062428	1.20462	0.799096	190	3	-0.5211	0.66538	0.66545	0.176885	0.999998	1563	0	-0.5211
Cp	GATA	0	0	0.089519	0.19903	0.701081	0.973634	500	2	-0.14347	0.66554	0.66559	0.176793	0.999998	1564	0	-0.14347
Zfp64	TR	0	0	0.38024	0.52567	0.279287	0.999998	1240	2	-0.20209	0.66587	0.66584	0.17663	0.999998	1565	0	-0.20209
Ep400	TR	0	0	0.9743	0.9742	0.0113519	0.999998	2361	0	0.24035	0.66603	0.66598	0.176539	0.999998	1566	0	0.24035
Rbfox1	TR	0	0	0.27624	0.43165	0.364868	0.999998	1022	1	-0.075199	0.6662	0.66609	0.176467	0.999998	1567	0	-0.075199
Plekhh1	GATA	0	0	0.035145	0.10224	0.990379	0.892141	280	4	-0.56252	0.66685	0.66676	0.17603	0.999998	1568	0	-0.56252
Olfml2b	GATA	0	0	0.88957	0.88967	0.0507711	0.999998	2146	0	0.046675	0.66718	0.66707	0.175829	0.999998	1569	0	0.046675
Slc25a13	GATA	0	0	0.24258	0.40117	0.396672	0.999998	948	2	-0.0061051	0.66734	0.66726	0.175705	0.999998	1570	0	-0.0061051
Mark3	TR	0	0	0.056562	0.14539	0.837465	0.933707	380	3	-0.33885	0.66751	0.66743	0.175594	0.999998	1571	0	-0.33885
Asxl1	TR	0	0	0.45002	0.59198	0.227693	0.999998	1393	2	-0.28236	0.66767	0.66763	0.175464	0.999998	1572	0	-0.28236
Trim27	TR	0	0	0.32868	0.4784	0.320209	0.999998	1134	2	-0.20403	0.66897	0.66877	0.174723	0.999998	1573	0	-0.20403
Rbms1	TR	1	0	0.10119	0.21778	0.661982	0.991952	537	2	0.28326	0.66946	0.66924	0.174418	0.999998	1574	0	0.28326
Znhit3	TR	0	0	0.16496	0.318	0.497573	0.999998	768	3	-0.20648	0.67027	0.66992	0.173977	0.999998	1575	0	-0.20648
Atp4a	GATA	1	0	0.65287	0.70712	0.150507	0.999998	1654	1	0.20258	0.67157	0.67123	0.173129	0.999998	1576	0	0.20258
Cpsf1	TR	0	0	0.40142	0.54585	0.262927	0.999998	1287	1	0.039902	0.67238	0.67202	0.172618	0.999998	1577	0	0.039902
Csnk2a1	TR	0	0	0.15705	0.30573	0.514662	0.999998	741	3	-0.2709	0.67302	0.67269	0.172185	0.999998	1578	0	-0.2709
Mmp15	GATA	0	0	0.78514	0.79136	0.101626	0.999998	1884	1	0.043618	0.67334	0.67303	0.171966	0.999998	1579	0	0.043618
Rnf207	TR	0	1	0.0040058	0.016485	1.78291	0.644365	58	3	-0.53692	0.67351	0.67319	0.171862	0.999998	1580	0	-0.53692
Mlxipl	TR	0	0	0.80056	0.80397	0.0947602	0.999998	1913	1	0.32496	0.67383	0.67357	0.171617	0.999998	1581	0	0.32496
Ctla4	GATA	0	0	0.11609	0.24148	0.617119	0.999416	589	3	-0.44338	0.67415	0.67388	0.171417	0.999998	1582	0	-0.44338
Tbl1x	TR	0	0	0.18009	0.34061	0.467743	0.999998	814	1	-0.15833	0.67431	0.67407	0.171295	0.999998	1583	0	-0.15833
Polr3k	TR	0	0	0.17522	0.3333	0.477165	0.999998	800	2	-0.031655	0.67447	0.67421	0.171205	0.999998	1584	0	-0.031655
Ncoa3	TR	0	0	0.0014789	0.0063895	2.19453	0.531305	29	4	-0.94459	0.67479	0.67451	0.171012	0.999998	1585	0	-0.94459
Trp53bp1	TR	0	0	0.17741	0.33668	0.472783	0.999998	803	3	-0.34687	0.67575	0.67557	0.17033	0.999998	1586	0	-0.34687
Ctnna1	GATA	0	0	0.7451	0.76203	0.118028	0.999998	1795	1	0.016567	0.67591	0.67575	0.170214	0.999998	1587	0	0.016567
Fat1	TR	0	0	0.34744	0.49555	0.304913	0.999998	1168	2	-0.19582	0.67607	0.67588	0.17013	0.999998	1588	0	-0.19582
Zfp58	TR	0	0	0.10783	0.22836	0.64138	0.994143	559	2	-0.31396	0.67655	0.67639	0.169803	0.999998	1589	0	-0.31396
Ankrd28	TR	0	0	0.48984	0.63116	0.199861	0.999998	1480	1	-0.048121	0.67671	0.67659	0.169674	0.999998	1590	0	-0.048121
Odf2l	TR	0	0	0.85531	0.8556	0.0677292	0.999998	2057	0	0.24039	0.67687	0.67671	0.169597	0.999998	1591	0	0.24039
Sqstm1	TR	0	0	0.13024	0.26369	0.578906	0.999416	632	2	0.035801	0.67703	0.67686	0.169501	0.999998	1592	0	0.035801
Hipk2	TR	0	0	0.2496	0.40727	0.390118	0.999998	970	1	0.11483	0.67862	0.67851	0.168444	0.999998	1593	0	0.11483
Hoxc10	TR	0	0	0.91993	0.92	0.0362122	0.999998	2216	0	0.12374	0.67878	0.67867	0.168341	0.999998	1594	0	0.12374
Sap30	TR	0	0	0.31473	0.46615	0.331474	0.999998	1102	1	-0.016588	0.67926	0.6792	0.168002	0.999998	1595	0	-0.016588
Nr1h4	GATA	0	0	0.46895	0.61069	0.214179	0.999998	1440	1	0.22421	0.67973	0.67964	0.167721	0.999998	1596	0	0.22421
Rnf2	TR	0	0	0.16612	0.31984	0.495067	0.999998	771	2	-0.17699	0.67989	0.67978	0.167632	0.999998	1597	0	-0.17699
Tsc22d2	TR	0	0	0.4407	0.5832	0.234182	0.999998	1379	2	-0.041739	0.68005	0.6799	0.167555	0.999998	1598	0	-0.041739
Polr3g	GATA	0	0	0.97241	0.97226	0.0122176	0.999998	2356	0	0.20532	0.6821	0.68181	0.166337	0.999998	1599	0	0.20532
Kdm3a	TR	0	0	0.18519	0.34805	0.458358	0.999998	832	2	-0.15486	0.68289	0.68262	0.165821	0.999998	1600	0	-0.15486
Cdkn1b	TR	0	0	0.24863	0.40649	0.39095	0.999998	969	1	0.27419	0.6832	0.68296	0.165605	0.999998	1601	0	0.27419
Nr3c1	TR	0	0	0.23674	0.39608	0.402217	0.999998	938	2	-0.16229	0.68367	0.68341	0.165319	0.999998	1602	0	-0.16229
Snd1	TR	0	0	0.10776	0.22824	0.641608	0.994143	558	3	-0.20788	0.68383	0.68351	0.165255	0.999998	1603	0	-0.20788
Lims1	TR	0	0	0.13407	0.26962	0.569248	0.999416	645	3	-0.20002	0.68398	0.68366	0.16516	0.999998	1604	0	-0.20002
Tpm2	TR	0	0	0.081784	0.1863	0.729787	0.953232	478	3	0.048769	0.68445	0.68415	0.164849	0.999998	1605	0	0.048769
Supt7l	TR	1	0	0.22115	0.38246	0.417414	0.999998	909	1	0.23517	0.68461	0.68428	0.164766	0.999998	1606	0	0.23517
Pawr	TR	0	0	0.21314	0.37538	0.425529	0.999998	892	1	0.15236	0.68555	0.68522	0.16417	0.999998	1607	0	0.15236
Irx4	TR	0	0	0.38575	0.53092	0.274971	0.999998	1253	2	0.019711	0.6857	0.68536	0.164081	0.999998	1608	0	0.019711
Herpud2	GATA	0	0	0.87737	0.87745	0.0567776	0.999998	2114	0	0.041449	0.68601	0.68565	0.163898	0.999998	1609	0	0.041449
Nin	TR	0	0	0.19043	0.35504	0.449723	0.999998	849	1	0.10647	0.68617	0.68582	0.16379	0.999998	1610	0	0.10647
Limd1	TR	0	0	0.68834	0.72658	0.138717	0.999998	1704	1	-0.023643	0.68633	0.68597	0.163695	0.999998	1611	0	-0.023643
Wdr91	TR	0	0	0.58411	0.6739	0.171405	0.999998	1581	1	0.14517	0.68664	0.68628	0.163499	0.999998	1612	0	0.14517
Cstf2	TR	0	0	0.061166	0.15289	0.815621	0.935853	399	2	0.058992	0.68679	0.68645	0.163391	0.999998	1613	0	0.058992
Spag5	TR	0	0	0.22098	0.38234	0.41755	0.999998	908	2	0.25789	0.68695	0.68659	0.163303	0.999998	1614	0	0.25789
Zeb1	TR	0	0	0.39821	0.54269	0.265448	0.999998	1277	2	-0.15713	0.6871	0.68673	0.163214	0.999998	1615	0	-0.15713
Kif4	TR	0	0	0.26547	0.42199	0.374698	0.999998	998	2	0.3612	0.68803	0.68772	0.162588	0.999998	1616	0	0.3612
Zfp787	TR	0	0	0.082308	0.18716	0.727787	0.953232	479	1	0.18542	0.6885	0.6882	0.162285	0.999998	1617	0	0.18542
Wbscr17	GATA	0	0	0.33672	0.48576	0.313578	0.999998	1146	2	0.2825	0.68974	0.68943	0.16151	0.999998	1618	0	0.2825
Tcea3	TR	0	0	0.18182	0.34319	0.464465	0.999998	820	1	0.47423	0.68989	0.68957	0.161422	0.999998	1619	0	0.47423
Zfp68	TR	0	0	0.35235	0.49989	0.301126	0.999998	1182	2	-0.20611	0.6902	0.68991	0.161208	0.999998	1620	0	-0.20611
Ucp3	GATA	0	0	0.7759	0.78417	0.10559	0.999998	1860	1	0.13878	0.69051	0.69016	0.16105	0.999998	1621	0	0.13878
Actr3	TR	0	0	0.18283	0.34463	0.462647	0.999998	823	3	-0.36917	0.69158	0.69128	0.160346	0.999998	1622	0	-0.36917
Usp24	GATA	0	0	0.83612	0.83666	0.077451	0.999998	2005	1	-0.056837	0.69281	0.69256	0.159543	0.999998	1623	0	-0.056837
Nab1	TR	0	0	0.28033	0.43516	0.361351	0.999998	1031	2	0.30025	0.69296	0.6927	0.159455	0.999998	1624	0	0.30025
Hivep1	TR	0	0	0.41103	0.55507	0.255652	0.999998	1307	2	-0.076905	0.69311	0.69289	0.159336	0.999998	1625	0	-0.076905
Wdr5	TR	1	0	0.15161	0.29712	0.527068	0.999998	725	1	0.099501	0.69418	0.69393	0.158684	0.999998	1626	0	0.099501
Ppard	TR	0	0	0.39774	0.54219	0.265848	0.999998	1275	2	0.090179	0.69433	0.6941	0.158578	0.999998	1627	0	0.090179
Ptprf	GATA	0	0	0.15268	0.29885	0.524547	0.999998	729	1	0.023153	0.69464	0.69439	0.158397	0.999998	1628	0	0.023153
Zfp189	TR	0	0	0.95733	0.95743	0.018893	0.999998	2318	0	0.10876	0.69479	0.69457	0.158284	0.999998	1629	0	0.10876
Lsm3	GATA	0	0	0.49933	0.63751	0.195513	0.999998	1501	1	0.19207	0.69494	0.69468	0.158215	0.999998	1630	0	0.19207
Ryr2	GATA	0	0	0.46142	0.60332	0.219452	0.999998	1419	1	0.21743	0.69555	0.69525	0.157859	0.999998	1631	0	0.21743
Gtf2ird1	TR	0	0	0.88254	0.88264	0.0542164	0.999998	2130	0	0.25648	0.69585	0.69556	0.157665	0.999998	1632	0	0.25648
Apbb1	TR	0	0	0.070072	0.16749	0.776011	0.948609	428	3	-0.31686	0.69601	0.69569	0.157584	0.999998	1633	0	-0.31686
Snapc4	TR	0	0	0.31897	0.46983	0.328059	0.999998	1115	2	-0.15297	0.69691	0.69663	0.156998	0.999998	1634	0	-0.15297
Kif23	GATA	0	0	0.79895	0.80255	0.0955279	0.999998	1909	1	-0.097028	0.69707	0.69682	0.156879	0.999998	1635	0	-0.097028
Hr	GATA	0	0	0.34318	0.49169	0.308309	0.999998	1161	1	-0.0036442	0.69737	0.69712	0.156692	0.999998	1636	0	-0.0036442
Oxr1	TR	0	0	0.31696	0.468	0.329754	0.999998	1106	2	0.0014654	0.69782	0.69762	0.156381	0.999998	1637	0	0.0014654
Zfp148	TR	0	0	0.043401	0.12232	0.912503	0.920388	322	2	-0.21601	0.69812	0.69797	0.156163	0.999998	1638	0	-0.21601
Zbtb20	TR	0	1	0.018467	0.058898	1.2299	0.799096	176	1	-0.1328	0.69933	0.69918	0.155411	0.999998	1639	0	-0.1328
Acap2	TR	0	0	0.17708	0.33614	0.47348	0.999998	802	3	-0.3033	0.69978	0.6996	0.15515	0.999998	1640	0	-0.3033
Tsc22d3	TR	0	0	0.041253	0.11739	0.930369	0.920388	311	3	-0.16303	0.70038	0.7002	0.154778	0.999998	1641	0	-0.16303
Gramd4	GATA	0	0	0.18697	0.35094	0.454767	0.999998	840	3	-0.19089	0.70083	0.70069	0.154474	0.999998	1642	0	-0.19089
Klf12	TR	0	0	0.7251	0.74886	0.125599	0.999998	1759	1	-0.23323	0.70112	0.70098	0.154294	0.999998	1643	0	-0.23323
Fuca2	GATA	0	0	0.089381	0.19872	0.701758	0.973634	499	3	-0.40022	0.70232	0.70219	0.153545	0.999998	1644	0	-0.40022
Tshz1	TR	0	0	0.94061	0.94128	0.0262812	0.999998	2279	0	0.3034	0.70247	0.70234	0.153453	0.999998	1645	0	0.3034
Acot7	GATA	0	0	0.89544	0.89562	0.0478762	0.999998	2166	0	-0.11531	0.70291	0.70271	0.153224	0.999998	1646	0	-0.11531
Leprot	GATA	0	0	0.14229	0.28247	0.549028	0.999416	684	2	-0.20981	0.70366	0.70339	0.152804	0.999998	1647	0	-0.20981
Zcchc8	TR	0	0	0.033488	0.097992	1.00881	0.884956	269	4	-0.49727	0.70381	0.70354	0.152711	0.999998	1648	0	-0.49727
Asb10	TR	0	0	0.96722	0.96718	0.0144927	0.999998	2340	0	0.024008	0.7047	0.70443	0.152162	0.999998	1649	0	0.024008
Ephb4	GATA	0	0	0.1672	0.32143	0.492914	0.999998	773	3	-0.11583	0.70484	0.70452	0.152107	0.999998	1650	0	-0.11583
Baz1b	TR	0	0	0.11198	0.23494	0.629043	0.994143	577	1	-0.15979	0.70529	0.70488	0.151885	0.999998	1651	0	-0.15979
Tacc2	GATA	0	0	0.15196	0.29767	0.526265	0.999998	727	1	0.26019	0.70573	0.70538	0.151577	0.999998	1652	0	0.26019
Snai1	TR	0	0	0.95296	0.95328	0.0207795	0.999998	2305	0	0.32977	0.70588	0.70552	0.151491	0.999998	1653	0	0.32977
Cib4	TR	0	0	0.24567	0.40407	0.393543	0.999998	955	2	-0.35759	0.70691	0.70656	0.150851	0.999998	1654	0	-0.35759
Arhgef16	GATA	0	0	0.87392	0.87422	0.0583793	0.999998	2103	0	-0.12947	0.70706	0.70674	0.15074	0.999998	1655	0	-0.12947
Gtf3c4	TR	0	0	0.070826	0.16861	0.773117	0.948609	432	2	-0.20685	0.7072	0.70688	0.150654	0.999998	1656	0	-0.20685
Ppp1r3a	GATA	0	0	0.45507	0.59704	0.223997	0.999998	1404	2	0.082712	0.70764	0.70741	0.150329	0.999998	1657	0	0.082712
Terf2	TR	0	0	0.45442	0.59648	0.224404	0.999998	1400	2	-0.2086	0.70823	0.70797	0.149985	0.999998	1658	0	-0.2086
Spock3	GATA	0	0	0.79054	0.79573	0.0992343	0.999998	1894	1	0.0092052	0.70852	0.70828	0.149795	0.999998	1659	0	0.0092052
Foxn3	TR	0	0	0.91454	0.91477	0.0386881	0.999998	2206	0	0.050556	0.70867	0.70845	0.149691	0.999998	1660	0	0.050556
Gatad2b	TR	0	0	0.21649	0.37827	0.422198	0.999998	902	1	0.059946	0.70925	0.70902	0.149342	0.999998	1661	0	0.059946
Orc2	TR	0	0	0.35035	0.49822	0.302579	0.999998	1178	2	0.051744	0.70998	0.70977	0.148882	0.999998	1662	0	0.051744
Tsc22d1	TR	0	0	0.29295	0.44639	0.350286	0.999998	1055	1	0.21767	0.71013	0.70991	0.148797	0.999998	1663	0	0.21767
Rnf6	TR	0	0	0.016228	0.052689	1.27828	0.799096	159	3	-0.39826	0.71057	0.71034	0.148534	0.999998	1664	0	-0.39826
Klf7	TR	0	0	0.84746	0.84782	0.0716963	0.999998	2038	0	-0.056401	0.71071	0.71048	0.148448	0.999998	1665	0	-0.056401
Setd7	TR	0	0	0.40779	0.55185	0.258179	0.999998	1300	1	-0.20535	0.71086	0.71066	0.148338	0.999998	1666	0	-0.20535
Mybl1	TR	0	0	0.44152	0.58395	0.233624	0.999998	1380	2	-0.12731	0.71115	0.71089	0.148198	0.999998	1667	0	-0.12731
Fxr1	TR	0	0	0.14025	0.27929	0.553945	0.999416	676	3	-0.11155	0.71129	0.71099	0.148137	0.999998	1668	0	-0.11155
Vav1	TR	0	0	0.49123	0.63266	0.19883	0.999998	1484	1	0.32627	0.71173	0.71145	0.147856	0.999998	1669	0	0.32627
Crabp2	TR	0	0	0.72953	0.75164	0.12399	0.999998	1770	1	-0.14594	0.7126	0.71231	0.147331	0.999998	1670	0	-0.14594
Naca	TR	0	0	0.0076419	0.029049	1.53687	0.742241	94	4	-0.66077	0.71303	0.71269	0.147099	0.999998	1671	0	-0.66077
Cdkn2aip	TR	0	0	0.83338	0.83391	0.0788808	0.999998	1996	1	0.049835	0.71361	0.71324	0.146764	0.999998	1672	0	0.049835
Sorbs1	GATA	0	0	0.44284	0.58514	0.23274	0.999998	1383	1	0.0061716	0.71404	0.71363	0.146527	0.999998	1673	0	0.0061716
Rnf113a2	TR	0	0	0.29944	0.45225	0.344621	0.999998	1066	2	-0.07387	0.71433	0.71392	0.14635	0.999998	1674	0	-0.07387
Ccnt2	TR	0	0	0.92112	0.92127	0.0356131	0.999998	2221	0	-0.086299	0.71491	0.71457	0.145955	0.999998	1675	0	-0.086299
Sncaip	GATA	0	0	0.15621	0.30444	0.516498	0.999998	739	3	-0.24099	0.71519	0.71482	0.145803	0.999998	1676	0	-0.24099
Chmp1a	TR	0	0	0.043895	0.12352	0.908263	0.920388	326	4	-0.36258	0.71562	0.71518	0.145585	0.999998	1677	0	-0.36258
Aurkb	TR	0	0	0.7223	0.747	0.126679	0.999998	1752	1	0.089326	0.71591	0.71552	0.145378	0.999998	1678	0	0.089326
Ehbp1	GATA	0	0	0.866	0.86629	0.0623367	0.999998	2088	0	0.11508	0.7162	0.7158	0.145208	0.999998	1679	0	0.11508
Pds5a	TR	0	0	0.42475	0.56789	0.245736	0.999998	1340	2	-0.2392	0.71634	0.71597	0.145105	0.999998	1680	0	-0.2392
Taf13	TR	0	0	0.74693	0.7633	0.117305	0.999998	1797	1	0.27508	0.71648	0.71613	0.145008	0.999998	1681	0	0.27508
Dcaf5	TR	0	0	0.079719	0.18311	0.737288	0.948609	470	3	-0.42588	0.71706	0.71663	0.144705	0.999998	1682	0	-0.42588
2810474O19Rik	GATA	0	0	0.014506	0.0479	1.31966	0.799096	143	3	-0.41919	0.7172	0.71677	0.14462	0.999998	1683	0	-0.41919
Gria3	GATA	0	0	0.36921	0.51557	0.287712	0.999998	1220	2	0.1446	0.71748	0.71705	0.144451	0.999998	1684	0	0.1446
Foxo1	TR	0	0	0.10899	0.23012	0.638046	0.994143	562	3	-0.46937	0.71763	0.71717	0.144378	0.999998	1685	0	-0.46937
Pcdh7	GATA	0	0	0.9298	0.93009	0.031475	0.999998	2247	0	0.22469	0.71791	0.71747	0.144196	0.999998	1686	0	0.22469
D3Ertd254e	TR	0	0	0.49338	0.63481	0.197356	0.999998	1490	2	-0.216	0.71805	0.71762	0.144105	0.999998	1687	0	-0.216
G3bp1	TR	0	0	0.027905	0.083383	1.07892	0.844905	240	4	-0.51438	0.71848	0.71802	0.143863	0.999998	1688	0	-0.51438
Ivns1abp	TR	0	0	0.93956	0.94006	0.0268444	0.999998	2273	0	0.17332	0.71876	0.71829	0.1437	0.999998	1689	0	0.17332
Asb14	TR	0	0	0.80216	0.80534	0.0940207	0.999998	1921	1	0.26331	0.71919	0.71874	0.143428	0.999998	1690	0	0.26331
Npm3	TR	0	0	0.45257	0.59459	0.225782	0.999998	1397	1	0.44049	0.72032	0.71991	0.142722	0.999998	1691	0	0.44049
Chmp1b	TR	0	0	0.17222	0.32872	0.483174	0.999998	786	2	-0.33451	0.72061	0.72019	0.142553	0.999998	1692	0	-0.33451
Zdhhc2	TR	0	0	0.43653	0.57919	0.237179	0.999998	1368	1	0.032279	0.72103	0.72065	0.142276	0.999998	1693	0	0.032279
Wsb1	TR	0	0	0.20795	0.37054	0.431165	0.999998	879	2	0.016674	0.72202	0.72168	0.141655	0.999998	1694	0	0.016674
Nedd8	TR	0	0	0.85678	0.85707	0.0669837	0.999998	2063	0	0.090401	0.7223	0.72194	0.141499	0.999998	1695	0	0.090401
Zhx1	TR	0	0	0.29997	0.4527	0.34419	0.999998	1069	2	-0.1395	0.72244	0.72209	0.141409	0.999998	1696	0	-0.1395
Npm2	TR	0	0	0.24193	0.40059	0.3973	0.999998	946	2	0.053534	0.72272	0.72238	0.141234	0.999998	1697	0	0.053534
Nup35	GATA	0	0	0.18043	0.34105	0.467182	0.999998	816	2	-0.1563	0.723	0.72263	0.141084	0.999998	1698	0	-0.1563
Camta1	TR	0	0	0.29173	0.44519	0.351455	0.999998	1051	1	0.067357	0.72314	0.72277	0.141	0.999998	1699	0	0.067357
Sulf2	GATA	0	0	0.21588	0.37773	0.422819	0.999998	900	2	0.099065	0.72384	0.72346	0.140585	0.999998	1700	0	0.099065
Polr3a	TR	0	0	0.25988	0.41687	0.379999	0.999998	990	2	-0.075831	0.72412	0.72372	0.140429	0.999998	1701	0	-0.075831
Nlrp10	TR	0	0	0.20676	0.36948	0.432409	0.999998	875	2	0.075811	0.72426	0.72388	0.140333	0.999998	1702	0	0.075811
Melk	TR	0	0	0.014837	0.048799	1.31159	0.799096	146	1	0.33254	0.72468	0.72434	0.140058	0.999998	1703	0	0.33254
Cdca7l	GATA	0	0	0.60681	0.68434	0.164728	0.999998	1598	1	0.071137	0.7251	0.72479	0.139788	0.999998	1704	0	0.071137
Drap1	TR	0	0	0.013986	0.046354	1.33391	0.799096	136	3	-0.16182	0.72552	0.72523	0.139524	0.999998	1705	0	-0.16182
Seh1l	TR	0	1	0.119	0.24625	0.608624	0.999416	597	1	0.27222	0.72607	0.72573	0.139225	0.999998	1706	0	0.27222
Eml1	TR	0	0	0.2238	0.38477	0.414799	0.999998	914	1	0.028466	0.72691	0.72658	0.138717	0.999998	1707	0	0.028466
Ccdc88a	TR	0	0	0.78412	0.79058	0.102054	0.999998	1881	1	0.30234	0.72705	0.7267	0.138645	0.999998	1708	0	0.30234
Strn3	TR	0	0	0.50959	0.64179	0.192607	0.999998	1514	1	0.38496	0.72746	0.72713	0.138388	0.999998	1709	0	0.38496
Tnni1	GATA	0	0	0.95312	0.95343	0.0207112	0.999998	2306	0	0.14662	0.72829	0.72797	0.137887	0.999998	1710	0	0.14662
Mbd3	TR	0	0	0.90914	0.90959	0.0411543	0.999998	2196	0	-0.043299	0.72857	0.72829	0.137696	0.999998	1711	0	-0.043299
Zfp949	TR	0	0	0.051813	0.13747	0.861792	0.925417	362	1	-0.30177	0.72884	0.72854	0.137547	0.999998	1712	0	-0.30177
Ypel2	GATA	0	0	0.83557	0.83607	0.0777574	0.999998	2002	1	0.26792	0.72926	0.72893	0.137314	0.999998	1713	0	0.26792
Psmd10	TR	0	0	0.086109	0.19329	0.713791	0.960929	492	1	-0.041755	0.72981	0.72954	0.136951	0.999998	1714	0	-0.041755
Irx2	TR	0	0	0.34844	0.49647	0.304107	0.999998	1171	2	0.18964	0.73008	0.72988	0.136749	0.999998	1715	0	0.18964
Taf11	TR	0	0	0.49749	0.63671	0.196058	0.999998	1496	1	-0.14296	0.73036	0.73015	0.136588	0.999998	1716	0	-0.14296
Rcor3	TR	0	0	0.2635	0.42009	0.376658	0.999998	996	2	-0.034647	0.73063	0.73053	0.136362	0.999998	1717	0	-0.034647
Mns1	TR	0	0	0.24648	0.40474	0.392824	0.999998	959	2	-0.10647	0.7309	0.73075	0.136231	0.999998	1718	0	-0.10647
Sirt1	TR	0	0	0.18183	0.34322	0.464427	0.999998	821	3	-0.20651	0.73104	0.73089	0.136148	0.999998	1719	0	-0.20651
Pcbd2	TR	0	0	0.93249	0.93288	0.0301742	0.999998	2252	0	0.40578	0.73159	0.73138	0.135857	0.999998	1720	0	0.40578
Nfia	TR	0	0	0.59502	0.67887	0.168213	0.999998	1588	1	0.0933	0.73173	0.73151	0.13578	0.999998	1721	0	0.0933
Ppp1r16a	TR	0	0	0.96086	0.96082	0.017358	0.999998	2332	0	0.24309	0.73186	0.73168	0.135679	0.999998	1722	0	0.24309
Tbl1xr1	TR	0	0	0.87758	0.87771	0.056649	0.999998	2116	0	0.069922	0.73241	0.73222	0.135358	0.999998	1723	0	0.069922
Atp13a3	GATA	0	0	0.87865	0.87868	0.0561693	0.999998	2119	0	-0.090866	0.73254	0.73236	0.135275	0.999998	1724	0	-0.090866
Chd4	TR	0	0	0.732	0.75339	0.12298	0.999998	1775	1	0.22584	0.73295	0.73277	0.135032	0.999998	1725	0	0.22584
Prdm5	TR	0	0	0.13843	0.27638	0.558493	0.999416	669	2	-0.14277	0.7339	0.73368	0.134493	0.999998	1726	0	-0.14277
Hat1	TR	1	0	0.99644	0.99651	0.00151834	0.999998	2424	0	0.32945	0.73404	0.73376	0.134446	0.999998	1727	0	0.32945
Kidins220	TR	0	0	0.85999	0.86039	0.0653046	0.999998	2069	0	0.22427	0.73418	0.73393	0.134345	0.999998	1728	0	0.22427
Oxnad1	GATA	0	0	0.17807	0.33762	0.471572	0.999998	808	3	-0.16096	0.73499	0.73474	0.133866	0.999998	1729	0	-0.16096
Gzf1	TR	0	0	0.48669	0.62819	0.201909	0.999998	1473	2	-0.069969	0.73566	0.73538	0.133488	0.999998	1730	0	-0.069969
Chd9	TR	0	0	0.3304	0.47992	0.318831	0.999998	1137	2	0.43268	0.7358	0.73551	0.133411	0.999998	1731	0	0.43268
2310009B15Rik	GATA	0	0	0.10498	0.22369	0.650353	0.994143	549	3	-0.42718	0.73634	0.73603	0.133104	0.999998	1732	0	-0.42718
Mkl2	TR	0	0	0.14545	0.28751	0.541347	0.999416	701	2	-0.04786	0.73647	0.73614	0.13304	0.999998	1733	0	-0.04786
Rybp	TR	0	0	0.00042885	0.0021717	2.6632	0.354125	15	5	-1.0245	0.73661	0.73625	0.132975	0.999998	1734	0	-1.0245
Ddx59	TR	1	0	0.018364	0.058615	1.23199	0.799096	175	3	-0.39748	0.73688	0.73656	0.132792	0.999998	1735	0	-0.39748
Katnal1	TR	0	0	0.12916	0.26186	0.581931	0.999416	631	3	-0.3524	0.73728	0.73694	0.132568	0.999998	1736	0	-0.3524
Fstl1	GATA	0	0	0.076199	0.17726	0.751389	0.948609	454	1	-0.22108	0.73795	0.73757	0.132197	0.999998	1737	0	-0.22108
Myl2	GATA	0	0	0.019562	0.061626	1.21024	0.799096	186	2	-0.050051	0.73808	0.73773	0.132103	0.999998	1738	0	-0.050051
Srrm1	TR	0	0	0.065813	0.16044	0.794687	0.944298	415	2	-0.16244	0.73822	0.73789	0.132008	0.999998	1739	0	-0.16244
Phb	TR	0	0	0.11161	0.23435	0.630135	0.994143	574	2	-0.22344	0.73835	0.73804	0.13192	0.999998	1740	0	-0.22344
Fignl1	TR	0	0	0.38278	0.52815	0.277243	0.999998	1244	1	-0.25004	0.73849	0.7382	0.131826	0.999998	1741	0	-0.25004
Dmtf1	TR	0	0	0.93016	0.93047	0.0312976	0.999998	2249	0	-0.14464	0.73942	0.73924	0.131215	0.999998	1742	0	-0.14464
Zfp609	GATA	0	0	0.27487	0.43045	0.366077	0.999998	1019	2	-0.097171	0.73995	0.73978	0.130897	0.999998	1743	0	-0.097171
Trim58	TR	0	0	0.89311	0.89329	0.0490075	0.999998	2158	0	0.19761	0.74062	0.74041	0.130528	0.999998	1744	0	0.19761
Col4a2	GATA	0	0	0.26926	0.42543	0.371172	0.999998	1008	2	0.23387	0.74102	0.74078	0.130311	0.999998	1745	0	0.23387
Coq7	TR	0	0	0.89374	0.89392	0.0487013	0.999998	2160	0	-0.035277	0.74181	0.74152	0.129877	0.999998	1746	0	-0.035277
Zfp407	TR	0	0	0.02621	0.07891	1.10287	0.835562	231	4	-0.43644	0.74287	0.7426	0.129245	0.999998	1747	0	-0.43644
Daxx	TR	0	0	0.95846	0.95857	0.0183762	0.999998	2323	0	0.30907	0.74353	0.74323	0.128877	0.999998	1748	0	0.30907
Tbx18	TR	0	0	0.62288	0.69178	0.160032	0.999998	1620	1	0.30474	0.74366	0.74338	0.128789	0.999998	1749	0	0.30474
Zfp92	TR	0	0	0.14961	0.29388	0.53183	0.999416	718	3	-0.42602	0.74418	0.74387	0.128503	0.999998	1750	0	-0.42602
Umod	TR	0	0	0.92479	0.92497	0.0338724	0.999998	2232	0	0.083589	0.74458	0.74429	0.128258	0.999998	1751	0	0.083589
Arid1b	TR	0	0	0.13543	0.27183	0.565703	0.999416	650	2	-0.011724	0.74497	0.74467	0.128036	0.999998	1752	0	-0.011724
Mocs1	TR	0	0	0.085523	0.19239	0.715818	0.95841	491	2	-0.055503	0.74523	0.7449	0.127902	0.999998	1753	0	-0.055503
Pfdn1	TR	0	0	0.045142	0.12583	0.900216	0.925417	332	1	0.28381	0.74536	0.74506	0.127809	0.999998	1754	0	0.28381
Wsb2	TR	0	0	0.59347	0.67817	0.168661	0.999998	1587	1	0.074723	0.74563	0.74534	0.127646	0.999998	1755	0	0.074723
Top2b	TR	0	0	0.2304	0.39056	0.408312	0.999998	926	2	-0.22422	0.74706	0.74682	0.126784	0.999998	1756	0	-0.22422
Herc1	GATA	0	0	0.054939	0.14256	0.846002	0.933707	373	1	0.13402	0.74719	0.74696	0.126703	0.999998	1757	0	0.13402
Gtf2i	TR	0	0	0.074632	0.17469	0.757732	0.948609	445	3	-0.24302	0.74732	0.74707	0.126639	0.999998	1758	0	-0.24302
Tardbp	TR	0	0	3.3337e-05	0.00018013	3.74441	0.110149	4	4	-0.79034	0.74784	0.74765	0.126302	0.999998	1759	0	-0.79034
Zfp512	TR	0	0	0.58234	0.67308	0.171933	0.999998	1578	1	-0.16792	0.7481	0.74787	0.126174	0.999998	1760	0	-0.16792
Ddx54	TR	0	0	0.95183	0.9522	0.0212718	0.999998	2302	0	0.36292	0.74823	0.74804	0.126075	0.999998	1761	0	0.36292
Foxk1	TR	0	0	0.73173	0.7532	0.12309	0.999998	1774	1	0.055731	0.74836	0.74821	0.125976	0.999998	1762	0	0.055731
Wfdc1	GATA	0	0	0.68084	0.72244	0.141198	0.999998	1691	1	0.19278	0.74913	0.74893	0.125559	0.999998	1763	0	0.19278
Ddx6	TR	0	0	0.4102	0.55421	0.256326	0.999998	1306	2	-0.080789	0.74939	0.74919	0.125408	0.999998	1764	0	-0.080789
Pmepa1	GATA	0	0	0.65792	0.70992	0.148791	0.999998	1658	1	0.13443	0.74952	0.74934	0.125321	0.999998	1765	0	0.13443
Lmcd1	TR	0	0	0.45553	0.59749	0.223669	0.999998	1405	1	0.25001	0.74978	0.74958	0.125182	0.999998	1766	0	0.25001
Foxj3	TR	0	0	0.44384	0.58613	0.232006	0.999998	1386	1	-0.10336	0.75042	0.75028	0.124777	0.999998	1767	0	-0.10336
Dio2	GATA	0	0	0.89833	0.89879	0.0463418	0.999998	2176	0	-0.08824	0.75119	0.751	0.12436	0.999998	1768	0	-0.08824
Eps15	TR	0	0	0.13658	0.27354	0.562979	0.999416	658	2	-0.20238	0.75132	0.75108	0.124314	0.999998	1769	0	-0.20238
Prnp	GATA	0	0	0.90936	0.90981	0.0410493	0.999998	2198	0	0.1228	0.75145	0.7512	0.124244	0.999998	1770	0	0.1228
Slfn9	GATA	0	0	0.2118	0.3742	0.426896	0.999998	888	2	-0.2472	0.75273	0.75259	0.123442	0.999998	1771	0	-0.2472
Ncor1	TR	0	0	0.0054394	0.022099	1.65563	0.675162	79	3	-0.55364	0.75286	0.75274	0.123355	0.999998	1772	0	-0.55364
Plk2	TR	0	0	0.21524	0.37724	0.423382	0.999998	896	2	0.11511	0.75324	0.75313	0.12313	0.999998	1773	0	0.11511
Gm6729	TR	0	0	0.040318	0.11517	0.938661	0.920388	303	3	-0.32452	0.7535	0.75338	0.122986	0.999998	1774	0	-0.32452
Manba	GATA	1	0	0.13235	0.26692	0.573619	0.999416	640	2	0.22884	0.754	0.75391	0.12268	0.999998	1775	0	0.22884
Uba3	TR	0	0	0.97603	0.97603	0.0105368	0.999998	2367	0	0.2746	0.75413	0.75402	0.122617	0.999998	1776	0	0.2746
Kcnd2	GATA	0	0	0.51139	0.64255	0.192093	0.999998	1516	1	-0.25722	0.75426	0.75413	0.122554	0.999998	1777	0	-0.25722
Tef	TR	0	0	0.8526	0.85278	0.069163	0.999998	2048	0	-0.20723	0.75439	0.75423	0.122496	0.999998	1778	0	-0.20723
Cops2	TR	0	0	0.7182	0.74445	0.128164	0.999998	1744	1	0.3104	0.75464	0.7545	0.122341	0.999998	1779	0	0.3104
Mta1	TR	0	0	0.78987	0.7951	0.0995782	0.999998	1892	1	0.21874	0.75502	0.75489	0.122116	0.999998	1780	0	0.21874
Etv6	TR	0	0	0.063986	0.15751	0.802692	0.939168	409	3	-0.34087	0.75527	0.75517	0.121955	0.999998	1781	0	-0.34087
Cdkl3	TR	0	0	0.91364	0.91388	0.0391108	0.999998	2203	0	0.22349	0.7554	0.75525	0.121909	0.999998	1782	0	0.22349
Rbck1	TR	0	0	0.44685	0.5889	0.229958	0.999998	1390	1	-0.24908	0.75565	0.75549	0.121771	0.999998	1783	0	-0.24908
Spg7	TR	0	0	0.04127	0.11743	0.930221	0.920388	312	2	0.16805	0.75578	0.75558	0.12172	0.999998	1784	0	0.16805
Pbx1	TR	0	0	0.088384	0.19712	0.705269	0.972084	496	1	0.18254	0.75641	0.75621	0.121358	0.999998	1785	0	0.18254
Hsfy2	TR	0	0	0.92369	0.92387	0.0343891	0.999998	2227	0	0.033611	0.75654	0.75635	0.121277	0.999998	1786	0	0.033611
Stk11	TR	0	0	0.17445	0.33205	0.478797	0.999998	797	3	-0.10992	0.75691	0.75672	0.121065	0.999998	1787	0	-0.10992
Pde7b	GATA	0	0	0.29662	0.44967	0.347106	0.999998	1063	1	0.17655	0.75717	0.75694	0.120939	0.999998	1788	0	0.17655
Hes6	TR	0	0	0.064387	0.15814	0.800958	0.939168	411	3	-0.25224	0.75767	0.75748	0.120629	0.999998	1789	0	-0.25224
Mid1	TR	0	0	0.27562	0.43112	0.365402	0.999998	1020	1	0.010322	0.75829	0.75806	0.120296	0.999998	1790	0	0.010322
Pcbp1	TR	0	0	0.78195	0.78896	0.102945	0.999998	1872	1	0.0045552	0.75855	0.75831	0.120153	0.999998	1791	0	0.0045552
Snai3	TR	0	0	0.11208	0.23512	0.62871	0.994143	578	3	-0.38296	0.75892	0.75865	0.119959	0.999998	1792	0	-0.38296
Xbp1	TR	0	0	0.3794	0.52487	0.279948	0.999998	1238	2	-0.30952	0.75905	0.7588	0.119873	0.999998	1793	0	-0.30952
Ankhd1	TR	0	0	0.32148	0.47198	0.326076	0.999998	1122	2	0.15104	0.75917	0.75893	0.119798	0.999998	1794	0	0.15104
Dpep1	TR	0	1	0.034466	0.10054	0.997661	0.890078	275	1	-0.20036	0.76067	0.76049	0.118906	0.999998	1795	0	-0.20036
Phf20	TR	0	0	0.10403	0.22232	0.653021	0.994143	544	3	-0.27721	0.76091	0.76077	0.118747	0.999998	1796	0	-0.27721
Hsbp1	TR	0	0	0.27239	0.42811	0.368445	0.999998	1015	2	-0.11687	0.76104	0.76095	0.118644	0.999998	1797	0	-0.11687
Jmjd1c	TR	0	0	0.04316	0.12171	0.914674	0.920388	319	3	-0.34663	0.76129	0.76123	0.118484	0.999998	1798	0	-0.34663
Actr1b	TR	0	1	0.034069	0.09951	1.00213	0.888325	274	2	-0.075759	0.76141	0.76135	0.118416	0.999998	1799	0	-0.075759
Spon1	GATA	0	0	0.43906	0.58159	0.235383	0.999998	1375	1	-0.003797	0.76203	0.76197	0.118062	0.999998	1800	0	-0.003797
Mcm4	TR	0	0	0.72174	0.74669	0.12686	0.999998	1750	1	0.089455	0.7624	0.76235	0.117846	0.999998	1801	0	0.089455
Mapk9	TR	0	0	0.361	0.50783	0.294282	0.999998	1201	2	-0.028518	0.76252	0.76247	0.117777	0.999998	1802	0	-0.028518
Cdh16	GATA	0	0	0.9137	0.91393	0.0390871	0.999998	2204	0	0.16383	0.76265	0.76263	0.117686	0.999998	1803	0	0.16383
Hmgcs2	TR	0	0	0.0027817	0.011595	1.93573	0.644365	44	4	-0.60944	0.76277	0.76279	0.117595	0.999998	1804	0	-0.60944
Tox4	TR	0	0	0.84626	0.84662	0.0723115	0.999998	2033	0	0.2216	0.76339	0.76345	0.117219	0.999998	1805	0	0.2216
Fndc5	GATA	0	0	0.36674	0.51312	0.289781	0.999998	1210	2	-0.03391	0.76351	0.76355	0.117163	0.999998	1806	0	-0.03391
Polr2a	TR	0	0	0.40222	0.5466	0.26233	0.999998	1290	1	-0.12646	0.76375	0.76377	0.117037	0.999998	1807	0	-0.12646
Tdrd7	TR	0	0	0.11383	0.23785	0.623697	0.994508	585	2	-0.23707	0.76425	0.76433	0.116719	0.999998	1808	0	-0.23707
Atad2	TR	0	0	0.86415	0.86441	0.0632802	0.999998	2082	0	-0.1784	0.76437	0.76441	0.116674	0.999998	1809	0	-0.1784
Msi2	TR	0	0	0.63115	0.69593	0.157434	0.999998	1627	1	0.21049	0.76461	0.76468	0.11652	0.999998	1810	0	0.21049
Hmgn2	TR	0	0	0.76839	0.77864	0.108663	0.999998	1848	1	0.11301	0.76486	0.76494	0.116373	0.999998	1811	0	0.11301
Zscan21	TR	0	0	0.14618	0.2886	0.539704	0.999416	703	2	-0.20314	0.76498	0.76505	0.11631	0.999998	1812	0	-0.20314
Blzf1	TR	0	0	0.036451	0.1055	0.976748	0.895988	288	3	-0.3548	0.76559	0.76565	0.11597	0.999998	1813	0	-0.3548
Setd3	TR	0	0	0.82694	0.82778	0.0820851	0.999998	1980	1	0.13484	0.76571	0.76576	0.115907	0.999998	1814	0	0.13484
Polr3c	TR	1	0	0.067116	0.16253	0.789066	0.944298	421	2	0.2142	0.76669	0.7667	0.115375	0.999998	1815	0	0.2142
Plcb1	GATA	0	0	0.0024658	0.010425	1.98192	0.637923	39	3	-0.42424	0.76717	0.76722	0.11508	0.999998	1816	0	-0.42424
Brwd1	TR	0	0	0.17068	0.32646	0.48617	0.999998	781	2	0.12921	0.7673	0.76734	0.115012	0.999998	1817	0	0.12921
Xpc	TR	0	0	0.094182	0.20646	0.685164	0.986789	511	2	-0.25497	0.76742	0.76745	0.11495	0.999998	1818	0	-0.25497
Snapc5	TR	0	1	0.01474	0.048503	1.31423	0.799096	145	4	-0.48517	0.76814	0.76822	0.114514	0.999998	1819	0	-0.48517
Csnk2a2	TR	0	0	0.0079883	0.029976	1.52323	0.742241	98	3	-0.49543	0.76839	0.76846	0.114379	0.999998	1820	0	-0.49543
Ctdp1	TR	0	1	0.012411	0.04201	1.37665	0.779815	131	3	-0.44486	0.76875	0.76885	0.114158	0.999998	1821	0	-0.44486
Pcgf2	TR	0	0	0.69051	0.72792	0.137916	0.999998	1706	1	0.13056	0.76911	0.76921	0.113955	0.999998	1822	0	0.13056
Zfp946	TR	1	0	0.4024	0.54677	0.262195	0.999998	1291	2	-0.13802	0.77031	0.77025	0.113368	0.999998	1823	0	-0.13802
Ptma	TR	0	0	0.057817	0.14735	0.83165	0.933707	386	3	-0.30603	0.77127	0.77118	0.112844	0.999998	1824	0	-0.30603
Fam84a	GATA	0	0	0.12294	0.25239	0.597928	0.999416	614	3	-0.26216	0.77223	0.77204	0.11236	0.999998	1825	0	-0.26216
Dact2	GATA	0	0	0.017484	0.056259	1.24981	0.799096	166	3	-0.21557	0.77247	0.77226	0.112236	0.999998	1826	0	-0.21557
Tnni3k	TR	0	0	0.02862	0.085444	1.06832	0.856537	244	3	-0.54104	0.77259	0.77234	0.112191	0.999998	1827	0	-0.54104
Polr2d	TR	0	0	0.041594	0.11812	0.927677	0.920388	313	2	-0.13905	0.77282	0.7726	0.112045	0.999998	1828	0	-0.13905
Ppie	TR	0	0	0.12228	0.25131	0.59979	0.999416	609	3	-0.42214	0.77306	0.77285	0.111905	0.999998	1829	0	-0.42214
Med15	TR	0	0	0.080234	0.18389	0.735442	0.948609	474	2	0.20678	0.7733	0.77312	0.111753	0.999998	1830	0	0.20678
Ctnnbl1	TR	0	0	0.11327	0.23704	0.625178	0.994508	581	2	-0.25956	0.77389	0.77369	0.111433	0.999998	1831	0	-0.25956
Mapk1	TR	1	0	0.70867	0.7386	0.131591	0.999998	1732	1	-0.22947	0.77472	0.77454	0.110956	0.999998	1832	0	-0.22947
Tbc1d22a	TR	0	0	0.46368	0.60542	0.217943	0.999998	1425	2	0.11237	0.77484	0.77466	0.110889	0.999998	1833	0	0.11237
Tmc7	GATA	0	0	0.61795	0.68952	0.161453	0.999998	1610	1	-0.033969	0.77531	0.77515	0.110614	0.999998	1834	0	-0.033969
Ap1s2	GATA	0	0	0.02114	0.065694	1.18247	0.799096	199	4	-0.56085	0.77555	0.77538	0.110485	0.999998	1835	0	-0.56085
Ugp2	TR	0	0	0.60719	0.68449	0.164633	0.999998	1599	1	0.2526	0.77637	0.77609	0.110088	0.999998	1836	0	0.2526
Zdhhc5	TR	0	0	0.35715	0.50415	0.29744	0.999998	1188	2	-0.33679	0.77707	0.77686	0.109657	0.999998	1837	0	-0.33679
Gabrb3	GATA	0	0	0.78252	0.78937	0.102719	0.999998	1874	1	0.13723	0.77777	0.77753	0.109283	0.999998	1838	0	0.13723
Nab2	TR	0	0	0.87928	0.87938	0.0558234	0.999998	2124	0	-0.10264	0.77789	0.77765	0.109216	0.999998	1839	0	-0.10264
Zbtb10	TR	0	0	0.017697	0.056801	1.24564	0.799096	168	4	-0.57574	0.77836	0.77816	0.108931	0.999998	1840	0	-0.57574
Tbc1d7	GATA	0	0	0.53951	0.6541	0.184356	0.999998	1539	1	0.096508	0.77859	0.77838	0.108808	0.999998	1841	0	0.096508
Mef2c	TR	0	0	0.85605	0.85639	0.0673284	0.999998	2060	0	-0.14235	0.77929	0.77909	0.108412	0.999998	1842	0	-0.14235
Mtss1l	GATA	0	0	0.28995	0.44375	0.352862	0.999998	1049	2	0.19303	0.77964	0.77948	0.108195	0.999998	1843	0	0.19303
Ccnc	TR	0	0	0.35887	0.50591	0.295927	0.999998	1194	1	0.12314	0.78022	0.7801	0.10785	0.999998	1844	0	0.12314
Psmc2	TR	0	0	0.97749	0.97745	0.00990545	0.999998	2375	0	0.22998	0.78091	0.78077	0.107477	0.999998	1845	0	0.22998
Klf17	TR	0	0	0.40688	0.55098	0.258864	0.999998	1297	2	0.17359	0.78114	0.78099	0.107355	0.999998	1846	0	0.17359
Zfp451	TR	0	0	0.18619	0.34969	0.456317	0.999998	835	3	-0.30001	0.78125	0.78111	0.107288	0.999998	1847	0	-0.30001
Zfp810	TR	0	0	0.33839	0.48729	0.312213	0.999998	1150	2	0.034861	0.78172	0.78168	0.106971	0.999998	1848	0	0.034861
Gtf2f1	TR	0	0	0.84738	0.84775	0.0717322	0.999998	2037	0	0.2528	0.7824	0.78231	0.106621	0.999998	1849	0	0.2528
Ankrd17	TR	0	1	0.21096	0.37335	0.427884	0.999998	887	2	-0.024247	0.78263	0.78248	0.106527	0.999998	1850	0	-0.024247
Dhx37	GATA	0	0	0.22787	0.38848	0.410631	0.999998	923	2	0.18177	0.78321	0.783	0.106238	0.999998	1851	0	0.18177
Rsad1	TR	0	0	0.25634	0.41355	0.383472	0.999998	984	1	0.29251	0.78378	0.78363	0.105889	0.999998	1852	0	0.29251
Recql	TR	0	0	0.060179	0.15127	0.820247	0.935853	391	3	-0.2446	0.78514	0.78495	0.105158	0.999998	1853	0	-0.2446
Snrnp35	TR	0	0	0.66158	0.71184	0.147618	0.999998	1666	1	0.1855	0.78537	0.78516	0.105042	0.999998	1854	0	0.1855
Ahctf1	TR	0	0	0.43272	0.5754	0.24003	0.999998	1358	1	0.015014	0.78571	0.7855	0.104854	0.999998	1855	0	0.015014
Smad1	TR	0	0	0.087088	0.19489	0.71021	0.963026	495	3	-0.33292	0.7865	0.78625	0.104439	0.999998	1856	0	-0.33292
Gm4922	TR	0	0	0.39094	0.53593	0.270892	0.999998	1262	1	0.10945	0.78673	0.78645	0.104329	0.999998	1857	0	0.10945
Kif21a	TR	0	0	0.90269	0.90327	0.0441824	0.999998	2184	0	0.14156	0.78696	0.78663	0.104229	0.999998	1858	0	0.14156
Phf5a	TR	0	0	0.68477	0.72456	0.139926	0.999998	1698	1	-0.29581	0.78808	0.78787	0.103545	0.999998	1859	0	-0.29581
Aes	TR	0	0	0.94499	0.94565	0.0242696	0.999998	2286	0	0.25037	0.78842	0.78819	0.103369	0.999998	1860	0	0.25037
Carf	TR	0	0	0.80605	0.80869	0.0922179	0.999998	1929	1	0.10319	0.78875	0.78859	0.103149	0.999998	1861	0	0.10319
Col4a5	GATA	0	0	0.16401	0.31652	0.499599	0.999998	767	1	0.1467	0.78909	0.78895	0.102951	0.999998	1862	0	0.1467
Nr1h2	TR	0	0	0.21549	0.37743	0.423164	0.999998	897	2	0.18885	0.78976	0.78963	0.102576	0.999998	1863	0	0.18885
Cdc5l	TR	0	0	0.075765	0.17654	0.753157	0.948609	452	3	-0.34239	0.78987	0.78972	0.102527	0.999998	1864	0	-0.34239
Parn	TR	0	0	0.74836	0.76432	0.116725	0.999998	1802	1	0.33669	0.79009	0.78995	0.1024	0.999998	1865	0	0.33669
Enpep	TR	0	0	0.08383	0.18961	0.722139	0.956082	485	2	0.17435	0.79043	0.79041	0.102148	0.999998	1866	0	0.17435
Zfp260	TR	0	0	0.14174	0.28159	0.550383	0.999416	682	3	-0.16044	0.79143	0.79131	0.101653	0.999998	1867	0	-0.16044
Swap70	TR	0	0	0.076932	0.17845	0.748483	0.948609	457	2	-0.052997	0.79154	0.79144	0.101582	0.999998	1868	0	-0.052997
Rcan2	GATA	0	0	0.91745	0.91757	0.0373608	0.999998	2212	0	0.030548	0.79165	0.79155	0.101522	0.999998	1869	0	0.030548
Zfp646	TR	0	0	0.71347	0.74146	0.129912	0.999998	1740	1	-0.046652	0.79187	0.79171	0.101434	0.999998	1870	0	-0.046652
Tcf12	TR	0	0	0.42162	0.56507	0.247898	0.999998	1331	2	0.12942	0.79198	0.79182	0.101374	0.999998	1871	0	0.12942
4930402H24Rik	GATA	0	0	0.6791	0.72147	0.141782	0.999998	1688	1	-0.20643	0.79297	0.79281	0.100831	0.999998	1872	0	-0.20643
Elf4	TR	0	0	0.00017233	0.0008885	3.05134	0.217327	10	3	-0.64377	0.7933	0.79312	0.100661	0.999998	1873	0	-0.64377
Rab11a	TR	0	0	0.11102	0.23336	0.631974	0.994143	571	3	-0.27384	0.79396	0.79373	0.100327	0.999998	1874	0	-0.27384
Ddx20	TR	0	0	0.87709	0.87717	0.0569162	0.999998	2112	0	0.060206	0.79407	0.79384	0.100267	0.999998	1875	0	0.060206
Nudt12	TR	0	0	0.032857	0.096401	1.01592	0.884956	262	3	-0.14707	0.79418	0.79396	0.100201	0.999998	1876	0	-0.14707
Marcks	GATA	0	0	0.16667	0.32062	0.494009	0.999998	772	3	-0.33595	0.79473	0.79461	0.099846	0.999998	1877	0	-0.33595
Pak4	TR	0	0	0.77684	0.78484	0.105219	0.999998	1862	1	0.099821	0.79506	0.79485	0.0997148	0.999998	1878	0	0.099821
Nr2f2	TR	0	0	0.73969	0.75847	0.120062	0.999998	1788	1	0.18073	0.79538	0.7952	0.0995236	0.999998	1879	0	0.18073
Myh10	TR	0	0	0.35006	0.49794	0.302823	0.999998	1177	1	0.015391	0.79549	0.79536	0.0994363	0.999998	1880	0	0.015391
Gm5084	GATA	0	0	0.11182	0.23465	0.629579	0.994143	576	3	-0.34987	0.79582	0.79574	0.0992288	0.999998	1881	0	-0.34987
Csdc2	TR	0	0	0.28061	0.43538	0.361132	0.999998	1032	1	0.35876	0.7968	0.79672	0.0986943	0.999998	1882	0	0.35876
Gtf2h1	TR	0	0	0.29311	0.44653	0.350149	0.999998	1056	2	-0.10506	0.7969	0.79681	0.0986452	0.999998	1883	0	-0.10506
Dido1	TR	0	0	0.81464	0.81647	0.0880598	0.999998	1946	1	0.19702	0.79712	0.79706	0.098509	0.999998	1884	0	0.19702
Sav1	TR	0	0	0.4378	0.58048	0.236213	0.999998	1371	2	-0.069213	0.79766	0.79766	0.0981822	0.999998	1885	0	-0.069213
Gramd3	GATA	0	1	0.062717	0.15545	0.808409	0.939168	404	1	-0.11458	0.79809	0.79812	0.0979318	0.999998	1886	0	-0.11458
Polr2e	TR	0	0	0.97645	0.97645	0.01035	0.999998	2369	0	0.24291	0.79842	0.79846	0.0977468	0.999998	1887	0	0.24291
Stat1	TR	0	0	0.66865	0.71552	0.145378	0.999998	1679	1	-0.005657	0.79874	0.79875	0.0975891	0.999998	1888	0	-0.005657
Psmd9	TR	0	0	0.88391	0.88392	0.053587	0.999998	2131	0	0.2486	0.79895	0.79892	0.0974967	0.999998	1889	0	0.2486
Kdm6a	TR	0	0	0.57095	0.66785	0.175321	0.999998	1566	1	0.089324	0.79917	0.79913	0.0973826	0.999998	1890	0	0.089324
Akap8l	GATA	0	0	0.17785	0.33733	0.471945	0.999998	806	3	-0.090331	0.79981	0.79987	0.0969806	0.999998	1891	0	-0.090331
Sema3a	GATA	0	0	0.12706	0.25859	0.587388	0.999416	628	1	0.040521	0.79992	0.79997	0.0969263	0.999998	1892	0	0.040521
Zfp868	TR	0	0	0.26682	0.42316	0.373495	0.999998	1000	2	-0.069811	0.80003	0.80012	0.0968449	0.999998	1893	0	-0.069811
Mast2	TR	0	0	0.39928	0.54373	0.264617	0.999998	1280	1	-0.032949	0.80194	0.80199	0.095831	0.999998	1894	0	-0.032949
Lsm4	TR	0	0	0.63558	0.69825	0.155989	0.999998	1632	1	-0.12549	0.80226	0.80232	0.0956524	0.999998	1895	0	-0.12549
Vsnl1	TR	0	0	0.19106	0.35553	0.449124	0.999998	851	2	-0.28946	0.80237	0.80243	0.0955928	0.999998	1896	0	-0.28946
Lysmd4	GATA	0	0	0.40461	0.54889	0.260515	0.999998	1294	1	0.19159	0.80247	0.80251	0.0955495	0.999998	1897	0	0.19159
Ifnar2	TR	0	0	0.09118	0.20167	0.695359	0.976796	505	3	-0.2537	0.80364	0.80371	0.0949006	0.999998	1898	0	-0.2537
Mybbp1a	TR	0	0	0.080021	0.18359	0.736151	0.948609	472	2	0.060186	0.80374	0.80385	0.094825	0.999998	1899	0	0.060186
Kdm5a	TR	0	0	0.16785	0.32229	0.491753	0.999998	775	3	-0.31813	0.80385	0.80396	0.0947656	0.999998	1900	0	-0.31813
Zfp91	TR	0	0	0.50913	0.64157	0.192756	0.999998	1513	1	0.23964	0.80427	0.8044	0.0945279	0.999998	1901	0	0.23964
Med23	TR	0	0	0.28526	0.43942	0.35712	0.999998	1040	2	0.090487	0.8049	0.80495	0.0942311	0.999998	1902	0	0.090487
Zfp869	TR	0	0	0.38305	0.52838	0.277054	0.999998	1245	2	0.086783	0.80542	0.80543	0.0939722	0.999998	1903	0	0.086783
Mmp28	GATA	0	0	0.89456	0.8947	0.0483226	0.999998	2163	0	-0.12931	0.80584	0.80588	0.0937296	0.999998	1904	0	-0.12931
Aff1	TR	0	0	0.11542	0.24046	0.618957	0.999416	588	2	-0.21038	0.80677	0.80699	0.0931318	0.999998	1905	0	-0.21038
Bub1b	GATA	0	0	0.022659	0.06956	1.15764	0.799096	212	2	-0.017259	0.80698	0.80725	0.0929919	0.999998	1906	0	-0.017259
P4ha1	GATA	0	0	0.029475	0.087613	1.05743	0.864416	246	3	-0.22347	0.80781	0.80824	0.0924597	0.999998	1907	0	-0.22347
Rxrb	TR	0	0	0.56177	0.66373	0.178009	0.999998	1555	1	-0.16744	0.80823	0.80869	0.0922179	0.999998	1908	0	-0.16744
Zfp106	TR	0	0	0.46465	0.60637	0.217262	0.999998	1427	2	0.13543	0.80833	0.80878	0.0921696	0.999998	1909	0	0.13543
Elf1	TR	0	0	0.0018392	0.007952	2.09952	0.555728	35	2	-0.065173	0.80905	0.80952	0.0917724	0.999998	1910	0	-0.065173
Copa	TR	0	0	0.64154	0.70125	0.154127	0.999998	1642	1	-0.23555	0.80915	0.80964	0.091708	0.999998	1911	0	-0.23555
Gnb5	TR	0	0	0.17423	0.33171	0.479241	0.999998	796	3	-0.40497	0.80956	0.81007	0.0914775	0.999998	1912	0	-0.40497
Rap1b	GATA	0	0	0.36335	0.51	0.29243	0.999998	1205	2	0.39731	0.80997	0.81045	0.0912738	0.999998	1913	0	0.39731
Cfl2	GATA	0	0	0.043567	0.12268	0.911226	0.920388	324	1	-0.024604	0.81028	0.81078	0.091097	0.999998	1914	0	-0.024604
Lnpep	TR	0	0	0.92859	0.92884	0.0320591	0.999998	2242	0	0.012482	0.81161	0.81207	0.0904065	0.999998	1915	0	0.012482
Brd9	TR	0	0	0.020278	0.063537	1.19697	0.799096	192	3	-0.3058	0.81171	0.81215	0.0903638	0.999998	1916	0	-0.3058
Trip13	TR	0	0	0.16061	0.31124	0.506905	0.999998	752	3	-0.40834	0.81252	0.81296	0.0899308	0.999998	1917	0	-0.40834
Ifit2	GATA	0	0	0.083465	0.18899	0.723561	0.955088	484	2	0.15157	0.81303	0.81344	0.0896745	0.999998	1918	0	0.15157
Pgr	TR	0	0	0.29601	0.4491	0.347657	0.999998	1062	2	0.035286	0.81313	0.81357	0.0896051	0.999998	1919	0	0.035286
Arhgef17	GATA	0	0	0.52782	0.64916	0.187648	0.999998	1529	1	0.14081	0.81414	0.81459	0.0890609	0.999998	1920	0	0.14081
Calcoco1	TR	0	0	0.23467	0.39433	0.40414	0.999998	937	1	0.051212	0.81474	0.81522	0.0887252	0.999998	1921	0	0.051212
Mpi	GATA	0	0	0.7982	0.80197	0.0958419	0.999998	1907	1	0.19501	0.81494	0.81549	0.0885814	0.999998	1922	0	0.19501
Ubn1	TR	0	1	0.0083558	0.030936	1.50954	0.742241	101	3	-0.29668	0.81514	0.81567	0.0884855	0.999998	1923	0	-0.29668
Tnik	TR	0	0	0.10482	0.22347	0.650781	0.994143	548	2	-0.18151	0.81564	0.8162	0.0882034	0.999998	1924	0	-0.18151
Wif1	TR	0	0	0.078226	0.18073	0.74297	0.948609	463	3	-0.46581	0.81634	0.81685	0.0878577	0.999998	1925	0	-0.46581
Myom3	GATA	0	0	0.73431	0.75486	0.122134	0.999998	1778	1	0.16982	0.81654	0.81708	0.0877354	0.999998	1926	0	0.16982
Smarcb1	TR	0	0	0.75222	0.76686	0.115284	0.999998	1814	1	0.30595	0.81684	0.81738	0.087576	0.999998	1927	0	0.30595
Ddx39b	TR	0	0	0.46222	0.6041	0.218891	0.999998	1420	2	-0.13395	0.81694	0.81749	0.0875176	0.999998	1928	0	-0.13395
Serpinb6b	GATA	0	0	0.058026	0.14775	0.830473	0.933853	387	3	-0.15943	0.81921	0.81982	0.0862815	0.999998	1929	0	-0.15943
Gnb2	TR	0	0	0.49211	0.63354	0.198226	0.999998	1486	2	0.054177	0.81961	0.82019	0.0860855	0.999998	1930	0	0.054177
Cstf2t	TR	0	0	0.57175	0.66822	0.175081	0.999998	1567	1	-0.15878	0.8197	0.82026	0.0860485	0.999998	1931	0	-0.15878
Clk3	TR	0	0	0.051031	0.13607	0.866238	0.925417	358	2	-0.040097	0.8198	0.82037	0.0859902	0.999998	1932	0	-0.040097
Traf3	TR	0	0	0.035942	0.10414	0.982382	0.892141	285	4	-0.55049	0.8199	0.82042	0.0859638	0.999998	1933	0	-0.55049
Pds5b	TR	0	1	0.007678	0.029146	1.53542	0.742241	95	4	-0.72714	0.82049	0.82106	0.0856251	0.999998	1934	0	-0.72714
Rbpj	TR	0	0	0.51788	0.64512	0.190359	0.999998	1522	1	0.20933	0.82078	0.82137	0.0854612	0.999998	1935	0	0.20933
Tbx20	TR	0	0	0.19078	0.35532	0.44938	0.999998	850	1	-0.010401	0.82107	0.82163	0.0853237	0.999998	1936	0	-0.010401
Gtf3c1	TR	0	0	0.008211	0.030591	1.51441	0.742241	100	3	-0.5063	0.82137	0.82191	0.0851757	0.999998	1937	0	-0.5063
Creld1	TR	0	0	0.4896	0.63094	0.200012	0.999998	1479	1	-0.1561	0.82146	0.82201	0.0851229	0.999998	1938	0	-0.1561
Rabgap1l	GATA	0	0	0.94801	0.94855	0.0229398	0.999998	2292	0	0.090186	0.82214	0.82272	0.0847479	0.999998	1939	0	0.090186
Dcaf10	TR	0	0	0.13573	0.2723	0.564952	0.999416	652	2	-0.22639	0.82234	0.82293	0.0846371	0.999998	1940	0	-0.22639
Stk33	TR	0	0	0.054402	0.14167	0.848722	0.931531	372	3	-0.48	0.82253	0.8231	0.0845474	0.999998	1941	0	-0.48
Mxd1	TR	0	0	0.30995	0.4617	0.33564	0.999998	1089	2	-0.31341	0.82301	0.82354	0.0843153	0.999998	1942	0	-0.31341
Ncaph	GATA	0	0	0.070142	0.16757	0.775804	0.948609	429	3	-0.38383	0.82513	0.82556	0.0832514	0.999998	1943	0	-0.38383
Wdsub1	TR	0	0	0.32449	0.47455	0.323718	0.999998	1127	2	0.12415	0.82532	0.82573	0.0831619	0.999998	1944	0	0.12415
Zfp51	TR	0	0	0.93262	0.93302	0.030109	0.999998	2253	0	0.19451	0.82542	0.82584	0.0831041	0.999998	1945	0	0.19451
Frem1	GATA	0	0	0.41567	0.55948	0.252215	0.999998	1319	1	0.033975	0.82637	0.82682	0.082589	0.999998	1946	0	0.033975
Acta2	GATA	0	0	0.066412	0.16141	0.79207	0.944298	417	3	-0.39894	0.82675	0.82717	0.0824052	0.999998	1947	0	-0.39894
Phldb2	GATA	0	0	0.82532	0.82623	0.082899	0.999998	1972	1	0.11243	0.82684	0.82731	0.0823317	0.999998	1948	0	0.11243
Cgnl1	TR	0	0	0.78056	0.78778	0.103595	0.999998	1868	1	-0.0041123	0.82713	0.82758	0.08219	0.999998	1949	0	-0.0041123
Ercc6	TR	0	0	0.36757	0.514	0.289037	0.999998	1214	1	-0.030723	0.82779	0.82823	0.081849	0.999998	1950	0	-0.030723
Tns3	GATA	0	0	0.11813	0.24489	0.611029	0.999416	594	3	-0.39444	0.82807	0.8285	0.0817075	0.999998	1951	0	-0.39444
Trip11	TR	0	0	0.41864	0.56229	0.25004	0.999998	1324	2	-0.1995	0.82911	0.82948	0.0811941	0.999998	1952	0	-0.1995
Wbp11	TR	0	0	0.1582	0.3075	0.512155	0.999998	744	3	-0.41774	0.82939	0.82975	0.0810527	0.999998	1953	0	-0.41774
Zmynd8	TR	0	0	0.062329	0.15483	0.810145	0.939168	403	2	0.086298	0.82976	0.8301	0.0808696	0.999998	1954	0	0.086298
Copb2	TR	0	0	0.88614	0.88608	0.0525271	0.999998	2135	0	-0.01065	0.82986	0.83019	0.0808225	0.999998	1955	0	-0.01065
Notch2	TR	0	0	0.42013	0.56369	0.24896	0.999998	1328	2	-0.059731	0.83004	0.83039	0.0807179	0.999998	1956	0	-0.059731
Prickle1	TR	0	0	0.050924	0.13586	0.866908	0.925417	356	3	-0.53445	0.83032	0.83065	0.0805819	0.999998	1957	0	-0.53445
Hdac6	TR	0	0	0.011196	0.038562	1.41384	0.778484	120	3	-0.31006	0.83209	0.83243	0.0796523	0.999998	1958	0	-0.31006
Dkk1	GATA	0	0	0.84024	0.84067	0.0753745	0.999998	2014	0	-0.20505	0.83227	0.83261	0.0795584	0.999998	1959	0	-0.20505
Med4	TR	0	0	0.20811	0.37063	0.431059	0.999998	880	2	-0.21655	0.83283	0.83315	0.0792768	0.999998	1960	0	-0.21655
Bptf	TR	0	0	0.11093	0.23323	0.632216	0.994143	570	3	-0.1125	0.83301	0.8334	0.0791465	0.999998	1961	0	-0.1125
Yaf2	TR	0	0	0.93776	0.93835	0.0276351	0.999998	2268	0	0.092902	0.83338	0.83384	0.0789173	0.999998	1962	0	0.092902
Chsy1	GATA	0	0	0.72815	0.75076	0.124499	0.999998	1766	1	0.29163	0.83347	0.83392	0.0788756	0.999998	1963	0	0.29163
Fubp1	TR	0	0	0.69601	0.73101	0.136077	0.999998	1712	1	0.2274	0.83356	0.83405	0.0788079	0.999998	1964	0	0.2274
Zbtb1	TR	0	0	0.57557	0.66986	0.174016	0.999998	1573	1	0.099965	0.83402	0.83453	0.078558	0.999998	1965	0	0.099965
Cyb561	GATA	0	1	0.019675	0.061942	1.20801	0.799096	187	3	-0.40456	0.83411	0.8346	0.0785216	0.999998	1966	0	-0.40456
Arid2	TR	0	0	0.31054	0.46224	0.335132	0.999998	1091	2	-0.25291	0.83448	0.83496	0.0783343	0.999998	1967	0	-0.25291
Erc1	TR	0	0	0.075882	0.17674	0.752665	0.948609	453	3	-0.22385	0.83557	0.83605	0.0777677	0.999998	1968	0	-0.22385
Osbpl3	GATA	0	0	0.82836	0.82913	0.0813774	0.999998	1987	1	-0.2273	0.83603	0.83653	0.0775185	0.999998	1969	0	-0.2273
Cask	TR	0	0	0.89273	0.89292	0.0491874	0.999998	2157	0	-0.068936	0.83612	0.83665	0.0774562	0.999998	1970	0	-0.068936
Cpeb4	TR	0	0	0.96083	0.9608	0.017367	0.999998	2331	0	0.21092	0.83684	0.83736	0.0770878	0.999998	1971	0	0.21092
Slmo1	GATA	0	0	0.10715	0.22729	0.64342	0.994143	556	3	-0.10138	0.83711	0.83763	0.0769478	0.999998	1972	0	-0.10138
Bbx	TR	0	0	0.15199	0.2977	0.526221	0.999998	728	3	-0.16968	0.83765	0.83824	0.0766316	0.999998	1973	0	-0.16968
Wdr72	GATA	0	0	0.26934	0.42548	0.371121	0.999998	1009	2	0.010408	0.83819	0.83872	0.076383	0.999998	1974	0	0.010408
Ntng1	TR	0	0	0.70794	0.73817	0.131844	0.999998	1731	1	-0.26069	0.83837	0.83889	0.076295	0.999998	1975	0	-0.26069
Tdg	TR	0	0	0.74115	0.75942	0.119518	0.999998	1789	1	0.066632	0.83891	0.83949	0.0759845	0.999998	1976	0	0.066632
Cenpe	TR	0	0	0.026751	0.0804	1.09474	0.837578	233	3	-0.45342	0.84042	0.84083	0.0752918	0.999998	1977	0	-0.45342
Zranb3	TR	0	0	0.93365	0.93404	0.0296345	0.999998	2258	0	-0.041737	0.84068	0.84108	0.0751627	0.999998	1978	0	-0.041737
E2f6	TR	0	0	0.090683	0.20092	0.696977	0.9751	504	3	-0.26491	0.84148	0.84182	0.0747808	0.999998	1979	0	-0.26491
Sfmbt1	TR	0	0	0.4389	0.58142	0.23551	0.999998	1373	2	-0.22731	0.84183	0.84217	0.0746002	0.999998	1980	0	-0.22731
2610008E11Rik	TR	0	0	0.14204	0.28212	0.549566	0.999416	683	3	-0.36855	0.84218	0.84257	0.074394	0.999998	1981	0	-0.36855
Inhba	GATA	0	0	0.49795	0.6369	0.195929	0.999998	1498	1	0.2602	0.84253	0.84285	0.0742497	0.999998	1982	0	0.2602
Corin	TR	0	0	0.29827	0.4511	0.345727	0.999998	1065	2	-0.11959	0.84297	0.84329	0.074023	0.999998	1983	0	-0.11959
Rbbp8	GATA	0	0	0.76632	0.7771	0.109523	0.999998	1843	1	-0.065351	0.84306	0.84337	0.0739819	0.999998	1984	0	-0.065351
Actc1	GATA	0	0	0.025694	0.077611	1.11008	0.828981	229	2	0.045368	0.84332	0.8436	0.0738634	0.999998	1985	0	0.045368
Pcolce2	GATA	0	0	0.97128	0.97125	0.012669	0.999998	2354	0	0.1742	0.84349	0.8438	0.0737605	0.999998	1986	0	0.1742
Ncor2	TR	0	0	0.53866	0.65373	0.184602	0.999998	1538	1	0.21738	0.84402	0.84426	0.0735238	0.999998	1987	0	0.21738
Nfyc	TR	0	0	0.59617	0.67941	0.167868	0.999998	1589	1	0.10767	0.84489	0.84518	0.0730508	0.999998	1988	0	0.10767
Ppp2r1a	TR	0	0	0.68695	0.72573	0.139225	0.999998	1701	1	0.11235	0.84497	0.84528	0.0729994	0.999998	1989	0	0.11235
Mybpc1	GATA	0	0	0.016621	0.053802	1.2692	0.799096	161	4	-0.46904	0.8454	0.84572	0.0727734	0.999998	1990	0	-0.46904
Zdhhc17	TR	0	0	0.21281	0.37506	0.425899	0.999998	891	1	-0.20468	0.84549	0.84581	0.0727272	0.999998	1991	0	-0.20468
Ilf2	TR	0	0	0.97818	0.97806	0.0096345	0.999998	2377	0	0.15191	0.84566	0.84599	0.0726348	0.999998	1992	0	0.15191
Fam78a	GATA	0	0	0.49772	0.63682	0.195983	0.999998	1497	1	0.30197	0.84575	0.84607	0.0725937	0.999998	1993	0	0.30197
Trim75	TR	0	0	0.92531	0.92553	0.0336095	0.999998	2234	0	0.082982	0.84592	0.84627	0.0724911	0.999998	1994	0	0.082982
Ankrd12	TR	0	0	0.14042	0.27951	0.553603	0.999416	677	3	-0.36547	0.84635	0.84674	0.0722499	0.999998	1995	0	-0.36547
Cenpb	TR	0	0	0.68131	0.72265	0.141072	0.999998	1692	1	-0.19467	0.84661	0.84701	0.0721115	0.999998	1996	0	-0.19467
Lamb3	TR	0	0	0.87666	0.87681	0.0570945	0.999998	2110	0	-0.1453	0.84695	0.84737	0.0719269	0.999998	1997	0	-0.1453
Pabpc5	TR	0	0	0.14941	0.2936	0.532244	0.999416	717	3	-0.31091	0.84746	0.84782	0.0716963	0.999998	1998	0	-0.31091
Smc3	TR	0	0	0.0037178	0.015396	1.81259	0.644365	55	4	-0.72557	0.84755	0.8479	0.0716554	0.999998	1999	0	-0.72557
Furin	GATA	0	0	0.38775	0.53279	0.273444	0.999998	1257	2	-0.26404	0.84772	0.84802	0.0715939	0.999998	2000	0	-0.26404
Smarca1	TR	0	0	0.39687	0.54149	0.26641	0.999998	1274	2	0.10555	0.84815	0.84842	0.0713891	0.999998	2001	0	0.10555
[truncated: 445 more rows]

## Sheet: FINAL_25samp_DESeq2
Group (Gata targets, transcriptional regulators, human negative control, control=Gata positive control)	gRNA sequence	gene_gRNAidentifier	mean normalised counts, averaged over all samples from both conditions	log fold change (to basis 2)	standard error estimate for the log2 fold change estimate	Wald statistic	p value for the statistical significance of this change	p value adjusted for multiple testing with the Benjamini-Hochberg procedure which controls false discovery rate (FDR)	pvalue rank	-LOG10 adj pval	adj pval < 0.05	adj pval < 0.001
CONTROL	GCTCTATATGAAACTCCATG	GATA6	4028.94	3.96733	0.379983	10.4408	1.6146e-25	2.36846e-21	14669	20.6255	<0.05	<0.001
CONTROL	GAGAGAGTGTGTCAATTGTG	GATA4	45665.5	3.7015	0.401541	9.21823	3.02042e-20	1.48808e-16	14667	15.8274	<0.05	<0.001
TR	CCGGTTCACAATCAACAGTG	Rnf20_1	980.837	4.07014	0.441571	9.21742	3.04e-20	1.49e-16	14668	15.8274	<0.05	<0.001
TR	AAGCGGGAACAGCTCAAGAA	Thra_4	6015.9	3.69193	0.454563	8.12193	4.59e-16	1.68e-12	14666	11.774	<0.05	<0.001
TR	GCGGTTGACGATGAGGAGTG	Rnf40_1	5393.8	4.00063	0.494705	8.08691	6.12e-16	1.8e-12	14665	11.7458	<0.05	<0.001
TR	GCCCCTTCTCTGCGTTCCGC	Klf13_4	1222.96	2.68882	0.350193	7.67812	1.61e-14	3.95e-11	14664	10.4037	<0.05	<0.001
TR	CTACCTCCAACGAGATGCGG	Rnf40_2	147.187	2.25064	0.294821	7.63393	2.28e-14	4.77e-11	14663	10.3213	<0.05	<0.001
TR	GGTTCTAGATGATTCGAAGC	Thra_5	11085.4	3.23507	0.430378	7.51681	5.61e-14	9.98e-11	14661	10.0008	<0.05	<0.001
TR	ACCGTACTTCTTACTGTACA	Wdr82_5	882.837	2.89823	0.386152	7.50542	6.12e-14	9.98e-11	14662	10.0008	<0.05	<0.001
TR	CATGTGTCATCTGTGCCTTT	Myo5a_2	85.777	2.46444	0.341304	7.22065	5.17e-13	7.59e-10	14660	9.11977	<0.05	<0.001
TR	CAGGAGTCGTGGGCGCTTCA	Taf3_5	110.934	2.35638	0.328439	7.17449	7.26e-13	9.04e-10	14658	9.04369	<0.05	<0.001
TR	CGGGTGCCTCTTACAGTCCA	Thra_1	449.735	2.2676	0.31618	7.17188	7.4e-13	9.04e-10	14659	9.04369	<0.05	<0.001
TR	CTTGAGGTTCCGCTGGAGAG	Taf3_1	590.707	2.99292	0.425848	7.02814	2.09e-12	2.36e-09	14657	8.62678	<0.05	<0.001
GATA	TCGCAATTGTCACAACCTTC	Scrg1_2	81.2285	2.40771	0.345918	6.96036	3.39e-12	3.52e-09	14655	8.45309	<0.05	<0.001
TR	AGGATGGATTAGGAGTAGAG	Taf1_2	3950.27	3.59184	0.516665	6.95196	3.6e-12	3.52e-09	14656	8.45309	<0.05	<0.001
GATA	CTTACCAAGGTGTATTGTGC	Eif3m_1	523.69	1.94362	0.281733	6.8988	5.24e-12	4.81e-09	14654	8.31803	<0.05	<0.001
TR	CCGAGAGACCACGCGCACGG	Nkx2-5_2	1131.66	2.90243	0.425448	6.82207	8.97e-12	7.31e-09	14652	8.1359	<0.05	<0.001
TR	GGGCTGGACTCACCGAGGAA	Cxxc1_6	2687.48	2.94223	0.434435	6.77256	1.27e-11	9.77e-09	14651	8.01017	<0.05	<0.001
TR	CGCCAGCCCGTGTGGAGAGC	Chd2_6	738.415	3.26831	0.49281	6.63199	3.31e-11	2.38e-08	14649	7.62411	<0.05	<0.001
TR	CCTTCTAATATGTAGAGGGG	Mtf2_4	116.715	2.82907	0.426833	6.62804	3.4e-11	2.38e-08	14650	7.62411	<0.05	<0.001
TR	CGGCATCGGGGCTGAAAGTC	Cbfa2t2_4	27.7639	1.62061	0.248007	6.53454	6.38e-11	4.25e-08	14648	7.37117	<0.05	<0.001
TR	TCTGGTTCTCGTAGCACTGG	Rnf40_4	1099.1	2.88974	0.443151	6.52089	6.99e-11	4.44e-08	14646	7.35295	<0.05	<0.001
TR	ACCTTCTTGAGAAGACACGA	Taf3_6	1259.31	2.37112	0.363937	6.51521	7.26e-11	4.44e-08	14647	7.35295	<0.05	<0.001
TR	TAGTTGCTTGAGAGCCATCC	Taf2_2	618.996	2.17598	0.342256	6.35774	2.05e-10	1.16e-07	14644	6.93737	<0.05	<0.001
TR	CTCTGGGGGCAGGTAGTCCA	Aurka_3	59.5749	2.43009	0.383052	6.34402	2.24e-10	1.22e-07	14643	6.91501	<0.05	<0.001
TR	AGTTCGCTTTCGGAGAGCTC	Ubtf_4	1716.3	2.89443	0.45953	6.29868	3e-10	1.57e-07	14642	6.80336	<0.05	<0.001
TR	GGCAGCATGCGCTGTATATC	Rbbp5_1	77.7972	2.78312	0.448432	6.20634	5.42e-10	2.74e-07	14641	6.56174	<0.05	<0.001
TR	ACTCGTGTTCTTCTTCCGGC	Cnot8_3	665.881	2.0821	0.335915	6.19831	5.71e-10	2.79e-07	14640	6.55429	<0.05	<0.001
TR	GCCCAAAGGCCGCCTCCGGC	Hoxb4_2	696.166	2.19403	0.354588	6.18753	6.11e-10	2.89e-07	14639	6.53882	<0.05	<0.001
TR	CCTATGCAAAACGGTCTCAG	Taf8_6	303.808	2.71488	0.441009	6.15608	7.46e-10	3.42e-07	14638	6.46619	<0.05	<0.001
TR	CCGGTGGGGCAGTAGGAGGT	Zbtb7a_5	236.392	2.55782	0.416452	6.14192	8.15e-10	3.62e-07	14637	6.44081	<0.05	<0.001
TR	TTCAAGAAGTCAGCATCCAG	Ncoa4_5	331.896	2.844	0.463943	6.13007	8.78e-10	3.73e-07	14635	6.42777	<0.05	<0.001
TR	CTGCAACTGTGGCAAATGGG	Nfatc3_1	49.0563	1.71663	0.280139	6.1278	8.91e-10	3.73e-07	14636	6.42777	<0.05	<0.001
TR	GGCCTGTCCTACCTGCAGGG	Gata4_1	7496.75	3.0847	0.506347	6.09207	1.11e-09	4.54e-07	14634	6.34278	<0.05	<0.001
TR	CCTATTAGCCTCTGCCTCGA	Poc1b_1	225.594	3.32385	0.549639	6.04733	1.47e-09	5.83e-07	14632	6.23407	<0.05	<0.001
TR	CCTGCCCCGCGGGCACGAGA	Smad6_3	62.2184	2.0961	0.349379	5.9995	1.98e-09	7.44e-07	14631	6.12815	<0.05	<0.001
TR	CGTTCTGTGTGGTGGCCGGT	Zbtb7a_3	253.087	2.76649	0.462861	5.97693	2.27e-09	8.34e-07	14630	6.07891	<0.05	<0.001
TR	TCGCAATATTGACACTCCTT	Stk4_1	82.9456	1.98559	0.333134	5.96033	2.52e-09	9.01e-07	14629	6.04546	<0.05	<0.001
GATA	CGGGCCGGTTCCCTGCGCCA	Dpysl3_5	782.341	2.74858	0.465703	5.902	3.59e-09	1.25e-06	14628	5.90161	<0.05	<0.001
TR	GCGCTGCGGCCTCGTGCTGC	Asb16_3	208.379	2.34342	0.398217	5.88478	3.99e-09	1.33e-06	14626	5.87652	<0.05	<0.001
TR	GCGGGGGTCCAATTTGAACT	Smarcd3_5	35.74	2.05023	0.34882	5.87762	4.16e-09	1.36e-06	14625	5.8675	<0.05	<0.001
TR	ACTCGGAGTTTGACCCACCG	Eif3g_4	1624.26	2.81121	0.480049	5.85609	4.74e-09	1.51e-06	14624	5.82069	<0.05	<0.001
TR	GCGGTCAGGGCAATCTGTGA	Ccnh_6	1415.89	2.64449	0.452182	5.84828	4.97e-09	1.55e-06	14623	5.80961	<0.05	<0.001
TR	GCCACCATACAGAGTACCTA	Matr3_6	899.28	1.66216	0.284501	5.84238	5.15e-09	1.57e-06	14622	5.80337	<0.05	<0.001
GATA	CCTCTCTTGACGCCCTTGTG	Tnp1_5	45.2872	1.85087	0.317758	5.82478	5.72e-09	1.67e-06	14619	5.77818	<0.05	<0.001
TR	CGAGAAGGGGCACCGGGGCT	Mxi1_4	28.4445	1.74128	0.299012	5.82344	5.76e-09	1.67e-06	14620	5.77818	<0.05	<0.001
TR	GCCACTGGGCCCCCCTGCAT	Rnf185_5	71.8008	2.49905	0.429198	5.82259	5.79e-09	1.67e-06	14621	5.77818	<0.05	<0.001
TR	AGCAAATCAAACGATCAGCT	Cxxc1_3	1516.97	2.82745	0.486408	5.81292	6.14e-09	1.73e-06	14618	5.76148	<0.05	<0.001
TR	ATTCCAACACCGGGTAAGAA	Ncl_6	470.957	2.39571	0.414083	5.78558	7.23e-09	1.97e-06	14616	5.70588	<0.05	<0.001
TR	TTCGGCCCCCTTGCCTCTCT	Nfkb2_5	31.0954	2.24348	0.389589	5.75857	8.48e-09	2.26e-06	14615	5.64543	<0.05	<0.001
TR	GCCTCTTAATCTAGGCGCAG	Usf1_2	284.499	2.85502	0.496048	5.75553	8.64e-09	2.26e-06	14614	5.64542	<0.05	<0.001
GATA	ACTGGAGCCGCACCTCGGCC	Tspan9_4	200.948	2.53607	0.44134	5.74629	9.12e-09	2.31e-06	14611	5.63557	<0.05	<0.001
TR	CAGCTGAGTTGGTCTTGAGT	Eif3i_4	1226.16	2.27157	0.395358	5.7456	9.16e-09	2.31e-06	14612	5.63557	<0.05	<0.001
TR	GCTTCTTTCGGCGAACTATT	Ppara_3	11.6249	1.54485	0.269004	5.74287	9.31e-09	2.31e-06	14613	5.63557	<0.05	<0.001
TR	GCCATAGTGGCCGTTCTGTG	Zbtb7a_1	231.426	1.88012	0.327741	5.73661	9.66e-09	2.36e-06	14610	5.62681	<0.05	<0.001
TR	GCGACGAGATTTATCTCACA	Phf10_3	1136.93	2.82745	0.493914	5.72459	1.04e-08	2.49e-06	14609	5.60321	<0.05	<0.001
TR	TCTCTCCCAGTCCCCCCCGA	Pcbp2_3	223.226	2.62443	0.461701	5.68425	1.31e-08	3.06e-06	14607	5.5144	<0.05	<0.001
TR	TTACCTCAATGAGTTCAACC	Rnf20_6	229.261	1.93445	0.340902	5.67451	1.39e-08	3.19e-06	14606	5.49648	<0.05	<0.001
TR	TGTGGAAGTATATCACAGAC	Pdcd6_4	1244.01	2.44923	0.432279	5.66585	1.46e-08	3.3e-06	14605	5.48127	<0.05	<0.001
TR	GCTCGGGGGCAGCATAAGGC	Mark1_5	927.433	2.75405	0.486519	5.66072	1.51e-08	3.35e-06	14604	5.47491	<0.05	<0.001
TR	AATACTAAGGGACCTTCTGG	Ddx18_5	2608.84	3.00062	0.53035	5.65781	1.53e-08	3.36e-06	14603	5.47409	<0.05	<0.001
TR	GGGCCCCTGCAGCGTTAAGC	Foxm1_3	784.928	2.05023	0.362941	5.64894	1.61e-08	3.47e-06	14601	5.4598	<0.05	<0.001
TR	GCCGAGCTGGAGCGTTTGGG	Caskin1_3	825.024	2.53484	0.448874	5.6471	1.63e-08	3.47e-06	14602	5.4598	<0.05	<0.001
TR	CTTAACATTTAGCACATTTG	Srsf10_1	15.4868	1.26668	0.224428	5.64403	1.66e-08	3.48e-06	14600	5.45829	<0.05	<0.001
TR	CCACAAGTGGCACACACGTG	Zfp672_6	102.253	1.78792	0.3185	5.61356	1.98e-08	4.09e-06	14599	5.38775	<0.05	<0.001
TR	AAGAATTGTCCTGATAGTTG	Klf10_4	1462.75	2.43239	0.434492	5.59824	2.17e-08	4.41e-06	14598	5.35541	<0.05	<0.001
TR	GGGCCCTAATGATGATGTAA	Krr1_1	2171.35	2.80773	0.502563	5.58682	2.31e-08	4.65e-06	14597	5.33282	<0.05	<0.001
TR	TCCAAAAAATCTTCCAGCAA	Dek_6	97.4244	2.17644	0.389767	5.58394	2.35e-08	4.66e-06	14596	5.33151	<0.05	<0.001
TR	AAGCCGAAGACTACTGTCAG	Tceb3_5	1884.24	2.52546	0.453834	5.56472	2.63e-08	5.14e-06	14595	5.28941	<0.05	<0.001
GATA	AGTGTCGGGAGGGTTTGGTG	Synpo_6	1208.7	3.00027	0.540157	5.55444	2.79e-08	5.38e-06	14594	5.26958	<0.05	<0.001
TR	GCACCACCCTGTCACTGCAG	Ccnk_4	5389.9	1.93153	0.347891	5.5521	2.82e-08	5.38e-06	14593	5.26944	<0.05	<0.001
TR	GCGCAAAACCTCCGGACCCC	Hist1h1e_1	255.649	1.9189	0.346693	5.53485	3.11e-08	5.86e-06	14592	5.23225	<0.05	<0.001
TR	ATCTGGTTGGTTAGAAGAGG	Hipk3_1	686.548	2.44813	0.444417	5.50863	3.62e-08	6.71e-06	14591	5.17296	<0.05	<0.001
GATA	CGCTCGCCGCCGAGGTCAAC	Des_4	98.2765	1.59973	0.290809	5.50096	3.78e-08	6.93e-06	14590	5.15951	<0.05	<0.001
TR	TCGGGCGCTCCCACTGCGCG	Wwtr1_1	403.821	2.62448	0.477621	5.49491	3.91e-08	7.08e-06	14589	5.15	<0.05	<0.001
TR	AGGCGGTGGGTCTCCGTAAA	Nfe2l2_6	113.094	2.22854	0.406317	5.48474	4.14e-08	7.41e-06	14588	5.13033	<0.05	<0.001
GATA	CCTTTGCCGCCCTTGCCGGC	Cdk5r2_4	43.7816	2.32421	0.424423	5.47616	4.35e-08	7.68e-06	14587	5.11453	<0.05	<0.001
TR	CTCCTCGATTTCTCCTAGGA	Srek1_2	87.5371	2.42559	0.445024	5.45046	5.02e-08	8.67e-06	14585	5.06197	<0.05	<0.001
GATA	AACGCTTCCTTGATTCCTCC	Dnajc28_2	1122.06	2.8116	0.51659	5.44261	5.25e-08	8.79e-06	14581	5.05616	<0.05	<0.001
TR	TCCGGCTACTTCGGCCAGCC	Dhx38_2	48.1902	2.01209	0.369823	5.44069	5.31e-08	8.79e-06	14582	5.05616	<0.05	<0.001
TR	CCTTAAACATTCTCTGTTCG	Mbd1_4	120.427	2.33509	0.429189	5.44069	5.31e-08	8.79e-06	14583	5.05616	<0.05	<0.001
TR	TACTTTCTCATGCAGTACCC	Ddx24_5	1691.14	2.32758	0.427873	5.43989	5.33e-08	8.79e-06	14584	5.05616	<0.05	<0.001
GATA	GGGTCGGCGCGGCGTACAGG	Nes_3	2367.65	2.96524	0.545726	5.43358	5.52e-08	8.9e-06	14579	5.05043	<0.05	<0.001
TR	GCGTTCAGAAAGTTAATGAG	Brca1_5	2481.52	2.74005	0.504959	5.42628	5.75e-08	9.17e-06	14578	5.03742	<0.05	<0.001
TR	TCGTTCGCGGAGCCAGGAGG	Gsk3a_6	525.968	2.71007	0.500131	5.41873	6e-08	9.47e-06	14577	5.02375	<0.05	<0.001
TR	CCCAGGGGTGCTTCGATCTT	Pa2g4_1	29.3094	1.72271	0.318249	5.41309	6.19e-08	9.57e-06	14575	5.0193	<0.05	<0.001
TR	TAGGAATAGTAAGCATATAA	Taf2_1	543.055	2.21751	0.409933	5.40944	6.32e-08	9.66e-06	14574	5.01499	<0.05	<0.001
TR	ACGGTGGGGCTGGGGGGTCC	Rest_4	38.3296	1.26422	0.235339	5.3719	7.79e-08	1.18e-05	14573	4.92876	<0.05	<0.001
TR	AATAGATCAAGTGCCGCTGA	Cdk12_1	1662.89	2.77114	0.51642	5.36607	8.05e-08	1.2e-05	14572	4.91919	<0.05	<0.001
GATA	GAGGGGGGGATTGCATTTCG	Mbnl1_6	65.0606	1.54802	0.288808	5.36003	8.32e-08	1.23e-05	14571	4.90906	<0.05	<0.001
TR	ACAACTCAGTAGCACGATAG	Golga2_1	872.434	2.24673	0.41945	5.35637	8.49e-08	1.24e-05	14568	4.90707	<0.05	<0.001
TR	ACCCTGGCCAAAGTGATTGA	Obscn_2	607.072	2.47732	0.462721	5.3538	8.61e-08	1.24e-05	14569	4.90707	<0.05	<0.001
TR	CCTTTGGAGGGGTGAGTTAG	Gtf3c2_6	28.8147	1.19175	0.22297	5.3449	9.05e-08	1.29e-05	14567	4.88996	<0.05	<0.001
TR	CTGCCTCCATCGGCTCCACG	Pex10_6	23.2583	1.21118	0.227261	5.32949	9.85e-08	1.39e-05	14566	4.85723	<0.05	<0.001
GATA	AGACTTACTTGACGGTGACT	Lmo7_4	1227.49	2.83812	0.5341	5.31383	1.07e-07	1.5e-05	14564	4.8247	<0.05	<0.001
TR	CTACCCCACTTACTGGACGG	Rbl1_4	67.8676	1.86992	0.351991	5.3124	1.08e-07	1.5e-05	14565	4.8247	<0.05	<0.001
GATA	GGCGTGGACAGACGGGTGAA	Picalm_3	2376.34	2.53574	0.477536	5.31004	1.1e-07	1.5e-05	14563	4.82316	<0.05	<0.001
TR	GCCGCTATGGCCCGCCGTCC	Srsf1_1	104.458	2.60477	0.490777	5.30744	1.11e-07	1.51e-05	14562	4.82102	<0.05	<0.001
TR	TCTTTATAGTATCATCCAAA	Suz12_1	160.121	2.61313	0.492818	5.30244	1.14e-07	1.53e-05	14559	4.81416	<0.05	<0.001
TR	CATCTCGAGTTTCCCTTTAT	Ankmy2_6	19.3385	1.65271	0.311763	5.30119	1.15e-07	1.53e-05	14560	4.81416	<0.05	<0.001
TR	CAGCATACCTGAGTCACCGC	Hesx1_2	1411.66	2.09371	0.395306	5.29642	1.18e-07	1.55e-05	14558	4.81059	<0.05	<0.001
TR	GCTCCCCCGGGGCCCTGTAT	Mcm3_4	25.5411	1.60551	0.303583	5.28854	1.23e-07	1.59e-05	14556	4.79956	<0.05	<0.001
GATA	GCGCTGTTTGAGAAAAATAT	Cyp39a1_2	70.426	1.92936	0.364981	5.28621	1.25e-07	1.59e-05	14555	4.79781	<0.05	<0.001
TR	ATTGAAAAACTCGAGCCAAC	Rsf1_2	250.954	2.07676	0.393527	5.27731	1.31e-07	1.65e-05	14553	4.7833	<0.05	<0.001
GATA	GTGGTCTACCTGAAGCACAT	Heatr1_3	367.289	2.05246	0.38895	5.27693	1.31e-07	1.65e-05	14554	4.7833	<0.05	<0.001
TR	CAGAACCAGGCGCACCGGGG	Ckap4_1	264.017	2.46131	0.466873	5.27191	1.35e-07	1.66e-05	14551	4.77873	<0.05	<0.001
TR	GACTCCTGCGTGGCTCCGGG	Zkscan5_1	5814.11	2.39627	0.454536	5.27189	1.35e-07	1.66e-05	14552	4.77873	<0.05	<0.001
TR	GCTGGGGTCCAGCGCTCAAA	Klf4_5	31.5661	1.36887	0.259841	5.26811	1.38e-07	1.68e-05	14550	4.77343	<0.05	<0.001
TR	AGTCCGGATCAATGACTTGG	Taf2_5	2179.76	2.51465	0.477538	5.26587	1.4e-07	1.69e-05	14549	4.77174	<0.05	<0.001
GATA	GCTGGGACTGGGGTCAGCAG	Gng2_3	1137.7	2.5557	0.485522	5.26382	1.41e-07	1.7e-05	14548	4.77046	<0.05	<0.001
TR	CGAAGACACCAGTTACCTTG	Ddx18_2	601.188	2.31788	0.441804	5.24641	1.55e-07	1.85e-05	14547	4.73291	<0.05	<0.001
TR	CAGGTAAGGGACGTACATCT	Pwp2_4	281.796	2.6493	0.507167	5.22371	1.75e-07	2.07e-05	14546	4.68306	<0.05	<0.001
TR	TCCGTGTCTCGGCCGCAGAC	Psmc4_6	62.552	1.83461	0.351375	5.22123	1.78e-07	2.09e-05	14545	4.68073	<0.05	<0.001
GATA	GCAGGCGCTCACAAGACAGC	Fancd2_6	2579.37	2.54985	0.489659	5.20741	1.91e-07	2.21e-05	14543	4.65525	<0.05	<0.001
TR	GGACCTGTCTGCGCGCCTCG	Nkx2-5_5	3200.32	2.02187	0.388448	5.20498	1.94e-07	2.22e-05	14542	4.65298	<0.05	<0.001
GATA	AGGACAGGCCACCATGAGGC	Adora1_4	854.227	2.08175	0.400607	5.19649	2.03e-07	2.28e-05	14539	4.64144	<0.05	<0.001
TR	GAGGAGGAGCCCCCCTTCCT	Wasl_6	28.1243	1.33776	0.257473	5.19574	2.04e-07	2.28e-05	14540	4.64144	<0.05	<0.001
TR	CAGACTAAGGACCCGCCCAG	Myo5a_4	487.757	2.27781	0.439528	5.1824	2.19e-07	2.41e-05	14533	4.6172	<0.05	<0.001
TR	TTCCAGGCCCACCGGCGGGG	Arhgap17_1	55.0952	1.28161	0.247391	5.1805	2.21e-07	2.41e-05	14534	4.6172	<0.05	<0.001
TR	CCGCTTGTGACCCTGAACTA	Jmjd6_3	416.791	2.12911	0.411087	5.17921	2.23e-07	2.41e-05	14535	4.6172	<0.05	<0.001
TR	CGGGCGGAGGCCGCCAAGAG	Cdk13_6	160.148	2.00549	0.387321	5.17785	2.24e-07	2.41e-05	14536	4.6172	<0.05	<0.001
TR	GCAAGCGGGCGGTGCAGGGT	Bcl6_4	535.335	2.5338	0.489414	5.17721	2.25e-07	2.41e-05	14537	4.6172	<0.05	<0.001
TR	CTCGGTGGCTCCCGGGACCC	Wnk4_5	20.9105	1.36934	0.264505	5.177	2.25e-07	2.41e-05	14538	4.6172	<0.05	<0.001
TR	CCTCAAAGAAAGCGGCGTGG	Rnf4_1	324.699	2.4121	0.466522	5.17038	2.34e-07	2.47e-05	14531	4.60768	<0.05	<0.001
TR	CACTGAATTGCATCCATGAA	Ankrd16_4	263.445	2.25834	0.436799	5.1702	2.34e-07	2.47e-05	14532	4.60768	<0.05	<0.001
TR	GCCCCACCACCAGTCCGCCG	Prmt2_3	692.763	1.99402	0.385967	5.16631	2.39e-07	2.47e-05	14528	4.60702	<0.05	<0.001
GATA	GAAGACTCGTGTCAGCCGGG	Fstl3_4	1259.11	2.53788	0.491238	5.1663	2.39e-07	2.47e-05	14529	4.60702	<0.05	<0.001
GATA	GTGAGAAACCCGCGTTTAGC	Efcab2_3	17.8145	1.32194	0.255895	5.16592	2.39e-07	2.47e-05	14530	4.60702	<0.05	<0.001
TR	GACTTCGCAGATGAAGCGTG	Zfp74_2	5856.72	2.73803	0.53063	5.15995	2.47e-07	2.53e-05	14527	4.59621	<0.05	<0.001
GATA	TGACAGTCGCTCAGAAGCAG	Rbpms_6	913.683	2.25345	0.437289	5.15323	2.56e-07	2.61e-05	14526	4.58367	<0.05	<0.001
TR	GGTGGAGGTGCTGCACGTGT	Epc1_2	1943.48	2.48486	0.482846	5.14628	2.66e-07	2.69e-05	14525	4.57057	<0.05	<0.001
TR	GTGACCCTTTCCTAGAGCCG	Apbb2_6	21.7413	1.52704	0.296949	5.14242	2.71e-07	2.72e-05	14524	4.56464	<0.05	<0.001
GATA	TCTCCTGCATCGGGGCCTAT	Thsd4_2	16.9402	1.18451	0.230415	5.14078	2.74e-07	2.73e-05	14523	4.5638	<0.05	<0.001
TR	TGCGGGAGTTCATTCCCGGG	Zbtb5_3	431.329	2.58555	0.50311	5.13914	2.76e-07	2.74e-05	14522	4.56294	<0.05	<0.001
TR	CGACTACATAGAGCAGACGC	Yy1_4	889.87	2.12377	0.414183	5.12762	2.93e-07	2.89e-05	14521	4.53927	<0.05	<0.001
TR	CCAGCCCCCACTGCGCCCTT	Foxa3_6	26.4425	1.29853	0.25344	5.1236	3e-07	2.93e-05	14520	4.53292	<0.05	<0.001
GATA	GCGCCAGCAGTATGAAAGCG	Vim_4	4011.89	2.44611	0.477609	5.12156	3.03e-07	2.94e-05	14519	4.53111	<0.05	<0.001
TR	GTGGCTGCTCGAGCTGGCTT	Csrp3_4	376.215	1.9348	0.378516	5.11154	3.2e-07	3.08e-05	14517	4.51109	<0.05	<0.001
TR	GTTGTGCCGTAGGCTCACTG	Pes1_3	3176.99	2.56079	0.501097	5.11038	3.22e-07	3.08e-05	14518	4.51109	<0.05	<0.001
TR	CCATTAGATCCTGTTAAGCA	Ankrd10_6	372.218	2.29626	0.449693	5.10628	3.29e-07	3.13e-05	14516	4.50451	<0.05	<0.001
GATA	CTCATGGAGTTTGCCAGCTC	Fam161b_4	58.3816	1.89983	0.372645	5.09825	3.43e-07	3.24e-05	14515	4.48887	<0.05	<0.001
TR	TTTCTACAATTCTCGTAGAA	Dync1i2_6	22.963	2.30147	0.451637	5.09585	3.47e-07	3.25e-05	14513	4.48802	<0.05	<0.001
GATA	TGGGGGCGAGAAGATTCCGC	Socs3_3	1295.13	2.6788	0.525916	5.09359	3.51e-07	3.26e-05	14512	4.48653	<0.05	<0.001
GATA	TTCTGTTCGCTTAAGCTTCA	Adhfe1_1	43.606	1.48015	0.290703	5.09164	3.55e-07	3.27e-05	14511	4.48479	<0.05	<0.001
TR	CGGCCTTGTCCCCAGGCTGG	Rps6ka4_1	249.447	2.80019	0.551028	5.08176	3.74e-07	3.43e-05	14510	4.4649	<0.05	<0.001
TR	ACATCAAGGAGCATGAAAAA	Rfwd2_5	1015.05	1.94622	0.38368	5.07251	3.93e-07	3.58e-05	14509	4.44648	<0.05	<0.001
TR	GGGGATAAATTCAAACTTGG	Bcs1l_4	961.604	1.92315	0.379378	5.06921	3.99e-07	3.62e-05	14508	4.44163	<0.05	<0.001
TR	GCACCCTCGGCAAAGGGGCA	Ikbkb_6	1201.17	2.38546	0.470825	5.06656	4.05e-07	3.63e-05	14506	4.43965	<0.05	<0.001
TR	GATGATTGACGAAGTAGACG	Tnnc1_2	7677.63	2.44916	0.48345	5.06601	4.06e-07	3.63e-05	14507	4.43965	<0.05	<0.001
TR	ACGGGCGGGGCCTTCGTGCC	Arvcf_4	52.3039	1.81122	0.357803	5.06205	4.15e-07	3.69e-05	14505	4.43327	<0.05	<0.001
GATA	TACGTTCAAAGCGTTCTTTG	Rbpms_5	458.462	2.09091	0.413332	5.05867	4.22e-07	3.73e-05	14504	4.4282	<0.05	<0.001
TR	ACGGAAAGTTGTGTCACGGG	Wdr37_2	1081.84	2.41432	0.477863	5.05232	4.36e-07	3.83e-05	14503	4.41636	<0.05	<0.001
GATA	TCGGGCACAGCCTGTGCCCA	Mical2_1	647.023	2.14678	0.425569	5.04449	4.55e-07	3.96e-05	14500	4.40257	<0.05	<0.001
TR	AGCGGAGGCATAGCCCCCCG	Fam58b_3	184.765	2.5707	0.509715	5.04341	4.57e-07	3.96e-05	14501	4.40257	<0.05	<0.001
GATA	CCTCACAAGGGCGTCAAGAG	Tnp1_2	219.126	1.88242	0.373284	5.04285	4.59e-07	3.96e-05	14502	4.40257	<0.05	<0.001
TR	CCACTAGTGCCTCAGGTTTC	Cdyl_4	19.8736	1.42059	0.281854	5.04017	4.65e-07	3.99e-05	14499	4.39903	<0.05	<0.001
GATA	GGGGCCAGTACCTGCCACAA	Fhl1_2	1303	2.59278	0.514795	5.03652	4.74e-07	4.04e-05	14498	4.39328	<0.05	<0.001
TR	GCCGCATCTCCCGGTTTATG	Rnf20_2	69.0475	1.99639	0.396628	5.0334	4.82e-07	4.06e-05	14496	4.39123	<0.05	<0.001
TR	CCTCGGGAGGCTCCAGACGG	Foxp3_1	53.9907	1.89572	0.376813	5.03094	4.88e-07	4.09e-05	14495	4.38814	<0.05	<0.001
GATA	GTCCACCGGTCCCGACCCTC	Cdk5r2_2	184.674	1.78833	0.355729	5.02721	4.98e-07	4.14e-05	14492	4.38263	<0.05	<0.001
TR	CGTCTCAGGATGCTCCTCTA	Rfx7_4	31.7496	1.8812	0.374283	5.02613	5e-07	4.14e-05	14493	4.38263	<0.05	<0.001
GATA	CAAAGATCCATTCCTCAGTT	Cd36_6	407.334	2.36203	0.470032	5.02525	5.03e-07	4.14e-05	14494	4.38263	<0.05	<0.001
TR	ACGACGCCAGGGAGACTTGA	Chuk_1	322.822	2.74779	0.548216	5.01224	5.38e-07	4.38e-05	14489	4.35895	<0.05	<0.001
TR	GCGCCAGGAGCAGAGCAACA	Mnat1_4	431.811	2.01483	0.402038	5.01156	5.4e-07	4.38e-05	14490	4.35895	<0.05	<0.001
TR	TAGTTCAGGGTCACAAGCGG	Jmjd6_1	1062.9	2.16483	0.432082	5.01024	5.44e-07	4.38e-05	14488	4.35837	<0.05	<0.001
TR	CTGCAAGAGGGGCAGCCCTA	Dmbx1_6	37.0788	1.48384	0.29635	5.00705	5.53e-07	4.43e-05	14487	4.35355	<0.05	<0.001
TR	GCCACGTGCTGACCACACTT	Zfp13_6	40.9947	1.517	0.303117	5.00467	5.6e-07	4.45e-05	14485	4.35118	<0.05	<0.001
TR	TTTAGGAGGTCAAAGTAAAC	Tial1_4	61.5864	1.60533	0.320816	5.0039	5.62e-07	4.45e-05	14486	4.35118	<0.05	<0.001
GATA	TTTCGGCGAAGGGCTGCTTG	Hspb6_3	161.949	2.39356	0.478824	4.99883	5.77e-07	4.52e-05	14483	4.34442	<0.05	<0.001
TR	CTATGCGATGGCCGCGGTTC	Ikzf5_1	29.8574	1.85092	0.370959	4.98956	6.05e-07	4.67e-05	14479	4.33098	<0.05	<0.001
TR	CGTCCGAGGGGCACTCACTG	Rxrg_4	150.958	1.96452	0.393776	4.98893	6.07e-07	4.67e-05	14480	4.33098	<0.05	<0.001
TR	ATCTGTCCCACCTTAATAAG	Zfp655_5	239.909	2.52279	0.505683	4.98889	6.07e-07	4.67e-05	14481	4.33098	<0.05	<0.001
TR	ACCCGGTGTTGGAATGACTT	Ncl_5	117.769	1.60481	0.321685	4.98877	6.08e-07	4.67e-05	14482	4.33098	<0.05	<0.001
TR	AGGACGCTGGGGGGGGACTC	Mllt6_5	29.2143	1.08684	0.217917	4.98741	6.12e-07	4.68e-05	14478	4.3302	<0.05	<0.001
TR	CGAAGCTCCTGTAGTAGGTC	Aspg_2	657.24	2.56101	0.513608	4.98631	6.15e-07	4.68e-05	14477	4.32999	<0.05	<0.001
GATA	CGCCCAGATCGTGGGCGCCT	Tagln_3	36.2443	1.63668	0.328669	4.97973	6.37e-07	4.81e-05	14476	4.31744	<0.05	<0.001
TR	GCATGAGAAACGAATGTCGA	Nfib_5	2957.34	2.39135	0.480408	4.97774	6.43e-07	4.84e-05	14475	4.31522	<0.05	<0.001
TR	CGGCACGAACGGGCCCATGG	Zfp672_2	1479.28	2.51774	0.506212	4.97369	6.57e-07	4.91e-05	14473	4.30919	<0.05	<0.001
TR	CTCCAGAAACCTCCGGGACT	Numa1_3	20.2176	1.15486	0.232223	4.97308	6.59e-07	4.91e-05	14474	4.30919	<0.05	<0.001
TR	CGCCGCCATTGGGCGTCCCC	Eid2_6	56.6883	1.79827	0.361942	4.96839	6.75e-07	5e-05	14472	4.3009	<0.05	<0.001
TR	CCCTACCGAGTTCGTCATGC	Lmx1b_4	151.877	1.8346	0.369612	4.96359	6.92e-07	5.08e-05	14470	4.29408	<0.05	<0.001
TR	GGGGCACTCGTTACAAGATT	Prkx_6	624.526	2.41938	0.487444	4.9634	6.93e-07	5.08e-05	14471	4.29408	<0.05	<0.001
TR	GGGCCCAAGGCCCCCGTCAC	Hmg20b_5	24.9695	1.49706	0.301917	4.95852	7.1e-07	5.18e-05	14468	4.28544	<0.05	<0.001
GATA	CCCCACCAGCCGCCCACCCT	Pdlim7_6	49.3263	1.10744	0.223382	4.9576	7.14e-07	5.18e-05	14469	4.28544	<0.05	<0.001
GATA	ACTCAGCACCAGTAGGATAG	Vkorc1_3	668.045	2.1334	0.430525	4.95534	7.22e-07	5.21e-05	14466	4.28315	<0.05	<0.001
GATA	TCAACACAGTTACCTATGAG	Tes_1	436.225	2.3218	0.46861	4.95466	7.25e-07	5.21e-05	14467	4.28315	<0.05	<0.001
TR	TGAACCGGACCCCGACGGGG	Srf_4	175.506	1.81154	0.366438	4.94366	7.67e-07	5.49e-05	14465	4.26072	<0.05	<0.001
TR	ACTGCCGCCTCGTCGGAACG	Clpb_3	623.239	2.12792	0.430618	4.94155	7.75e-07	5.52e-05	14464	4.25814	<0.05	<0.001
TR	CTGCCTCTGGCTGCGGGTTT	Ankrd24_5	25.076	1.276	0.258276	4.94047	7.79e-07	5.52e-05	14463	4.25783	<0.05	<0.001
TR	ACATTGGATCGTACACAGTG	Actl6a_5	2589.46	2.28807	0.463448	4.93706	7.93e-07	5.59e-05	14462	4.25235	<0.05	<0.001
TR	CCCGGCCCAGCTGCATTCTT	Jmy_4	27.8627	1.80095	0.364979	4.9344	8.04e-07	5.63e-05	14458	4.24974	<0.05	<0.001
TR	GCCAGGTAGAGCCCATTGGG	Dtx3_4	340.841	1.98991	0.403341	4.93358	8.07e-07	5.63e-05	14459	4.24974	<0.05	<0.001
TR	AGCCAAAGTCATTCCAACAC	Ncl_4	1913.32	2.09301	0.424283	4.93306	8.1e-07	5.63e-05	14460	4.24974	<0.05	<0.001
GATA	CGTCTGTGGGCATCAACCGA	Cry2_3	262.304	1.79925	0.364799	4.93217	8.13e-07	5.63e-05	14461	4.24974	<0.05	<0.001
TR	CTTTACGGGAAGAAGAGCCC	Med12_6	17.1068	1.58607	0.32204	4.92507	8.43e-07	5.8e-05	14456	4.23665	<0.05	<0.001
GATA	GCGGAGTGTACCCCTCTGAA	Fam134b_6	353.33	1.27924	0.259773	4.92445	8.46e-07	5.8e-05	14457	4.23665	<0.05	<0.001
TR	AGTTGGTTTGTTACCCGTCC	Brd2_5	572.072	2.33398	0.47416	4.92234	8.55e-07	5.83e-05	14455	4.234	<0.05	<0.001
GATA	ATCTCCAACGAGACCTTCCG	Vasn_1	551.826	1.80602	0.36703	4.92063	8.63e-07	5.86e-05	14454	4.23222	<0.05	<0.001
GATA	GCCCATTTCACTGCTTCTTC	Rgs18_4	44.6396	1.97596	0.401761	4.91824	8.73e-07	5.9e-05	14453	4.22892	<0.05	<0.001
TR	CCCCTGGCGAGGGGCCCAGT	Tfpt_2	22.9579	1.23098	0.250411	4.91583	8.84e-07	5.95e-05	14452	4.22558	<0.05	<0.001
TR	TCCTCCGAGGAGAGGCCCTC	Cntln_4	40.0894	1.12383	0.228796	4.91192	9.02e-07	6.04e-05	14451	4.2189	<0.05	<0.001
TR	CCCCCTATTTCTATGCACTG	Zfp462_2	51.5838	1.88257	0.383606	4.90758	9.22e-07	6.12e-05	14449	4.21322	<0.05	<0.001
GATA	CCTGCACAGCGTCTCAGCTA	Adamtsl3_5	556.998	2.23544	0.455622	4.90635	9.28e-07	6.12e-05	14447	4.21303	<0.05	<0.001
TR	CTGGGCACGGCGTCTGTGAG	Pak1ip1_4	197.869	1.93468	0.394373	4.90572	9.31e-07	6.12e-05	14448	4.21303	<0.05	<0.001
TR	GCCGTACTGGCAGTTTAGTC	Egfl6_2	32.0644	1.73404	0.353793	4.9013	9.52e-07	6.22e-05	14444	4.20589	<0.05	<0.001
TR	GGGTTGCGGTTGACGCACGG	Bhlhe23_2	2902.96	1.67166	0.341107	4.9007	9.55e-07	6.22e-05	14445	4.20589	<0.05	<0.001
TR	GTGAGTCTGAGTGACCATTG	Tfdp2_4	491.84	2.44244	0.49847	4.89987	9.59e-07	6.22e-05	14446	4.20589	<0.05	<0.001
TR	TGGGCACGGGCCGCTTCCTC	Vps4a_6	42.271	1.5545	0.317447	4.89688	9.74e-07	6.29e-05	14443	4.20119	<0.05	<0.001
TR	TCATGGTTTGTCTAATCCTT	Purg_2	72.7251	2.19949	0.449261	4.89578	9.79e-07	6.3e-05	14442	4.20069	<0.05	<0.001
TR	GTAGTCCTTGTCCAGCAGTG	Cdk12_2	3822.71	2.01373	0.411967	4.88809	1.02e-06	6.52e-05	14441	4.1856	<0.05	<0.001
TR	CTTACCTCCCGTCAGCTTCC	Sik1_3	34.2477	1.49961	0.307478	4.87711	1.08e-06	6.85e-05	14438	4.16458	<0.05	<0.001
TR	CGGTACCGGGCCTCAGTGGC	Ccnk_2	29.216	1.25908	0.258217	4.87606	1.08e-06	6.85e-05	14439	4.16458	<0.05	<0.001
TR	TAGTCGCAACCTCCTGAAAA	Pkn2_2	1078.94	2.31781	0.475352	4.87598	1.08e-06	6.85e-05	14440	4.16458	<0.05	<0.001
GATA	AACATTCGCGGGCCTTGTTT	Cst3_5	27.7206	1.03081	0.211603	4.87144	1.11e-06	6.97e-05	14436	4.15652	<0.05	<0.001
TR	CTGAGTATGGGCCAGGACCA	Hsf1_3	65.1981	1.9356	0.397402	4.87062	1.11e-06	6.97e-05	14437	4.15652	<0.05	<0.001
TR	CGGTGGCCGGCTTCCTGCGC	Setd6_4	231.297	1.65208	0.340281	4.85505	1.2e-06	7.51e-05	14435	4.12419	<0.05	<0.001
TR	CCCTCGCACCCCTGGCAACC	Ybx2_3	31.5243	1.28404	0.265067	4.8442	1.27e-06	7.9e-05	14434	4.10228	<0.05	<0.001
TR	CGGCCTCATTGGCGACAGCC	Foxo4_1	31.115	1.5176	0.313841	4.83556	1.33e-06	8.19e-05	14432	4.08652	<0.05	<0.001
TR	CTTACCATCTTGACGTGCAT	Hnrnpm_2	160.764	2.19707	0.454381	4.83531	1.33e-06	8.19e-05	14433	4.08652	<0.05	<0.001
TR	CTACTGTTGTTGGTGGACAG	Ncoa1_3	75.5983	1.98362	0.410519	4.83199	1.35e-06	8.3e-05	14431	4.08109	<0.05	<0.001
TR	CCGCGGCAGGCCCAGAACAC	Ankrd23_4	32.2908	1.22346	0.253456	4.82713	1.39e-06	8.47e-05	14430	4.07231	<0.05	<0.001
TR	CACCGGTCTTTGACCGAAGA	4932411N23Rik_2	309.124	1.90883	0.396046	4.81972	1.44e-06	8.75e-05	14429	4.05799	<0.05	<0.001
GATA	CCCGGGTTCCTGAGCCTTCC	Kcnj12_3	17.9087	1.23058	0.255426	4.81777	1.45e-06	8.8e-05	14428	4.05553	<0.05	<0.001
TR	CCCTGAAAGAGTACCGTTCT	Prkaa1_3	28.3957	1.63522	0.340138	4.80752	1.53e-06	9.22e-05	14427	4.03504	<0.05	<0.001
TR	AATCTGCAAGTGGCCAAACC	Ankdd1a_4	1053.87	2.34375	0.487805	4.80468	1.55e-06	9.31e-05	14424	4.03097	<0.05	<0.001
TR	GCTGGGAGTAGTGTTTCCCT	Tada3_1	173.947	2.44753	0.509563	4.80319	1.56e-06	9.31e-05	14425	4.03097	<0.05	<0.001
TR	CTGCCGTTGCAGGCGGTCCG	Rnf40_6	21.7574	1.33312	0.277604	4.80223	1.57e-06	9.32e-05	14423	4.03064	<0.05	<0.001
TR	CACCTCTGCATCTTCACTTT	Hmgn5_3	54.298	1.85111	0.385671	4.79971	1.59e-06	9.4e-05	14422	4.02693	<0.05	<0.001
GATA	GCAGCAGACATATCAAGATG	Pln_5	3960.06	2.0544	0.428175	4.79803	1.6e-06	9.4e-05	14420	4.02667	<0.05	<0.001
TR	TCGGGAACTTACCAAGGGCA	Kat2b_6	269.602	1.99848	0.416526	4.79798	1.6e-06	9.4e-05	14421	4.02667	<0.05	<0.001
TR	CGGGGGCCCGCAAGGTTATT	Prmt1_2	13.3627	1.10014	0.229367	4.79643	1.62e-06	9.44e-05	14419	4.02506	<0.05	<0.001
TR	GATGAACAGAAGCTTGTGAC	Fbxw2_1	7884.69	2.50259	0.521868	4.79545	1.62e-06	9.45e-05	14418	4.02467	<0.05	<0.001
TR	CTGGTGCAGGGTTACCAAAG	Zfpm1_3	163.504	2.20279	0.459446	4.79446	1.63e-06	9.46e-05	14417	4.02422	<0.05	<0.001
TR	CAGCTACTCCCTGTACTGTG	Ubtf_5	757.51	2.17127	0.453566	4.7871	1.69e-06	9.77e-05	14416	4.01002	<0.05	<0.001
TR	AGCCTGTGCCAAGCACCGTC	Taf2_4	179.344	2.36391	0.494458	4.78081	1.75e-06	0.000100435	14415	3.99811	<0.05	<0.001
TR	GAGAAGCAGCAATTGCAGAC	Myt1_1	1790.92	2.21312	0.462998	4.77997	1.75e-06	0.00010046	14414	3.99801	<0.05	<0.001
GATA	GCGATTTCTGAATGGCTTCT	Exog_6	58.9155	2.03286	0.425608	4.77636	1.78e-06	0.000101047	14409	3.99548	<0.05	<0.001
TR	TCCCCACAGTCAGAGGTCTA	Glis3_3	275.777	2.22266	0.465372	4.77609	1.79e-06	0.000101047	14410	3.99548	<0.05	<0.001
TR	AAGTATTCCCCGGAGTTTAG	Mcm6_3	255.677	1.57097	0.328976	4.77534	1.79e-06	0.000101047	14411	3.99548	<0.05	<0.001
TR	CCTCTGATGTGGCTCTCCCC	Tgif2_3	53.0437	2.04495	0.428269	4.77491	1.8e-06	0.000101047	14412	3.99548	<0.05	<0.001
TR	CCAAGAACGGTACTCTTTCA	Prkaa1_2	24.3848	1.39227	0.291659	4.7736	1.81e-06	0.000101318	14408	3.99431	<0.05	<0.001
TR	TCTCTGTTGTGTACAAACTG	Tra2a_4	629.191	2.15894	0.452487	4.77126	1.83e-06	0.000101821	14396	3.99216	<0.05	<0.001
TR	ATGCAGGGGGTTCTGGGCGC	Hoxb4_6	27.6201	1.21639	0.255056	4.7691	1.85e-06	0.000101821	14397	3.99216	<0.05	<0.001
TR	GGCCCTCAGAGGCGCCGCTG	Carm1_3	1524.4	2.42435	0.508518	4.76749	1.87e-06	0.000101821	14398	3.99216	<0.05	<0.001
TR	CCTAAAATTGAAGTAGTGGA	Gtf2e2_6	108.199	2.03659	0.427245	4.76681	1.87e-06	0.000101821	14399	3.99216	<0.05	<0.001
GATA	GCATGTTCGGTGTCCTGTGG	Adamtsl3_1	703.691	1.61936	0.339765	4.76613	1.88e-06	0.000101821	14400	3.99216	<0.05	<0.001
GATA	GCTTCAGCTGGTAAATCTCT	Ppl_2	85.1415	2.33634	0.490206	4.76603	1.88e-06	0.000101821	14401	3.99216	<0.05	<0.001
TR	GGTATTTACCAAATCGCCGT	Vcp_2	373.229	2.14661	0.450473	4.76524	1.89e-06	0.000101821	14402	3.99216	<0.05	<0.001
TR	CTGGCCTTTAAGTGAAGGAA	Rad50_1	222.674	2.24132	0.470379	4.76493	1.89e-06	0.000101821	14403	3.99216	<0.05	<0.001
TR	TTGCGGTGGGGTAACAGTGT	Zbtb12_4	216.592	2.03949	0.42806	4.76449	1.89e-06	0.000101821	14404	3.99216	<0.05	<0.001
TR	CCCAGCCGACTCCAGGCTTC	Apc_1	23.89	1.28721	0.270179	4.76427	1.9e-06	0.000101821	14405	3.99216	<0.05	<0.001
TR	GGCCAGCTGCCGCGTCAAGC	Mafg_1	832.141	2.20898	0.463698	4.76383	1.9e-06	0.000101821	14406	3.99216	<0.05	<0.001
TR	CGTCACATGCTGGTGCACTC	Rreb1_2	66.6349	1.50409	0.315747	4.76358	1.9e-06	0.000101821	14407	3.99216	<0.05	<0.001
GATA	TGGAGGCAGATCTATAAGAA	Abca5_5	1084.65	2.30202	0.4838	4.75821	1.95e-06	0.000104187	14395	3.98219	<0.05	<0.001
TR	GATCTGGACCGGGATTGGCA	Kat5_4	2965.08	2.05233	0.431748	4.75354	2e-06	0.000106239	14394	3.97372	<0.05	<0.001
TR	CAGCTGACAGCGGCGTTCTC	Dync1i2_4	44.7977	1.80012	0.379006	4.74959	2.04e-06	0.000107771	14392	3.9675	<0.05	<0.001
TR	CCCATACAGAGAGTGCACTG	Tob1_6	341.566	1.92682	0.405717	4.74918	2.04e-06	0.000107771	14393	3.9675	<0.05	<0.001
TR	CTCAGCTTCGTCAGGAGGGC	Cry1_5	85.861	2.20868	0.466057	4.73908	2.15e-06	0.000112878	14391	3.94739	<0.05	<0.001
TR	CGCTCACCCGAGCTGCTAGT	Cdkl1_6	27.5951	1.57864	0.333309	4.73627	2.18e-06	0.000114048	14390	3.94291	<0.05	<0.001
TR	CTTCTGGAGACCAAAGCGCC	Ppp1r12c_4	23.3279	1.17928	0.249088	4.73439	2.2e-06	0.000114698	14389	3.94044	<0.05	<0.001
TR	AGGAGGCTGAGGGCGCGCGC	Trim35_4	391.452	2.27813	0.481416	4.73215	2.22e-06	0.000115159	14385	3.9387	<0.05	<0.001
TR	ACACCGTGGAGATACAGACC	Matr3_2	1545.72	1.95363	0.412907	4.73142	2.23e-06	0.000115159	14386	3.9387	<0.05	<0.001
TR	AACCAGGGCTCCCGCCTCTA	Mcm2_1	48.7267	1.29509	0.273743	4.73104	2.23e-06	0.000115159	14387	3.9387	<0.05	<0.001
GATA	GGCCCACCCTCCGAAGAGTG	Tnni3_2	4754.19	2.16193	0.457	4.73071	2.24e-06	0.000115159	14388	3.9387	<0.05	<0.001
TR	CCCCAATTTCATCTGAGGAC	Ddit3_1	32.9731	1.36473	0.288683	4.72744	2.27e-06	0.00011662	14384	3.93323	<0.05	<0.001
TR	CTTCCGGATGCGCTTCCCAG	Maz_6	51.2512	1.80769	0.382605	4.72469	2.3e-06	0.000117448	14381	3.93015	<0.05	<0.001
TR	TGGAAAGCGTGGATTATGAC	Nmi_2	1440.83	2.0724	0.438698	4.72398	2.31e-06	0.000117448	14382	3.93015	<0.05	<0.001
TR	CGGAAAATGAGACCGTTTGA	Hnrnpul1_2	456.551	1.7108	0.362161	4.72388	2.31e-06	0.000117448	14383	3.93015	<0.05	<0.001
TR	CCGCCCCCGCCAGGGAAGAG	Cbx4_6	35.7437	1.3573	0.28747	4.72155	2.34e-06	0.000118393	14380	3.92667	<0.05	<0.001
TR	AGATAACGTGAGAAAACTGC	Gcc2_5	2000.98	1.48767	0.31525	4.71901	2.37e-06	0.000119468	14379	3.92275	<0.05	<0.001
TR	TTATCCCGGAAACTGAACAG	Rnf20_5	1230.56	1.89524	0.401882	4.71591	2.41e-06	0.000120886	14378	3.91763	<0.05	<0.001
TR	ACTTACCATATTTGGCACAG	Crebbp_5	143.246	1.88906	0.400843	4.71273	2.44e-06	0.000122369	14377	3.91233	<0.05	<0.001
GATA	CCGCAAGCAGCTCAACAAAA	Adora1_2	33.2238	1.62529	0.344975	4.71132	2.46e-06	0.000122515	14375	3.91181	<0.05	<0.001
TR	GGCCCAGCTTGAGATCTACC	Asb11_5	811.783	2.01822	0.428397	4.7111	2.46e-06	0.000122515	14376	3.91181	<0.05	<0.001
TR	CTTCCCGGGCCGCCGCCATT	Eid2_3	24.0685	1.13584	0.241189	4.70933	2.49e-06	0.000122775	14373	3.91089	<0.05	<0.001
TR	CCCAACTCTTGGTCTCTAAC	Zkscan6_2	13.5164	1.16175	0.246693	4.70929	2.49e-06	0.000122775	14374	3.91089	<0.05	<0.001
TR	CCGTCTTCTGCCATCTGGGG	Klf6_2	102.389	2.28364	0.485363	4.70502	2.54e-06	0.000124951	14372	3.90326	<0.05	<0.001
GATA	CTCACCGTGGGGGCGGCCTG	Fgf20_1	28.5538	1.25861	0.267851	4.69893	2.62e-06	0.000128228	14369	3.89202	<0.05	<0.001
TR	CTGCTGGAAGTAAGTGAGAC	Kdm2b_1	107.032	2.06516	0.439561	4.69823	2.62e-06	0.000128228	14370	3.89202	<0.05	<0.001
TR	CCCCCGCCACAGCGGCGCTA	Lztr1_3	36.5372	1.02078	0.217294	4.69769	2.63e-06	0.000128228	14371	3.89202	<0.05	<0.001
TR	GCAGCTGAAACGCAAGCGTG	Nfkb2_2	3168.68	2.20262	0.469184	4.69457	2.67e-06	0.000129772	14368	3.88682	<0.05	<0.001
TR	TACTTCAAACAATATTCACG	Elp3_5	3804.52	2.68721	0.572666	4.69246	2.7e-06	0.000130258	14366	3.88519	<0.05	<0.001
TR	CCATCCAACCTCATCGTTTC	Wdr5b_5	16.1747	1.24348	0.264995	4.69245	2.7e-06	0.000130258	14367	3.88519	<0.05	<0.001
TR	GGAGACCCGGGGACGCCCAA	Eid2_5	3137.92	2.03835	0.43456	4.6906	2.72e-06	0.000131011	14365	3.88269	<0.05	<0.001
GATA	GGGTGTTGGCACATGGTTGA	Phf21b_5	1577.69	2.19999	0.469114	4.68966	2.74e-06	0.000131184	14364	3.88212	<0.05	<0.001
TR	GATATCCACGCGGGCGGCGG	Hnrnpa0_2	372.048	2.22432	0.474402	4.68869	2.75e-06	0.000131383	14363	3.88146	<0.05	<0.001
TR	ATCATGATAGTCCAGGCAAA	Brd4_2	626.014	2.4624	0.525875	4.68248	2.83e-06	0.000134551	14361	3.87111	<0.05	<0.001
TR	GGAACGGAGTGCGGCTTTCG	Pkn1_5	959.063	1.79974	0.384537	4.68027	2.86e-06	0.000135566	14360	3.86785	<0.05	<0.001
TR	AGTCAGTCTCTCTCTTTGCT	Abt1_1	93.0308	2.05381	0.438981	4.67859	2.89e-06	0.000136244	14359	3.86568	<0.05	<0.001
TR	TGCGTTCGTCGGGGCCTGTG	Gtf3a_6	125.171	1.96855	0.420993	4.67598	2.93e-06	0.000137331	14356	3.86223	<0.05	<0.001
TR	AACCTTGCGGGCCCCCGCCT	Prmt1_6	33.7664	1.31343	0.280925	4.67537	2.93e-06	0.000137331	14357	3.86223	<0.05	<0.001
TR	TACATCGGCGAGGGCGCGTA	Mapk3_5	791.151	2.07693	0.444263	4.67499	2.94e-06	0.000137331	14358	3.86223	<0.05	<0.001
TR	GTCCGACTTGCGGCCCGGCA	Gps1_1	277.409	2.22943	0.477253	4.67139	2.99e-06	0.000139317	14355	3.856	<0.05	<0.001
TR	AAAGACAAGAGCCCACCTTG	Nop2_4	867.792	1.87484	0.401537	4.66916	3.02e-06	0.000139358	14347	3.85587	<0.05	<0.001
TR	ATTTACCTGCAGCATAACTC	Atr_1	200.725	2.18633	0.46838	4.66786	3.04e-06	0.000139358	14348	3.85587	<0.05	<0.001
TR	TCTTCCTCCAACAGCGGGCG	Dpf1_6	56.5302	1.9055	0.408271	4.66725	3.05e-06	0.000139358	14349	3.85587	<0.05	<0.001
TR	TTGTGGCGACTGCTTGATAG	Supt7l_1	683.512	2.46787	0.528805	4.66688	3.06e-06	0.000139358	14350	3.85587	<0.05	<0.001
TR	CTGGTGGACCCCTCAGTGTA	Fubp3_5	22.6345	1.22049	0.26153	4.66675	3.06e-06	0.000139358	14351	3.85587	<0.05	<0.001
GATA	CCTCCGTTCCTCTTACCTTC	Hip1_5	20.9478	1.38392	0.296582	4.66624	3.07e-06	0.000139358	14352	3.85587	<0.05	<0.001
TR	TAGTCGAGCATGACACGGTT	Bicd2_5	2275.37	1.92017	0.411508	4.66618	3.07e-06	0.000139358	14353	3.85587	<0.05	<0.001
TR	GCCCGGCTCTGTGCCGAGAG	Ptges2_3	543.589	1.74643	0.374391	4.66473	3.09e-06	0.000139731	14345	3.85471	<0.05	<0.001
TR	ACGCCGCCTCCGGTCTTTGT	Mlx_1	36.6946	1.25872	0.26986	4.66436	3.1e-06	0.000139731	14346	3.85471	<0.05	<0.001
TR	TCTTTCAGGCAGAGGAGATA	G3bp2_2	492.957	2.11836	0.45442	4.66169	3.14e-06	0.000141119	14344	3.85041	<0.05	<0.001
TR	GGCTGTGTGAGCTGTTGCGC	Satb1_1	2847.99	1.80225	0.386767	4.6598	3.17e-06	0.000141989	14343	3.84775	<0.05	<0.001
TR	TATGTAGAATGGTGGTTCCC	Abl1_2	992.979	2.29296	0.492456	4.65616	3.22e-06	0.000143785	14340	3.84229	<0.05	<0.001
TR	GGACCCCGGGCCACGGAGAG	Mbd2_6	1605.87	2.09623	0.450266	4.65555	3.23e-06	0.000143785	14341	3.84229	<0.05	<0.001
TR	GCAACAACGCACGCCACTAA	Ehmt2_2	429.724	2.0908	0.449119	4.65533	3.23e-06	0.000143785	14342	3.84229	<0.05	<0.001
TR	AAGGGTTCTCCTCCATTGTG	Zfp266_1	382.48	2.1029	0.451893	4.65354	3.26e-06	0.000144601	14339	3.83983	<0.05	<0.001
TR	CCGCATCCGGGGCTGCCCCA	Clasrp_5	37.2778	1.21121	0.26041	4.65118	3.3e-06	0.000145401	14337	3.83743	<0.05	<0.001
TR	GACCTCCAGACGTCCACCCC	Nfatc1_3	886.166	2.07183	0.445445	4.65116	3.3e-06	0.000145401	14338	3.83743	<0.05	<0.001
TR	CACTTCCGGGCGCCCCCTGG	Foxj2_6	40.366	1.19367	0.256696	4.65013	3.32e-06	0.00014569	14336	3.83657	<0.05	<0.001
TR	CCCCACTCGGGGCATCGGCT	Dbp_5	29.1575	1.44394	0.310662	4.64794	3.35e-06	0.000146807	14335	3.83325	<0.05	<0.001
TR	TGGGAGACAAACTCGGCGCA	Pou4f3_2	1742.9	2.25093	0.484543	4.64546	3.39e-06	0.00014814	14334	3.82933	<0.05	<0.001
TR	AAGAAGGGTGGGACTTGACG	Zrsr1_5	861.744	1.90474	0.410197	4.64348	3.43e-06	0.000148938	14332	3.82699	<0.05	<0.001
GATA	TACCCAGTTTGGGATCATAG	Cnn1_5	736.077	2.11893	0.456358	4.64312	3.43e-06	0.000148938	14333	3.82699	<0.05	<0.001
TR	GGGGAGCAAATTCTGCCTAG	Arnt_2	744.014	2.09078	0.450412	4.64193	3.45e-06	0.00014936	14331	3.82577	<0.05	<0.001
TR	GCGCCAGTTCAAGGGCCAAT	Ubr7_3	238.47	2.13135	0.459291	4.64052	3.48e-06	0.000149943	14330	3.82407	<0.05	<0.001
TR	GGACCCGGGAAGAGGGCTCG	Zfp641_3	1286.13	1.98686	0.428211	4.6399	3.49e-06	0.00014995	14329	3.82405	<0.05	<0.001
TR	GCTGTGGCAAATATCCCAAA	Rnf185_6	258.169	2.12996	0.459284	4.63756	3.53e-06	0.00015121	14328	3.82042	<0.05	<0.001
TR	GATTCCTTTCAGGAGCTCGC	Eif3g_2	1494.08	1.97888	0.426827	4.63626	3.55e-06	0.000151673	14325	3.81909	<0.05	<0.001
TR	CCTTCACTGCGCTGTATAGC	Chd7_6	24.9938	1.46497	0.316052	4.63523	3.57e-06	0.000151673	14326	3.81909	<0.05	<0.001
TR	AGGCACAGGACGAGCCACGC	Pura_3	2855.4	2.23175	0.481487	4.63513	3.57e-06	0.000151673	14327	3.81909	<0.05	<0.001
TR	ACCAAGCAGAAGATGCCATA	Ddx49_3	551.906	2.23241	0.482194	4.6297	3.66e-06	0.000155256	14324	3.80895	<0.05	<0.001
TR	TATTCAAAAAGACTGCACCA	Cnbp_3	2461.18	2.09399	0.452373	4.6289	3.68e-06	0.000155401	14323	3.80855	<0.05	<0.001
TR	AGGACTGACAAGGCGGTAAC	Ltbp1_1	713.518	2.62621	0.568076	4.62298	3.78e-06	0.000159443	14318	3.7974	<0.05	<0.001
TR	ATACCTCCTCCCCCCGGCGG	Hnrnpa3_2	69.5979	1.57349	0.340424	4.62216	3.8e-06	0.000159443	14319	3.7974	<0.05	<0.001
TR	CAACAGCATCCACAGCTTGC	Glyr1_2	138.423	2.04982	0.443576	4.62113	3.82e-06	0.000159443	14320	3.7974	<0.05	<0.001
TR	CTGCGGCCCCCTGGGCGTTT	Ezh2_3	23.1365	1.22702	0.265528	4.62106	3.82e-06	0.000159443	14321	3.7974	<0.05	<0.001
GATA	CGTCCGCAGGTGCCGGTTGC	Adra1b_2	78.1814	1.75777	0.38042	4.62062	3.83e-06	0.000159443	14322	3.7974	<0.05	<0.001
GATA	TTTCTGGGGGGGACAATCAG	Tpx2_2	27.2579	1.32114	0.285968	4.6199	3.84e-06	0.000159542	14317	3.79713	<0.05	<0.001
TR	GGGCAGCTTCATCATTGAGT	Mga_4	1878.18	2.27585	0.493091	4.61547	3.92e-06	0.00016161	14314	3.79153	<0.05	<0.001
TR	ACCTTAGTGACTTGTAACCA	Scube2_5	1026.78	2.12522	0.460824	4.61179	3.99e-06	0.000164033	14313	3.78507	<0.05	<0.001
TR	GCCTATCTGAAGATTTGATA	Smarcad1_5	270.34	2.0681	0.448567	4.61046	4.02e-06	0.000164459	14311	3.78394	<0.05	<0.001
TR	CTGCGCCACGGGGCAAGCCC	Asb16_2	20.1752	0.993928	0.215767	4.60648	4.1e-06	0.000166874	14310	3.77761	<0.05	<0.001
TR	CACTTACCGTGTTCGTAGAC	Gpi1_2	72.607	2.00629	0.4362	4.59947	4.24e-06	0.00017193	14308	3.76465	<0.05	<0.001
TR	GCCTCGGTGGGCCACCTCTA	Onecut3_5	35.127	1.77636	0.386239	4.59912	4.24e-06	0.00017193	14309	3.76465	<0.05	<0.001
TR	TTTCAATTCTAACCATGAGC	Setd2_3	261.438	2.37157	0.515947	4.59653	4.3e-06	0.000173594	14307	3.76046	<0.05	<0.001
TR	GAAGTCTGAACTAACCTGAT	Lbh_2	588.419	1.9144	0.416795	4.59314	4.37e-06	0.000175957	14306	3.75459	<0.05	<0.001
TR	TCGATAGCTGGCGACCTGTC	Rnf115_3	133.277	2.23391	0.486484	4.59194	4.39e-06	0.000176486	14305	3.75329	<0.05	<0.001
TR	TGTCCGACGGCACAGGCACA	Zfp523_6	291.527	1.88527	0.410627	4.5912	4.41e-06	0.000176632	14304	3.75293	<0.05	<0.001
TR	AACTGGGCCCGGGCAGGACT	Zfpl1_3	70.9285	1.5166	0.330442	4.58962	4.44e-06	0.000177319	14302	3.75124	<0.05	<0.001
TR	CCTTGGCGTGATTGGCTACT	Zfpl1_4	23.3527	1.50076	0.327016	4.58925	4.45e-06	0.000177319	14303	3.75124	<0.05	<0.001
TR	CTCTGCGCGCGGCGAACGTC	Nkx1-1_4	45.2158	1.0638	0.23194	4.58654	4.51e-06	0.000179147	14301	3.74679	<0.05	<0.001
GATA	GTCGTTTATCTGACAAGGGC	Ntn4_4	344.103	1.9457	0.424364	4.58498	4.54e-06	0.000180008	14300	3.74471	<0.05	<0.001
TR	GCCCACTTCATCGCCTGGAC	Etv5_1	181.634	1.78776	0.390196	4.58169	4.61e-06	0.000182369	14299	3.73905	<0.05	<0.001
GATA	TCTGGATTTGGGGGGCTTCG	Myoz2_5	98.3698	1.67089	0.364743	4.581	4.63e-06	0.000182477	14298	3.73879	<0.05	<0.001
GATA	CTTGATGAATATACTAACTT	Casc5_2	14.7488	1.06972	0.233546	4.58034	4.64e-06	0.000182562	14297	3.73859	<0.05	<0.001
TR	CCGCACGTCCACACTCTCTA	Tead2_1	47.8865	1.59679	0.348837	4.57747	4.71e-06	0.00018459	14296	3.73379	<0.05	<0.001
TR	ACTTGGCTTTAAAATCTTTG	Polr2k_3	117.088	2.12214	0.463937	4.57419	4.78e-06	0.000187003	14295	3.72815	<0.05	<0.001
GATA	AGTCTTCAAGAATCGCGGAC	Tmtc1_1	233.187	2.12262	0.464262	4.57204	4.83e-06	0.000188435	14294	3.72484	<0.05	<0.001
TR	CCCCGTGTCTTCCTGGATTC	Ikbkb_3	23.1132	1.11181	0.243238	4.57087	4.86e-06	0.000188987	14293	3.72357	<0.05	<0.001
TR	CGGATATCACATTCGATTCT	Npas2_5	125.126	2.19379	0.480178	4.5687	4.91e-06	0.000190445	14292	3.72023	<0.05	<0.001
GATA	ATCGGTATCCTTTCTACAAC	Defb42_3	674.296	2.19504	0.481022	4.56328	5.04e-06	0.00019492	14291	3.71014	<0.05	<0.001
TR	CTTCGGGTGGCGGCCGAACA	Aspg_5	43.1027	1.01835	0.223274	4.56101	5.09e-06	0.000196138	14288	3.70744	<0.05	<0.001
TR	CCGAGCTGCTGCTGCGCCAC	Asb16_5	52.2029	0.909357	0.199398	4.56052	5.1e-06	0.000196138	14289	3.70744	<0.05	<0.001
GATA	CTTGTTTGGGGTACAATAGA	Atp2a2_5	57.9511	1.87783	0.411776	4.56032	5.11e-06	0.000196138	14290	3.70744	<0.05	<0.001
TR	TGGAGTGGTCCCCAAGTGGA	Pak1ip1_1	311.905	1.83369	0.402239	4.55871	5.15e-06	0.000197131	14287	3.70524	<0.05	<0.001
TR	CCCGCAAATTGCTATCTGTC	Pcgf5_3	56.0136	1.71747	0.377111	4.55427	5.26e-06	0.000199851	14281	3.69929	<0.05	<0.001
TR	ACGGCTTCTAAAGATGACAG	Casz1_3	796.349	1.82115	0.399938	4.55357	5.27e-06	0.000199851	14282	3.69929	<0.05	<0.001
TR	ATGCAAGTGGCCAGGCTGTG	Foxp1_5	143.135	2.14781	0.471733	4.55302	5.29e-06	0.000199851	14283	3.69929	<0.05	<0.001
TR	CCCAGGCCCCCGATCAGAAT	Ssbp3_3	33.7812	1.30973	0.287667	4.55293	5.29e-06	0.000199851	14284	3.69929	<0.05	<0.001
GATA	AAAGGCCAGTAGGGCATAGC	Otos_1	15.335	1.17835	0.258822	4.55276	5.29e-06	0.000199851	14285	3.69929	<0.05	<0.001
GATA	CGTCAGGATTACCAATGCTC	Scn5a_3	185.955	1.94808	0.427909	4.55256	5.3e-06	0.000199851	14286	3.69929	<0.05	<0.001
TR	ATTGCTGACCGCGGAGACAA	Prdm16_6	406.694	1.64472	0.361608	4.54834	5.41e-06	0.000202944	14279	3.69262	<0.05	<0.001
GATA	AACAGGTGCCGCAGGGTTGC	Phf21b_6	44.8414	1.19837	0.263479	4.54825	5.41e-06	0.000202944	14280	3.69262	<0.05	<0.001
TR	CAGCATCAGATGGTTCAAGA	Gak_1	737.073	1.70984	0.376024	4.54716	5.44e-06	0.000203473	14278	3.69149	<0.05	<0.001
TR	GGGTCAGGATTTCGAAAGCT	Golim4_1	482.099	1.96178	0.43185	4.54274	5.55e-06	0.000207257	14277	3.68349	<0.05	<0.001
TR	CGGGATGATTAACTTTGGGG	Nucb2_3	946.054	1.81644	0.400104	4.53993	5.63e-06	0.000208977	14275	3.6799	<0.05	<0.001
GATA	CAGACGGAAGAGCGGCGGGC	Spc25_1	29.2288	1.15569	0.254682	4.53777	5.69e-06	0.000210597	14274	3.67655	<0.05	<0.001
GATA	CCGGCAGAATTTCACCCATT	Atp1a1_2	20.511	1.17947	0.259969	4.53696	5.71e-06	0.000210879	14273	3.67597	<0.05	<0.001
GATA	GGACCGAATTCCTGACACAG	Impg1_6	4991.27	1.314	0.290061	4.53008	5.9e-06	0.000216754	14270	3.66403	<0.05	<0.001
TR	GCGTCACGGCATTGTCAGAG	Taf7_2	1046.04	1.52689	0.337095	4.52956	5.91e-06	0.000216754	14271	3.66403	<0.05	<0.001
TR	GCCAATTCACTGTGGTTTAA	Cdk13_5	33.6312	1.31083	0.289655	4.52549	6.03e-06	0.000220425	14269	3.65674	<0.05	<0.001
TR	CGCGCAGGTGTCCAGAAGCG	Trim33_2	165.009	2.04526	0.452014	4.52477	6.05e-06	0.000220623	14268	3.65635	<0.05	<0.001
GATA	ATCCCACAGACCCCGGTCCA	Elavl2_2	137.464	1.73922	0.384515	4.52316	6.09e-06	0.000221756	14267	3.65412	<0.05	<0.001
TR	AGGCGGCATTTGGTACAGGC	Nr4a3_1	730.092	1.58409	0.350351	4.52144	6.14e-06	0.000223014	14266	3.65167	<0.05	<0.001
TR	CTCTGTCACAATTAAGCTTT	Atm_6	21.1696	1.58731	0.351254	4.51898	6.21e-06	0.000224834	14264	3.64814	<0.05	<0.001
GATA	CAGCAATTTCGGGCACGTAG	Kcnma1_2	695.847	2.18769	0.484144	4.51867	6.22e-06	0.000224834	14265	3.64814	<0.05	<0.001
GATA	GCGCTCTTCACCCCACGGGC	Otud1_4	25.0698	1.03198	0.228622	4.5139	6.36e-06	0.00022873	14261	3.64068	<0.05	<0.001
TR	GGCCCTTACCAGGTCTCCCG	Foxf2_6	4392.59	1.66827	0.369621	4.51347	6.38e-06	0.00022873	14262	3.64068	<0.05	<0.001
TR	GTTATCTTCTTGAGGGCAAC	Pias2_1	993.232	2.15548	0.477808	4.51118	6.45e-06	0.000230538	14259	3.63726	<0.05	<0.001
TR	ACCCCGGTGGCACCCAGCGC	Kank2_4	331.598	1.75346	0.388727	4.51077	6.46e-06	0.000230538	14260	3.63726	<0.05	<0.001
TR	CTCCTTACCTCTATTGAGTC	E2f3_6	35.2616	1.32471	0.293722	4.51006	6.48e-06	0.00023075	14258	3.63686	<0.05	<0.001
TR	CCACTCTGCTGAGCATAGCT	Ddx19a_4	46.5279	1.85426	0.411423	4.50693	6.58e-06	0.00023361	14257	3.63151	<0.05	<0.001
GATA	TTCTGATTCACCAGTGAGTG	Atp1a1_5	155.501	1.04193	0.231261	4.50542	6.62e-06	0.000234192	14254	3.63043	<0.05	<0.001
TR	GCGGCTTCGGGCGGCAAATC	Suz12_6	14.2188	0.984567	0.21854	4.5052	6.63e-06	0.000234192	14255	3.63043	<0.05	<0.001
TR	AAAATCATTGACATCACCGG	Phkg1_3	595.616	1.46426	0.325041	4.50487	6.64e-06	0.000234192	14256	3.63043	<0.05	<0.001
GATA	GCGCCTGCGGAGCAGCGTGC	Vim_5	3860.27	1.84002	0.408561	4.50367	6.68e-06	0.000234949	14253	3.62903	<0.05	<0.001
TR	CTGGTGTCCACATAATGACC	Coro1c_5	138.324	2.10286	0.467034	4.50257	6.71e-06	0.00023546	14251	3.62808	<0.05	<0.001
TR	CCGATGCCTGCCCAGCGCCG	Smarcd2_5	79.8509	1.71224	0.380313	4.50219	6.73e-06	0.00023546	14252	3.62808	<0.05	<0.001
TR	ACTGAGCGGTGGAGATGCAC	Ppfia4_4	1928.27	1.96788	0.437181	4.50129	6.75e-06	0.000235896	14250	3.62728	<0.05	<0.001
GATA	CCTGCGACGTCTCTTCCCCA	Cbfa2t3_1	226.454	2.24511	0.499264	4.49683	6.9e-06	0.000239877	14248	3.62001	<0.05	<0.001
TR	ATGGGGCGTGAACATCTGCA	Zfp445_2	444.459	1.62604	0.361606	4.49673	6.9e-06	0.000239877	14249	3.62001	<0.05	<0.001
TR	GTGTTGTCCAAGCGGAGAGT	Myh7b_2	3283.37	1.93694	0.431122	4.4928	7.03e-06	0.000243761	14247	3.61304	<0.05	<0.001
GATA	GGACAGATCTGTCATTGTAC	Pde1c_6	1011.04	2.00128	0.445838	4.48881	7.16e-06	0.00024721	14245	3.60693	<0.05	<0.001
GATA	TCAGGGCCCGCTGGCCCCAC	Bcl2l11_4	22.9343	1.04309	0.232416	4.48801	7.19e-06	0.000247549	14244	3.60634	<0.05	<0.001
TR	ATAGTCCCAGACTCGATGGT	Brap_3	596.963	1.62847	0.362925	4.48708	7.22e-06	0.000248051	14243	3.60546	<0.05	<0.001
TR	GATGTGTGCCCCGGTGATGG	Polr2f_6	838.443	2.22019	0.494986	4.48536	7.28e-06	0.000249482	14242	3.60296	<0.05	<0.001
TR	ACAGCGGCTTTCCACCAGAG	Mtor_2	524.879	1.90219	0.424272	4.48343	7.35e-06	0.000250778	14239	3.60071	<0.05	<0.001
TR	ACACTCGGGCGGTGTGCAAC	Sugp1_6	177.408	1.5635	0.34876	4.48304	7.36e-06	0.000250778	14240	3.60071	<0.05	<0.001
TR	CCGGCGCTTCGGCTGAGGGG	Msl3_2	123.362	2.02804	0.452408	4.48276	7.37e-06	0.000250778	14241	3.60071	<0.05	<0.001
TR	AGGGTTGTGCAGCACACCAA	Ep300_6	1562.62	1.71499	0.382877	4.47923	7.49e-06	0.00025341	14234	3.59618	<0.05	<0.001
TR	CTTCGGGAGAAACGGACAGA	Arid5b_6	138.451	2.25168	0.502737	4.47884	7.5e-06	0.00025341	14235	3.59618	<0.05	<0.001
TR	CTGGACAAAGCCGAGACGGA	Nkx2-5_1	215.74	1.95779	0.43717	4.47833	7.52e-06	0.00025341	14236	3.59618	<0.05	<0.001
TR	CGGCTTCGTGCACTCCGCAG	Gata6_6	405.279	2.23794	0.499727	4.47833	7.52e-06	0.00025341	14237	3.59618	<0.05	<0.001
TR	CTCCCATGCCTCCGAAGATC	Tspyl4_4	25.5948	1.47999	0.330497	4.47807	7.53e-06	0.00025341	14238	3.59618	<0.05	<0.001
TR	CGGGGTTCCCATAATGTCCC	Celf3_5	317.338	2.03789	0.455184	4.47707	7.57e-06	0.00025358	14232	3.59589	<0.05	<0.001
TR	TCTCGTGCTGCAGCCCCCCC	Pura_1	44.7537	1.16379	0.259952	4.47695	7.57e-06	0.00025358	14233	3.59589	<0.05	<0.001
TR	AACCCGCTGGTGCTGAGTGA	Zfp251_2	1614.68	1.77084	0.395629	4.47601	7.61e-06	0.000254119	14231	3.59496	<0.05	<0.001
TR	CGTCGTCTAGTGCACTGTCT	Gigyf2_5	33.0461	1.55885	0.348712	4.47032	7.81e-06	0.000260379	14230	3.58439	<0.05	<0.001
GATA	TGGCCCTGGTGACGTCCAGC	Adra1b_3	340.423	2.06599	0.462326	4.46868	7.87e-06	0.000261787	14229	3.58205	<0.05	<0.001
TR	CGGCGGACATCTCCAGCAGG	Ercc2_4	390.812	2.74467	0.61433	4.46775	7.9e-06	0.000262339	14228	3.58114	<0.05	<0.001
TR	TAGCATTCGGAGCTCCCAAG	Pbx2_1	2711.82	2.04357	0.457941	4.46252	8.1e-06	0.000268216	14227	3.57152	<0.05	<0.001
TR	TGTGGGTTTCCACACAGCAT	B3gat3_2	20.5508	1.28465	0.287973	4.461	8.16e-06	0.000269522	14226	3.56941	<0.05	<0.001
TR	ATACTCACATTATTATCCGA	Ccnh_1	923.071	2.06086	0.462106	4.45972	8.21e-06	0.00027053	14225	3.56778	<0.05	<0.001
TR	GTTCTTCTCTATGATCCAAT	Zfp449_2	88.3453	1.58648	0.355873	4.458	8.27e-06	0.000272094	14224	3.56528	<0.05	<0.001
TR	TATTGGGTGAATGATGCGGG	Mtor_4	720.099	2.01139	0.451254	4.45734	8.3e-06	0.00027212	14222	3.56524	<0.05	<0.001
TR	ACCTTTCTTCTCTTGCTTCA	Tcea1_6	36.5639	1.76627	0.396289	4.45702	8.31e-06	0.00027212	14223	3.56524	<0.05	<0.001
TR	TTGTCGTGCAGGCTCCCAAA	Cep120_5	122.145	1.60609	0.360448	4.4558	8.36e-06	0.000272182	14219	3.56514	<0.05	<0.001
TR	CTGCAGCTCGAAGCGGAGGG	B3gat3_1	41.5363	1.34945	0.30287	4.45554	8.37e-06	0.000272182	14220	3.56514	<0.05	<0.001
TR	CCCCAGCAACCGGAGCCCAC	Tbx5_4	45.8985	1.27447	0.286086	4.45485	8.4e-06	0.000272449	14218	3.56472	<0.05	<0.001
TR	GCCAAAGGGCGGCGGCCGAG	Rest_3	547.635	1.58206	0.355173	4.45435	8.41e-06	0.000272487	14217	3.56465	<0.05	<0.001
TR	GAGTAGGTGAGGTCTCTAGA	Nr1d1_3	1319.55	2.26451	0.508507	4.45324	8.46e-06	0.00027329	14216	3.56338	<0.05	<0.001
TR	CGCCACTGTCAGATGGCATC	Glis3_5	177.465	2.02481	0.455066	4.44947	8.61e-06	0.000277523	14215	3.5567	<0.05	<0.001
TR	CTGCTTGCCCGAGCCCGAAG	Kank1_1	247.493	2.08403	0.468478	4.44852	8.65e-06	0.00027779	14213	3.55628	<0.05	<0.001
TR	CAGCCGGCTCCTCCGGGTAC	Creb3l3_1	138.212	1.81537	0.408101	4.44832	8.65e-06	0.00027779	14214	3.55628	<0.05	<0.001
TR	CCTCTCTTCTCACAGTTCGA	Mark1_4	28.4512	1.24182	0.279214	4.44758	8.68e-06	0.000278147	14212	3.55573	<0.05	<0.001
GATA	TGAAGCAGGTTGAAGAGCGA	Dab2ip_6	15.5593	1.0677	0.240192	4.44518	8.78e-06	0.000279653	14208	3.55338	<0.05	<0.001
TR	CCGCTCCCTGCGGGGTCCAG	Setd6_3	32.2612	1.30854	0.294375	4.44515	8.78e-06	0.000279653	14209	3.55338	<0.05	<0.001
TR	CGTCCCAGTCCCCGTGGTCC	Creg1_4	83.4458	1.96117	0.44123	4.44477	8.8e-06	0.000279653	14210	3.55338	<0.05	<0.001
TR	CATACAGATAGGACAACTGA	Rnf4_4	734.591	1.89802	0.427044	4.44455	8.81e-06	0.000279653	14211	3.55338	<0.05	<0.001
GATA	GCCACCTTTCGGATGAGGTC	Tm4sf4_1	512.676	2.20635	0.496515	4.44367	8.84e-06	0.000280196	14207	3.55254	<0.05	<0.001
TR	ACGCAGCGGCGGGATACGGT	Junb_1	915.164	2.0195	0.454591	4.44247	8.89e-06	0.000281155	14206	3.55105	<0.05	<0.001
TR	GCGGGGCCGCCGCAGGCTTT	Ptch1_5	26.9657	1.19905	0.270004	4.44087	8.96e-06	0.000282365	14204	3.54919	<0.05	<0.001
TR	TTCAGATAATGCACGAAAGG	Coro6_1	1033.21	1.76424	0.397296	4.44062	8.97e-06	0.000282365	14205	3.54919	<0.05	<0.001
GATA	GGACCTTGGTGATGGTGGCT	Usp20_3	826.779	1.67643	0.37782	4.43711	9.12e-06	0.000285995	14200	3.54364	<0.05	<0.001
TR	CAGCAGCGTCGGCGCCCAGC	Hoxa9_6	206.845	1.96639	0.443194	4.43686	9.13e-06	0.000285995	14201	3.54364	<0.05	<0.001
TR	TGACATTCAATGGTGTAAGC	Tnks2_5	563.225	1.77263	0.399594	4.43607	9.16e-06	0.000285995	14202	3.54364	<0.05	<0.001
GATA	TTTCTCGGGCAGGTATATTT	Ugcg_2	15.2406	1.03347	0.232972	4.43603	9.16e-06	0.000285995	14203	3.54364	<0.05	<0.001
TR	CTTCTTCCTGCTGGGCTATT	Hook3_2	12.6763	1.09489	0.246853	4.43542	9.19e-06	0.000286199	14199	3.54333	<0.05	<0.001
TR	CGCTTACTTGGATAAGAGCC	Gps1_3	81.041	1.4909	0.33618	4.43483	9.21e-06	0.000286366	14198	3.54308	<0.05	<0.001
TR	GAAGACGCCGAGAAAGGTCC	Snrnp27_4	4451.51	1.93184	0.435677	4.4341	9.25e-06	0.000286734	14197	3.54252	<0.05	<0.001
TR	ACGGGATAAGTGATGACCCC	Epc1_3	1725.14	1.5189	0.342822	4.43059	9.4e-06	0.000290824	14191	3.53637	<0.05	<0.001
GATA	AGGGCTGCACTTTGTAAAAT	Dync2h1_6	56.2519	1.67716	0.378658	4.42922	9.46e-06	0.000290824	14192	3.53637	<0.05	<0.001
TR	CTCCAGCATAATGCAGAAGG	Myo1c_4	155.959	1.82341	0.411726	4.42871	9.48e-06	0.000290824	14193	3.53637	<0.05	<0.001
TR	CCCAGAAGATCGGCCTCTGA	Per3_4	131.741	1.96286	0.443215	4.42869	9.48e-06	0.000290824	14194	3.53637	<0.05	<0.001
GATA	CCGCAGGTCCGACTCTGTGC	Iqsec1_6	510.376	1.78569	0.403221	4.42857	9.49e-06	0.000290824	14195	3.53637	<0.05	<0.001
TR	CGCCGTGCCGGGCCGCAAGT	Gps1_6	96.0613	1.84573	0.4168	4.42833	9.5e-06	0.000290824	14196	3.53637	<0.05	<0.001
TR	AAGGCCATGGGAGGAAACGC	Golga5_3	1130.18	1.96242	0.443563	4.42422	9.68e-06	0.000295804	14190	3.529	<0.05	<0.001
GATA	ACACCAGGGAGCTTGCTATA	Ugcg_5	76.0314	1.28254	0.289976	4.42291	9.74e-06	0.000296974	14189	3.52728	<0.05	<0.001
TR	TGTATGTCTCAAGCTGTCCC	Hook3_1	1033.76	1.92052	0.435264	4.4123	1.02e-05	0.000310631	14187	3.50776	<0.05	<0.001
TR	TGCTCCGCGGGCGAAGAAGC	Kat2b_5	263.156	1.72491	0.391111	4.41028	1.03e-05	0.000312041	14184	3.50579	<0.05	<0.001
GATA	CACGCCCAGTCCCCCTCCGG	Smtnl2_3	83.8352	1.49659	0.339345	4.41023	1.03e-05	0.000312041	14185	3.50579	<0.05	<0.001
TR	GTACCCAGCAGGTTACCCCT	Uhrf2_1	305.958	1.85777	0.421264	4.40997	1.03e-05	0.000312041	14186	3.50579	<0.05	<0.001
TR	GGAGCAGTTTCTCTACACCC	Gmeb1_2	2617.85	1.68088	0.381238	4.40902	1.04e-05	0.000312777	14183	3.50477	<0.05	<0.001
GATA	GGATAACCCAGTGGGACACC	Eln_5	2589.52	2.0482	0.464692	4.40765	1.04e-05	0.000313516	14181	3.50374	<0.05	<0.001
TR	CCTACCCATGCCAGGCTTGT	Zbtb8a_2	29.5662	1.54472	0.350467	4.40762	1.05e-05	0.000313516	14182	3.50374	<0.05	<0.001
TR	CTGTTCCTCCACTGACTTCG	Rai1_2	54.0988	1.48135	0.33619	4.4063	1.05e-05	0.000314794	14180	3.50197	<0.05	<0.001
TR	GGGGGGCCGGTTAGGTTTCT	Ankzf1_6	26.0055	1.6189	0.36756	4.40445	1.06e-05	0.000316479	14177	3.49965	<0.05	<0.001
TR	TCAGAGAGGTAACTCGTTCC	Hmbox1_1	180.397	2.03517	0.462121	4.40397	1.06e-05	0.000316479	14178	3.49965	<0.05	<0.001
TR	CGGGGTAACTTGATGGCCCC	Paxip1_3	174.936	1.94956	0.442698	4.40382	1.06e-05	0.000316479	14179	3.49965	<0.05	<0.001
TR	GGGTCGCAGGCTGCTCCTGT	Hes2_4	846.765	2.07276	0.470979	4.40096	1.08e-05	0.000320026	14176	3.49481	<0.05	<0.001
GATA	GCTTCTGGAAGTCACTCCGC	4930505A04Rik_3	495.089	1.74245	0.396078	4.39925	1.09e-05	0.000321901	14175	3.49228	<0.05	<0.001
TR	TAACCCTGTTGCTATGACCG	Taf1_1	775.382	1.64458	0.373957	4.3978	1.09e-05	0.000322884	14173	3.49095	<0.05	<0.001
TR	CACAGGCCTGGGGTGCTTGA	Setbp1_6	71.7782	1.59743	0.363241	4.39772	1.09e-05	0.000322884	14174	3.49095	<0.05	<0.001
GATA	TCCGTTGTCTGGGATTGCAG	Efna5_5	589.122	2.19016	0.498195	4.3962	1.1e-05	0.000324495	14172	3.48879	<0.05	<0.001
TR	CTCATATGGCGGCGGCACCA	Mink1_5	52.4686	1.7422	0.396377	4.3953	1.11e-05	0.000324611	14169	3.48864	<0.05	<0.001
TR	CCTACCAAGCGGGGCTCTCT	Parp2_3	27.2193	1.62134	0.368912	4.39491	1.11e-05	0.000324611	14170	3.48864	<0.05	<0.001
GATA	CCGAGATGACAGCAAGCTAG	Kcne1_5	256.435	1.91039	0.434691	4.39482	1.11e-05	0.000324611	14171	3.48864	<0.05	<0.001
TR	CGTACATGGTGGTGAGCAGT	Clasrp_6	603.863	1.73366	0.394699	4.39236	1.12e-05	0.00032764	14168	3.4846	<0.05	<0.001
TR	CTACTCGGCTCTGTCTTGTC	Atf7ip_6	53.1333	1.73647	0.395524	4.3903	1.13e-05	0.000330112	14167	3.48134	<0.05	<0.001
GATA	CTCCGGTTCTACAGGTATGT	Scn10a_4	44.3369	2.16976	0.494278	4.38975	1.13e-05	0.000330289	14166	3.48111	<0.05	<0.001
GATA	CTTCTCCCCAGGCCGATTGT	Card11_3	17.1504	1.2174	0.277425	4.3882	1.14e-05	0.000331429	14164	3.47961	<0.05	<0.001
TR	CAATGACATTGACATCGTCC	Gadd45b_2	219.373	1.98064	0.451362	4.38814	1.14e-05	0.000331429	14165	3.47961	<0.05	<0.001
TR	CTTTGACAATGTTCTTCAGT	Zfp933_4	30.7149	2.00331	0.456641	4.38704	1.15e-05	0.000332445	14163	3.47828	<0.05	<0.001
TR	CTTCCTCATTATAGATTCTA	Spata5_2	14.717	1.3341	0.304365	4.38322	1.17e-05	0.000337664	14162	3.47152	<0.05	<0.001
TR	AGAATCCTTTCTCCACAATT	Camk1_4	20.9697	1.43804	0.328138	4.38242	1.17e-05	0.000337781	14160	3.47137	<0.05	<0.001
TR	TAAAATCCCCCTGCGAGCTT	Dbx2_5	28.5722	1.04373	0.238171	4.38229	1.17e-05	0.000337781	14161	3.47137	<0.05	<0.001
TR	TGCGGGCGTCAACTCAGAAA	Wdr82_2	728.582	2.05573	0.469307	4.38034	1.18e-05	0.000340157	14159	3.46832	<0.05	<0.001
GATA	GACTCTAACACCAATTATAC	Pdcd4_3	95.4319	1.84811	0.421952	4.3799	1.19e-05	0.000340178	14158	3.46829	<0.05	<0.001
TR	CTGCGGTTCCTCTTTAAAGG	Junb_4	88.0267	1.65849	0.378716	4.37925	1.19e-05	0.000340524	14157	3.46785	<0.05	<0.001
TR	TCGTTGGCCACCCGGACATT	Dr1_3	17.8587	1.21204	0.276813	4.37856	1.19e-05	0.00034094	14156	3.46732	<0.05	<0.001
TR	TCTGCTACAAGTTAAGGAAG	Ddx59_2	1760.49	2.28489	0.522098	4.37637	1.21e-05	0.00034372	14155	3.4638	<0.05	<0.001
TR	ATGTGGAATCTTGTGACTCT	Asf1a_3	319.613	2.04243	0.466782	4.37556	1.21e-05	0.000344327	14154	3.46303	<0.05	<0.001
TR	AGCTGGATTATAAAGTTGGC	Hnrnpm_3	586.761	1.66213	0.379988	4.37416	1.22e-05	0.000345867	14153	3.46109	<0.05	<0.001
TR	TGTTACCTGATCATACTCCA	Hipk3_4	1013.03	1.83703	0.420103	4.37281	1.23e-05	0.000347347	14152	3.45924	<0.05	<0.001
TR	AAGGAGCGGACACGGTGTCC	Mllt1_5	84.5257	1.62125	0.370796	4.37234	1.23e-05	0.000347424	14151	3.45914	<0.05	<0.001
TR	ACCGTCTCATTCCATAAATA	Hdac2_2	126.15	1.96304	0.44905	4.37155	1.23e-05	0.000347593	14149	3.45893	<0.05	<0.001
TR	ACTGTTAGGTTGAGAAAAAT	Fmr1_4	122.996	1.81904	0.416124	4.3714	1.23e-05	0.000347593	14150	3.45893	<0.05	<0.001
TR	CGCTTGCTCAGCTCGATCCA	Tpm1_3	89.4073	1.69523	0.388262	4.3662	1.26e-05	0.000355126	14147	3.44962	<0.05	<0.001
TR	TCCGCTAAGGAAGACGGCTT	Fosb_6	170.145	2.28979	0.524475	4.36588	1.27e-05	0.000355126	14148	3.44962	<0.05	<0.001
TR	CTCTGGAGGCGAGATGGGAC	Gata4_4	180.012	1.86356	0.426974	4.36458	1.27e-05	0.000356563	14146	3.44786	<0.05	<0.001
TR	TGCAAGAGACCCGCAGCTCG	Snrk_1	504.956	2.11028	0.483658	4.36316	1.28e-05	0.000358188	14145	3.44589	<0.05	<0.001
TR	ATCTCTTGGAGATGGCTCGT	Nfrkb_4	217.979	1.4685	0.336714	4.36128	1.29e-05	0.000360022	14143	3.44367	<0.05	<0.001
TR	TCACAGTACACTCACCTTAT	Pabpc4_1	13.8669	1.08689	0.249217	4.36122	1.29e-05	0.000360022	14144	3.44367	<0.05	<0.001
TR	GGCATTCCCAGTAGCACCTC	Dyrk1a_2	2182.52	2.08766	0.478739	4.36075	1.3e-05	0.000360114	14142	3.44356	<0.05	<0.001
TR	ACAAGAGGGCTGGTCCGCAC	Jmjd6_6	579.188	1.57084	0.360333	4.3594	1.3e-05	0.000361653	14141	3.44171	<0.05	<0.001
GATA	TCGGATGCGGCGGGGGTCGG	Slc12a2_3	49.7708	1.42887	0.327999	4.35633	1.32e-05	0.000366065	14140	3.43644	<0.05	<0.001
TR	GATGCCGTAGTATAGGAGGC	Lpp_2	583.968	1.79257	0.411573	4.35542	1.33e-05	0.000366895	14139	3.43546	<0.05	<0.001
TR	GGGGCAGGACTCTAGCCTGC	Zkscan1_6	800.319	1.95305	0.448556	4.35409	1.34e-05	0.000368435	14138	3.43364	<0.05	<0.001
TR	GGGGGCTGCCACAAATGACC	Ankrd24_4	379.82	1.5065	0.34604	4.35354	1.34e-05	0.000368664	14137	3.43337	<0.05	<0.001
TR	GCTAAACTTATCATAGCCTA	Ash2l_1	206.035	1.98099	0.455103	4.35285	1.34e-05	0.000369145	14136	3.4328	<0.05	<0.001
TR	CGCGTGCTGTCTCTCTTTGA	Dnmt3a_1	56.8751	1.40039	0.321992	4.34915	1.37e-05	0.000374723	14135	3.42629	<0.05	<0.001
GATA	GGGAAAGGCGAATCGCTTTC	Areg_6	43.3352	1.65966	0.381663	4.34848	1.37e-05	0.00037516	14134	3.42578	<0.05	<0.001
TR	AGGGCTGAGGCGGACCTTAT	Cic_5	42.1473	1.67248	0.384711	4.34737	1.38e-05	0.00037637	14133	3.42439	<0.05	<0.001
TR	GTCTCCAGGAGGCCCGAGAA	Cdkn1a_4	104.707	1.77114	0.407782	4.34335	1.4e-05	0.000382272	14131	3.41763	<0.05	<0.001
TR	GCGAACTATTGAAGAAAAGA	Ift81_1	2072.96	1.95472	0.45007	4.34314	1.4e-05	0.000382272	14132	3.41763	<0.05	<0.001
TR	TAGCAGGGAGTTTCGGGCCG	Per1_6	54.417	1.66829	0.384275	4.34138	1.42e-05	0.00038378	14128	3.41592	<0.05	<0.001
TR	CCCGGGCGCGCTTTGCTCTC	Prox1_6	39.5219	1.02827	0.236872	4.34105	1.42e-05	0.00038378	14129	3.41592	<0.05	<0.001
GATA	CCTTACCAGAGTAGGGATCC	Tgm2_4	82.7004	1.98928	0.458329	4.34028	1.42e-05	0.000384416	14127	3.4152	<0.05	<0.001
TR	CGTCGAAGTTTACAGTTCTT	Arid4b_6	14.0245	1.17749	0.271369	4.33909	1.43e-05	0.000385095	14125	3.41443	<0.05	<0.001
TR	CATAAGCTAGCTTCAATTCT	Ddx19a_5	14.3074	1.29716	0.299157	4.33605	1.45e-05	0.000389743	14124	3.40922	<0.05	<0.001
TR	CTAAGCCTGGCCCAGGGGCC	Stat6_5	20.2984	1.00068	0.230803	4.33563	1.45e-05	0.000389762	14123	3.4092	<0.05	<0.001
TR	AGGCCTCACTCACGGGATAC	Klf3_1	402.783	2.13665	0.492877	4.33506	1.46e-05	0.000390074	14122	3.40885	<0.05	<0.001
TR	TCCGTTTCTTTCTCTTCACG	Bcorl1_1	82.2651	1.68276	0.388239	4.33434	1.46e-05	0.000390608	14117	3.40826	<0.05	<0.001
TR	CTGCATACCACAAAGATCCG	Zmym3_1	155.79	2.14892	0.495899	4.33339	1.47e-05	0.000390608	14118	3.40826	<0.05	<0.001
TR	GCGGCGCTGGGTGACCTCGG	Jmjd4_1	1050.08	1.23891	0.285915	4.33314	1.47e-05	0.000390608	14119	3.40826	<0.05	<0.001
TR	GACGGAGAACTGTAGTATAG	Ssrp1_3	3260.78	2.06115	0.475702	4.33286	1.47e-05	0.000390608	14120	3.40826	<0.05	<0.001
TR	TCCCGGGAATGAACTCCCGC	Zbtb5_4	495.797	2.13888	0.493654	4.33276	1.47e-05	0.000390608	14121	3.40826	<0.05	<0.001
TR	CCTCCCGGATGAGCAGCACT	Per3_5	46.0891	1.22945	0.28385	4.33132	1.48e-05	0.000392452	14116	3.40621	<0.05	<0.001
GATA	TCGGTTGATGCCCACAGACG	Cry2_1	402.029	1.74346	0.40258	4.33071	1.49e-05	0.000392845	14115	3.40578	<0.05	<0.001
GATA	CAGGCTGGCTCCTCGCTTGC	Phf21b_4	163.037	1.74459	0.40289	4.33019	1.49e-05	0.000393063	14114	3.40554	<0.05	<0.001
TR	ACGCCACTGTGGAGACGAGA	Gata6_1	958.787	1.59804	0.369124	4.32927	1.5e-05	0.000393993	14113	3.40451	<0.05	<0.001
TR	ACCTGAATGAGCAGCAGCGA	Sin3b_1	1730.59	2.03771	0.470775	4.32841	1.5e-05	0.000394818	14112	3.4036	<0.05	<0.001
TR	CTGCGCTCTCGCCCTTCTCT	Tlx2_3	30.8851	1.34743	0.311372	4.32741	1.51e-05	0.000395208	14110	3.40317	<0.05	<0.001
TR	GCCGTGCGGGTGGTGGACTT	Clk2_2	42.6034	1.05554	0.24392	4.32741	1.51e-05	0.000395208	14111	3.40317	<0.05	<0.001
GATA	ACCTCCCGTGACGCGCGCAC	Ttc32_5	898.77	1.88207	0.434989	4.32671	1.51e-05	0.000395761	14109	3.40257	<0.05	<0.001
TR	GACACAAGGCCGCTGACTTC	Ppargc1b_3	494.447	2.01389	0.465924	4.32235	1.54e-05	0.000400794	14102	3.39708	<0.05	<0.001
TR	CGAGACCGGCGGGCAGGGAG	Mark4_6	58.4885	1.15783	0.267903	4.32182	1.55e-05	0.000400794	14103	3.39708	<0.05	<0.001
TR	CCGTATGCCAGGGTCCCGGG	Cited4_1	162.182	2.05397	0.475268	4.32171	1.55e-05	0.000400794	14104	3.39708	<0.05	<0.001
TR	ATCCCGGGGATGTCGTCCAG	Traf6_4	385.419	1.43188	0.331323	4.3217	1.55e-05	0.000400794	14105	3.39708	<0.05	<0.001
TR	AGTGACGGTGCCGCTTGTTG	Vps72_5	631.14	1.95069	0.451405	4.32138	1.55e-05	0.000400794	14106	3.39708	<0.05	<0.001
TR	TAAACCCGTGCGGCTGAGTG	Trnau1ap_1	799.205	1.77754	0.411354	4.32119	1.55e-05	0.000400794	14107	3.39708	<0.05	<0.001
GATA	TCAAAGTGGCGGCATCATGT	Eif3m_3	97.8163	1.68227	0.389369	4.32051	1.56e-05	0.000401321	14101	3.39651	<0.05	<0.001
TR	CACTGACAGTCCTCTGTCGC	Hes2_1	169.984	1.81927	0.421461	4.31658	1.58e-05	0.000407429	14096	3.38995	<0.05	<0.001
TR	CGGAGACTTGGATGAGGTGA	Mtpn_2	816.893	1.97058	0.456535	4.31639	1.59e-05	0.000407429	14097	3.38995	<0.05	<0.001
TR	GCCTTTGAATAGCTACCTCG	Hes2_3	1441.86	2.1152	0.490114	4.31573	1.59e-05	0.000407429	14098	3.38995	<0.05	<0.001
TR	CGCCCGCATCATGTGGCGGG	Smyd1_6	50.669	1.63148	0.378052	4.31548	1.59e-05	0.000407429	14099	3.38995	<0.05	<0.001
TR	ACCCTTCGTATGCACGTCAA	Hipk3_2	497.997	1.77459	0.411238	4.31524	1.59e-05	0.000407429	14100	3.38995	<0.05	<0.001
TR	CTGCGCTTGCGGGCGCCCAT	Abt1_4	18.7321	1.16331	0.269651	4.31413	1.6e-05	0.00040878	14095	3.38851	<0.05	<0.001
TR	TTGCGGGACTCTGTGGCTGT	Smarcc1_4	116.628	1.92777	0.446985	4.31283	1.61e-05	0.000410467	14094	3.38672	<0.05	<0.001
TR	CCCGCACCTTGAGGCGTGCT	Trim72_3	36.296	1.25752	0.291654	4.31169	1.62e-05	0.000411883	14093	3.38523	<0.05	<0.001
TR	CCCCCACCCTAAAGGGCCCT	Otx2_2	14.0354	1.05631	0.245093	4.30983	1.63e-05	0.00041378	14090	3.38323	<0.05	<0.001
TR	CCGTGAACTTGCCATCAATT	Banf2_6	20.2151	1.44064	0.334291	4.30953	1.64e-05	0.00041378	14091	3.38323	<0.05	<0.001
GATA	ACCTTACAGGAGTGAACAAG	Lrig2_2	1991.45	1.83375	0.425682	4.30779	1.65e-05	0.000416312	14089	3.38058	<0.05	<0.001
TR	GCTATCTTTAGACTCCACCC	Rev1_4	340.507	1.63019	0.37862	4.30561	1.67e-05	0.000419724	14088	3.37704	<0.05	<0.001
TR	AGACTTAAAAGCGTGCACAC	Zfp948_3	969.238	2.16846	0.503845	4.30383	1.68e-05	0.000422384	14087	3.37429	<0.05	<0.001
GATA	TGGCGGGCGCGGCCGTTACC	Ndufs6_2	43.7928	1.1017	0.256103	4.30178	1.69e-05	0.000425574	14086	3.37103	<0.05	<0.001
TR	TGACCCTCCAGTCGTCCCCT	Tcf19_5	59.4002	1.78689	0.415668	4.29883	1.72e-05	0.000430538	14085	3.36599	<0.05	<0.001
TR	TTCGGGGAGGCCCCTTCCAC	Tspyl2_6	19.9602	1.03691	0.241413	4.29518	1.75e-05	0.00043695	14084	3.35957	<0.05	<0.001
GATA	CCTTACCGTGGAGAGGTTCC	Slc39a14_5	48.8848	1.50075	0.349466	4.2944	1.75e-05	0.000437736	14083	3.35879	<0.05	<0.001
TR	ATCCCAACAAGTTCAACAGT	Nkx1-1_1	1130.68	2.14201	0.498859	4.29382	1.76e-05	0.000438137	14082	3.35839	<0.05	<0.001
GATA	CGGCGTGGCCTGAGAGCTGC	Pcbp4_5	449.24	1.78167	0.415087	4.29229	1.77e-05	0.000440394	14079	3.35616	<0.05	<0.001
TR	CCGCCCCCTGCTTGGATGAA	Kdm6b_5	26.9335	1.1232	0.261717	4.29165	1.77e-05	0.000440394	14080	3.35616	<0.05	<0.001
TR	CTCTCGGAGGACAGCACATC	Mtus1_4	23.5667	1.20745	0.281356	4.29155	1.77e-05	0.000440394	14081	3.35616	<0.05	<0.001
TR	AGCCCAGTTAGCGTCTTCGC	Rad50_4	723.829	1.74835	0.407501	4.29042	1.78e-05	0.000441887	14078	3.35469	<0.05	<0.001
TR	AACACTGTTACCCCACCGCA	Zbtb12_6	544.365	2.08039	0.484938	4.29	1.79e-05	0.000441976	14077	3.3546	<0.05	<0.001
TR	GCAGAAGGCATACTGGAAGC	Tra2a_2	1348.25	1.94067	0.452464	4.28912	1.79e-05	0.000442991	14076	3.35361	<0.05	<0.001
GATA	GGGGAGTGGAATAACCTAAT	Thnsl1_1	97.1382	2.09133	0.487695	4.2882	1.8e-05	0.000444086	14075	3.35253	<0.05	<0.001
GATA	AGCCACTGTGATCCGAGACG	Atp4a_3	1723.67	2.17948	0.508403	4.28691	1.81e-05	0.00044592	14074	3.35074	<0.05	<0.001
TR	GCCGCTGACCAGACGGTGCT	Taf2_3	444.987	1.8083	0.422252	4.28252	1.85e-05	0.00045328	14072	3.34363	<0.05	<0.001
TR	CCCCTTTGATTAGGACATTG	Hdac1_3	19.9376	1.26	0.294351	4.2806	1.86e-05	0.000456128	14070	3.34091	<0.05	<0.001
TR	CCTTGCTGGATCATACCCAG	Zfp930_5	24.6637	1.42902	0.333854	4.28039	1.87e-05	0.000456128	14071	3.34091	<0.05	<0.001
TR	CCTAAGGAAGATCAAAAGGA	Hmgn5_2	191.871	1.99148	0.465514	4.27803	1.89e-05	0.000459454	14068	3.33776	<0.05	<0.001
TR	CTCATGCACACGCTTATGTT	Zfp358_1	28.2583	1.42228	0.332563	4.27673	1.9e-05	0.000461376	14067	3.33594	<0.05	<0.001
GATA	TCGACAGCAAAAACGCAGCG	Slc16a6_6	952.881	1.64773	0.385402	4.27536	1.91e-05	0.000463459	14066	3.33399	<0.05	<0.001
TR	CCAGCAGATCCTGTCTGCCG	Prkaa2_3	432.781	2.12482	0.497054	4.27483	1.91e-05	0.000463771	14064	3.3337	<0.05	<0.001
TR	ACCCTGCGGGACCTGATACA	Smc1a_1	58.3998	1.30269	0.304761	4.27447	1.92e-05	0.000463771	14065	3.3337	<0.05	<0.001
TR	CCTGGGGAGAGCCACATCAG	Tgif2_4	70.9843	1.73596	0.40617	4.27396	1.92e-05	0.000464064	14063	3.33342	<0.05	<0.001
GATA	GAGGAGCAGCCGACATGGCG	Picalm_6	2648.73	2.16052	0.505705	4.2723	1.93e-05	0.000465059	14059	3.33249	<0.05	<0.001
TR	CAGAGGGCCGCAGGGGCGTG	Dyrk1b_4	31.4016	1.03967	0.243366	4.27202	1.94e-05	0.000465059	14060	3.33249	<0.05	<0.001
GATA	ATTCGGAGGGCACCTCAGAC	Igf1_6	140.51	1.10119	0.257767	4.27202	1.94e-05	0.000465059	14061	3.33249	<0.05	<0.001
TR	TCTCTTTGGGAGGATTCTCA	Zfp81_4	57.5642	1.60074	0.374927	4.26947	1.96e-05	0.000469546	14057	3.32832	<0.05	<0.001
TR	CTTGCAGAGACGGTGCTGTT	Tcof1_2	32.0063	1.14801	0.268907	4.26915	1.96e-05	0.000469546	14058	3.32832	<0.05	<0.001
TR	TTGACCCTGCGTCCCTAGCT	Ddit3_3	22.9915	1.49028	0.349216	4.2675	1.98e-05	0.000472273	14056	3.32581	<0.05	<0.001
TR	GCCCAGTGACCAAATGTCGG	Map3k5_5	1328.56	1.55639	0.364906	4.26518	2e-05	0.000476425	14055	3.32201	<0.05	<0.001
GATA	TTCAAATGTGATCTTGCCAG	Cetn3_5	335.331	1.81349	0.425551	4.2615	2.03e-05	0.00048227	14052	3.31671	<0.05	<0.001
TR	CGGGAGCTGAACTTACGTAG	Nid2_3	576.7	2.13629	0.501316	4.26137	2.03e-05	0.00048227	14053	3.31671	<0.05	<0.001
TR	CTGCAGGAGGCAAAGGAAGT	Hn1l_6	43.9423	1.29106	0.303001	4.2609	2.04e-05	0.000482507	14051	3.3165	<0.05	<0.001
TR	CGGCCCAGTCTCCGGCTGTT	Ppargc1a_2	20.6458	1.00695	0.236399	4.25953	2.05e-05	0.000484689	14050	3.31454	<0.05	<0.001
TR	CGCACTGCAGCTTAATAGAA	Dip2c_2	38.86	1.57371	0.369593	4.25795	2.06e-05	0.000486497	14045	3.31292	<0.05	<0.001
GATA	GAGGGGAGTCTTACCTTACA	Frmd5_1	205.268	2.08443	0.489584	4.25755	2.07e-05	0.000486497	14046	3.31292	<0.05	<0.001
TR	GGGACGTGAGCCACCGAGGC	Cited2_3	1107.16	1.80673	0.42436	4.25753	2.07e-05	0.000486497	14047	3.31292	<0.05	<0.001
TR	ATCCACTATTAGATGAAGCT	Chd1_1	818.8	1.78404	0.419068	4.25717	2.07e-05	0.000486497	14048	3.31292	<0.05	<0.001
TR	CTGTCCCGTCTGGTCCTTTC	Dpf3_3	14.6486	1.28761	0.302551	4.25584	2.08e-05	0.000488028	14044	3.31156	<0.05	<0.001
TR	AGAAGGCGGATCCTGCAGTG	Ncoa6_5	624.862	2.14477	0.504083	4.2548	2.09e-05	0.000489514	14043	3.31024	<0.05	<0.001
TR	ACTGCGACAGCTATGATCTC	Ccnk_5	123.255	1.59864	0.375927	4.25252	2.11e-05	0.000493745	14042	3.3065	<0.05	<0.001
TR	GCAGCGGTAGCGCGCCTCCC	Zbtb17_5	39.8704	1.34606	0.316571	4.25201	2.12e-05	0.00049409	14041	3.30619	<0.05	<0.001
TR	GATTTACTCTCTAAGTTGTG	Csde1_3	1950.25	2.09783	0.493503	4.2509	2.13e-05	0.00049558	14039	3.30489	<0.05	<0.001
TR	ATGTGGCAATCCACTCGAGA	Rel_3	1093.1	2.12852	0.500756	4.25062	2.13e-05	0.00049558	14040	3.30489	<0.05	<0.001
TR	CTGCTCCAGCGCCTGCTCGT	Cirbp_1	41.8861	1.59802	0.376041	4.2496	2.14e-05	0.000497047	14038	3.3036	<0.05	<0.001
TR	TCCTTCCGTTCGGGGCCCCG	Tspyl1_1	162.75	2.01808	0.475163	4.24712	2.17e-05	0.000501457	14036	3.29977	<0.05	<0.001
TR	CGGCTGAGACTGGGTCCGAA	Wdr5_1	365.257	2.1819	0.513761	4.24692	2.17e-05	0.000501457	14037	3.29977	<0.05	<0.001
TR	GATCTGAGCCCCGCTGACAT	Glis2_6	1499.31	2.05271	0.483507	4.24545	2.18e-05	0.000503955	14035	3.29761	<0.05	<0.001
GATA	CCATAATTGAGTCCTATAAA	Cd36_5	31.5389	1.30126	0.306711	4.24264	2.21e-05	0.000509508	14034	3.29285	<0.05	<0.001
TR	CCTCCCTCAGATTCTCGGGC	Nvl_4	41.4033	0.962452	0.227075	4.23847	2.25e-05	0.000516624	14031	3.28683	<0.05	<0.001
GATA	CCAAAGAACCAACTGGATTA	Iyd_3	105.964	1.91211	0.45134	4.23653	2.27e-05	0.000520298	14030	3.28375	<0.05	<0.001
TR	CGGGGGCGCCCTCTTCGCTT	Chd2_1	41.0738	0.867445	0.204779	4.23601	2.28e-05	0.000520691	14029	3.28342	<0.05	<0.001
TR	CGTGGCACGCCACGGCGCAC	Hoxb8_4	37.0396	1.35443	0.319839	4.23474	2.29e-05	0.000522822	14028	3.28165	<0.05	<0.001
TR	GGGGGCTCTCGGCGCTCAGC	Zfp219_4	214.48	1.74683	0.412648	4.23322	2.3e-05	0.00052556	14027	3.27938	<0.05	<0.001
GATA	GTCAAATGCGCCCAGCACGG	Gadl1_4	241.801	1.61894	0.382483	4.23271	2.31e-05	0.000525918	14026	3.27908	<0.05	<0.001
TR	TCAGAGAATCGGCCCTACCA	Sf1_6	709.144	2.00968	0.474955	4.2313	2.32e-05	0.000528411	14025	3.27703	<0.05	<0.001
TR	CTCTCGGAGCCGCGGAGAGC	Atrx_1	78.3328	1.47587	0.348885	4.23024	2.33e-05	0.000528825	14021	3.27669	<0.05	<0.001
TR	CCCCCGCCCACGTGGCAACA	Dazap1_4	24.5089	1.21491	0.287204	4.23012	2.34e-05	0.000528825	14022	3.27669	<0.05	<0.001
TR	TGCCACTGAGAAGTTGTTGA	Akt3_6	1759.59	2.01772	0.477032	4.22975	2.34e-05	0.000528825	14023	3.27669	<0.05	<0.001
TR	GCGTCAAGCACGGCTGCAGA	Atg16l1_6	2627.45	1.97318	0.466502	4.22973	2.34e-05	0.000528825	14024	3.27669	<0.05	<0.001
GATA	GATGTTGGGGCGAAGGGCAA	Ndufs4_3	621.859	2.06102	0.487529	4.22749	2.36e-05	0.000533309	14020	3.27302	<0.05	<0.001
TR	GCCAGACAGGGTCCGTCCCT	Zscan18_6	25.5855	1.83513	0.43418	4.22666	2.37e-05	0.000534454	14019	3.27209	<0.05	<0.001
TR	CATGGAGTTGCGGTATGTGA	Prmt1_5	781.583	1.83509	0.434244	4.22594	2.38e-05	0.000535341	14018	3.27137	<0.05	<0.001
TR	GCGCAGAAATTCCTCCTCAC	Ctnnbip1_4	241.049	1.42659	0.337685	4.22461	2.39e-05	0.000537681	14017	3.26948	<0.05	<0.001
TR	GACCCGGGGCGTCCTGAAAG	Zfp263_4	1529.38	2.02853	0.480233	4.22404	2.4e-05	0.000538221	14016	3.26904	<0.05	<0.001
TR	TAGAAAAAGCCGAAGACTGC	Zfp110_6	1313.34	1.83008	0.433346	4.22315	2.41e-05	0.000539041	14013	3.26838	<0.05	<0.001
TR	TCCCCTAGTTGGAGCCGAGA	Rbbp5_2	555.925	1.78036	0.421598	4.22289	2.41e-05	0.000539041	14014	3.26838	<0.05	<0.001
TR	ACTAACCCAGCTCGAAAGGA	Dmap1_4	949.768	1.83792	0.435252	4.22267	2.41e-05	0.000539041	14015	3.26838	<0.05	<0.001
TR	CCCCCTTTCTTGATCTTGGC	Ldlr_3	19.4136	0.982433	0.232678	4.22228	2.42e-05	0.000539145	14012	3.26829	<0.05	<0.001
TR	GTCCTTCAGTTTCCTCAGCC	Taf3_4	166.676	1.81865	0.431172	4.21793	2.47e-05	0.000548427	14010	3.26088	<0.05	<0.001
GATA	CGTGGACAATAGCGAGGTAC	Cxcr4_5	753.261	1.90017	0.450518	4.21775	2.47e-05	0.000548427	14011	3.26088	<0.05	<0.001
TR	TGCTGGCGCCCAGGCCAGGC	Wdr43_2	84.4153	1.39586	0.331066	4.21625	2.48e-05	0.000551248	14009	3.25865	<0.05	<0.001
GATA	GCCACGAGTCCGTCTCACGA	Dclre1a_3	2679.96	2.06383	0.48981	4.21354	2.51e-05	0.0005568	14007	3.2543	<0.05	<0.001
TR	CAAAGGTGATCTTGCTTAAA	Zfp639_5	15.0133	1.18457	0.28115	4.21331	2.52e-05	0.0005568	14008	3.2543	<0.05	<0.001
GATA	AACGTAGTCTTGTCAACAAG	Sema3c_3	1795.15	2.15977	0.512702	4.21253	2.53e-05	0.000557579	14005	3.25369	<0.05	<0.001
TR	TAACTACGGTGGCACCCCAT	Rnf38_1	133.562	1.80241	0.427892	4.21231	2.53e-05	0.000557579	14006	3.25369	<0.05	<0.001
TR	GAGATAAGGTGACCTTCAGT	Ablim3_4	695.774	2.0471	0.486064	4.2116	2.54e-05	0.000558243	14003	3.25318	<0.05	<0.001
TR	CGGCTACGCACCGCCCGAGA	Scap_5	176.812	1.64561	0.390755	4.21136	2.54e-05	0.000558243	14004	3.25318	<0.05	<0.001
TR	CCTGCCACCACTTACATGGA	Ddx18_1	172.509	1.83715	0.436409	4.20969	2.56e-05	0.000560722	14001	3.25125	<0.05	<0.001
TR	TCTCGGCTTCTGCGGCCTTT	Mta3_5	26.9425	1.30244	0.309754	4.20477	2.61e-05	0.000572195	13998	3.24246	<0.05	<0.001
TR	GGTCCGAGTGCGTCGAGCTG	Nhlh2_6	2495.07	1.91429	0.455332	4.20416	2.62e-05	0.000572195	13999	3.24246	<0.05	<0.001
GATA	CCAGCGTTTCATTCAGTATT	Picalm_2	14.0999	0.917643	0.218274	4.2041	2.62e-05	0.000572195	14000	3.24246	<0.05	<0.001
TR	ACAGCCAGGGTGAGCTGGTA	Atoh1_3	418.27	1.96036	0.466461	4.20263	2.64e-05	0.000574536	13996	3.24068	<0.05	<0.001
TR	GGTCTATCTGTTTCAGGACG	Epc2_2	463.091	1.87388	0.445896	4.2025	2.64e-05	0.000574536	13997	3.24068	<0.05	<0.001
TR	TATGAAAGGAGGTGAATTGC	Rps6ka3_5	1495.86	1.749	0.416262	4.20169	2.65e-05	0.000575747	13995	3.23977	<0.05	<0.001
TR	GGGGCCCGCGGCGCAGTTAG	Sp8_6	382.686	1.71451	0.408189	4.20029	2.67e-05	0.000578199	13993	3.23792	<0.05	<0.001
TR	AGCAGGAGGGGGGCGAAGGC	Prkg2_1	56.4496	1.2675	0.301781	4.20006	2.67e-05	0.000578199	13994	3.23792	<0.05	<0.001
TR	CCGAGCAGTACCGTGCTCTC	Hmgxb4_1	29.334	0.922857	0.219942	4.19591	2.72e-05	0.000586287	13990	3.23189	<0.05	<0.001
TR	GTTGTAGACGCTCTGTTCAA	Lmx1a_2	1080.94	2.01382	0.480115	4.19445	2.74e-05	0.000589213	13989	3.22973	<0.05	<0.001
TR	CTCGACTCTCATCCTCGCCT	Tchp_6	264.881	1.64227	0.391596	4.19378	2.74e-05	0.000590072	13988	3.2291	<0.05	<0.001
GATA	GTGCTGCAAGATCCTCAGTG	Atp2b2_2	1837.8	2.35809	0.562603	4.19139	2.77e-05	0.000595469	13987	3.22514	<0.05	<0.001
GATA	CTTTCATAGAGAGTGACGAT	Fam111a_5	206.595	1.70251	0.406278	4.1905	2.78e-05	0.000596917	13986	3.22409	<0.05	<0.001
TR	TGACGGTAGCAGCAGGTCGC	Golga5_1	554.857	1.7985	0.429364	4.18875	2.8e-05	0.000600676	13985	3.22136	<0.05	<0.001
TR	CCACTGGTGATGCCAATAAA	Sdccag8_1	27.7652	1.1339	0.270733	4.18824	2.81e-05	0.000600885	13983	3.22121	<0.05	<0.001
GATA	GCTCTACTTCTTAGCTTATG	Glo1_6	67.0966	1.43849	0.343479	4.18801	2.81e-05	0.000600885	13984	3.22121	<0.05	<0.001
TR	GACCTGATTCACTCGCCTCA	Wdr3_6	3967.97	1.94306	0.464011	4.18754	2.82e-05	0.000601235	13982	3.22096	<0.05	<0.001
TR	CGCTTCCTCCCGCGGCTCTT	Zfp521_1	20.3132	0.871679	0.208234	4.18606	2.84e-05	0.000604295	13981	3.21875	<0.05	<0.001
TR	CCTCCGCAGGTACGGTTTCG	Srsf6_3	17.4419	0.962169	0.229935	4.18453	2.86e-05	0.000606633	13979	3.21707	<0.05	<0.001
GATA	GGCACTAGTGGCAACCAGGA	Pde3a_6	3274.41	1.84405	0.440819	4.18324	2.87e-05	0.000608982	13977	3.2154	<0.05	<0.001
TR	GAGAACAGCACCAAGGCCGC	Zfp641_2	1071.03	1.59194	0.380574	4.18299	2.88e-05	0.000608982	13978	3.2154	<0.05	<0.001
TR	CATCAGCCAGTTCATACAAG	Zfp946_2	821.878	2.16958	0.518733	4.18246	2.88e-05	0.000609526	13976	3.21501	<0.05	<0.001
TR	TCGCTGCAGACGGTGCTTCA	Aaas_6	60.7094	1.65929	0.396845	4.18122	2.9e-05	0.000611989	13975	3.21326	<0.05	<0.001
TR	AGGGTCTAATTTAAACTGGG	Smarcd1_3	1321.06	2.10311	0.503286	4.17875	2.93e-05	0.000617763	13974	3.20918	<0.05	<0.001
TR	ATGGCTTTAAAGTGTACGGC	Med16_2	382.699	1.51455	0.362516	4.17788	2.94e-05	0.000618305	13971	3.2088	<0.05	<0.001
TR	CAGAAGGCTCTTTGTAAGGT	Cdk12_3	943.345	1.76	0.421277	4.17778	2.94e-05	0.000618305	13972	3.2088	<0.05	<0.001
TR	TTCATGTAACTAAGGTCCTC	Fus_4	100.382	1.94584	0.465781	4.17758	2.95e-05	0.000618305	13973	3.2088	<0.05	<0.001
GATA	GGCCAGGGTCCACCAGACCC	Kcnj12_4	288.543	1.6746	0.401105	4.17496	2.98e-05	0.000623682	13969	3.20504	<0.05	<0.001
TR	TGTTCTCTGCTCGTCAAACT	Aurka_4	166.935	1.75373	0.420137	4.17418	2.99e-05	0.000624927	13968	3.20417	<0.05	<0.001
TR	GACGAAGAGGGGGGCGCGCC	Gadd45g_3	79.6048	1.70705	0.409004	4.17368	3e-05	0.000624967	13966	3.20414	<0.05	<0.001
TR	AAACCGAGTGGTAGGTACCG	Wdr55_6	535.533	1.96466	0.470744	4.17351	3e-05	0.000624967	13967	3.20414	<0.05	<0.001
TR	ACGGGGACGCGGCTGAGCGC	Cacna1a_6	711.42	1.51048	0.36198	4.17281	3.01e-05	0.00062601	13965	3.20342	<0.05	<0.001
GATA	CCTCATCGGCCACCACGGTG	Fads3_1	92.6388	1.7046	0.408689	4.17091	3.03e-05	0.000630367	13964	3.20041	<0.05	<0.001
TR	AGGGCTCCAAGTGAGGCTAT	Celf1_1	238.974	1.65509	0.396857	4.17051	3.04e-05	0.000630585	13963	3.20026	<0.05	<0.001
TR	GGCAAGGTTTAACACCTGTA	Irf2_1	278.62	1.8244	0.437489	4.17016	3.04e-05	0.000630646	13962	3.20021	<0.05	<0.001
TR	CCCCCGGTGACCCTGGCCTC	Esrra_3	18.7658	0.918422	0.220291	4.16913	3.06e-05	0.000632266	13959	3.1991	<0.05	<0.001
GATA	CGCTTCTTCACTCGGGACTC	Stox2_1	30.5418	1.58464	0.380117	4.16881	3.06e-05	0.000632266	13960	3.1991	<0.05	<0.001
GATA	CCTCTCTTGCCCTGCTGCAC	Aff3_2	32.9684	1.38901	0.333206	4.16861	3.06e-05	0.000632266	13961	3.1991	<0.05	<0.001
TR	TCACTCTTGAGTGAATTCGC	Zfp27_6	32.9816	0.952913	0.228623	4.16806	3.07e-05	0.000632921	13958	3.19865	<0.05	<0.001
TR	TCACTACGGCGGCTGTTGGG	Stat3_4	187.879	1.66975	0.400737	4.16668	3.09e-05	0.000635856	13957	3.19664	<0.05	<0.001
TR	CCTACCGGAGAAGTTCCTGG	Camk2a_3	128.321	1.67633	0.402382	4.16603	3.1e-05	0.000636614	13955	3.19612	<0.05	<0.001
GATA	GGCACAGGGATCACTGCACT	Grm3_4	1465.61	1.99381	0.478617	4.16577	3.1e-05	0.000636614	13956	3.19612	<0.05	<0.001
GATA	TCCTGAATTTCCAGCTAATG	Eda2r_5	158.639	2.00543	0.481612	4.16399	3.13e-05	0.000640309	13953	3.19361	<0.05	<0.001
TR	CGCGCTCCAGGTCTGCTTTG	Atxn3_3	35.6823	0.959895	0.230533	4.16381	3.13e-05	0.000640309	13954	3.19361	<0.05	<0.001
GATA	GTCCAACAGATCTCCTGTGC	Stard13_2	1084.13	1.75285	0.421011	4.16343	3.13e-05	0.000640488	13952	3.19349	<0.05	<0.001
TR	AACACCACAGAGCGCTCCTT	Zim1_4	119.911	1.68664	0.405203	4.16246	3.15e-05	0.000642329	13951	3.19224	<0.05	<0.001
TR	TTACTCTCCCCACAGGTTAT	Gmeb1_5	17.8524	1.0581	0.254233	4.16194	3.16e-05	0.000642909	13950	3.19185	<0.05	<0.001
GATA	CCCCACCAGGGGGGGGATGC	Racgap1_2	37.6373	1.16716	0.28055	4.16024	3.18e-05	0.000644994	13946	3.19044	<0.05	<0.001
TR	TTCTATTCTGCAGGCTTATG	Banf1_1	46.6933	1.71053	0.41117	4.16015	3.18e-05	0.000644994	13947	3.19044	<0.05	<0.001
TR	CTTTGACCCTTACAAGTATT	Cyp1a1_4	13.1977	1.82616	0.438967	4.16014	3.18e-05	0.000644994	13948	3.19044	<0.05	<0.001
TR	GACAAGGAGCAGTAGCATGT	Mis18bp1_5	3917.59	2.02706	0.487281	4.15993	3.18e-05	0.000644994	13949	3.19044	<0.05	<0.001
TR	ATCCGGGCACACTTGGACTC	Nr4a1_2	42.6439	1.68266	0.404531	4.15952	3.19e-05	0.000645258	13945	3.19027	<0.05	<0.001
TR	AAGTACCAGGACGATGACTA	Prdm11_6	653.577	2.06762	0.497162	4.15886	3.2e-05	0.000645554	13943	3.19007	<0.05	<0.001
TR	GTTTCAGGGAAGTAAGCAAT	Mtf2_3	1598.31	2.20031	0.529074	4.15879	3.2e-05	0.000645554	13944	3.19007	<0.05	<0.001
TR	TGTTTCCGGGGGGTGGCTGC	Otx2_5	54.4393	1.21507	0.292228	4.15795	3.21e-05	0.000647051	13942	3.18906	<0.05	<0.001
TR	AAAACACTCACCCTAGCGCC	Nr2c1_6	23.3699	1.20167	0.289076	4.15694	3.23e-05	0.000649018	13941	3.18774	<0.05	<0.001
GATA	CTATTGAAGAGTTTGCCAAT	AW551984_4	25.0011	1.34773	0.324268	4.15623	3.24e-05	0.000650135	13940	3.187	<0.05	<0.001
TR	GGCTCCTGCGATTATAGGCC	Tspyl2_4	686.564	1.86174	0.448151	4.15427	3.26e-05	0.00065394	13938	3.18446	<0.05	<0.001
TR	CTTAATACCATATGGGAGCA	Eomes_4	55.2001	1.4696	0.353797	4.1538	3.27e-05	0.000654133	13936	3.18433	<0.05	<0.001
TR	TGGTGGTACGTTCCGTTCAG	Gata6_5	908.368	2.15642	0.519171	4.15358	3.27e-05	0.000654133	13937	3.18433	<0.05	<0.001
TR	ACCAAATGCTTTACACGCAA	Zfp943_3	602.216	1.90861	0.459823	4.15075	3.31e-05	0.000659231	13932	3.18096	<0.05	<0.001
TR	CTGTGCCAGGATATTCCGTC	Polr3c_2	144.961	2.1433	0.516381	4.15061	3.32e-05	0.000659231	13933	3.18096	<0.05	<0.001
TR	AAGACTTTGCGATCTATTTA	Pbrm1_1	22.4984	1.34564	0.324206	4.15056	3.32e-05	0.000659231	13934	3.18096	<0.05	<0.001
TR	ATCCATCTTCGACTTGTCTG	Ing2_2	1271.95	1.90564	0.459251	4.14944	3.33e-05	0.00066103	13929	3.17978	<0.05	<0.001
TR	AACACCAAGGGCCTACAGGT	Mapk1_2	554.319	2.15078	0.518369	4.14913	3.34e-05	0.00066103	13930	3.17978	<0.05	<0.001
TR	GCAAGTACCTGGGATTGCAC	Pknox1_6	546.203	1.25623	0.302778	4.14901	3.34e-05	0.00066103	13931	3.17978	<0.05	<0.001
TR	CAGGAGGGGGTGGTGTACTG	Morf4l1_3	85.6938	0.978037	0.235814	4.14749	3.36e-05	0.000664341	13927	3.17761	<0.05	<0.001
TR	GCGGCCCCCGCTCTCCCTTC	Brd3_3	37.0609	1.37318	0.331106	4.14725	3.36e-05	0.000664341	13928	3.17761	<0.05	<0.001
TR	GGTCTATGTTGTCGTTACAC	Lamc1_1	1309.53	1.77144	0.42717	4.14693	3.37e-05	0.000664377	13926	3.17759	<0.05	<0.001
TR	TCCCAAACGGCAGTCGCAGC	Lmo3_4	677.448	2.0015	0.482742	4.14611	3.38e-05	0.000665801	13924	3.17666	<0.05	<0.001
TR	GGCCAAAGACGGCCCAGAAC	Bach1_3	80.6444	1.82019	0.439043	4.14582	3.39e-05	0.000665801	13925	3.17666	<0.05	<0.001
GATA	ACGCCCAAGCCAGCGTCCAC	Cdk5r2_6	291.958	1.62412	0.391792	4.14537	3.39e-05	0.000666224	13923	3.17638	<0.05	<0.001
TR	CCTTCGGGGGTCGCCCCTGG	Vps72_1	30.5795	1.21073	0.292201	4.14348	3.42e-05	0.000670838	13922	3.17338	<0.05	<0.001
TR	ATCCTCGTTGATGACCATGG	Polr1a_5	501.229	1.4448	0.349105	4.13858	3.49e-05	0.000684419	13921	3.16468	<0.05	<0.001
TR	GGAGGGGACCGCAAGCGAGG	Calm1_2	1283.28	1.96781	0.475518	4.13824	3.5e-05	0.000684524	13920	3.16461	<0.05	<0.001
TR	GACGTAGATGCAGCTGTTGT	Polr2i_6	1633.45	2.01726	0.487577	4.13733	3.51e-05	0.000685926	13918	3.16372	<0.05	<0.001
TR	ACCCCTCAGCGGGCAATGAA	Tulp4_3	82.1245	1.49848	0.3622	4.13716	3.52e-05	0.000685926	13919	3.16372	<0.05	<0.001
TR	AGAATACTGTGGCCCGATGG	Wdtc1_3	722.137	1.89841	0.458983	4.13613	3.53e-05	0.000688093	13917	3.16235	<0.05	<0.001
TR	GTGCCGGAGCCCGTTGGGGC	Kcnip2_1	100.786	1.41075	0.341151	4.13528	3.55e-05	0.000689609	13915	3.1614	<0.05	<0.001
TR	TCTCTATGCAGATTGTACGC	Prkaa1_6	911.38	1.98582	0.480245	4.13501	3.55e-05	0.000689609	13916	3.1614	<0.05	<0.001
GATA	GGCAACTTGGAGGATTGGCT	Cdh20_4	569.705	1.89814	0.459183	4.13373	3.57e-05	0.000691979	13913	3.15991	<0.05	<0.001
TR	GCAGAGCATCAGGGGTCCAC	Chd1l_3	656.736	1.9704	0.476676	4.13362	3.57e-05	0.000691979	13914	3.15991	<0.05	<0.001
TR	ACGAGGACGAAGCCTTCGAG	Bhlhe23_1	396.026	1.8424	0.445772	4.13306	3.58e-05	0.000692441	13911	3.15962	<0.05	<0.001
GATA	CTTCGAAGCGATCTTCCATG	Ppm1l_5	76.0453	1.70544	0.412653	4.13286	3.58e-05	0.000692441	13912	3.15962	<0.05	<0.001
TR	TGGGTATAAGGAGAGGCCCG	Akt2_1	760.501	2.07515	0.502351	4.13088	3.61e-05	0.000697481	13909	3.15647	<0.05	<0.001
GATA	GGACAAAAGTGCTTCACCTC	Rhoc_5	2349.71	1.64512	0.398278	4.13059	3.62e-05	0.000697481	13910	3.15647	<0.05	<0.001
GATA	CTCGCCGCGGCCAGAGTCCA	Ntn1_2	27.528	1.56524	0.379013	4.12978	3.63e-05	0.000698202	13906	3.15602	<0.05	<0.001
TR	TAGAGGTGGATGGGATTCCC	Eif4h_4	285.975	2.05892	0.498586	4.12952	3.64e-05	0.000698202	13907	3.15602	<0.05	<0.001
TR	TGGAAAATGACTCGAGTAAC	Pafah1b1_6	279.756	1.83082	0.443358	4.12944	3.64e-05	0.000698202	13908	3.15602	<0.05	<0.001
TR	ATACGGTGGAATGATGTAGC	Vps4a_4	78.7241	1.77783	0.43095	4.12538	3.7e-05	0.00070973	13905	3.14891	<0.05	<0.001
TR	TCTTTGTGGGCAGCCGGGAG	Polr2k_6	54.0619	1.23657	0.299795	4.12473	3.71e-05	0.000710804	13904	3.14825	<0.05	<0.001
TR	AGCCGGCCCACCAAGGGTCT	Mtor_6	29.2875	1.37843	0.334218	4.12433	3.72e-05	0.000710839	13902	3.14823	<0.05	<0.001
TR	TCATCTGGTGGCCTGCAGTG	Cited2_5	407.161	1.60185	0.388411	4.12412	3.72e-05	0.000710839	13903	3.14823	<0.05	<0.001
TR	ACGGGGCCGGCTCACCCTTA	Zfp36l1_1	19.6193	1.20151	0.291367	4.12371	3.73e-05	0.000711171	13901	3.14803	<0.05	<0.001
TR	TGCTGCAGATTCCCCCCCTA	Tada3_5	52.6254	1.36321	0.330676	4.1225	3.75e-05	0.000713408	13898	3.14666	<0.05	<0.001
TR	TAGGCTGACATGACATGTAG	Hat1_1	2823.77	2.19373	0.532178	4.12218	3.75e-05	0.000713408	13899	3.14666	<0.05	<0.001
TR	CCCCCATTTCCCAGACGTTC	Dlk1_1	13.5114	0.913159	0.221528	4.12209	3.75e-05	0.000713408	13900	3.14666	<0.05	<0.001
TR	GCGCATGCTCCTCAGCGACC	Psmc1_4	499.382	2.06165	0.500238	4.12134	3.77e-05	0.000714088	13893	3.14625	<0.05	<0.001
TR	CCCTGCTATGCCACGCTGTT	Crip2_4	20.3488	1.32269	0.320966	4.12095	3.77e-05	0.000714088	13894	3.14625	<0.05	<0.001
TR	CCTCATTGTAGGATCCTGTC	Wdr12_2	32.2704	1.40514	0.340999	4.12065	3.78e-05	0.000714088	13895	3.14625	<0.05	<0.001
GATA	GAGGGCATAAAAGGGTCTCC	Manba_3	640.701	2.11215	0.512581	4.12062	3.78e-05	0.000714088	13896	3.14625	<0.05	<0.001
TR	TATCAAGACCCCCTCTATCC	Otud4_1	90.8168	1.26932	0.308102	4.1198	3.79e-05	0.000714964	13892	3.14572	<0.05	<0.001
GATA	CTCCGGCGCTGCCCCAGATC	Birc5_6	29.2463	1.08735	0.264023	4.11841	3.81e-05	0.000718375	13891	3.14365	<0.05	<0.001
TR	GGGACTTTCGAGGGCTGTCC	Zfp629_6	146.516	1.54813	0.376105	4.11622	3.85e-05	0.000724318	13890	3.14007	<0.05	<0.001
TR	GCAGTGCAGGTCTCGGGCTT	Gadd45b_3	113.414	1.74862	0.424861	4.11575	3.86e-05	0.000724849	13889	3.13975	<0.05	<0.001
TR	GGCATGCGTGTAGGGAATAC	Tlk2_3	497.286	1.78606	0.434107	4.11432	3.88e-05	0.000728432	13888	3.13761	<0.05	<0.001
GATA	CTCTCAGCTTCTGGGATTCA	Dnajc28_6	26.8271	1.18114	0.287193	4.1127	3.91e-05	0.000732406	13886	3.13525	<0.05	<0.001
TR	CTCTATCTTGTCAGTCCTGA	Trim56_6	53.8996	1.42608	0.346769	4.11247	3.91e-05	0.000732406	13887	3.13525	<0.05	<0.001
TR	CAGAGACACCCCGCTTCATT	Asb8_1	21.3164	1.07111	0.260564	4.11075	3.94e-05	0.00073697	13885	3.13255	<0.05	<0.001
GATA	ATCCCAGAAAGGGCCATAAT	Vrk2_3	31.2814	1.3906	0.338323	4.11028	3.95e-05	0.000737533	13884	3.13222	<0.05	<0.001
TR	GATCTCGCCTATCATGGTGG	Btg1_2	5146.41	1.88276	0.458258	4.10852	3.98e-05	0.000742201	13883	3.12948	<0.05	<0.001
TR	ACTAATTTCTACGCACCGGA	Fbxw11_6	393.085	1.63379	0.397803	4.10702	4.01e-05	0.00074515	13881	3.12776	<0.05	<0.001
TR	GTGATATATCCTCATCTGGA	Zfp207_2	705.567	2.14726	0.522959	4.10598	4.03e-05	0.00074606	13878	3.12723	<0.05	<0.001
TR	CCTCCGCAGCGGCGACTGGA	Barx2_1	56.0141	1.07867	0.262713	4.1059	4.03e-05	0.00074606	13879	3.12723	<0.05	<0.001
TR	GCCCACTGGGCCCCTCGCCA	Tfpt_1	45.4637	1.37097	0.333906	4.10586	4.03e-05	0.00074606	13880	3.12723	<0.05	<0.001
TR	CAGGCGTGTGGCTGCTTCAG	Polr2h_4	110.014	1.54786	0.377076	4.10491	4.04e-05	0.000748185	13877	3.12599	<0.05	<0.001
TR	GCAAGGACCGCCATCCTCTC	Lhx1_2	14.3305	1.02355	0.249379	4.10439	4.05e-05	0.00074895	13876	3.12555	<0.05	<0.001
TR	ATGCCCCGGGCCCGGGATGG	Pou3f2_3	28.5753	0.922021	0.224687	4.10357	4.07e-05	0.00075064	13875	3.12457	<0.05	<0.001
TR	GGCTCAGTAGTACTTTGTGG	Mtf1_3	4891.62	1.76902	0.431203	4.10253	4.09e-05	0.000753085	13874	3.12316	<0.05	<0.001
TR	GAAAAATGCGAAGCTGTAAT	Rbms1_1	224.376	1.9407	0.473146	4.1017	4.1e-05	0.000754855	13873	3.12214	<0.05	<0.001
TR	CTCTGGCTCAATGGGTTTAC	Rnf8_3	17.6174	1.20575	0.294021	4.10091	4.12e-05	0.000756204	13871	3.12136	<0.05	<0.001
TR	ACCCATCTGACTCCGGAGTG	Golga2_6	106.585	1.30914	0.319247	4.1007	4.12e-05	0.000756204	13872	3.12136	<0.05	<0.001
GATA	ATTAGCGTTACAGCAGATTG	Add3_4	518.732	1.85175	0.451668	4.0998	4.14e-05	0.000758211	13870	3.12021	<0.05	<0.001
TR	CCCTCGAGGCAGAGGCTAAT	Poc1b_2	34.0186	1.13642	0.277258	4.09879	4.15e-05	0.000760571	13869	3.11886	<0.05	<0.001
TR	GGCGTAGGCTGGGGCTGAGC	Foxa3_4	864.892	1.88816	0.460717	4.09831	4.16e-05	0.000761222	13868	3.11849	<0.05	<0.001
TR	TCAAAATGTCGAGACATTCA	Asb5_5	37.2004	1.41403	0.345263	4.09551	4.21e-05	0.000768544	13866	3.11433	<0.05	<0.001
TR	GACTGGGGTGTAAACCCGTG	Trnau1ap_2	714.279	1.63985	0.400463	4.09488	4.22e-05	0.00076923	13863	3.11394	<0.05	<0.001
TR	CAGGCTGGGCGGTGCGGTTT	Ankrd7_3	45.0403	1.11856	0.273182	4.09457	4.23e-05	0.00076923	13864	3.11394	<0.05	<0.001
TR	GGGCTGTTCCCCGTGCAGCG	Trim56_1	2968.21	1.93144	0.471723	4.09444	4.23e-05	0.00076923	13865	3.11394	<0.05	<0.001
TR	CGCTGGAGCTGCAACTCCGC	Barx1_4	164.897	1.78589	0.436283	4.09342	4.25e-05	0.000770736	13861	3.11309	<0.05	<0.001
GATA	AACGAGATCAGCAAATATTT	Aspm_5	49.2885	1.99476	0.487609	4.0909	4.3e-05	0.00077818	13860	3.10892	<0.05	<0.001
GATA	TCAGGAGCTGCCCCCGCTGG	Lancl3_3	144.306	1.6787	0.410397	4.09043	4.31e-05	0.000778787	13859	3.10858	<0.05	<0.001
TR	TTGGGGTGGGTTCAAGTCAG	Tcf4_4	80.5968	1.23414	0.301806	4.0892	4.33e-05	0.000781797	13857	3.10691	<0.05	<0.001
TR	GGTGAGGGGTTATCCTTCAG	Eaf1_6	153.417	1.68091	0.411083	4.08897	4.33e-05	0.000781797	13858	3.10691	<0.05	<0.001
GATA	CCTCTAGCTTGCTGTCATCT	Kcne1_2	103.102	1.54829	0.378952	4.08573	4.39e-05	0.000791823	13856	3.10137	<0.05	<0.001
TR	CCCCGCACGATGGTCACCTC	Obscn_5	49.785	1.2684	0.310474	4.08536	4.4e-05	0.000792085	13855	3.10123	<0.05	<0.001
TR	GTAGGGTGGCCAATTCCATT	Polr2c_4	16.247	1.08888	0.266561	4.0849	4.41e-05	0.000792706	13854	3.10089	<0.05	<0.001
TR	CCTTTGGTGGCATTTCTCAT	Npc1_3	17.7952	1.08545	0.266029	4.08022	4.5e-05	0.000807852	13853	3.09267	<0.05	<0.001
TR	CAAGACGTCGTTGCTCCTTT	Ets2_6	20.7776	1.40543	0.344581	4.07866	4.53e-05	0.000810037	13848	3.09149	<0.05	<0.001
TR	GAAGCGGTCACCATGCTTGC	Fzr1_2	527.245	1.76347	0.432379	4.07852	4.53e-05	0.000810037	13849	3.09149	<0.05	<0.001
GATA	CTATTAAAAGAAAGCCTGGG	Kif14_5	125.108	1.68921	0.414193	4.07832	4.54e-05	0.000810037	13850	3.09149	<0.05	<0.001
TR	GCGGAGTCCTCCCCGAGCCG	Tspyl5_6	179.409	1.79759	0.440783	4.07817	4.54e-05	0.000810037	13851	3.09149	<0.05	<0.001
TR	CCCGCTGGCCCCGCTCAGCT	Maz_5	46.5717	1.54786	0.379595	4.07765	4.55e-05	0.000810857	13847	3.09106	<0.05	<0.001
GATA	TCACTTCTCGATCGACAGGG	Cdh26_6	311.782	1.88454	0.462266	4.07675	4.57e-05	0.000813011	13846	3.0899	<0.05	<0.001
TR	TGTTTGAACAGGGTATGTAA	Ythdc1_2	560.064	1.85956	0.456211	4.07611	4.58e-05	0.000814278	13845	3.08923	<0.05	<0.001
TR	CGCGCGCGCCCTCACCTGTT	Zfx_2	31.8331	1.02374	0.251293	4.0739	4.62e-05	0.000821057	13844	3.08563	<0.05	<0.001
TR	CGCCCCTCCAGGCTCCCCTT	Zfp629_5	21.2987	1.15695	0.284115	4.07212	4.66e-05	0.000826342	13843	3.08284	<0.05	<0.001
GATA	AGGTTAAGATATAATGTTGA	Adamts9_6	1734.78	1.85622	0.456206	4.06882	4.73e-05	0.000836432	13841	3.07757	<0.05	<0.001
TR	TTATACCCGGGGAAGAACGG	Gtf2h3_5	418.628	1.76627	0.434109	4.06873	4.73e-05	0.000836432	13842	3.07757	<0.05	<0.001
TR	AGCCAGACGCGCTCGGCCCT	Fblim1_5	102.057	1.28624	0.316212	4.06767	4.75e-05	0.000838261	13839	3.07662	<0.05	<0.001
TR	AAACAGATAGGGGGGTTATA	Tsg101_3	14.3351	1.08266	0.266163	4.06766	4.75e-05	0.000838261	13840	3.07662	<0.05	<0.001
TR	TTCCCACCTGGGGTCCCTTT	Ferd3l_6	15.685	1.10674	0.272168	4.0664	4.77e-05	0.00084179	13838	3.0748	<0.05	<0.001
TR	CGCCTCTGGGACTTGGAAAA	Wdr61_1	20.9518	0.991113	0.243783	4.06555	4.79e-05	0.00084283	13836	3.07426	<0.05	<0.001
TR	CGGCGCTGGGCAGGACCATC	Bpnt1_4	37.5825	1.01119	0.24872	4.06555	4.79e-05	0.00084283	13837	3.07426	<0.05	<0.001
GATA	CCTCAGAGGAAAAATGATAC	Gadl1_3	30.3398	1.44603	0.355824	4.0639	4.83e-05	0.000847806	13835	3.0717	<0.05	<0.001
TR	GACGACAAACTCATAGTTAC	Wdr70_5	697.489	1.96361	0.483511	4.06116	4.88e-05	0.000856808	13834	3.06712	<0.05	<0.001
TR	GTTCTACTCAACAGCACTGC	Gripap1_3	3201.2	2.12027	0.522264	4.05978	4.91e-05	0.000860853	13833	3.06507	<0.05	<0.001
TR	TACTCGTAAAAGGGGTCCCC	Ccnt1_3	825.506	1.64368	0.404953	4.05895	4.93e-05	0.000862233	13830	3.06438	<0.05	<0.001
TR	GGTACCTGTTTGCCAGGGGG	Batf_1	175.195	1.48807	0.366637	4.0587	4.93e-05	0.000862233	13831	3.06438	<0.05	<0.001
TR	CTGTTCCAAAATCTGTGATC	Pdpk1_2	167.023	1.91534	0.471926	4.05857	4.94e-05	0.000862233	13832	3.06438	<0.05	<0.001
TR	CTTCTGTTCTAGGGGGTGGA	Rbm3_2	23.8555	1.17304	0.289101	4.05753	4.96e-05	0.000863631	13827	3.06367	<0.05	<0.001
TR	TCTGAGCACCCGCCTTAGAG	Ltbp1_5	436.185	1.57642	0.388948	4.05305	5.06e-05	0.000878649	13826	3.05618	<0.05	<0.001
TR	GCCAAGAGTCGAGTTCCCGC	Lcorl_4	732.929	1.30654	0.322448	4.05193	5.08e-05	0.000881807	13825	3.05463	<0.05	<0.001
TR	CTAGATGATTATGTTGCAAT	Tcea1_5	159.87	1.94284	0.479539	4.05149	5.09e-05	0.000882447	13824	3.05431	<0.05	<0.001
TR	AAACCACCACGTTGGCATGC	Ercc2_3	51.0874	1.25713	0.310516	4.04853	5.15e-05	0.000891719	13822	3.04977	<0.05	<0.001
TR	AACCAATCATTGGCATTCGA	Mib1_5	750.381	1.70894	0.422237	4.04734	5.18e-05	0.000893997	13820	3.04866	<0.05	<0.001
GATA	TGCCGAGGACCGGGTCACAT	Vim_6	75.2998	1.79086	0.442537	4.04679	5.19e-05	0.000895055	13819	3.04815	<0.05	<0.001
GATA	CCGTCAGTCAATTGAGCAGC	Birc5_5	124.699	1.01686	0.251349	4.0456	5.22e-05	0.000898547	13818	3.04646	<0.05	<0.001
TR	TGCGGGCCCCCAGGGCTGTC	Habp4_2	22.5308	0.966993	0.239063	4.04494	5.23e-05	0.000899048	13814	3.04622	<0.05	<0.001
TR	CTGGGGGTGGTTCCGAAAAG	Tspyl4_5	119.385	1.83077	0.452647	4.04459	5.24e-05	0.000899048	13815	3.04622	<0.05	<0.001
TR	GTTGGTTGCAGCGAATGTCA	Ddx5_1	873.356	1.77477	0.438823	4.04437	5.25e-05	0.000899048	13816	3.04622	<0.05	<0.001
TR	GCCCACAAACACGTACCATG	Polr1a_3	2055.19	1.51702	0.375202	4.04322	5.27e-05	0.000902446	13813	3.04458	<0.05	<0.001
TR	GATAAATGACCTCTTGAGTG	Mta2_5	1516.85	1.82526	0.451564	4.04207	5.3e-05	0.00090579	13812	3.04297	<0.05	<0.001
TR	GCGACGCCCTCTCTCCCTCT	Btf3_3	59.0793	1.50732	0.372962	4.04148	5.31e-05	0.00090702	13811	3.04238	<0.05	<0.001
GATA	CTTCCAGCAGGGGTCCTCAT	Phf21b_2	26.846	1.07582	0.266251	4.04062	5.33e-05	0.000908822	13809	3.04152	<0.05	<0.001
TR	TTCCCCACTTTCTGGATAGA	Zfp369_3	71.4458	1.64857	0.408013	4.04047	5.33e-05	0.000908822	13810	3.04152	<0.05	<0.001
TR	CAACCGCCCGCTCGCCAAAA	Trim11_5	40.9774	1.28197	0.317357	4.03952	5.36e-05	0.000910458	13807	3.04074	<0.05	<0.001
GATA	AATGTTGTCTGTAGGTCCAC	Ntn4_6	756.919	1.97409	0.488696	4.03951	5.36e-05	0.000910458	13808	3.04074	<0.05	<0.001
TR	CCCACGGCGGCGGCGATCTC	Btg2_6	35.5812	0.954898	0.23653	4.03711	5.41e-05	0.000918141	13805	3.03709	<0.05	<0.001
TR	CGAAGAAAAGCTGGGCGCCA	Dcp1a_4	369.631	1.85022	0.458316	4.03699	5.41e-05	0.000918141	13806	3.03709	<0.05	<0.001
TR	AAATGCGCCGGTTGTGCGCA	Lhx1_3	43.3936	1.34559	0.333393	4.03606	5.44e-05	0.000920733	13804	3.03587	<0.05	<0.001
TR	GTCCGTGTAGCCACCCATAC	Rfxank_6	33.3005	1.43176	0.354926	4.03397	5.48e-05	0.0009279	13803	3.0325	<0.05	<0.001
TR	CAAAGCAGTGTCGTGCTAAA	4932411N23Rik_3	27.1387	1.11857	0.277415	4.03212	5.53e-05	0.000934134	13802	3.02959	<0.05	<0.001
TR	GAACCCGCAGAACGACTTGC	Chd2_3	1513.19	1.72021	0.426694	4.03149	5.54e-05	0.000935568	13801	3.02892	<0.05	<0.001
GATA	TCACAGCAGTGATATTTGCC	Dapk2_1	32.8596	1.55512	0.386006	4.02875	5.61e-05	0.00094437	13799	3.02486	<0.05	<0.001
TR	CCCGTCATGTAGCTGGAGGG	Ccnk_1	103.788	1.75995	0.437104	4.0264	5.66e-05	0.000952786	13798	3.021	<0.05	<0.001
TR	AGAGCTGTTTGACCGAATTG	Camk1_5	1122.67	1.79121	0.445001	4.02518	5.69e-05	0.000956583	13796	3.01928	<0.05	<0.001
TR	ATACACGTGAGGGTCCACAC	Zfp74_1	246.153	1.98613	0.493457	4.02492	5.7e-05	0.000956583	13797	3.01928	<0.05	<0.001
TR	CGGAAATGGGCGAAGATCTC	Rbm39_1	63.7666	1.75629	0.436458	4.02396	5.72e-05	0.000959414	13795	3.01799	<0.05	<0.001
TR	CCCCTCAAAATGATGTACGG	Pogk_3	88.6718	1.15351	0.286685	4.02361	5.73e-05	0.000959728	13794	3.01785	<0.05	<0.001
TR	TCCAGCGTCTTCGGCGTACC	Hmbox1_5	17.2386	1.20556	0.299774	4.02157	5.78e-05	0.000965052	13791	3.01545	<0.05	<0.001
TR	GCCGGGATGATTGCAGTGCG	Myh6_6	595.907	1.60607	0.399371	4.0215	5.78e-05	0.000965052	13792	3.01545	<0.05	<0.001
TR	TCTGTGGACTACGAAGTGTT	Acyp2_3	56.9945	1.65847	0.412482	4.02071	5.8e-05	0.000967216	13790	3.01448	<0.05	<0.001
TR	CCCGGGCACAGGGATCGACC	Cstf1_4	26.5773	0.992946	0.246993	4.02014	5.82e-05	0.000967411	13788	3.01439	<0.05	<0.001
TR	AAGGTCCACATGCAGCGTCC	Klf11_1	770.652	1.84437	0.458784	4.02012	5.82e-05	0.000967411	13789	3.01439	<0.05	<0.001
GATA	CTGGACGGCTCCCTTGGGGT	Syk_6	48.2286	1.33531	0.332239	4.01911	5.84e-05	0.000970489	13787	3.01301	<0.05	<0.001
TR	CCCAACTCACTCACTTGTTC	Chd1l_5	23.1842	1.06574	0.265221	4.01831	5.86e-05	0.000972696	13786	3.01202	<0.05	<0.001
GATA	GCAAGAAACAAAATTACAAC	Kif11_3	575.336	1.48197	0.368937	4.01687	5.9e-05	0.00097756	13785	3.00986	<0.05	<0.001
TR	AGCAATGATCTGGCTACATC	Hmg20a_6	817.699	1.95829	0.487601	4.01617	5.92e-05	0.000979342	13784	3.00907	<0.05	<0.001
GATA	GCGCATGCATAGGGGAGCGA	Fkbp10_1	3040.12	2.33434	0.58148	4.01448	5.96e-05	0.000985281	13783	3.00644	<0.05	<0.001
TR	CTGAGACTTGCACACTGCAA	Ehmt1_4	310.502	1.60049	0.398767	4.01361	5.98e-05	0.000987793	13782	3.00533	<0.05	<0.001
GATA	CCTCGGAACGTGGAGACACA	Pgbd1_3	216.801	1.77079	0.441262	4.01302	5.99e-05	0.000989141	13781	3.00474	<0.05	<0.001
TR	AGCAGGACCCTTCGAAACGC	Gata6_2	261.794	1.55165	0.386691	4.01263	6e-05	0.000989674	13780	3.00451	<0.05	<0.001
TR	AGCTTCCTCTGGGGGTTACT	Atoh1_5	65.5502	2.0671	0.515372	4.01089	6.05e-05	0.000995676	13778	3.00188	<0.05	<0.001
GATA	GCCCGGGACACCGCTGCGCT	Tmtc1_2	559.626	1.76282	0.439531	4.01067	6.05e-05	0.000995676	13779	3.00188	<0.05	<0.001
TR	CGAGGCGAGGATGAGAGTCG	Tchp_4	670.396	1.66064	0.414108	4.01016	6.07e-05	0.000996219	13776	3.00165	<0.05	<0.001
TR	GCCAACTTCGTATGCAAGCA	Sfswap_5	545.31	1.72105	0.429188	4.01002	6.07e-05	0.000996219	13777	3.00165	<0.05	<0.001
TR	TTCCAGGTACTTACGTTCTG	Foxn1_6	255.503	1.44792	0.361149	4.0092	6.09e-05	0.000998563	13775	3.00062	<0.05	<0.001
GATA	GAGCGAGAAATTCGTCCAGC	Gpc4_5	953.055	1.55398	0.387648	4.00876	6.1e-05	0.00099932	13774	3.0003	<0.05	<0.001
TR	CCTCCAACTCCGCAGGTGTT	Cacna1a_2	21.0325	0.954331	0.238153	4.00722	6.14e-05	0.00100471	13773	2.99796	<0.05	>0.001
TR	GTATGGGGGGCTCCCACAGA	Mark4_3	48.9456	1.7248	0.430509	4.00642	6.16e-05	0.001007	13772	2.99697	<0.05	>0.001
TR	GCGCTGTCCCCGCTGTAGCC	Csrp1_1	91.3371	1.23119	0.307437	4.00468	6.21e-05	0.00101211	13769	2.99477	<0.05	>0.001
TR	GGAACAGATGGCGATCAGAA	Ikzf5_3	4345.1	1.86813	0.466502	4.00455	6.21e-05	0.00101211	13770	2.99477	<0.05	>0.001
GATA	TCGCCCCAGGCCCAGAGCGG	Mycn_3	177.439	1.63984	0.409506	4.00444	6.22e-05	0.00101211	13771	2.99477	<0.05	>0.001
TR	CTAGAGCTACCTGGCTGATA	Asb9_6	36.2557	1.92315	0.48031	4.00398	6.23e-05	0.00101292	13768	2.99443	<0.05	>0.001
TR	ATCCTGGCTCGCTCCGCACC	Cdyl_5	418.459	1.66905	0.416878	4.0037	6.24e-05	0.00101301	13767	2.99438	<0.05	>0.001
TR	TATCGGACAAGAAGCAGTCC	Mlxipl_1	1856.56	1.85959	0.464591	4.00264	6.26e-05	0.00101645	13766	2.99291	<0.05	>0.001
TR	GCGGAGTGGGCATGATCAAG	Ank2_3	819.638	1.62827	0.406837	4.00227	6.27e-05	0.00101689	13765	2.99273	<0.05	>0.001
TR	CCGCGAGCTGCTGGACCTTC	Zfp277_3	26.471	1.19179	0.297888	4.0008	6.31e-05	0.0010221	13764	2.99051	<0.05	>0.001
TR	CCCAGGTTCTACCTGTTGGC	Bcorl1_2	20.585	0.907447	0.226863	3.99998	6.33e-05	0.00102364	13761	2.98985	<0.05	>0.001
GATA	AGTGCAAGCCGCACGAGTCC	Vkorc1_1	907.268	1.80188	0.450483	3.99988	6.34e-05	0.00102364	13762	2.98985	<0.05	>0.001
TR	ATATTTCCTGAGGGATGGGC	Rxra_2	374.017	1.43228	0.358101	3.99966	6.34e-05	0.00102364	13763	2.98985	<0.05	>0.001
TR	GCTTCTTTAGATTACTACAA	Oxr1_4	175.446	1.97096	0.493022	3.99772	6.4e-05	0.00103095	13760	2.98676	<0.05	>0.001
TR	GCCGTCGCTTGTACTTCTGG	Esrrb_1	2954.7	2.12572	0.531811	3.99714	6.41e-05	0.00103236	13759	2.98617	<0.05	>0.001
GATA	GCCCCCCCAAAGGCCTCCCC	Iqsec1_1	25.5985	1.17101	0.293035	3.99614	6.44e-05	0.00103446	13757	2.98529	<0.05	>0.001
GATA	TGACGGCGGGCGCAGTCCCC	Etaa1_4	67.5196	1.41499	0.354277	3.99401	6.5e-05	0.00104159	13754	2.9823	<0.05	>0.001
GATA	AGGCTCAGTTACCGGTCAGC	Sel1l3_1	307.419	1.77835	0.445268	3.99389	6.5e-05	0.00104159	13755	2.9823	<0.05	>0.001
TR	CTTTCGGGGCAGTGATGACC	Tbx5_1	31.335	1.40219	0.351097	3.99373	6.5e-05	0.00104159	13756	2.9823	<0.05	>0.001
TR	CCCGGTCTCTAGTCCCCAGA	Dcaf7_4	31.8368	1.38467	0.3468	3.99272	6.53e-05	0.0010449	13753	2.98093	<0.05	>0.001
TR	CCGGCCTGCTGCGCAGCTCA	Hipk1_3	113.605	1.71222	0.42897	3.99147	6.57e-05	0.00104926	13752	2.97912	<0.05	>0.001
GATA	CTGCAACAGGCTGCCCATAC	Rrp12_2	17.6439	0.979334	0.245467	3.98968	6.62e-05	0.00105536	13750	2.9766	<0.05	>0.001
GATA	ACATAAAACCAAGTCGTAAA	Uty_3	244.64	1.82829	0.458265	3.98958	6.62e-05	0.00105536	13751	2.9766	<0.05	>0.001
TR	CTTTATTACCCTCTTGAAAG	Smarcad1_3	56.6111	2.03052	0.50916	3.98799	6.66e-05	0.0010603	13748	2.97457	<0.05	>0.001
TR	GACCTAAAGGAAAACCAACG	Purg_1	6653.39	1.74685	0.438031	3.98796	6.66e-05	0.0010603	13749	2.97457	<0.05	>0.001
TR	TCGGCATCCGTGGCGGTTAC	Mllt6_3	59.543	1.29617	0.325052	3.98758	6.67e-05	0.00106084	13747	2.97435	<0.05	>0.001
TR	ACTGTGCCGGGCGCGAGGCT	Cebpd_4	144.647	1.44731	0.363247	3.98436	6.77e-05	0.00107419	13746	2.96892	<0.05	>0.001
TR	ACAGCAGATGATGTCATCGG	Zbtb7a_6	775.736	1.46595	0.367995	3.98361	6.79e-05	0.00107643	13745	2.96802	<0.05	>0.001
TR	CGTTAGCCCCGAGCATCCAT	Mcm3_2	57.122	1.48387	0.372546	3.98304	6.8e-05	0.00107784	13744	2.96745	<0.05	>0.001
GATA	TGTAGGCTCCGGTCTACCTG	Ntm_4	720.782	1.79981	0.451919	3.9826	6.82e-05	0.00107867	13743	2.96711	<0.05	>0.001
TR	CTGCTTAAGGCATCGGTTTC	Aff4_5	12.4795	0.997836	0.250569	3.98228	6.83e-05	0.00107896	13742	2.967	<0.05	>0.001
TR	CTGTAGGCTGCTCGGTGAAG	Ankrd49_1	271.536	1.76873	0.444676	3.97757	6.96e-05	0.00109935	13741	2.95886	<0.05	>0.001
TR	GCTCGTTGGGGTCGATGGGA	Ing1_4	470.882	1.33508	0.335686	3.97716	6.97e-05	0.00110007	13740	2.95858	<0.05	>0.001
TR	GACAGTTAAATATGATGTGC	Taf1b_5	1932.96	1.43136	0.36011	3.9748	7.04e-05	0.00110753	13737	2.95564	<0.05	>0.001
GATA	TGGCAGGCCGAAGTATGGTG	Slc5a1_2	1382.4	1.47771	0.371771	3.97479	7.04e-05	0.00110753	13738	2.95564	<0.05	>0.001
TR	TGAGAGGATTTGTGCCGTAG	Hdac4_5	1526.85	2.02522	0.50963	3.9739	7.07e-05	0.00111049	13736	2.95449	<0.05	>0.001
TR	GCAATGGGGGCGCTTCTGGC	Brpf3_6	30.8617	0.941475	0.23708	3.97112	7.15e-05	0.0011223	13735	2.94989	<0.05	>0.001
TR	ATGATCACCCGCCGCTCCTT	Pabpc1_4	38.3089	1.41779	0.357065	3.97068	7.17e-05	0.0011232	13734	2.94954	<0.05	>0.001
TR	AAGTTGTTCTAGGCCATAGG	3632451O06Rik_2	1407.48	1.90484	0.479833	3.9698	7.19e-05	0.00112567	13732	2.94859	<0.05	>0.001
TR	GGCAAGCCCGCTCAGACTTG	Numa1_1	1333.18	1.79768	0.452856	3.96964	7.2e-05	0.00112567	13733	2.94859	<0.05	>0.001
GATA	CTTCTGTCCACACATGGTTT	4930505A04Rik_5	13.9201	0.985295	0.248228	3.96931	7.21e-05	0.00112603	13731	2.94845	<0.05	>0.001
TR	GTATCGTGTCCATTGTGCCA	Kdm2a_5	145.369	1.18688	0.299066	3.96861	7.23e-05	0.00112817	13730	2.94763	<0.05	>0.001
TR	TGGCAGCGTGCAGAGGTAGG	Ankrd55_3	305.011	1.94136	0.489403	3.9668	7.28e-05	0.00113435	13728	2.94525	<0.05	>0.001
TR	AAGCTCATCTGATCCAGTCC	Zeb2_2	1714.09	1.40308	0.353879	3.96486	7.34e-05	0.0011396	13721	2.94325	<0.05	>0.001
TR	GCGGCCGAGCCCAGCCCGTA	Foxb2_5	48.4813	1.27044	0.320449	3.96456	7.35e-05	0.0011396	13722	2.94325	<0.05	>0.001
TR	TCCTGAATTAGGAGTCGTTA	Gripap1_4	244.559	1.65914	0.418522	3.96428	7.36e-05	0.0011396	13723	2.94325	<0.05	>0.001
TR	TAGTCGGAGGAGCAGGAGCC	Elf3_2	119.601	1.5842	0.399621	3.96425	7.36e-05	0.0011396	13724	2.94325	<0.05	>0.001
TR	TGCAGATGTTCTTCGACTCC	Nrip1_4	126.757	1.14771	0.289536	3.96398	7.37e-05	0.0011396	13725	2.94325	<0.05	>0.001
TR	CGCTACACCAAGGAGTCCCG	Srsf2_5	196.169	1.6079	0.40563	3.96396	7.37e-05	0.0011396	13726	2.94325	<0.05	>0.001
TR	GGCCGGGTGGGCACAGTTAT	Parp1_4	36.7399	1.59127	0.401439	3.96393	7.37e-05	0.0011396	13727	2.94325	<0.05	>0.001
TR	CGCCCCCGGAGCTGTGGCGA	Igf2bp3_3	80.052	1.43328	0.361713	3.96249	7.42e-05	0.0011441	13719	2.94153	<0.05	>0.001
GATA	GCCGCAGGATCCCCTTCAGG	Fgf16_4	1222.07	2.11018	0.532539	3.96249	7.42e-05	0.0011441	13720	2.94153	<0.05	>0.001
GATA	AGGATCTATAGCAGCAGTGA	Acvrl1_2	2625.71	1.94268	0.490408	3.96135	7.45e-05	0.00114712	13716	2.94039	<0.05	>0.001
TR	GACTCTGCCGCCGGACTTCC	Myo1c_3	61.6352	1.44088	0.363738	3.96133	7.45e-05	0.00114712	13717	2.94039	<0.05	>0.001
GATA	GCGGCAAGAAATCAAAGCCC	Stbd1_6	1172.9	1.63497	0.412756	3.96111	7.46e-05	0.00114712	13718	2.94039	<0.05	>0.001
TR	TTCATCCTGCCGTGTGCTAT	Tbpl1_5	53.3609	1.71155	0.432315	3.95904	7.53e-05	0.00115482	13714	2.93748	<0.05	>0.001
TR	AAGACCATTCTGGAGTGTCG	Rnf103_6	1730.47	1.54782	0.39096	3.95901	7.53e-05	0.00115482	13715	2.93748	<0.05	>0.001
TR	GCCGGGGATTGGGAGCGATC	Foxl1_4	157.363	1.32864	0.335641	3.95851	7.54e-05	0.001156	13712	2.93704	<0.05	>0.001
GATA	ACCACACTGGGTGATGCAAA	Pcbp4_4	628.76	1.90294	0.480751	3.95827	7.55e-05	0.001156	13713	2.93704	<0.05	>0.001
TR	AACCGGCTGTGTCTGGAAAC	Coro7_6	610.799	1.84702	0.46668	3.95778	7.56e-05	0.00115715	13711	2.93661	<0.05	>0.001
TR	CGTTCCAGGAAGCACAGTGC	Chd7_5	332.897	1.65723	0.418782	3.95727	7.58e-05	0.00115814	13707	2.93624	<0.05	>0.001
TR	GTAGGGCCGCTGGGCCATTT	Tanc2_4	18.7504	1.17879	0.297895	3.95707	7.59e-05	0.00115814	13708	2.93624	<0.05	>0.001
TR	GGGGTAGCACGCTTCCGGGA	Ell_4	1109.41	1.94909	0.492593	3.95679	7.6e-05	0.00115814	13709	2.93624	<0.05	>0.001
TR	CATTGGGCAGCAGCTCACTT	Ctbp2_1	34.2559	0.789762	0.199607	3.95658	7.6e-05	0.00115814	13710	2.93624	<0.05	>0.001
TR	ACCTTGCCCAGTGCATGGAG	Nr2c2_6	797.317	1.93942	0.490342	3.95524	7.65e-05	0.0011613	13702	2.93506	<0.05	>0.001
TR	TCGGAAGAAGACTCGTAGAA	Wdr76_6	498.909	1.78936	0.45245	3.95484	7.66e-05	0.0011613	13703	2.93506	<0.05	>0.001
TR	TACGCGGCCTGCCGAGACCC	Hoxb4_3	825.735	1.82424	0.461277	3.95476	7.66e-05	0.0011613	13704	2.93506	<0.05	>0.001
TR	CACGTCGAGAAGCAGCTCTG	Runx1t1_3	744.014	1.87134	0.473187	3.95476	7.66e-05	0.0011613	13705	2.93506	<0.05	>0.001
TR	TGGCCACGGTGGCAGTGCCC	Ddx55_1	372.583	1.56677	0.39618	3.95469	7.66e-05	0.0011613	13706	2.93506	<0.05	>0.001
GATA	ACCGGATGCTGCTGCCAAGC	Robo1_2	131.324	1.58026	0.399757	3.95304	7.72e-05	0.00116812	13701	2.93251	<0.05	>0.001
TR	GCTGCCCGGACTAACTTGTC	Xrcc1_6	156.553	1.27881	0.323651	3.95119	7.78e-05	0.00117597	13700	2.9296	<0.05	>0.001
TR	CCGAGTAACCCGGTTTATCA	Fam58b_6	17.2249	1.1668	0.295572	3.94759	7.89e-05	0.00119257	13699	2.92352	<0.05	>0.001
TR	ATCAGGGTCTGGCAGGATCC	Zfp592_4	73.4587	1.41337	0.358264	3.94506	7.98e-05	0.00120401	13698	2.91937	<0.05	>0.001
TR	TGCACTTTATCCAACACGAG	Strn4_2	310.934	1.7447	0.442291	3.9447	7.99e-05	0.00120459	13697	2.91916	<0.05	>0.001
GATA	CGCGGGGCTTTGCAGCTGTC	Ptpre_5	29.2322	0.898091	0.227819	3.94213	8.08e-05	0.00121602	13694	2.91506	<0.05	>0.001
GATA	GGCAAGACGAAATTGCGCAG	Synm_6	2684.15	1.80981	0.459146	3.9417	8.09e-05	0.00121602	13695	2.91506	<0.05	>0.001
TR	GCATGGGATTATAGCCACCC	Ncoa2_6	206.412	1.6156	0.409926	3.94119	8.11e-05	0.00121731	13693	2.9146	<0.05	>0.001
GATA	TATCCGCTCTCTTAGCTGTT	Nkain1_3	75.2846	1.44138	0.36576	3.94079	8.12e-05	0.00121812	13692	2.91431	<0.05	>0.001
TR	ATGACAGAGGCGTGTATTAG	Nfkb1_3	222.51	1.58977	0.403546	3.93951	8.16e-05	0.00122286	13690	2.91262	<0.05	>0.001
TR	TCGCTGGTTCAGCTCGTAGT	Smad3_1	121.087	1.58685	0.402817	3.93937	8.17e-05	0.00122286	13691	2.91262	<0.05	>0.001
TR	CAGGGGCGAGGGGAGGCTTC	Ccnk_6	36.3334	0.900492	0.228683	3.93772	8.23e-05	0.00123001	13689	2.91009	<0.05	>0.001
GATA	TGGACTTATCGGAGGGACAT	Spock3_6	845.376	1.84076	0.467537	3.93714	8.25e-05	0.00123074	13686	2.90983	<0.05	>0.001
TR	CCGCAATGGGCACGCCAAGG	Fem1b_1	114.297	1.51989	0.386064	3.93688	8.25e-05	0.00123074	13687	2.90983	<0.05	>0.001
GATA	CTTTGCCCCGCTAACCATTC	Lrig2_4	16.978	1.30716	0.332032	3.93685	8.26e-05	0.00123074	13688	2.90983	<0.05	>0.001
TR	GGACGAGGAGCGGGGCCAAA	Cbr1_6	458.226	1.6841	0.427974	3.93505	8.32e-05	0.00123874	13685	2.90702	<0.05	>0.001
TR	TGCTAGTCTATTGAAAATCC	Ankrd26_5	257.094	1.66932	0.424248	3.93478	8.33e-05	0.00123887	13684	2.90698	<0.05	>0.001
TR	GCCGGATTGTGCGTAAAGAG	Xrcc1_5	1385.92	1.40585	0.357359	3.934	8.35e-05	0.00124166	13683	2.906	<0.05	>0.001
TR	CGGGTGGCGAGCTCGTCCCC	Git1_1	301.021	1.41591	0.360058	3.93244	8.41e-05	0.00124848	13682	2.90362	<0.05	>0.001
TR	GATGCCAATATCATGTCTCC	Apc_5	1031.6	1.64007	0.417145	3.93164	8.44e-05	0.00125135	13681	2.90262	<0.05	>0.001
TR	ACTTTCAAAGTCTGATACCA	Zfp68_3	151.335	1.87697	0.477592	3.93007	8.49e-05	0.0012574	13679	2.90053	<0.05	>0.001
GATA	CATAAAAGGTATGTCCAGTA	Chpt1_6	92.2006	1.91605	0.487546	3.93	8.49e-05	0.0012574	13680	2.90053	<0.05	>0.001
TR	ATGTCCACGGAGACGCAAAT	Rbbp4_2	142.78	1.39428	0.354883	3.92884	8.54e-05	0.00126221	13678	2.89887	<0.05	>0.001
TR	CGGCGGGGGCGCTCCCTTTG	Lmo2_1	26.8128	0.999883	0.254629	3.92682	8.61e-05	0.00127157	13677	2.89566	<0.05	>0.001
TR	GGTATCATTTACTTTGAACG	Gtf2f2_2	2884.18	1.79626	0.457509	3.92617	8.63e-05	0.00127369	13676	2.89494	<0.05	>0.001
TR	TATCAAAGTAGTTTCGTCTC	Zcrb1_2	155.355	1.75387	0.446824	3.92519	8.67e-05	0.00127764	13675	2.89359	<0.05	>0.001
TR	CTCCCCGAGTTTCTGGGGTG	Ascc2_5	20.6435	1.09424	0.278798	3.92487	8.68e-05	0.00127804	13674	2.89345	<0.05	>0.001
TR	CCGGCTCCTCGTCCTCGGAC	Sox12_4	62.3425	1.62017	0.412852	3.92433	8.7e-05	0.00127963	13673	2.89292	<0.05	>0.001
TR	TGGGATGTGCTGCTTGGGGC	Nkrf_6	293.963	1.25552	0.319959	3.92398	8.71e-05	0.00128018	13672	2.89273	<0.05	>0.001
TR	CTGCGGCTCCCCGCGGTCTC	Clpb_6	26.3403	0.913034	0.232726	3.92322	8.74e-05	0.00128296	13670	2.89179	<0.05	>0.001
TR	GAGGGCGCCGTGGAGGAAGC	Hlf_1	75.0563	1.42315	0.362772	3.92298	8.75e-05	0.00128296	13671	2.89179	<0.05	>0.001
TR	TGGCGCGTCCAGCACCTTGA	Fzr1_3	385.838	1.8524	0.472235	3.92263	8.76e-05	0.00128298	13668	2.89178	<0.05	>0.001
TR	TACCTTAAGGTCTTGCCTCG	Eea1_6	749.746	1.68387	0.429286	3.92249	8.76e-05	0.00128298	13669	2.89178	<0.05	>0.001
GATA	CAGTTCAAACTCTCCGACAT	Dbt_4	207.441	1.61944	0.413052	3.92068	8.83e-05	0.00129013	13666	2.88937	<0.05	>0.001
TR	ACTCCCGACTGGGCTGGTCA	Calm1_3	155.526	1.72443	0.439867	3.92033	8.84e-05	0.00129069	13665	2.88918	<0.05	>0.001
TR	CGGGGGTCCAGTTTATACTG	Smarcd2_2	221.595	1.80322	0.460153	3.91874	8.9e-05	0.00129794	13664	2.88675	<0.05	>0.001
TR	ACTGTACCTGGTATCAATGT	Actr2_1	816.714	1.69623	0.433062	3.91683	8.97e-05	0.00130568	13662	2.88416	<0.05	>0.001
TR	TCCGGAGTTGCAGACCTTAC	Tsc2_5	23.106	1.19838	0.306131	3.91461	9.06e-05	0.00131643	13661	2.8806	<0.05	>0.001
TR	CGGTTCTGCTTCTTCTGGGG	Fem1a_5	95.6288	1.3517	0.345346	3.91404	9.08e-05	0.00131798	13659	2.88009	<0.05	>0.001
TR	TTTAGAGTCTCGTCCTGGGG	Aff4_2	35.8378	1.8093	0.462282	3.91385	9.08e-05	0.00131798	13660	2.88009	<0.05	>0.001
TR	TATGTGAACTGGGCTTGCTC	Prdm2_1	1128.36	1.52818	0.390547	3.91293	9.12e-05	0.00132168	13658	2.87887	<0.05	>0.001
GATA	AATCCGATATGTCAATCTGA	Plcb1_1	2010.03	1.88942	0.483072	3.91127	9.18e-05	0.00132821	13656	2.87673	<0.05	>0.001
TR	CTCCTAGGCCGAAGCTTTGC	Mcm5_6	19.9012	1.09728	0.280569	3.9109	9.2e-05	0.00132893	13655	2.8765	<0.05	>0.001
TR	TTCAGGCAACGGCAGTGCCT	Hmgxb3_4	199.012	1.34516	0.344	3.91036	9.22e-05	0.00133056	13654	2.87596	<0.05	>0.001
TR	TAAAACATGCATTTACCTAG	Morf4l1_5	201.239	2.12362	0.543239	3.90918	9.26e-05	0.00133579	13653	2.87426	<0.05	>0.001
TR	TGCATAGAAATTTAGGAGAA	Prol1_4	469.513	1.47374	0.377141	3.90766	9.32e-05	0.00134291	13652	2.87195	<0.05	>0.001
TR	TGGTAGGCGTGGGTCCCAAA	Rexo4_4	280.962	1.47744	0.378129	3.90724	9.34e-05	0.00134378	13649	2.87167	<0.05	>0.001
GATA	TCCGAGAGGCGGGAGGTCAC	Gfra2_3	96.0498	1.49683	0.383122	3.90694	9.35e-05	0.00134378	13650	2.87167	<0.05	>0.001
GATA	CCCGGGGCTCCGGTCAATGC	Tle3_1	28.2521	1.10415	0.282624	3.90679	9.35e-05	0.00134378	13651	2.87167	<0.05	>0.001
GATA	CGGCATTGTTGGAAAACATT	Kcnj5_4	31.9662	1.73751	0.44499	3.90461	9.44e-05	0.00135418	13647	2.86832	<0.05	>0.001
TR	AGGACCGCTACCTGAAGAGC	Foxp1_6	14.7456	1.7695	0.453336	3.90329	9.49e-05	0.00135936	13646	2.86666	<0.05	>0.001
TR	CCCCTGTGTGAGCTCGTTCG	Zfp523_4	228.412	1.56588	0.401345	3.90157	9.56e-05	0.00136772	13645	2.864	<0.05	>0.001
TR	CACGTTCAATGGGAGGTGGC	Zfp568_3	80.3087	1.53192	0.392671	3.90128	9.57e-05	0.00136801	13644	2.86391	<0.05	>0.001
TR	AGTCGCCAGAGGAGTCCTGC	Prkd1_1	532.915	1.1479	0.294302	3.90043	9.6e-05	0.00137153	13643	2.86279	<0.05	>0.001
TR	TGCGTCTGGATACGTGCCAG	Runx1t1_2	15.8484	1.17634	0.301792	3.89787	9.7e-05	0.00138476	13642	2.85862	<0.05	>0.001
TR	GTGCAGATGTTCACGCCCCA	Zfp445_1	433.267	1.46129	0.37497	3.89708	9.74e-05	0.00138794	13641	2.85763	<0.05	>0.001
TR	CGTGCGCCGCTGCTCTGCAG	Dmap1_6	553.226	2.00647	0.514914	3.89671	9.75e-05	0.00138871	13640	2.85739	<0.05	>0.001
TR	CATGGACTTCAGCACCTACG	Zbtb16_6	752.89	2.15823	0.554122	3.89487	9.83e-05	0.00139792	13639	2.85452	<0.05	>0.001
TR	CGGTTCCACAAGAGAAGGAC	Melk_1	666.599	1.89127	0.485649	3.89431	9.85e-05	0.0013998	13638	2.85393	<0.05	>0.001
TR	TACCACGGGCTGGGATGAGC	Pbxip1_6	889.506	1.81511	0.466182	3.89357	9.88e-05	0.0014027	13637	2.85303	<0.05	>0.001
GATA	TTTCCACTTTCTTCGATTCA	Plbd1_2	13.2627	1.03674	0.266483	3.89047	0.00010005	0.001418	13635	2.84832	<0.05	>0.001
TR	GATCACCACTTACAGCAGCG	Espnl_2	6786.82	1.9217	0.494053	3.88966	0.000100383	0.00142135	13634	2.8473	<0.05	>0.001
TR	CGCACACTGAGGGCCCCCGG	Smad6_6	201.814	1.6543	0.42535	3.88926	0.000100548	0.00142232	13633	2.847	<0.05	>0.001
TR	TGTTACCTTCCGGGCATTGA	Rnf20_3	238.975	1.69275	0.435279	3.88889	0.000100705	0.00142316	13632	2.84675	<0.05	>0.001
TR	ATCGGAGCAACAGATTCCTG	Cbx5_2	774.537	1.68852	0.434329	3.88765	0.000101221	0.00142907	13631	2.84494	<0.05	>0.001
TR	GATACAACATACCTTTAGTT	Wdr12_1	221.487	1.79261	0.461431	3.88488	0.00010238	0.00144404	13630	2.84042	<0.05	>0.001
TR	CAAGGGGTTGGTGCTTGGTC	Pdpk1_5	94.9289	1.23387	0.317918	3.8811	0.000103984	0.00146526	13629	2.83408	<0.05	>0.001
TR	AAGATAGAGGGCCAGGGCCC	Zfp644_2	65.3103	1.71287	0.44149	3.87974	0.000104567	0.00146885	13624	2.83302	<0.05	>0.001
TR	TGGGCCCCACCTGCTTGCAT	Tpm2_2	240.286	1.85173	0.477282	3.87974	0.000104569	0.00146885	13625	2.83302	<0.05	>0.001
TR	GAGGACAGCGCGGCGGAGAG	Hoxc13_5	796.543	1.86844	0.481617	3.87952	0.000104663	0.00146885	13626	2.83302	<0.05	>0.001
TR	TCGTCGAGCGGGGTCTGCAC	Psmb6_6	153.465	1.37983	0.355687	3.87934	0.000104739	0.00146885	13627	2.83302	<0.05	>0.001
TR	CTCCCTTGCTCTTCCGGATT	Peg3_6	15.0401	1.11405	0.287174	3.87934	0.000104739	0.00146885	13628	2.83302	<0.05	>0.001
GATA	CACGCGCCTTCTTGGTTTCC	Cox17_1	39.1903	1.36261	0.351272	3.87907	0.000104856	0.001469	13622	2.83298	<0.05	>0.001
TR	TCAGGTTGGGGGGTGCGTCT	Fosb_2	20.3284	0.883268	0.227714	3.87885	0.00010495	0.001469	13623	2.83298	<0.05	>0.001
TR	GGCTGGATGCACTCCAGTCC	Mib1_1	1297.07	1.38429	0.356921	3.87842	0.000105137	0.00147021	13621	2.83262	<0.05	>0.001
TR	CGATGCGGCCTGGATGAAGC	Tchp_5	280.453	1.59469	0.411404	3.8762	0.0001061	0.00148112	13619	2.82941	<0.05	>0.001
TR	TGTCATCGGTGGGCCGGGCC	Zbtb7a_4	39.1859	1.31304	0.338747	3.87616	0.000106119	0.00148112	13620	2.82941	<0.05	>0.001
TR	CTGTCTCAGCGTAGGCAGGT	Sik1_4	59.3952	1.08838	0.280893	3.87471	0.000106752	0.00148668	13614	2.82778	<0.05	>0.001
TR	GGTTCACGTTGTGCGACAGG	Hoxc13_1	2089.03	1.64474	0.424507	3.87446	0.000106861	0.00148668	13615	2.82778	<0.05	>0.001
TR	CCCGTGCTTGTCTCCTCTTA	Nfya_3	23.7261	0.989579	0.255427	3.87421	0.000106971	0.00148668	13616	2.82778	<0.05	>0.001
TR	CCGCTGCTGCCCTTGCCCAT	Fbxw7_2	30.9123	1.01095	0.260944	3.87419	0.000106982	0.00148668	13617	2.82778	<0.05	>0.001
TR	GATTTGGTAACAGATGTTCA	Zrsr1_1	1113.36	1.86526	0.48147	3.87409	0.000107024	0.00148668	13618	2.82778	<0.05	>0.001
TR	TCTATACAAACCTAGCCCAC	Ddx17_2	418.96	1.57916	0.407741	3.87296	0.00010752	0.00149216	13613	2.82618	<0.05	>0.001
TR	GCACTCCAATAGATGACCCC	Ddx47_3	3239.6	1.35747	0.350535	3.87256	0.000107698	0.00149322	13612	2.82588	<0.05	>0.001
GATA	CTGTTCACGATGTTGGTATT	Slco3a1_2	21.0026	1.28519	0.332184	3.86892	0.00010932	0.00151427	13611	2.8198	<0.05	>0.001
TR	TGGATGTCCGCTTCTCCCAA	Akap1_3	593.339	2.05784	0.532179	3.86682	0.000110264	0.00152591	13610	2.81647	<0.05	>0.001
TR	CAAAATCCTCAGCCCGGTTC	Bhlha9_3	23.7393	0.883733	0.228566	3.86642	0.000110445	0.00152697	13609	2.81617	<0.05	>0.001
GATA	CACCCGGTGCTGTACACATG	Rpp25_1	520.191	1.98928	0.514667	3.86517	0.000111012	0.00153336	13608	2.81436	<0.05	>0.001
TR	TTCAGGACGGTGAGAATCAC	Bclaf1_3	53.9656	1.46083	0.377993	3.86469	0.000111228	0.00153491	13607	2.81392	<0.05	>0.001
TR	AAAGACCAGCGGCCCCCCCA	Crip2_6	52.2383	1.25706	0.3253	3.8643	0.00011141	0.00153597	13606	2.81362	<0.05	>0.001
TR	CATTGACACCACTGCTTGGA	Ash1l_4	30.4639	1.3119	0.339597	3.86312	0.00011195	0.00154126	13604	2.81212	<0.05	>0.001
GATA	CGCCCCTACCCATCTTCCGC	Fads3_4	157.065	1.66202	0.43024	3.863	0.000112004	0.00154126	13605	2.81212	<0.05	>0.001
TR	AAACGAAGACACTGGCGGCG	Pole3_5	35.1685	1.39581	0.361525	3.8609	0.000112972	0.00155265	13602	2.80893	<0.05	>0.001
TR	CTTTATCCATTGGCAGTCTG	Sarnp_2	125.751	1.70104	0.440599	3.86074	0.000113043	0.00155265	13603	2.80893	<0.05	>0.001
TR	TCTTGGTTGGCTTTATGAGG	Ppargc1a_3	306.36	1.89067	0.490004	3.85848	0.000114096	0.00156565	13601	2.80531	<0.05	>0.001
TR	CCGAGGCGGACGGCGCTCTG	Rfxap_1	107.03	1.51297	0.392291	3.85676	0.000114898	0.00157518	13600	2.80267	<0.05	>0.001
TR	CCGACCTTCACCGGCACCCC	Smarca2_4	16.1844	0.957614	0.248493	3.85369	0.000116351	0.00159259	13598	2.7979	<0.05	>0.001
GATA	GGAAGAAGTTTGACACCCTC	Syk_3	492.435	1.74784	0.453558	3.85362	0.000116385	0.00159259	13599	2.7979	<0.05	>0.001
TR	CGGCGCTTTGCCAGAACTAA	Ankrd46_3	25.6464	1.38421	0.359251	3.85303	0.000116664	0.00159295	13594	2.7978	<0.05	>0.001
TR	CGGTCCGCAAGGGGAGCCCG	Ptges2_5	741.733	1.96366	0.509674	3.85278	0.000116783	0.00159295	13595	2.7978	<0.05	>0.001
TR	TCTTCCCCCTAGGTATTACA	Ralgapa1_3	56.6616	1.9642	0.509823	3.8527	0.000116822	0.00159295	13596	2.7978	<0.05	>0.001
TR	AGGGTGGCACCCTTACTTCT	Strn4_1	31.4759	1.37668	0.357332	3.85265	0.000116846	0.00159295	13597	2.7978	<0.05	>0.001
GATA	CCCTCTTTATCCAGCCCTAC	Lhfpl5_1	20.5266	0.93353	0.242356	3.8519	0.000117207	0.00159638	13593	2.79686	<0.05	>0.001
TR	TGCCAAGTACTTCAAAGGGC	Npas2_4	52.6532	1.44017	0.373926	3.85149	0.0001174	0.00159754	13592	2.79655	<0.05	>0.001
TR	CCCCGAGTGTCGCGAGCTGT	Trim11_6	69.9906	1.2929	0.335829	3.84987	0.000118178	0.00160534	13590	2.79443	<0.05	>0.001
TR	ACTTAGAAGCCTTACCAGCA	Lcorl_6	401.523	1.94198	0.504431	3.84984	0.000118193	0.00160534	13591	2.79443	<0.05	>0.001
TR	GCAATTCCTGTACCTTCCAT	Ncoa1_5	287.866	1.67925	0.436227	3.84948	0.000118367	0.00160623	13589	2.79419	<0.05	>0.001
TR	AGTGACATCCACTTCTCTCA	Sdccag8_2	1024.57	1.79721	0.4669	3.84925	0.000118482	0.00160629	13588	2.79418	<0.05	>0.001
TR	TCCGCCTGCTGCACCTACTC	Zbtb24_5	71.3214	1.75352	0.455592	3.84888	0.000118657	0.00160718	13587	2.79393	<0.05	>0.001
TR	ATTCCGTCTCACTCACTAAG	Rabep1_1	675.29	1.72856	0.449212	3.84797	0.0001191	0.00161169	13586	2.79272	<0.05	>0.001
TR	CACTTACTGTATCCCAGATC	Rab2a_1	93.1928	1.42257	0.369782	3.84704	0.000119551	0.00161631	13585	2.79148	<0.05	>0.001
TR	TCCTCAGCTACGAGTAAATT	Lcorl_1	25.5855	1.19336	0.310233	3.84664	0.000119748	0.00161748	13584	2.79116	<0.05	>0.001
GATA	CAATCTCAAAGTCATTCACC	Nuf2_6	160.993	1.67241	0.434869	3.84577	0.000120172	0.00162172	13583	2.79002	<0.05	>0.001
GATA	GCTGCGCATGCGCTGCTCGG	Micall1_1	277.69	1.43657	0.373617	3.84502	0.00012054	0.00162519	13582	2.7891	<0.05	>0.001
TR	TCTTCTGGGCGGAATGATGG	Lpp_6	593.797	1.62415	0.422615	3.8431	0.000121491	0.00163651	13581	2.78608	<0.05	>0.001
TR	GCATAAAAACGAGATGTTGC	Atad3a_5	709.661	1.80507	0.469745	3.84265	0.000121711	0.00163672	13579	2.78603	<0.05	>0.001
TR	ATCAGACGCTTCACATTTGT	Zfp655_6	39.8201	0.974923	0.253714	3.84262	0.00012173	0.00163672	13580	2.78603	<0.05	>0.001
GATA	AAGCGACCACCTGCTCGAAG	Prelid2_6	3004.43	1.43471	0.373394	3.84235	0.000121862	0.00163699	13578	2.78595	<0.05	>0.001
TR	GGGGCCGGGGTAGTCGGTAT	Trp73_1	64.444	1.56647	0.407742	3.84181	0.00012213	0.00163798	13576	2.78569	<0.05	>0.001
TR	TGACTGGAGAAGTAGAGCCC	Cstf2t_2	345.719	1.86637	0.485811	3.84175	0.000122159	0.00163798	13577	2.78569	<0.05	>0.001
TR	TGGAGAGCTTGCGCACCGAC	Bhlhe23_5	498.617	1.72285	0.44854	3.84102	0.000122523	0.00163986	13574	2.78519	<0.05	>0.001
TR	CCCGGCTGTTACAGGTTTCA	Eif4a3_2	12.7042	0.904176	0.235501	3.83937	0.000123352	0.00164809	13572	2.78302	<0.05	>0.001
GATA	CGGCTGGAGTTGTGGGGTCG	Tnfsf13b_3	183.458	1.58933	0.413959	3.83935	0.000123362	0.00164809	13573	2.78302	<0.05	>0.001
TR	CAACTTTCTACAGAACTTCC	Hax1_6	15.5071	1.68607	0.439386	3.83733	0.000124382	0.0016602	13571	2.77984	<0.05	>0.001
GATA	GCCGACCGAGGGGCCTCCCT	Auts2_5	17.2361	1.46584	0.382044	3.83683	0.000124633	0.00166204	13570	2.77936	<0.05	>0.001
GATA	TCTTGGCGACCATCACAAAC	Nedd9_1	64.3217	1.3252	0.345431	3.83637	0.000124867	0.00166333	13568	2.77902	<0.05	>0.001
TR	TGGTCAGATAAGGGTTAAAA	Hoxd8_6	23.3446	1.18253	0.308257	3.83619	0.000124957	0.00166333	13569	2.77902	<0.05	>0.001
TR	GCTGTAGTTCGGATATAACC	Heg1_5	170.077	1.27192	0.331639	3.83525	0.000125434	0.00166818	13567	2.77776	<0.05	>0.001
GATA	TCTGTCTCAATGTCGATCAG	Dbt_3	622.309	1.77955	0.464047	3.83485	0.000125639	0.00166938	13566	2.77744	<0.05	>0.001
GATA	CTCTCGAGGAGAATACAGTT	Ly75_3	25.6593	1.64866	0.43015	3.83277	0.000126709	0.00168176	13564	2.77423	<0.05	>0.001
TR	CTGTACCGGGCCCTCTTGGT	Ppargc1a_1	35.2912	1.45057	0.378483	3.83259	0.0001268	0.00168176	13565	2.77423	<0.05	>0.001
TR	TCGGCAGAAGCCCACCCTAG	Nid2_2	64.4186	1.36437	0.356082	3.83162	0.0001273	0.00168687	13563	2.77292	<0.05	>0.001
GATA	CAGCGCCGGCTGTGCACCCT	Fam124a_3	26.2537	1.18333	0.308927	3.83044	0.000127914	0.00169115	13560	2.77182	<0.05	>0.001
TR	TAGCAATCTTCCATCGTCTG	Phip_6	794.266	1.65549	0.432196	3.83041	0.00012793	0.00169115	13561	2.77182	<0.05	>0.001
TR	ACACGGGAACAGGGACCTTT	Otud4_6	21.381	0.976994	0.255068	3.83034	0.000127969	0.00169115	13562	2.77182	<0.05	>0.001
TR	GCCCGAAGGGACCCCGTTTG	Ube2a_1	18.4777	1.01953	0.266216	3.8297	0.0001283	0.001694	13559	2.77109	<0.05	>0.001
GATA	GGGCACAGTTTGGAGTGTTG	Cxcl12_6	1840.29	1.61392	0.42157	3.82835	0.000129003	0.00170072	13556	2.76937	<0.05	>0.001
GATA	CCCCGACGCTGCACTGCTGA	Mrps17_4	114.986	1.35664	0.354392	3.82807	0.000129151	0.00170072	13557	2.76937	<0.05	>0.001
TR	CGGTGGTCCACCTGCTCTCT	Tcof1_1	22.6474	1.07595	0.281221	3.82598	0.000130254	0.00171362	13555	2.76608	<0.05	>0.001
GATA	AGCTCCCGGACATGGGGGAC	Tmem164_2	92.9155	1.36193	0.356067	3.82493	0.000130811	0.00171941	13554	2.76462	<0.05	>0.001
GATA	TCGAATATCATGTACATAGT	Xpo1_1	135.525	1.81754	0.47522	3.82463	0.000130971	0.00171998	13553	2.76448	<0.05	>0.001
TR	CCACACACCCCGGTGATCTT	Wdr48_1	25.8584	0.929758	0.243129	3.82413	0.000131232	0.00172186	13552	2.764	<0.05	>0.001
TR	CCAAACCTGGTGGAGTAATC	L3mbtl3_5	15.7628	0.925702	0.242155	3.82276	0.000131964	0.00172897	13550	2.76221	<0.05	>0.001
TR	CAGGACATTTGGTTCCATAC	Zfp592_2	31.8417	1.19046	0.311421	3.82268	0.000132009	0.00172897	13551	2.76221	<0.05	>0.001
TR	CGTGGCCAATCCCCTTCCAC	Upf1_6	100.632	1.74122	0.455688	3.82108	0.000132867	0.00173714	13548	2.76017	<0.05	>0.001
TR	CAAAGTCTACCCGTCCTGCC	Trnau1ap_3	13.8978	1.03427	0.270674	3.82108	0.00013287	0.00173714	13549	2.76017	<0.05	>0.001
TR	GGGCATAGACTTACTTTCCA	Katna1_4	905.69	1.45496	0.380881	3.81999	0.00013346	0.00174329	13547	2.75863	<0.05	>0.001
GATA	GTCACCAAGTTTATCAAGGC	Nsmaf_1	2046.92	1.68554	0.441344	3.81911	0.000133934	0.00174782	13545	2.7575	<0.05	>0.001
GATA	TGCCTCACCTGCGGAGGGAC	Zmat3_5	950.941	1.89787	0.496967	3.81891	0.000134044	0.00174782	13546	2.7575	<0.05	>0.001
TR	TCTTAGATCAGAAGGAGCAC	Hnrnpab_5	757.097	1.53312	0.401483	3.81865	0.000134184	0.00174809	13544	2.75744	<0.05	>0.001
TR	TCCTCCGCTGCTTCCACTCT	Ezh2_1	53.9818	1.25648	0.329075	3.81823	0.000134413	0.00174952	13543	2.75708	<0.05	>0.001
TR	TAACAAAAGCAGTGGCATTG	Rnf141_4	675.982	1.79713	0.47117	3.81418	0.000136634	0.00177684	13542	2.75035	<0.05	>0.001
TR	AGGCTTGTTCAAGCCATCTT	Cdk5rap2_1	23.4672	1.33217	0.349348	3.8133	0.000137124	0.00178164	13541	2.74918	<0.05	>0.001
TR	ACGATGCTGACCCCCTGGCT	Zbtb24_4	30.4251	0.995558	0.261177	3.81182	0.000137948	0.00179076	13540	2.74696	<0.05	>0.001
TR	GAGTCTTCTTATGTCGAGTG	Zfp809_5	3582.25	1.70098	0.446275	3.81149	0.000138129	0.00179118	13538	2.74686	<0.05	>0.001
TR	TTGCCCTCTTGGTGGATGAC	Aip_1	56.1118	1.10626	0.290255	3.81132	0.000138224	0.00179118	13539	2.74686	<0.05	>0.001
TR	GCCGTTGATGACAACATGAA	Orc2_4	988.508	1.82973	0.480141	3.81083	0.000138503	0.0017932	13537	2.74637	<0.05	>0.001
TR	AGTCTAAAGGTAGCAATTGC	Klf17_5	955.249	1.82501	0.478999	3.81005	0.000138939	0.00179726	13536	2.74539	<0.05	>0.001
TR	TCTCATCTCCAGGTCGACAA	Ick_3	694.501	1.68956	0.443579	3.80892	0.000139575	0.0018039	13535	2.74379	<0.05	>0.001
TR	TATTGTGGTGGGCCCGCCAG	Zfp787_6	259.493	1.94185	0.509888	3.80838	0.000139878	0.00180484	13531	2.74356	<0.05	>0.001
TR	GCGCTCACTCCCACATCCGG	Ruvbl2_2	698.32	1.22617	0.321984	3.80816	0.000140003	0.00180484	13532	2.74356	<0.05	>0.001
GATA	ATTTCCTCTTTAGGAAGCCC	Col4a1_4	206.521	1.82915	0.480346	3.80799	0.000140102	0.00180484	13533	2.74356	<0.05	>0.001
TR	GTGGGCTGCTCCTGCCTGAG	Batf2_1	90.6392	1.44058	0.378311	3.80792	0.00014014	0.00180484	13534	2.74356	<0.05	>0.001
TR	GTTGCTGCTCCTCTTTGGCA	Mylk3_4	416.269	1.4872	0.390662	3.80687	0.000140734	0.0018109	13530	2.74211	<0.05	>0.001
TR	CACCCGGAAACGGGAGGCAG	Tsc22d4_3	91.3442	1.61071	0.423155	3.80642	0.000140994	0.00181266	13529	2.74168	<0.05	>0.001
TR	ATGCCTTTACCTACCTTCAG	Ilk_2	145.635	1.50964	0.396689	3.80559	0.000141465	0.00181711	13528	2.74062	<0.05	>0.001
TR	CTCTGATGACCGGCTGACCG	Ash2l_6	167.19	1.30544	0.343136	3.80443	0.00014213	0.00182291	13526	2.73923	<0.05	>0.001
TR	CACCCCCACTTCGAGTTGAA	Srcap_1	20.7461	0.960692	0.252523	3.80437	0.000142165	0.00182291	13527	2.73923	<0.05	>0.001
TR	TAATTGGGTTTCTGCCCTGA	Sec13_1	181.263	1.6403	0.431207	3.80397	0.000142394	0.00182427	13525	2.73891	<0.05	>0.001
GATA	TCTTTGGTTGTAAGTTAGGG	Defb42_4	199.715	1.40452	0.369266	3.80354	0.000142644	0.00182587	13524	2.73853	<0.05	>0.001
TR	TCTGCGCCCTGCTGGTGCCG	Anks1_6	150.423	1.13809	0.299376	3.80155	0.000143793	0.00183897	13523	2.73543	<0.05	>0.001
TR	TTTCAGTGAGATCCGGCTTC	Creld2_6	61.846	1.58281	0.416428	3.80092	0.000144159	0.00184125	13520	2.73489	<0.05	>0.001
TR	ATGGGGAAGGCGTACCACCC	Trip6_1	309.957	1.50281	0.395394	3.80078	0.000144239	0.00184125	13521	2.73489	<0.05	>0.001
GATA	ACCTTGCGGTTCTGTCTGTA	Bcl2l11_3	45.9573	1.34864	0.354849	3.8006	0.000144348	0.00184125	13522	2.73489	<0.05	>0.001
TR	ACGCTCACTAGAGGGAGACA	Zbtb5_1	663.865	1.85348	0.487848	3.79931	0.000145102	0.00184926	13519	2.733	<0.05	>0.001
TR	GGCACACAGGCTGAGCGCCG	Pcbd1_2	1722.53	1.55464	0.409266	3.7986	0.000145518	0.00185296	13518	2.73213	<0.05	>0.001
TR	CCCTGGCTGAACAGCTTGCC	Cep164_2	31.0351	0.886809	0.233527	3.79746	0.000146187	0.00185986	13517	2.73052	<0.05	>0.001
TR	CCGCTGCGGCGAGTGCCAGA	Zfp319_4	70.3347	1.47222	0.387728	3.79703	0.00014644	0.00186146	13516	2.73015	<0.05	>0.001
TR	ACTCTTCGGAGCCTCTTGCC	Sp4_4	22.0967	1.07859	0.28416	3.79571	0.000147222	0.00186979	13515	2.72821	<0.05	>0.001
TR	TGTTCACCTTACCTATACAC	Tesk1_4	693.251	1.60754	0.423663	3.79438	0.000148012	0.00187669	13513	2.72661	<0.05	>0.001
TR	CTCCTGGTGGCCAGATTCGC	Hdgfrp2_6	28.732	1.21151	0.319292	3.79436	0.000148022	0.00187669	13514	2.72661	<0.05	>0.001
TR	CTTTGGGAGATCACAGACTC	Zbtb25_1	37.0606	0.845964	0.223012	3.79336	0.000148625	0.00188272	13512	2.72522	<0.05	>0.001
GATA	GACCAGGTGGTGCCCCCTGC	Cacna1c_3	217.535	1.57955	0.416578	3.79174	0.000149597	0.00189339	13511	2.72276	<0.05	>0.001
TR	GCCGCGGCAGCGGTGATCTC	Siah2_5	40.8488	1.10453	0.291357	3.79097	0.000150059	0.0018976	13510	2.72179	<0.05	>0.001
GATA	TCTCCTGTCTGCTCGCTACG	Ankrd33b_5	262.36	1.48997	0.393247	3.78889	0.000151324	0.00191028	13507	2.7189	<0.05	>0.001
GATA	GTCGATAGCCCTCAGGAGTG	Kif23_4	531.802	1.69333	0.446932	3.78879	0.000151386	0.00191028	13508	2.7189	<0.05	>0.001
TR	AAAGCACTGGTGGGAGTATG	Ccnt2_6	404.39	1.74894	0.461622	3.78868	0.000151452	0.00191028	13509	2.7189	<0.05	>0.001
TR	GCCCTGGTGCGGAGCGAGCC	Cdyl_2	318.323	1.44183	0.380685	3.78748	0.000152185	0.00191787	13506	2.71718	<0.05	>0.001
TR	CGGCTCTAGAAGTGGCACAC	Zbtb12_1	211.449	1.04867	0.277036	3.78533	0.000153502	0.00193281	13505	2.71381	<0.05	>0.001
TR	AATTTGCCCAGTACCTTCTC	Kcnip4_3	40.8245	1.47699	0.390214	3.78508	0.000153656	0.00193309	13504	2.71375	<0.05	>0.001
GATA	CCACCTCGATGGCCACGGAA	Sulf2_1	165.021	1.81967	0.480884	3.78402	0.000154317	0.00193974	13503	2.71226	<0.05	>0.001
TR	ACAGATCGGCTCAGGGTCTC	Cbx6_2	76.8154	1.5295	0.404282	3.78324	0.0001548	0.00194415	13502	2.71127	<0.05	>0.001
TR	GTTGTTGCAAGCATTGATGG	Ankrd27_4	3990.79	1.8687	0.494237	3.78097	0.000156218	0.00196027	13501	2.70768	<0.05	>0.001
TR	CCAGATCACTTACTGCGGGC	Mink1_2	27.2385	0.958844	0.2537	3.77943	0.000157185	0.00197072	13500	2.70537	<0.05	>0.001
TR	GAGAAAGTTTCATCCGTGGA	Rb1_5	356.865	2.04777	0.542048	3.77785	0.000158189	0.0019773	13495	2.70393	<0.05	>0.001
TR	TTGAGCGCGGCCAGGCGCGG	Jund_6	309.855	1.7288	0.457633	3.77771	0.000158277	0.0019773	13496	2.70393	<0.05	>0.001
TR	CCTTCCAGATCTTGACTCCC	Hax1_4	98.8626	1.50545	0.398508	3.77771	0.000158278	0.0019773	13497	2.70393	<0.05	>0.001
TR	CGATACCAGCCGGCGCCTGC	Lmna_6	287.822	1.49266	0.395132	3.77761	0.00015834	0.0019773	13498	2.70393	<0.05	>0.001
TR	CCCGTACGTTGTCAGGATCT	Gpkow_6	26.9993	0.937918	0.248306	3.77726	0.000158561	0.00197783	13494	2.70381	<0.05	>0.001
TR	ATTGCAACTGGACAGATAGC	Eml4_3	112.655	1.51005	0.39985	3.77655	0.000159015	0.00198181	13493	2.70294	<0.05	>0.001
GATA	CTTCTCCCGCAGCTTGTCCA	Myzap_5	72.4154	1.50431	0.398502	3.77491	0.000160066	0.00199296	13491	2.7005	<0.05	>0.001
TR	CATTAGTCGGCTGCATTCTG	Zfp410_3	145.254	1.53373	0.406315	3.77473	0.000160182	0.00199296	13492	2.7005	<0.05	>0.001
TR	TCTCAAACGCATCATAAAGT	Mylk3_3	342.037	1.83382	0.485876	3.77425	0.000160492	0.00199513	13490	2.70003	<0.05	>0.001
TR	CTGGTATTCTCCTGGCTGCA	Ascc2_6	45.7057	1.40411	0.372087	3.77361	0.000160905	0.00199857	13489	2.69928	<0.05	>0.001
TR	CCCTTAACCCAGGAACAACC	Tmpo_2	49.6593	1.22501	0.324678	3.77301	0.000161293	0.0020017	13488	2.6986	<0.05	>0.001
TR	GAACGCCAGTGGTCCTCCAG	Ercc6_1	3717.89	2.05614	0.545082	3.77216	0.000161841	0.00200629	13485	2.69761	<0.05	>0.001
GATA	ATGTTGCTCTCTCGGGCCCT	Fam198b_1	14.7432	0.919372	0.243744	3.77187	0.000162029	0.00200629	13486	2.69761	<0.05	>0.001
TR	GCGGAATTCCAAAAGGAGAC	Jarid2_6	415.505	1.28023	0.339423	3.7718	0.000162073	0.00200629	13487	2.69761	<0.05	>0.001
TR	CGCTGCAGCTGCCGCTCCGA	Dmrtc2_1	141.912	1.61886	0.429286	3.77106	0.000162556	0.00200888	13483	2.69705	<0.05	>0.001
GATA	TGCAGCCATCGTAGCTATTT	Antxr2_4	13.7849	1.14715	0.304217	3.77081	0.000162716	0.00200915	13482	2.69699	<0.05	>0.001
GATA	ATTAAGTGTTTGCACGATAC	Lgr4_4	318.54	2.04979	0.544001	3.76799	0.000164567	0.00202942	13479	2.69263	<0.05	>0.001
TR	GCCGCCGAGCTCCAGGTACG	Gcdh_2	216.075	1.63571	0.434143	3.76769	0.000164768	0.00202942	13480	2.69263	<0.05	>0.001
TR	CTCGGGTACACAAGTCCCTT	Ilf3_2	14.4848	1.0337	0.274359	3.76768	0.000164772	0.00202942	13481	2.69263	<0.05	>0.001
GATA	GTCTTTCTACAGTGTACAAC	Stim1_6	1157.1	1.34876	0.35809	3.76653	0.000165531	0.00203706	13478	2.691	<0.05	>0.001
TR	CCCAACATCCTTGTGATTTC	Hmg20a_3	19.6369	1.13922	0.302481	3.76625	0.000165719	0.00203725	13476	2.69096	<0.05	>0.001
TR	GCGCCGAGTGCTCACCCGAG	Igf2bp2_6	587.137	1.35194	0.358978	3.76609	0.000165824	0.00203725	13477	2.69096	<0.05	>0.001
TR	CAGCCGCAGGGGCGAAGGCC	Foxl1_5	173.453	1.64144	0.436092	3.76398	0.00016723	0.00205205	13474	2.68781	<0.05	>0.001
TR	GGCGTTCATGTTGAAGAGGG	Taok3_4	1518.78	1.71175	0.454786	3.76386	0.000167309	0.00205205	13475	2.68781	<0.05	>0.001
TR	TGCGGCTCTTCCTCGCGCCG	Wdr5b_2	13.6032	0.909496	0.241745	3.76221	0.000168422	0.00206197	13470	2.68572	<0.05	>0.001
TR	TTGGATGTCGAAGGTCCATG	Wdr76_5	973.051	1.99493	0.53028	3.76202	0.000168544	0.00206197	13471	2.68572	<0.05	>0.001
TR	GCAGTAGCACTGCTGGACAT	Mtf2_6	871.335	1.61916	0.430396	3.76201	0.000168552	0.00206197	13472	2.68572	<0.05	>0.001
TR	GACTCGACTTTGGTGGAGTC	Med24_1	1617.28	1.12487	0.299022	3.76182	0.00016868	0.00206197	13473	2.68572	<0.05	>0.001
GATA	GAGCGCATCGCACGCACGCA	Mdga1_6	2946.29	1.06392	0.282948	3.7601	0.000169843	0.00207247	13467	2.68351	<0.05	>0.001
TR	GCTTATTTAGTGCCAATGAT	Zranb2_1	24.8398	1.0511	0.279659	3.7585	0.000170936	0.00208178	13465	2.68157	<0.05	>0.001
TR	CTTCTCCAAGGGGCTCCGGG	Egfem1_4	98.4325	1.52577	0.405963	3.75839	0.00017101	0.00208178	13466	2.68157	<0.05	>0.001
TR	CTCGTCCAAATCCGCCTTCA	Dlx6_5	14.2929	1.06935	0.284627	3.75704	0.000171937	0.00209132	13464	2.67958	<0.05	>0.001
TR	TTTCTCCAGCCATCGTTCAA	Cpsf6_5	36.4505	1.29269	0.344148	3.75621	0.000172506	0.00209574	13462	2.67866	<0.05	>0.001
TR	GATCAGCTGTGCATCGTACC	Suv420h1_3	941.132	1.08827	0.289734	3.75609	0.000172585	0.00209574	13463	2.67866	<0.05	>0.001
TR	AAGTTAACTATCTTGTCCGT	Nfe2_6	478.363	1.83578	0.488844	3.75535	0.000173099	0.00210025	13461	2.67773	<0.05	>0.001
TR	CCACTCGGTCCAGGGGGGTA	Pbx3_4	21.5992	0.918873	0.244755	3.75425	0.000173862	0.00210775	13460	2.67618	<0.05	>0.001
TR	CCCCCGGCCTCTCCTCCGCT	Rest_2	41.3652	1.10625	0.294716	3.75362	0.0001743	0.00211132	13459	2.67545	<0.05	>0.001
TR	TTCAACCCGAAGCACGCTGA	Nfe2l2_3	481.369	1.34396	0.358079	3.75325	0.000174555	0.00211266	13458	2.67517	<0.05	>0.001
TR	GTCGCGGCTGTTGAGAGGAA	Map4k3_2	1035.07	1.86732	0.497598	3.75268	0.000174954	0.00211457	13453	2.67478	<0.05	>0.001
TR	CTGCAGCTGCTGATCCGAGC	Ankrd50_1	47.6077	1.2667	0.337576	3.75233	0.000175202	0.00211457	13454	2.67478	<0.05	>0.001
GATA	ACCCTCCGCAAAGCAGATAA	Gm5615_1	365.248	1.52843	0.407354	3.75209	0.000175369	0.00211457	13455	2.67478	<0.05	>0.001
TR	AGATCGAAGTTTGCCTCACC	Zfp148_1	859.071	1.68324	0.448626	3.752	0.00017543	0.00211457	13456	2.67478	<0.05	>0.001
GATA	CCTTGGCGTTGGGGGAGTTA	Micall1_5	28.0242	0.884618	0.235773	3.75199	0.000175433	0.00211457	13457	2.67478	<0.05	>0.001
TR	TCCAACAAGCTATCATCTAT	Cpeb2_3	70.2411	1.48755	0.396627	3.7505	0.000176483	0.00212547	13452	2.67254	<0.05	>0.001
TR	TCCACGAATTTCACCCTTAT	Tax1bp1_4	13.8265	0.913308	0.243563	3.74978	0.000176989	0.00212982	13451	2.67166	<0.05	>0.001
TR	CCAAGGTGGGAACCTACCCT	Whsc1l1_6	15.9692	1.13724	0.303316	3.74938	0.000177274	0.0021315	13450	2.67131	<0.05	>0.001
TR	GCCTCCAATGCAGTACATCA	Med7_1	589.134	1.50639	0.401987	3.74735	0.000178713	0.00214597	13448	2.66838	<0.05	>0.001
GATA	AGCAGCGGTGGGCGCATGGA	Pmepa1_6	570.838	1.75748	0.469003	3.74727	0.00017877	0.00214597	13449	2.66838	<0.05	>0.001
TR	GGCAGAGATGGGCGGCTCAG	Setd3_4	2156.13	1.83899	0.49118	3.74402	0.000181098	0.00217214	13447	2.66311	<0.05	>0.001
TR	AGCTGGAGCTGGCATTAGCT	Mllt1_6	28.3794	1.29056	0.344795	3.74299	0.000181843	0.00217929	13446	2.66168	<0.05	>0.001
TR	TTCAGCTTCGGCTAATAGAC	Csnk2a1_1	57.897	1.68201	0.449514	3.74184	0.000182676	0.00218749	13445	2.66005	<0.05	>0.001
TR	CGGGTGCTGCTCCGATATGA	L3mbtl2_1	127.063	1.34928	0.360631	3.74143	0.000182973	0.00218926	13444	2.6597	<0.05	>0.001
TR	TTCACCGGGGCTTACCTTAC	Pabpc4_3	19.7832	1.11505	0.298052	3.74114	0.000183186	0.00219002	13443	2.65955	<0.05	>0.001
GATA	CCAGACTGGACCTGTCCGGC	Spc25_3	153.038	1.74663	0.466944	3.74055	0.000183617	0.00219339	13442	2.65888	<0.05	>0.001
TR	CCAAGTGTGGCACTGGAGTC	Hcfc1_5	27.2303	0.931447	0.249066	3.73975	0.000184202	0.00219858	13441	2.65786	<0.05	>0.001
TR	AAACTGGTATACATACAGTT	Zbtb8a_1	171.402	1.68369	0.45028	3.73922	0.000184594	0.00220147	13440	2.65729	<0.05	>0.001
GATA	CTGCTTCTCTCAAGGGCTAC	Ptpre_4	20.9245	1.59219	0.425845	3.7389	0.000184824	0.00220242	13439	2.6571	<0.05	>0.001
TR	TCCGCCTCGTCTGTGTATAT	Mfge8_3	53.424	1.46365	0.3915	3.73856	0.000185074	0.00220361	13438	2.65686	<0.05	>0.001
GATA	ATGCAGGGGAGCCAGATTCC	Akap13_6	29.7933	1.12393	0.300741	3.7372	0.000186084	0.00221384	13437	2.65485	<0.05	>0.001
TR	GCAGGCAGAGCAGCCCCGAA	Pxn_2	852.102	1.57811	0.422336	3.73661	0.000186518	0.0022172	13436	2.65419	<0.05	>0.001
GATA	GGTTTCCGGGCAGGCACAGC	Cox17_5	274.351	1.73556	0.464523	3.73623	0.000186801	0.00221878	13435	2.65389	<0.05	>0.001
TR	GCCGCTGGGGAGTGTCGCTT	Mkrn2_6	77.4524	1.15463	0.309063	3.7359	0.000187042	0.00221881	13433	2.65388	<0.05	>0.001
TR	CCGCAACGGGGGCTTCTTGA	Cdk17_5	25.2811	0.930693	0.249127	3.73582	0.000187107	0.00221881	13434	2.65388	<0.05	>0.001
TR	TAACTTACTTAAGTAATTCG	Hdac2_6	617.008	1.88161	0.503761	3.73513	0.000187616	0.00222305	13432	2.65305	<0.05	>0.001
TR	CGCAGGCCACGTTCCACTTT	Aip_5	13.674	1.01775	0.272696	3.73218	0.000189829	0.00224746	13431	2.64831	<0.05	>0.001
TR	CTTCTTACTCACTTTAGTTC	Rufy1_5	18.4074	1.17841	0.315782	3.73173	0.000190168	0.00224966	13430	2.64788	<0.05	>0.001
TR	CCTTTGCAAGAATTCCCCTT	Elf2_3	20.4771	0.971643	0.260454	3.73057	0.000191048	0.00225579	13427	2.6467	<0.05	>0.001
TR	TGTTACCCGAAGGAACTTCA	Nme2_1	449.75	1.48621	0.398396	3.73049	0.000191107	0.00225579	13428	2.6467	<0.05	>0.001
TR	CGATCCTAGGCGGGGCACCC	Coro1b_2	47.1857	1.2648	0.33905	3.73044	0.000191148	0.00225579	13429	2.6467	<0.05	>0.001
GATA	CACTGTCCAATATTACCTGT	Eif3m_2	194.635	1.43479	0.384675	3.72988	0.00019157	0.00225896	13426	2.64609	<0.05	>0.001
GATA	GGTCCTTACCTCCAACAAGC	Slc34a2_1	1260.3	1.36275	0.365384	3.72965	0.000191746	0.00225916	13421	2.64605	<0.05	>0.001
TR	CTCCCAGGGCCGAGCGCGTC	Fblim1_3	48.6494	0.939409	0.251913	3.7291	0.000192161	0.00225916	13422	2.64605	<0.05	>0.001
TR	GTGTCTTATAGGTGGGGCAG	Srf_3	284.541	1.72446	0.462433	3.7291	0.000192166	0.00225916	13423	2.64605	<0.05	>0.001
GATA	ACCGATTGGCAGCCCAGCCA	Ptchd3_6	99.9933	1.49165	0.400022	3.72892	0.000192304	0.00225916	13424	2.64605	<0.05	>0.001
TR	GGTGGGGCCAGTTGGTCTTG	Batf2_6	109.861	1.41502	0.37948	3.72885	0.000192357	0.00225916	13425	2.64605	<0.05	>0.001
TR	TGAATGCCATGGGCAAGCAA	Lims1_5	776.367	1.69743	0.455423	3.72714	0.000193664	0.00227268	13420	2.64346	<0.05	>0.001
GATA	CCTCCCATCCTTCAGGCATC	Col18a1_1	33.5494	1.4593	0.391561	3.72689	0.00019386	0.00227317	13419	2.64337	<0.05	>0.001
GATA	CGGATACTGTCCTCCAGCAC	Grhl3_1	82.1065	1.2411	0.333035	3.72664	0.000194051	0.00227359	13418	2.64329	<0.05	>0.001
GATA	AATCATGACGGGGTGAACCA	Tspan12_6	1128.43	1.68461	0.4522	3.72536	0.000195039	0.00228167	13416	2.64175	<0.05	>0.001
TR	CCCCCCAGGAAGTCTACAAG	Nr1d1_5	47.9559	1.14492	0.307388	3.72467	0.000195571	0.00228592	13415	2.64094	<0.05	>0.001
GATA	CTGCGCTGGTCAGTATCTTT	Ckap2_2	19.0483	0.927662	0.249123	3.72371	0.000196319	0.00229094	13412	2.63999	<0.05	>0.001
TR	CAGCACTCACGCTCGGCAGT	Mcm5_5	224.778	1.64062	0.440596	3.72364	0.000196372	0.00229094	13413	2.63999	<0.05	>0.001
TR	GTCCACGGGCTCCTCCTCTT	Pbx2_2	28.2821	0.91015	0.244433	3.72351	0.000196469	0.00229094	13414	2.63999	<0.05	>0.001
TR	CATGAGCCTGCGATGGTAGC	Nfil3_3	72.895	1.35913	0.365117	3.72245	0.000197298	0.00229878	13411	2.6385	<0.05	>0.001
TR	TATTACAGATGGGCCACCCA	Map3k4_6	956.652	1.63548	0.439553	3.72079	0.000198601	0.00231213	13410	2.63599	<0.05	>0.001
TR	ATGTCTGCTGTGCGCGACCC	Sned1_6	338.457	1.68565	0.453193	3.7195	0.000199616	0.00232165	13408	2.6342	<0.05	>0.001
TR	CCCAACCCTCCAACGGAAAT	Rbm39_6	26.6347	0.76613	0.205985	3.71935	0.000199736	0.00232165	13409	2.6342	<0.05	>0.001
TR	AGGCTAGAGCTGCTGTAGGC	Hsf1_1	983.964	1.82089	0.489699	3.71838	0.000200505	0.00232603	13405	2.63338	<0.05	>0.001
GATA	GGTCCCCAAGCAGAAGCCAA	Tmod1_5	2612.39	1.70368	0.458192	3.71827	0.000200588	0.00232603	13406	2.63338	<0.05	>0.001
TR	TGCTAGTGTATCTGCCCTTT	Hook1_4	15.9339	1.01067	0.271855	3.71769	0.000201052	0.00232956	13404	2.63273	<0.05	>0.001
TR	TCGGACAGATCCCTAGGTCC	Celf2_3	254.738	1.20007	0.32286	3.71699	0.000201607	0.00233259	13402	2.63216	<0.05	>0.001
TR	ACTGGATGCTGCTGCTAGTA	Anks4b_6	28.9759	1.00802	0.271195	3.71696	0.000201631	0.00233259	13403	2.63216	<0.05	>0.001
TR	TCCTGCGTGTACGTCTGAGC	Spen_2	276.818	1.6264	0.437658	3.71615	0.000202278	0.00233824	13401	2.63111	<0.05	>0.001
GATA	ACTTGTCCCCGTCCTCGCCA	Fgf18_2	380.235	1.26388	0.340146	3.71569	0.000202646	0.00234064	13400	2.63066	<0.05	>0.001
GATA	GGGAGAGACGCTCCCGGGCC	Auts2_2	80.2889	1.33021	0.358393	3.71159	0.000205959	0.00237704	13399	2.62396	<0.05	>0.001
TR	TAGGAAGGTCTTACCTGGGC	Mkl2_6	436.842	1.68427	0.453919	3.71051	0.000206843	0.00238536	13398	2.62245	<0.05	>0.001
GATA	AGGCTCATTCTCAATTTGTG	Il10rb_2	872.783	1.66294	0.44832	3.70927	0.000207854	0.00239514	13397	2.62067	<0.05	>0.001
TR	CCGACTCAGAACCAACCCAC	Wwtr1_2	116.945	1.1991	0.323318	3.70874	0.000208289	0.00239827	13396	2.6201	<0.05	>0.001
TR	CTCCAACGTGATAGGCGACC	Whsc1l1_1	67.2052	1.40756	0.379555	3.70845	0.000208529	0.00239912	13394	2.61995	<0.05	>0.001
TR	TACCTCATGAAGCGGTTGGT	L3mbtl2_5	1142.84	1.42865	0.385262	3.70826	0.00020869	0.00239912	13395	2.61995	<0.05	>0.001
TR	CTGGACCATCAGAAGGTTCC	Bdp1_5	59.2106	0.987267	0.266303	3.7073	0.000209477	0.00240628	13393	2.61865	<0.05	>0.001
TR	CTGCGGGCTGTGCACCGGTC	Irf2bp2_1	38.7252	1.3139	0.354431	3.70707	0.000209675	0.00240666	13392	2.61858	<0.05	>0.001
GATA	CGGAGGCGATAGTATTTCAC	Sel1l3_4	96.8091	1.48972	0.401932	3.7064	0.000210223	0.00240771	13389	2.6184	<0.05	>0.001
TR	ACGGCAAACCCTCCGGCACA	Chd9_2	522.231	1.63892	0.442191	3.70636	0.000210257	0.00240771	13390	2.6184	<0.05	>0.001
TR	AGTCCGGAGGCGCTCGCCGG	Tssk6_6	184.193	1.29852	0.350348	3.70636	0.000210258	0.00240771	13391	2.6184	<0.05	>0.001
TR	GGCTTCAAGGAGATGTCTGG	Tanc2_3	3229.97	1.75546	0.473692	3.70591	0.000210629	0.00241008	13388	2.61797	<0.05	>0.001
TR	ACGTCTCGCCAGCTGACATT	Yeats4_2	53.5912	1.02397	0.276388	3.70482	0.000211544	0.00241851	13386	2.61645	<0.05	>0.001
GATA	CGAAGGGGTACTGGAACACC	Prelid2_5	264.508	1.56334	0.421996	3.70463	0.000211696	0.00241851	13387	2.61645	<0.05	>0.001
TR	CTGTGTCGATGCTGGTGCGT	Dyrk1a_1	315.636	1.49288	0.403132	3.70321	0.00021289	0.00242813	13383	2.61473	<0.05	>0.001
TR	GTGAAATTAATATCTTCTGA	Tceb1_4	671.105	1.90254	0.513778	3.70304	0.000213035	0.00242813	13384	2.61473	<0.05	>0.001
TR	CTACCAGATCCTTCGGGAGA	Taf8_4	68.6982	1.26805	0.342472	3.70265	0.000213358	0.00242993	13382	2.61441	<0.05	>0.001
TR	CACCCACGGCGGGCGTCGTG	Skor2_2	47.1345	0.905359	0.244571	3.70182	0.000214059	0.00243602	13381	2.61332	<0.05	>0.001
TR	CTCATGTTGCCGGAGCCGGT	Patz1_3	23.4421	1.20061	0.324365	3.70141	0.000214407	0.00243668	13378	2.6132	<0.05	>0.001
TR	ACAATGGCCGATTCACCCTA	Vav1_1	342.818	1.62584	0.439262	3.7013	0.000214494	0.00243668	13379	2.6132	<0.05	>0.001
TR	ACTCCACCTCGAAAGAAAGC	Ankle2_1	1099.26	1.38233	0.373485	3.70116	0.000214615	0.00243668	13380	2.6132	<0.05	>0.001
TR	CATCGTGAAAGGCAACCGAA	Asb5_4	460.236	1.59168	0.430214	3.69973	0.000215827	0.00244855	13377	2.61109	<0.05	>0.001
TR	AGTGAGAGGAGTGCGCCCTG	Myo5a_5	648.758	1.48319	0.401517	3.69396	0.000220786	0.00250287	13376	2.60156	<0.05	>0.001
TR	AAGCCTTCGCACCCGGGCCT	Sp8_2	74.5953	1.33613	0.361788	3.69314	0.000221506	0.00250909	13375	2.60048	<0.05	>0.001
GATA	TTTCTTAGAAACCTGTCAGC	Adarb1_5	152.295	1.5767	0.427013	3.6924	0.000222149	0.00251443	13374	2.59956	<0.05	>0.001
TR	GCCGCCGCTTTGCAAAGGAC	Tlx2_4	1297.61	1.86184	0.504307	3.69189	0.000222596	0.00251636	13372	2.59923	<0.05	>0.001
GATA	ATCTGGTGAAGGCAGAGTTC	Tgfb2_2	337.731	1.31647	0.356591	3.69181	0.000222663	0.00251636	13373	2.59923	<0.05	>0.001
GATA	ATGCTTGCCTGTCAATTGAT	Pxdn_6	36.8313	0.987008	0.26738	3.69141	0.000223013	0.00251839	13371	2.59888	<0.05	>0.001
GATA	CACCACGTCATCTCGGTCAC	Nkain1_5	57.0827	1.25896	0.341073	3.69119	0.000223212	0.00251869	13370	2.59883	<0.05	>0.001
TR	CACTTAAGATAGTTACCTGA	Ddx21_6	270.261	1.62696	0.440822	3.69074	0.000223599	0.00251918	13368	2.59874	<0.05	>0.001
TR	GAAAAAGAGAACGCCACAAG	Pkp4_1	2863.49	1.395	0.378038	3.69012	0.000224147	0.00252342	13367	2.59801	<0.05	>0.001
TR	CTGCGCATAGGGCGCCTGGC	Cpeb3_2	19.2636	0.938013	0.254231	3.6896	0.000224604	0.00252662	13366	2.59746	<0.05	>0.001
TR	CTTACCGGTTTCCACCCCCG	Zdhhc6_3	26.7941	1.26904	0.34409	3.68811	0.000225922	0.0025387	13364	2.59539	<0.05	>0.001
TR	CTCTGAAGACTATGATATAG	Zfp639_6	88.2219	1.25929	0.341457	3.688	0.000226024	0.0025387	13365	2.59539	<0.05	>0.001
TR	AGCCGCTCTCGGCACAGAGC	Ptges2_1	197.504	1.23705	0.335589	3.68619	0.000227634	0.00255434	13360	2.59272	<0.05	>0.001
TR	CGGTGGCGGCGCCTTCTTCC	Pdcd7_1	28.2453	0.744368	0.201948	3.68594	0.000227862	0.00255434	13361	2.59272	<0.05	>0.001
TR	CCATACTCCAAGCCTCCACT	Ankrd16_6	35.3103	1.11486	0.302527	3.68517	0.000228554	0.00255733	13359	2.59221	<0.05	>0.001
GATA	TAGGGGGCAAGACAATGTCA	Cdc7_1	566.939	1.81786	0.493352	3.6847	0.00022897	0.00256004	13358	2.59175	<0.05	>0.001
TR	GTGCCTGCCAAGCGCAAAAC	Rere_5	109.582	1.15162	0.312573	3.68433	0.000229308	0.00256186	13357	2.59144	<0.05	>0.001
TR	GAGCCCCTCGGGCGGCTTCG	Klf4_3	278.397	1.81029	0.49145	3.68358	0.000229983	0.00256483	13354	2.59094	<0.05	>0.001
TR	GCCAAAATTGTCTCTGAAGG	L3mbtl3_3	256.408	1.05381	0.286094	3.68345	0.000230099	0.00256483	13355	2.59094	<0.05	>0.001
GATA	TGAAGAGCCCCCTTTGCTAG	Yipf7_4	18.1729	0.965814	0.262244	3.68288	0.000230614	0.00256863	13353	2.5903	<0.05	>0.001
GATA	GGGGCACTTACAGAGCAGTG	Plbd1_5	954.793	1.61829	0.43945	3.68253	0.000230934	0.00257024	13352	2.59003	<0.05	>0.001
TR	GAGATAATATTCTCAAGATT	Ppil4_6	382.497	1.90856	0.518393	3.68169	0.000231691	0.00257423	13349	2.58935	<0.05	>0.001
TR	CCTGGGTTTATGGAGGACAG	Zfp326_4	93.0908	1.42514	0.387091	3.68166	0.000231716	0.00257423	13350	2.58935	<0.05	>0.001
GATA	ACCGGGAAGAAGTGGTTGGC	Lgsn_4	125.289	1.65596	0.4498	3.68155	0.00023182	0.00257423	13351	2.58935	<0.05	>0.001
TR	GGCAGTGCAAAAGCTGCAGG	Cbr1_4	3823.15	1.80906	0.491493	3.68075	0.000232553	0.00257829	13346	2.58867	<0.05	>0.001
TR	CGACGGGACCACCTGCCCCT	Megf9_5	33.4569	1.33907	0.363821	3.68057	0.000232712	0.00257829	13347	2.58867	<0.05	>0.001
TR	ACGACAAGGCCTTCGTGTGG	Aamp_6	789.379	1.7513	0.47594	3.67965	0.000233552	0.00258564	13345	2.58743	<0.05	>0.001
TR	CCGGAGCAGCTCTCGGAGAC	Prdm11_1	128.006	1.54696	0.420475	3.67907	0.000234087	0.00258961	13344	2.58676	<0.05	>0.001
TR	GGTGAGGCCAAAATGGATAC	Hcfc1_4	746.389	1.31539	0.357671	3.67765	0.000235391	0.00260012	13342	2.58501	<0.05	>0.001
TR	GTAAGTTCACGCTTTAACCA	Topors_3	462.473	1.39034	0.37845	3.67379	0.000238981	0.0026358	13340	2.57909	<0.05	>0.001
GATA	TGTGTGATGGACCCACCTTC	Spon1_5	129.286	1.70758	0.464867	3.67327	0.000239466	0.00263917	13339	2.57853	<0.05	>0.001
GATA	TGCACGGACCCCAGCTGCTT	Mdfic_3	72.9143	1.36777	0.372524	3.67164	0.000240997	0.00265404	13338	2.57609	<0.05	>0.001
TR	AGGCTACATACCACGTCAGG	Setd1b_4	901.002	1.32	0.359666	3.67006	0.000242493	0.00266851	13337	2.57373	<0.05	>0.001
TR	GCGTCTCAGATTATGAGTCC	Kdm5b_1	516.847	1.53269	0.417766	3.66878	0.000243708	0.00267987	13336	2.57189	<0.05	>0.001
TR	CATGAAAGGCGCCACGAAAC	Prdm2_5	88.7159	1.42355	0.388157	3.66746	0.000244973	0.00269177	13335	2.56996	<0.05	>0.001
TR	AGATGTGATCTACTGGAAGC	Copa_1	716.651	1.69389	0.461917	3.66709	0.000245323	0.0026936	13334	2.56967	<0.05	>0.001
GATA	CAAACTCCCCGTAGCTTATA	Rnft1_4	11.9627	1.35569	0.369803	3.66599	0.000246388	0.00270235	13332	2.56826	<0.05	>0.001
TR	CAGGGCTCTCACAACCATTA	Mef2a_1	17.1953	0.955464	0.260637	3.66588	0.000246489	0.00270235	13333	2.56826	<0.05	>0.001
TR	CACAGACTTCCTTTCTTAAT	Pibf1_6	18.8248	1.46935	0.400845	3.66563	0.000246726	0.00270293	13331	2.56817	<0.05	>0.001
TR	CTTGTGAAAGCTGTCTTACT	Pibf1_5	11.762	1.00295	0.273636	3.66527	0.000247083	0.00270439	13329	2.56793	<0.05	>0.001
TR	CTTTCACGGTAGAATAAGCT	Ostf1_1	45.1253	1.15498	0.315127	3.66511	0.000247228	0.00270439	13330	2.56793	<0.05	>0.001
TR	GCCTGGAAGGTCTTCCGCGG	Zfp335_6	539.337	1.4624	0.399189	3.66343	0.000248862	0.00271937	13327	2.56553	<0.05	>0.001
TR	CTTTCTTCGCAGTGGTCAAG	Zfp871_3	68.4256	1.33451	0.36429	3.66332	0.000248968	0.00271937	13328	2.56553	<0.05	>0.001
TR	CCGGATGCCTGGTCTTTGAT	Ctr9_5	56.6644	1.48604	0.40574	3.66254	0.00024973	0.00272566	13326	2.56453	<0.05	>0.001
TR	CGCCACTGTGCATCATTTCA	Zfp799_2	25.2216	1.15411	0.315143	3.66218	0.000250081	0.00272746	13325	2.56424	<0.05	>0.001
TR	ATCCAGGAGGGGGCCCGCCT	Glyr1_5	37.2344	0.99548	0.271898	3.66123	0.000251009	0.00273423	13322	2.56316	<0.05	>0.001
TR	GGGGAAAGTGCTCAATCTTG	Nfib_4	1430.88	1.67514	0.457568	3.66097	0.00025126	0.00273423	13323	2.56316	<0.05	>0.001
TR	TACAGATACGGAGTGTCCCG	Jak2_1	1536.36	1.47031	0.401617	3.66097	0.000251261	0.00273423	13324	2.56316	<0.05	>0.001
TR	ATGGCCCGGATGGCCGTGCC	Trp73_5	31.8196	0.996208	0.272188	3.66	0.000252214	0.00274257	13321	2.56184	<0.05	>0.001
TR	ACAGCTGCAGTGTAATGCCC	Smyd4_5	1715.78	1.76665	0.482778	3.65935	0.000252852	0.00274747	13320	2.56107	<0.05	>0.001
TR	CAACTCCGCACCCGAGCCCT	Ppargc1b_4	27.712	0.968426	0.264866	3.65629	0.000255889	0.00277842	13319	2.5562	<0.05	>0.001
TR	CGCTTCTTCTTGCGGCCCCG	Zfp384_3	46.0211	0.911932	0.249467	3.65552	0.000256666	0.00278479	13318	2.55521	<0.05	>0.001
TR	GGTCCGAGTTCTTGGCGCGG	Jun_3	580.35	1.51248	0.413834	3.6548	0.000257384	0.00278923	13313	2.55452	<0.05	>0.001
TR	TTCAAAGTAATCCTTCAGAC	Rnf14_5	284.424	1.68657	0.461484	3.65467	0.000257516	0.00278923	13314	2.55452	<0.05	>0.001
TR	TGGGAATACGGTCTTCGAAC	Tceal1_3	1036.57	1.29085	0.35322	3.65453	0.000257652	0.00278923	13315	2.55452	<0.05	>0.001
TR	GAGTCAATCCGATACGCCCC	Nat10_6	2063.78	1.34424	0.367851	3.65431	0.000257874	0.00278923	13316	2.55452	<0.05	>0.001
TR	CCGATTATGGATTGGCAACC	Rbm18_2	46.3723	1.45197	0.397346	3.65416	0.000258026	0.00278923	13317	2.55452	<0.05	>0.001
TR	CCGCCAGTGGCTGAGGCCCG	Zscan18_4	85.6024	1.19568	0.327421	3.65181	0.000260395	0.00281276	13312	2.55087	<0.05	>0.001
GATA	GCAAAAAACTGAAGAAGCAA	Frmd4a_5	543.359	1.45548	0.398596	3.6515	0.000260709	0.00281409	13311	2.55066	<0.05	>0.001
GATA	GCCGACTGCCGTTCTTTGCT	Fam134b_2	91.912	1.40025	0.383555	3.65071	0.000261517	0.00281942	13309	2.54984	<0.05	>0.001
TR	CACCACCTGCCGCCGGTTGC	Grhpr_1	42.014	0.868697	0.237957	3.65064	0.000261587	0.00281942	13310	2.54984	<0.05	>0.001
TR	GCACAAAATCTTGGGCACGG	Gcg_3	1706.43	1.85017	0.50684	3.65041	0.000261819	0.00281984	13308	2.54978	<0.05	>0.001
TR	GCTATGCAGCTGATATCTTC	Sec31a_4	42.8241	0.794084	0.217555	3.65003	0.000262207	0.00282194	13307	2.54945	<0.05	>0.001
TR	GTTAAAGGAAATCAGGCGCA	Ncoa7_5	1270.89	1.78551	0.489213	3.64976	0.00026249	0.00282293	13306	2.5493	<0.05	>0.001
TR	CTTCAGACTCAGTGATGCGA	Lmna_5	355.632	1.51881	0.416206	3.64918	0.000263083	0.00282723	13305	2.54864	<0.05	>0.001
GATA	GGTTCAAGTGTCGCCGAGCG	Ndufs6_5	2080.21	1.71509	0.470031	3.6489	0.000263371	0.00282825	13304	2.54848	<0.05	>0.001
TR	GAGCGGCAACCGGCGCTGGG	Prrx1_1	1086.2	1.43142	0.392335	3.64847	0.000263811	0.0028309	13303	2.54808	<0.05	>0.001
TR	GTCCTCCGTGGGGCCGCTCG	Hopx_3	26.3866	0.890393	0.244139	3.64707	0.000265249	0.00284425	13302	2.54603	<0.05	>0.001
TR	CAGCTCCATCTGGGCTGGTT	Nr2c2_4	23.1573	0.934868	0.256385	3.64635	0.000265991	0.00285012	13301	2.54514	<0.05	>0.001
TR	TGGCGGCTGAGGACCGGCCG	Ckap4_2	228.884	1.51294	0.414956	3.64602	0.000266329	0.00285049	13298	2.54508	<0.05	>0.001
GATA	TCCCCGCTTGACAGGATAAC	Slc16a12_4	144.878	1.53389	0.420807	3.64511	0.000267274	0.00285553	13297	2.54431	<0.05	>0.001
GATA	CTGCGAAACAGGGCCTCAGC	Ckap2_3	91.2729	1.56881	0.430633	3.64303	0.000269447	0.00287662	13289	2.54112	<0.05	>0.001
TR	CATTTCAGCCAGCCAAGCCA	Mapk10_6	272.574	1.51747	0.416579	3.64269	0.000269805	0.00287662	13290	2.54112	<0.05	>0.001
TR	ACATAGGACACCCCGCTGTC	Irf9_4	87.5632	1.20762	0.331542	3.64245	0.000270054	0.00287662	13291	2.54112	<0.05	>0.001
TR	TTCTGCAACGATTGCCGGGC	Whsc1_2	125.408	1.60565	0.440822	3.64239	0.000270114	0.00287662	13292	2.54112	<0.05	>0.001
TR	CGGCCGCAGGTTGTGATATC	Caskin2_4	20.6885	1.12677	0.30937	3.64212	0.000270398	0.00287662	13293	2.54112	<0.05	>0.001
TR	GGATGAACAGCAGCAAATAC	Cenpk_4	941.455	1.8817	0.516673	3.64196	0.000270571	0.00287662	13294	2.54112	<0.05	>0.001
GATA	CTGTGCCCAGAAACAGAACG	Sema3c_1	312.403	1.24428	0.341667	3.64181	0.000270728	0.00287662	13295	2.54112	<0.05	>0.001
TR	TATGCTACCAGGCAGCTATA	Cnot6l_3	38.0579	1.10932	0.304615	3.64173	0.000270817	0.00287662	13296	2.54112	<0.05	>0.001
GATA	GCTCTGCATCTTTGGGATCG	Abcc8_3	571.777	1.27549	0.350261	3.64154	0.000271016	0.00287665	13288	2.54111	<0.05	>0.001
TR	CGGGCTCGGTGTTGGGTTTC	Nfat5_1	26.3529	0.909789	0.249874	3.64099	0.000271596	0.00288072	13287	2.5405	<0.05	>0.001
TR	CTGAGGGTAGCGCCTCCGCA	Atad2b_4	332.921	1.35071	0.370998	3.64075	0.000271845	0.00288128	13286	2.54041	<0.05	>0.001
TR	CCTCAGTGCACTCTCTGTAT	Tob1_5	45.9091	1.31371	0.36099	3.63919	0.000273493	0.00289457	13284	2.53842	<0.05	>0.001
GATA	GCTGTCGCAGCGGAGAGTCC	Itga9_2	474.043	1.39014	0.382026	3.63885	0.000273859	0.00289635	13283	2.53815	<0.05	>0.001
GATA	GCACAAAGTGGTACTCTCCA	Gm14420_2	1789.04	1.63432	0.449327	3.63725	0.000275563	0.00291216	13281	2.53579	<0.05	>0.001
TR	CTGGCTCGGGGCTTGGTTGA	Pou6f1_2	34.3634	0.899201	0.247232	3.63708	0.000275751	0.00291216	13282	2.53579	<0.05	>0.001
TR	TATGCGACGTGTCCCAGAGA	Tlx2_2	1370.29	1.74141	0.478846	3.63668	0.000276177	0.00291456	13280	2.53543	<0.05	>0.001
GATA	CTGGTTCCGTGTACCTGGCC	Vkorc1_6	13.4773	1.01672	0.279614	3.63616	0.000276731	0.0029169	13278	2.53508	<0.05	>0.001
TR	GCTTATTCCTGGCGGCAATT	Zmym6_6	28.1099	1.70443	0.468753	3.6361	0.000276797	0.0029169	13279	2.53508	<0.05	>0.001
TR	AAAACAACTCACGTTACACC	Mier1_6	85.2706	1.11284	0.306073	3.63587	0.000277049	0.00291746	13277	2.53499	<0.05	>0.001
TR	TCTGGGGAGGCTCGGATGCA	Tox_3	72.6598	1.41528	0.389293	3.63551	0.000277427	0.00291936	13276	2.53471	<0.05	>0.001
TR	CTTGGACCTGCAGATCGCCC	Id2_3	127.48	1.30883	0.360279	3.63282	0.000280336	0.00294785	13275	2.53049	<0.05	>0.001
TR	CTCCCGCCTGTACATCTTAC	Hspg2_2	10.868	0.954996	0.262958	3.63174	0.000281512	0.00295809	13274	2.52899	<0.05	>0.001
GATA	ACCGTGCACACACGCGAGGC	Ntsr2_1	296.449	1.44028	0.396644	3.63118	0.000282132	0.00296248	13273	2.52834	<0.05	>0.001
TR	AGGCACCAAGAAGGCAACCT	Foxf2_4	385.934	1.81918	0.501285	3.62903	0.000284486	0.00298506	13272	2.52505	<0.05	>0.001
TR	GCTAGGGCTTGAGTCACCGA	Acbd6_1	1203.07	1.09146	0.30078	3.62876	0.000284788	0.0029861	13271	2.5249	<0.05	>0.001
GATA	AAGGATGTGCTAGATCAGGC	Ugcg_3	1138.86	1.83024	0.50455	3.62748	0.000286204	0.00299667	13269	2.52336	<0.05	>0.001
TR	TTCAGAAAGGAGGGCTACAG	Ppp1r12c_2	659.767	1.50095	0.413885	3.62649	0.000287299	0.00300599	13268	2.52201	<0.05	>0.001
TR	CCTGCCGCATTCTTACCTTA	Rere_2	17.0333	1.074	0.296193	3.62603	0.000287812	0.0030092	13267	2.52155	<0.05	>0.001
TR	CTATTCGGTGTACGTGTACA	Hist1h2bb_6	50.4792	1.23728	0.34134	3.62477	0.000289223	0.0030218	13266	2.51973	<0.05	>0.001
TR	GGGTGGCGGAAGCGCATGTA	Eid2_2	282.155	1.72867	0.477263	3.62206	0.000292271	0.00304497	13260	2.51642	<0.05	>0.001
GATA	AAAACCGTTGGCGCCTGACA	Kcnj12_1	239.115	1.59771	0.441116	3.62198	0.000292361	0.00304497	13261	2.51642	<0.05	>0.001
TR	CTCTCCCTCCGCCGACGGGG	Hexim1_6	32.2793	0.900749	0.248703	3.62179	0.000292568	0.00304497	13262	2.51642	<0.05	>0.001
TR	CCCGGAGCCCCTTGGAGAAG	Egfem1_6	207.141	1.63498	0.451439	3.6217	0.000292678	0.00304497	13263	2.51642	<0.05	>0.001
GATA	CTTGCAGAGTAATTCCCTCT	Tle1_5	26.618	0.898377	0.248055	3.62169	0.000292685	0.00304497	13264	2.51642	<0.05	>0.001
TR	CTCCACTGGGCATGTGACCG	Acbd6_3	60.5335	1.0565	0.291748	3.62128	0.000293144	0.00304757	13259	2.51605	<0.05	>0.001
TR	TGGCTATAAAACTTTCCGAT	Atoh8_3	1903.94	1.65921	0.4583	3.62035	0.000294206	0.00305429	13257	2.51509	<0.05	>0.001
GATA	TGGTCTAAGTTGTTCGTCAG	Heatr1_6	2010.95	1.56211	0.431517	3.62006	0.000294539	0.00305558	13256	2.51491	<0.05	>0.001
TR	GGTCAGCAAATTCTGAGAGC	Ulk1_3	636.982	1.42419	0.393599	3.61839	0.000296444	0.00307317	13255	2.51241	<0.05	>0.001
TR	AAGAACGCCCGGGCTGTCTG	Blzf1_2	613.619	1.68044	0.464545	3.61739	0.000297594	0.00308291	13254	2.51104	<0.05	>0.001
TR	CCTCCCACAGGGAATTATGC	Rab8b_1	10.3708	0.913544	0.25257	3.61699	0.000298048	0.00308406	13252	2.51088	<0.05	>0.001
GATA	CGTTTGTTGGCGGATCTAGG	AW551984_3	62.2162	1.07105	0.296122	3.61692	0.000298125	0.00308406	13253	2.51088	<0.05	>0.001
TR	CCTTTATACTGATTCTGACT	Rbm15_4	29.0822	1.26646	0.35022	3.61619	0.000298974	0.00308889	13249	2.5102	<0.05	>0.001
GATA	AGTGCAGGGTGGACTCTTTC	Ubc_4	19.4167	1.12315	0.310593	3.61613	0.000299039	0.00308889	13250	2.5102	<0.05	>0.001
TR	CTAAAGATAGACTGGTGTCT	Cdkl4_2	22.0182	1.20067	0.332048	3.61597	0.000299224	0.00308889	13251	2.5102	<0.05	>0.001
GATA	GAAGAAAATCGCTCTTCGAG	Nuf2_2	15.1488	0.939614	0.259927	3.61492	0.000300441	0.00309924	13246	2.50875	<0.05	>0.001
TR	TGCACCAGCTCCCGCAGGCT	Zfp629_1	342.884	1.71061	0.473242	3.61467	0.000300729	0.00309924	13247	2.50875	<0.05	>0.001
TR	GCAGTGGAAGTAGTGGTAAC	Rnf25_2	1069.79	1.66091	0.459506	3.61456	0.00030086	0.00309924	13248	2.50875	<0.05	>0.001
TR	CGGCTGTCTTGACGCTATGG	Ercc6_3	226.9	1.71716	0.475139	3.61401	0.0003015	0.00310219	13244	2.50833	<0.05	>0.001
TR	CCTCGAAGGCCCTGTTGCTT	Taf1_3	16.8261	0.9634	0.266621	3.61337	0.000302245	0.00310601	13240	2.5078	<0.05	>0.001
TR	TGCTACATGTCGCAGCAAGC	Sp2_2	466.53	1.30381	0.360867	3.61298	0.000302695	0.00310601	13241	2.5078	<0.05	>0.001
TR	CGCTGTTGTAGATTGGTTCA	Sf1_3	42.3811	1.02437	0.283531	3.6129	0.000302787	0.00310601	13242	2.5078	<0.05	>0.001
TR	TGTACAGTGGTAGAGCGTGC	Zfp672_1	941.25	1.48735	0.411745	3.61232	0.000303473	0.00311087	13239	2.50712	<0.05	>0.001
TR	TCCGAGACTCTCGTCCTCTT	Ppp1r12a_1	15.9798	0.847481	0.234622	3.61212	0.000303706	0.00311108	13238	2.50709	<0.05	>0.001
TR	TCCACGGTGCCGAGCTGCCT	Chaf1a_4	25.3031	0.830047	0.229876	3.61085	0.000305191	0.00312314	13235	2.50541	<0.05	>0.001
TR	CCCGCCGCAGACTCACCAGG	Pspc1_2	95.2406	1.61697	0.44784	3.61061	0.00030548	0.00312314	13236	2.50541	<0.05	>0.001
TR	AGCACATCCCACCAGCTCGG	Brpf1_1	869.608	1.38891	0.384679	3.61057	0.000305523	0.00312314	13237	2.50541	<0.05	>0.001
TR	CGCTGGGCTTTGCAAGTCGC	Myo18b_1	81.5126	1.59778	0.442567	3.61025	0.000305902	0.00312388	13233	2.50531	<0.05	>0.001
TR	CTTCTGATTACAGGTCGGTT	Ubp1_1	18.3129	1.01712	0.28174	3.61015	0.000306021	0.00312388	13234	2.50531	<0.05	>0.001
TR	TGGTTCGTGAATTTGGTTAC	Mbd2_4	344.987	1.75773	0.486949	3.60968	0.000306574	0.00312736	13232	2.50482	<0.05	>0.001
TR	TCCCAGGTGATCATCATTGC	Zfp653_1	706.087	1.33383	0.369654	3.60832	0.000308182	0.003141	13230	2.50293	<0.05	>0.001
TR	GATCCAGCAACTGCTAATAG	Eed_4	2830.21	1.91597	0.531005	3.60819	0.00030834	0.003141	13231	2.50293	<0.05	>0.001
TR	CCACGCTGACTCTGCATCTG	Nap1l4_3	87.7769	1.38099	0.382774	3.60784	0.000308759	0.00314308	13229	2.50264	<0.05	>0.001
TR	GCAAACCCAGTCCCCATTCT	Taf15_5	14.704	0.835624	0.231745	3.60578	0.000311215	0.00316588	13228	2.4995	<0.05	>0.001
GATA	CTCTCTTTCCCTTAGCCCGT	Rbpms_1	31.2361	1.4061	0.38998	3.60556	0.000311477	0.00316636	13227	2.49944	<0.05	>0.001
TR	CTGATGTTCTCTCAGCCGCT	Golim4_6	33.2303	1.22825	0.340723	3.60482	0.000312367	0.00317321	13226	2.4985	<0.05	>0.001
TR	GGGAGAACACTGTTGTTTGG	Prkd1_2	2248.65	1.67044	0.463484	3.6041	0.000313232	0.00317856	13224	2.49777	<0.05	>0.001
TR	CAGCTTCACGCACCCCCTTC	Tbl2_1	23.3454	0.786024	0.218096	3.60402	0.000313327	0.00317856	13225	2.49777	<0.05	>0.001
TR	ACCCAAAGACCTGCTGCAAG	Fbxw7_1	1389.88	1.59057	0.44143	3.60322	0.0003143	0.00318441	13221	2.49697	<0.05	>0.001
TR	GATCTGTGACTGGCGGTGCC	Polr3f_2	260.668	1.54682	0.429309	3.60304	0.000314522	0.00318441	13222	2.49697	<0.05	>0.001
TR	GTCTGGGGGGCGGGAGTCCT	Setdb1_4	29.6614	0.946999	0.262836	3.60301	0.000314555	0.00318441	13223	2.49697	<0.05	>0.001
TR	TCTCAATTACAGTCGAATAA	Ktn1_6	312.551	1.49079	0.4138	3.60267	0.000314968	0.00318639	13220	2.4967	<0.05	>0.001
TR	TTCCGGTGGACCTCATCTAT	Polr1e_2	34.3671	1.14826	0.318806	3.60175	0.000316079	0.00319542	13219	2.49547	<0.05	>0.001
GATA	CTTCTCCTGAGCCTCGGGCG	Cox17_2	35.4419	1.23981	0.34434	3.60055	0.000317549	0.00320807	13218	2.49376	<0.05	>0.001
TR	GTCAGATTTGACCCTTGGGA	Klf10_3	131.859	1.17285	0.325779	3.60015	0.000318035	0.00321077	13217	2.49339	<0.05	>0.001
GATA	CTCAAGGGAGGACTCGGCGC	Ppp1r14c_3	76.5389	1.4416	0.40048	3.59967	0.000318624	0.00321451	13216	2.49289	<0.05	>0.001
TR	GTTAGCTTCCAGCGGGCGGG	Brpf3_1	56.2252	1.16611	0.324276	3.59603	0.000323105	0.00325621	13214	2.48729	<0.05	>0.001
TR	CCCATGCCAGATTTACCATC	Mbtd1_5	20.7761	1.20854	0.336083	3.59596	0.000323202	0.00325621	13215	2.48729	<0.05	>0.001
TR	TGCTGCTACCGACAGGGAGA	Purg_6	247.698	1.70701	0.474776	3.59539	0.000323903	0.00326104	13213	2.48664	<0.05	>0.001
TR	GAACATCTCAGACTGCTCCC	Fignl1_3	3587.4	1.65477	0.460297	3.595	0.000324395	0.00326375	13212	2.48628	<0.05	>0.001
TR	TCAACACAAGGGCAGCAAAC	Hax1_5	292.433	1.4333	0.398788	3.59415	0.000325458	0.0032722	13211	2.48516	<0.05	>0.001
TR	AATTCCTCTCAGGTAACCGC	Cdkn2aip_5	785.994	1.59397	0.443531	3.59381	0.000325873	0.00327413	13210	2.4849	<0.05	>0.001
TR	AGCGTTCTTGGGATTGCCGT	Nr1d2_1	1353.66	1.78472	0.49674	3.59287	0.000327057	0.00328377	13209	2.48363	<0.05	>0.001
GATA	CATTCCGATGCACATCGCTT	Adprhl1_2	107.813	1.53407	0.427186	3.5911	0.000329286	0.00330389	13208	2.48097	<0.05	>0.001
TR	TCATCCCCATGGCGACGCCC	Ankra2_3	90.0751	1.36439	0.380066	3.58989	0.000330818	0.00331498	13206	2.47952	<0.05	>0.001
GATA	CTTAGGTGCAGCACAGTGCC	Exog_2	37.0683	1.15827	0.32265	3.58987	0.000330842	0.00331498	13207	2.47952	<0.05	>0.001
TR	TCCATGGAAAATACCAGGCT	Phf20_1	391.842	1.61564	0.450246	3.58834	0.000332792	0.00333224	13205	2.47726	<0.05	>0.001
TR	CCCAGATGGTAAATCTGGCA	Mbtd1_3	47.0047	1.53222	0.427065	3.58779	0.00033349	0.00333695	13204	2.47665	<0.05	>0.001
TR	CTTCACCAGCATCCATGGAA	Gm7168_6	59.8945	1.21022	0.337343	3.58749	0.000333873	0.0033385	13203	2.47645	<0.05	>0.001
GATA	CCCGAGCAAATGGCACCCTC	Col18a1_5	34.5296	0.962308	0.268293	3.58678	0.000334788	0.00334538	13202	2.47556	<0.05	>0.001
TR	AGCGCTTTCAGGTCCTCTTT	E2f8_2	18.9932	1.16977	0.326155	3.58655	0.000335086	0.00334549	13200	2.47554	<0.05	>0.001
TR	GGCTGATGTATCATCAATCC	Parn_2	1383.74	1.93391	0.539233	3.58641	0.000335256	0.00334549	13201	2.47554	<0.05	>0.001
TR	GCAGCGCGATCATGGGCGGG	Yy1_1	58.4941	1.33145	0.371284	3.58607	0.000335699	0.00334643	13196	2.47542	<0.05	>0.001
TR	CCGGCGGCGTGCGGTCTCCA	Foxo3_5	102.309	1.29911	0.362306	3.58568	0.0003362	0.00334643	13197	2.47542	<0.05	>0.001
GATA	TCCGACTGGGAGGACGAATC	Slc1a2_4	42.4709	1.29596	0.361682	3.58316	0.000339463	0.00337599	13195	2.4716	<0.05	>0.001
TR	GGACTGCGGCCTGGCGTTGC	Tspyl5_2	242.508	1.40052	0.390973	3.58214	0.000340794	0.00338592	13193	2.47032	<0.05	>0.001
TR	TCTTGCCTGCTAGATCGTAC	Atad2_3	102.095	1.65144	0.461032	3.58204	0.000340924	0.00338592	13194	2.47032	<0.05	>0.001
TR	CCCACGTGCGCGAAGAAGCG	Dlk1_6	158.533	1.62593	0.454062	3.58085	0.000342477	0.00339786	13191	2.46879	<0.05	>0.001
TR	ACCTCCTTCGAGAGCAAAGC	Pbx1_1	273.542	1.62637	0.454197	3.58077	0.000342589	0.00339786	13192	2.46879	<0.05	>0.001
TR	TATTAACAGGTAACGGTTAA	Bach1_5	577.584	2.0498	0.572499	3.58044	0.000343022	0.00339899	13189	2.46865	<0.05	>0.001
TR	CGATGGAGCGGCCGGCGTGC	Slit3_2	139.206	1.47565	0.412155	3.58033	0.000343166	0.00339899	13190	2.46865	<0.05	>0.001
TR	CGGGAGCTGTTCCTGCTGTT	Hn1_4	23.6202	0.888894	0.2483	3.57992	0.000343704	0.00339988	13187	2.46854	<0.05	>0.001
TR	ATTAGGTTCTTTAGTAATCG	Trim24_3	242.244	1.8185	0.507974	3.57991	0.000343719	0.00339988	13188	2.46854	<0.05	>0.001
GATA	CTTCGGCTCTTGGCTATGGA	Cdh3_1	69.3866	1.46572	0.409485	3.57942	0.000344353	0.00340385	13186	2.46803	<0.05	>0.001
GATA	AGGCACAGGCTTGTATTGTG	Tmod1_2	1649.7	1.77936	0.497164	3.57901	0.000344896	0.00340692	13185	2.46764	<0.05	>0.001
TR	GACATCAACGCCCAAACGAA	Ankrd49_5	2764.38	1.44861	0.404924	3.57747	0.00034693	0.00342471	13184	2.46538	<0.05	>0.001
TR	CCTTAATGACGATGGCACTT	Ell_3	37.3403	1.00325	0.280487	3.57682	0.0003478	0.00343099	13183	2.46458	<0.05	>0.001
TR	CGTCACCGCGAAGAGCGAGG	Hnrnpu_2	25.6814	0.906922	0.253634	3.57571	0.000349273	0.00344107	13181	2.46331	<0.05	>0.001
GATA	AGTAAGTCGCGCCACGCTCC	Ntsr2_2	229.164	1.41508	0.39575	3.5757	0.000349291	0.00344107	13182	2.46331	<0.05	>0.001
TR	AATCTAAGAACCACATTCGG	E2f6_5	1028.15	1.683	0.470828	3.57456	0.00035082	0.00345381	13180	2.4617	<0.05	>0.001
TR	TGGTCACCAAGGCCCGGCAT	Map2k2_6	675.454	1.76196	0.492962	3.57423	0.000351264	0.00345586	13179	2.46144	<0.05	>0.001
GATA	TGGCAGTGAACTCTCCACAG	Areg_1	1171.7	1.35515	0.379213	3.57359	0.000352121	0.00345992	13176	2.46093	<0.05	>0.001
GATA	GCTGGGGTCCGTGCACCCCG	Mdfic_4	307.839	1.18685	0.332136	3.5734	0.000352373	0.00345992	13177	2.46093	<0.05	>0.001
TR	CTAAGGTGCACTCGGTCGCC	Thoc3_2	32.3155	1.32695	0.37134	3.57339	0.000352384	0.00345992	13178	2.46093	<0.05	>0.001
GATA	GCGGCGACCTAAGAAGCCCG	Scn5a_4	1924.68	1.79146	0.501442	3.57261	0.00035344	0.00346796	13175	2.45993	<0.05	>0.001
GATA	AGCCCAGCTCCCATTGCATG	Cacna1c_4	1735.73	1.8752	0.525041	3.57153	0.000354902	0.00347766	13173	2.45871	<0.05	>0.001
GATA	CCGCTTTCTTCATGGAGTAA	Gadl1_1	30.908	1.32255	0.370351	3.57108	0.000355506	0.00348126	13172	2.45826	<0.05	>0.001
GATA	CCGAATGGGTGAAATTCTGC	Atp1a1_3	28.4628	1.25508	0.351594	3.56968	0.000357414	0.00349527	13170	2.45652	<0.05	>0.001
TR	GTTGGGGGCCCCGCCTGGCT	Snrnp40_6	39.2847	0.905565	0.253728	3.56903	0.000358299	0.00350159	13169	2.45573	<0.05	>0.001
TR	GAATGTTGAAATTACCTGGT	Bdp1_1	615.602	1.55473	0.435701	3.56833	0.000359264	0.00350868	13168	2.45486	<0.05	>0.001
GATA	GCTGCGGCCAGGGGTGACCG	Lix1l_1	1358.02	1.45122	0.406776	3.56761	0.000360253	0.00351451	13166	2.45414	<0.05	>0.001
GATA	GCACAGCCCCTTAAGCAGGT	Myh7_6	2263.69	1.42691	0.399969	3.56755	0.00036034	0.00351451	13167	2.45414	<0.05	>0.001
GATA	TCATCAAAAGTGTCAACTGA	Yipf7_1	681.996	1.55344	0.435565	3.56649	0.000361798	0.00352513	13164	2.45282	<0.05	>0.001
TR	TACCCGCATGCTGGAACTGA	Ncoa4_3	1266.6	1.79353	0.502895	3.56641	0.00036191	0.00352513	13165	2.45282	<0.05	>0.001
TR	TGAAGTCCCCCAGCCGATGG	Phf12_6	441.542	1.61759	0.453613	3.56601	0.000362463	0.00352818	13163	2.45245	<0.05	>0.001
TR	GCCTCCTGACACCAGTAGGG	Cstf2_2	450.445	1.52656	0.428113	3.56577	0.000362785	0.00352897	13162	2.45235	<0.05	>0.001
GATA	CCTTCATCCAGTTATGAGGT	Stim2_5	149.984	1.15777	0.324771	3.56488	0.000364025	0.00353635	13160	2.45145	<0.05	>0.001
GATA	ACAGCTGCAGTGGCCCTGAG	Cbfa2t3_6	489.18	1.27835	0.358765	3.5632	0.000366355	0.00355662	13159	2.44896	<0.05	>0.001
TR	CCTCAGGCTTCCTCACCTAC	Myh14_3	22.5953	1.46915	0.412417	3.56229	0.000367637	0.00356671	13158	2.44773	<0.05	>0.001
TR	AATAATAACGTCTCCTTTGC	Zfp943_4	99.4448	1.58669	0.445468	3.56185	0.000368257	0.00356808	13156	2.44756	<0.05	>0.001
TR	CCAAAGATGACTTCCCTCTT	Hdac4_4	33.2748	1.27106	0.356855	3.56184	0.000368265	0.00356808	13157	2.44756	<0.05	>0.001
TR	CCATAACATACGGGTAATCT	Brd7_6	18.2577	0.979621	0.275078	3.56125	0.000369093	0.00357374	13155	2.44688	<0.05	>0.001
TR	CGGGGGCAGCGTGAGATGTT	Adam19_2	35.3438	0.896657	0.251862	3.56011	0.000370699	0.00358498	13153	2.44551	<0.05	>0.001
GATA	TGGAGTCCGCCTGGTCTTCC	Timm8a2_5	24.8362	1.06881	0.300221	3.56008	0.000370742	0.00358498	13154	2.44551	<0.05	>0.001
TR	TCGATGGCCTGGTTGTCTCG	Wnk4_2	354.551	1.54514	0.434088	3.5595	0.000371565	0.00359057	13152	2.44484	<0.05	>0.001
GATA	ATGTACGGCACGAGGAAGGA	Ube4b_5	677.555	1.62558	0.456956	3.5574	0.000374539	0.00361693	13151	2.44166	<0.05	>0.001
GATA	GCCACTAACATCTCCGAGCC	Nckap5_1	29.377	0.943676	0.265299	3.55703	0.000375067	0.0036176	13147	2.44158	<0.05	>0.001
TR	AGGAAGTGTCCAGTCGTCTC	Msrb2_1	179.323	1.45413	0.408812	3.55696	0.000375164	0.0036176	13148	2.44158	<0.05	>0.001
GATA	TGGGAGAGAACAATAGGATC	Xrcc4_5	1627.32	1.76539	0.496361	3.55666	0.000375595	0.0036176	13149	2.44158	<0.05	>0.001
TR	TTATCGTCATGGACAGATCA	Ino80_1	445.805	1.59984	0.449857	3.55634	0.000376063	0.00361927	13140	2.44138	<0.05	>0.001
TR	TGCCAAACCTGAGGGCTGTG	Pcbd1_3	169.415	1.3247	0.372546	3.55579	0.000376838	0.00361927	13141	2.44138	<0.05	>0.001
TR	CACGACCAGCTGGTCCTCAC	Tssc1_4	24.8686	0.860399	0.241984	3.5556	0.00037712	0.00361927	13142	2.44138	<0.05	>0.001
TR	CCAAGACAGCGCTGGTGGAC	Myocd_2	40.9116	1.06457	0.299407	3.5556	0.000377121	0.00361927	13143	2.44138	<0.05	>0.001
TR	AGGCGTCACCTGTTCCATCT	Ofd1_3	189.12	1.64269	0.46203	3.55537	0.000377442	0.00361927	13144	2.44138	<0.05	>0.001
TR	TTTGGGGTCTCAGGCTTGGC	Myo18a_5	88.7888	1.53325	0.431253	3.55534	0.000377496	0.00361927	13145	2.44138	<0.05	>0.001
GATA	CATCCGGTATCCTTCCTCCG	Gria1_3	42.209	1.46307	0.411577	3.55479	0.000378281	0.00362209	13137	2.44104	<0.05	>0.001
TR	GGAAACTCCTCCCATTGCAC	Csrp3_1	355.741	1.77699	0.499906	3.55465	0.000378477	0.00362209	13138	2.44104	<0.05	>0.001
TR	GCGCGGCTCGGTGGTTTGAA	Ptf1a_6	119.638	1.23021	0.346089	3.55462	0.00037853	0.00362209	13139	2.44104	<0.05	>0.001
TR	CTGCAGGCCTGGTAGCGGTA	Preb_2	37.8253	1.09212	0.307409	3.55267	0.000381346	0.00364428	13135	2.43839	<0.05	>0.001
TR	CAAGCCTCCCAATAGCAAGA	Casz1_2	289.291	1.27817	0.359838	3.55207	0.000382214	0.00365019	13134	2.43768	<0.05	>0.001
TR	CAGCTTGGTCGGGGGCCAGC	Zfp787_3	37.9206	1.38826	0.39098	3.55072	0.000384182	0.0036666	13133	2.43574	<0.05	>0.001
GATA	GAGGCAGACCGCTGACAAAT	Rbpms_4	181.502	1.61229	0.454135	3.55024	0.000384875	0.00367083	13132	2.43524	<0.05	>0.001
TR	GCAGCAGCTGCACTCATCTG	Tle4_1	1792.93	1.79239	0.504943	3.54968	0.000385693	0.00367624	13131	2.4346	<0.05	>0.001
TR	GAGTGCAGGCGAGTCGAAAA	Gfi1_4	1188.9	1.20061	0.338283	3.54914	0.000386492	0.00368095	13127	2.43404	<0.05	>0.001
TR	TAGCAAGGGGGGTTTGAATT	Polr2g_5	23.6442	0.767471	0.216265	3.54875	0.000387059	0.00368095	13128	2.43404	<0.05	>0.001
TR	TTGTACCTGTGTGATGGAGA	Rfwd2_2	1136.09	1.62438	0.457739	3.54872	0.000387114	0.00368095	13129	2.43404	<0.05	>0.001
TR	AAGGCAAAACCGAAGAAGTT	Ash1l_2	434.022	1.40631	0.396293	3.54866	0.000387191	0.00368095	13130	2.43404	<0.05	>0.001
TR	CAACCGGGGCTTCGGCGACG	Zic1_3	24.2424	0.949829	0.267693	3.54821	0.000387861	0.00368493	13126	2.43357	<0.05	>0.001
TR	CTATCGTCGCCGCTTCAACC	Rcor2_1	25.8036	0.965132	0.272053	3.5476	0.000388764	0.00368969	13124	2.43301	<0.05	>0.001
TR	GAATTTCGGTGGCGGCAACA	Creld2_2	1372.62	1.76718	0.498143	3.54753	0.000388865	0.00368969	13125	2.43301	<0.05	>0.001
TR	TGAACAAAATTCTGTTACCC	Suz12_5	67.242	1.25322	0.353306	3.54713	0.000389455	0.0036929	13123	2.43263	<0.05	>0.001
TR	CTACACTCACAATTTCTCTT	Golga1_5	19.9184	0.969867	0.273481	3.54637	0.000390577	0.00370114	13122	2.43166	<0.05	>0.001
TR	TGTCGAGTGTGTGGATCTCT	Dnmt3a_5	159.026	1.38078	0.389591	3.54417	0.000393848	0.00372974	13121	2.42832	<0.05	>0.001
GATA	AAGTGGGTCCACCCCCATTC	Plekha6_4	19.2873	0.982292	0.277185	3.54381	0.000394391	0.00373247	13120	2.428	<0.05	>0.001
TR	CCACCTCCCCGGGGACCACC	Mapk3_4	33.6172	0.867946	0.244992	3.54275	0.000395976	0.00374505	13119	2.42654	<0.05	>0.001
GATA	CTTGTCCATGGATGCTTCAT	Myzap_2	23.2451	0.911408	0.257296	3.54225	0.000396735	0.00374739	13117	2.42627	<0.05	>0.001
TR	GGTCGATTTGCCTTGTGTTA	Taf7_3	308.286	1.49822	0.423096	3.54108	0.000398492	0.00376157	13116	2.42463	<0.05	>0.001
TR	GCCCCCATACCGCGTCCGTG	Strn_6	283.396	1.39822	0.394897	3.54071	0.000399046	0.00376438	13115	2.42431	<0.05	>0.001
TR	CAGACCTCCCCGGCCATGGC	Dlx6_2	121.346	1.14582	0.323647	3.54034	0.000399606	0.00376724	13114	2.42398	<0.05	>0.001
TR	GGAATTGGCCAACAACATGC	Cops5_3	2563.64	1.35203	0.382027	3.53909	0.000401513	0.00378278	13113	2.42219	<0.05	>0.001
TR	GCATTTCCGCCCACCGCCCA	Helz_2	100.784	1.30755	0.369597	3.53778	0.000403501	0.00379907	13112	2.42032	<0.05	>0.001
TR	GCCTGCGCACTGGTGTCCGG	Coq7_4	1161.8	1.56249	0.441722	3.53727	0.000404287	0.00380403	13111	2.41976	<0.05	>0.001
TR	AGGATCGGAGTGGCAGTCAA	Tcea3_6	997.271	1.5974	0.45165	3.53681	0.000404984	0.00380634	13109	2.41949	<0.05	>0.001
TR	CGGGAGCTTCCAAGTCCAAT	Atoh8_6	24.858	0.838255	0.237011	3.53677	0.000405051	0.00380634	13110	2.41949	<0.05	>0.001
TR	ACAACGAGCCGCACGAGAGC	Mef2c_1	811.078	1.58484	0.448167	3.53627	0.000405824	0.00380823	13104	2.41928	<0.05	>0.001
TR	CGTGAGGGCTGCCGCCCAGC	Onecut1_3	28.6654	0.896582	0.253553	3.53608	0.000406111	0.00380823	13105	2.41928	<0.05	>0.001
TR	CGGGGGTAAAAGTACTGTCC	Junb_2	482.583	1.39081	0.393335	3.53594	0.000406328	0.00380823	13106	2.41928	<0.05	>0.001
TR	GGACACGGAGATCATGACGC	Pfdn1_3	4607.77	1.71487	0.48499	3.5359	0.000406391	0.00380823	13107	2.41928	<0.05	>0.001
TR	CCTCTGCGTCATCCTCTCGA	Obscn_6	198.719	1.62241	0.458854	3.5358	0.00040655	0.00380823	13108	2.41928	<0.05	>0.001
TR	TCGAGGAATGGATCTTTCTT	Lcor_5	19.3958	1.15688	0.327338	3.53421	0.000408993	0.00382866	13103	2.41695	<0.05	>0.001
TR	GCCGCAGGCGCTCTGAGTGG	Foxo3_2	3802.56	1.65585	0.468583	3.53375	0.000409712	0.00383269	13101	2.4165	<0.05	>0.001
TR	TCTGCTGAGAACCCCCCTTC	Morf4l2_3	34.8521	1.12387	0.318054	3.5336	0.000409945	0.00383269	13102	2.4165	<0.05	>0.001
TR	GTAACATTCTCTCACCTCTC	Csrp2_3	54.8823	1.42835	0.404309	3.53281	0.00041117	0.00384096	13098	2.41556	<0.05	>0.001
TR	GCCTTGGCCGCGATCGCCCG	Ank2_5	2864.54	1.71968	0.486809	3.53255	0.000411565	0.00384096	13099	2.41556	<0.05	>0.001
TR	CTTCTCTAGCCGCAGCGTCC	Ppfia4_2	21.248	0.926323	0.262227	3.53252	0.000411615	0.00384096	13100	2.41556	<0.05	>0.001
TR	CTCTTCATAGCTGTTCGATT	Nr1d2_3	21.5786	1.24601	0.352814	3.53164	0.000412984	0.00385128	13097	2.4144	<0.05	>0.001
TR	GTGGTGACTATCTCCGTGTG	Dcaf7_2	201.386	1.39188	0.394425	3.52889	0.000417302	0.00388471	13094	2.41064	<0.05	>0.001
TR	CATAGGAGGCAGCTGTATTT	3632451O06Rik_1	15.3894	0.993204	0.281452	3.52885	0.000417364	0.00388471	13095	2.41064	<0.05	>0.001
TR	GCCAAGCCAAAGCGGTAGGG	Wdr77_1	981.62	1.14921	0.325711	3.52832	0.000418204	0.00389007	13093	2.41004	<0.05	>0.001
TR	TCCAGGGGACGGCGATGGGA	Myh14_6	376.048	1.36119	0.385838	3.52788	0.000418907	0.00389414	13092	2.40959	<0.05	>0.001
TR	GTCCAAACTCACCACACTGC	Trrap_4	1324.7	1.69189	0.479791	3.52631	0.000421386	0.00391333	13090	2.40745	<0.05	>0.001
TR	GCCTGGGCGTGAAACCCAAC	Rhox12_3	213.11	1.45225	0.411842	3.52624	0.000421505	0.00391333	13091	2.40745	<0.05	>0.001
TR	CGGGACAAGGTAGCCAGATC	Spag5_6	535.596	1.76828	0.501645	3.52497	0.000423532	0.00392798	13087	2.40583	<0.05	>0.001
TR	CTCGTCGGCCCCGTCGTGAT	Set_3	21.5946	0.809776	0.229735	3.52482	0.000423775	0.00392798	13088	2.40583	<0.05	>0.001
TR	CGCCGGCCACTCCGGGTTCC	Meis2_2	20.0117	0.7769	0.220413	3.52475	0.000423886	0.00392798	13089	2.40583	<0.05	>0.001
TR	TTCTCGCTATGATAGAGTCC	Uba3_2	340.372	1.75111	0.49685	3.52442	0.000424408	0.00392987	13085	2.40562	<0.05	>0.001
TR	GGCGTATTTGTGGGCGTGTC	Eed_6	30.3711	1.07814	0.305916	3.52429	0.000424626	0.00392987	13086	2.40562	<0.05	>0.001
TR	TGATCGGGGACTCGGGGGTA	Rab8a_6	22.8923	0.919753	0.260993	3.52405	0.000425007	0.00393092	13084	2.40551	<0.05	>0.001
GATA	TGCCATGTCGTCATCAGCCG	Usp24_2	215.119	1.73821	0.493279	3.52378	0.000425435	0.0039324	13083	2.40534	<0.05	>0.001
TR	GGACGACCAGAATCCTTACA	Taf13_6	1126.07	1.54019	0.437181	3.523	0.000426687	0.00393945	13080	2.40456	<0.05	>0.001
TR	TAACATGTTCCTGAGCATCA	Ubtf_2	413.049	1.87855	0.533238	3.5229	0.000426849	0.00393945	13081	2.40456	<0.05	>0.001
GATA	AAAATGCTCTGAATACCCAT	Gmpr_3	68.9278	1.15828	0.328793	3.52281	0.000427004	0.00393945	13082	2.40456	<0.05	>0.001
TR	CACTTCGCCGCCGCCATTCC	Nmi_1	17.7403	0.851065	0.241608	3.5225	0.0004275	0.00394155	13079	2.40433	<0.05	>0.001
TR	TCGGGAAAGGAGCCGGACAC	Ankrd55_2	261.544	1.2897	0.366159	3.52223	0.000427931	0.00394297	13074	2.40418	<0.05	>0.001
TR	CTTCTAGGTGGCTCGTAAGT	Tpm3_4	47.1722	1.17203	0.332772	3.52202	0.000428271	0.00394297	13075	2.40418	<0.05	>0.001
TR	GGCACGCTGACGTTTATGGC	Mitf_5	432.197	1.47436	0.418642	3.52177	0.000428677	0.00394297	13076	2.40418	<0.05	>0.001
TR	CTGTGACTGAGGGGTCCCCC	Ctage5_5	42.4627	1.18616	0.336821	3.52162	0.000428916	0.00394297	13077	2.40418	<0.05	>0.001
TR	AAGCTACTCGTGTAAGATGG	Maf1_2	2211.15	1.76321	0.500688	3.52157	0.000428999	0.00394297	13078	2.40418	<0.05	>0.001
TR	CTCAGGCCGGTTACAAGTTA	Mier3_3	17.2785	1.4258	0.404945	3.52098	0.000429959	0.00394932	13073	2.40348	<0.05	>0.001
TR	TAATCGCACAAGATCTCCGC	Cep135_1	879.098	1.12824	0.320528	3.51992	0.000431673	0.00396259	13072	2.40202	<0.05	>0.001
TR	GCACGCGGCAAGTCGGGCAA	Znhit3_3	1543.05	1.55169	0.440864	3.51967	0.000432086	0.00396389	13071	2.40188	<0.05	>0.001
TR	ATCAGCTGGGCAAGACCATT	Tssk3_6	27.0706	1.04469	0.296912	3.5185	0.000433997	0.00397894	13070	2.40023	<0.05	>0.001
TR	ACCTCTGACCTTAAGGTCGC	Mapk3_2	121.362	1.58506	0.450704	3.51686	0.000436687	0.0039986	13068	2.39809	<0.05	>0.001
GATA	GGGTCGGGCTTCCCCAGCGG	Tm2d1_4	513.643	1.44074	0.409733	3.51628	0.000437636	0.0040048	13067	2.39742	<0.05	>0.001
TR	GCCGCAGGGGAATTCCTTCC	Ankrd1_4	25.6398	0.953717	0.271259	3.51589	0.000438279	0.00400608	13065	2.39728	<0.05	>0.001
TR	GACCTTGTGCCACTGTCCAT	Nell1_2	650.698	1.65747	0.471427	3.51587	0.000438323	0.00400608	13066	2.39728	<0.05	>0.001
GATA	CCTGGGTCAGCTTGCTCTCA	Kif2c_5	28.1804	1.02715	0.292181	3.51544	0.000439025	0.00401	13064	2.39686	<0.05	>0.001
TR	GACATCCAGTTTGGACACAA	Arpc1a_6	1025.56	1.30034	0.369959	3.51483	0.000440032	0.00401662	13062	2.39614	<0.05	>0.001
GATA	CCCCTAGGTACATCGCCAAG	Lgsn_6	41.4971	1.78433	0.507681	3.51467	0.000440298	0.00401662	13063	2.39614	<0.05	>0.001
GATA	GCCTGCCTCGCGTGTGTGCA	Ntsr2_4	628.282	1.71355	0.487639	3.51397	0.000441457	0.00402469	13061	2.39527	<0.05	>0.001
TR	TAAGCCGCCAATTGGAACCT	Stat3_1	84.3631	1.37209	0.39058	3.51295	0.000443161	0.00403685	13059	2.39396	<0.05	>0.001
TR	TGTGCCCCTCGCGGTAAAAA	Fem1a_2	60.1922	1.34934	0.384117	3.51284	0.000443341	0.00403685	13060	2.39396	<0.05	>0.001
TR	GAAGAGCAAGAACGACTCGA	Polr2j_2	1543.34	1.64884	0.469423	3.51247	0.000443955	0.00403899	13057	2.39373	<0.05	>0.001
GATA	GACGGCCCAGCTTGGTGACG	Rps2_4	1425.53	1.25749	0.358017	3.51237	0.000444127	0.00403899	13058	2.39373	<0.05	>0.001
TR	GCCATGCCACACTTACATGC	Nid2_5	270.323	1.21619	0.346281	3.51216	0.000444483	0.00403973	13056	2.39365	<0.05	>0.001
TR	CCCTGCGTCTCGGGCCTCGC	Ube2w_2	21.3197	0.908259	0.258717	3.51063	0.000447054	0.00406058	13055	2.39141	<0.05	>0.001
GATA	GGATGCAGCTGTAGGTCCTG	Ypel2_5	1098.98	1.69729	0.483655	3.50929	0.000449297	0.00407843	13054	2.38951	<0.05	>0.001
GATA	GAGAGATTGGGACAATTATC	Efcab2_5	20.2454	0.904818	0.257898	3.50843	0.000450757	0.00408764	13050	2.38853	<0.05	>0.001
TR	TCGGTCAGATAGAAGAATGC	Celf2_5	841.809	1.18423	0.337574	3.50804	0.000451416	0.00408764	13051	2.38853	<0.05	>0.001
TR	ACTGTTGGGTCGATCTTAGG	Psmc2_6	248.148	1.82137	0.5192	3.50804	0.000451426	0.00408764	13052	2.38853	<0.05	>0.001
TR	CCACCTCGGCTATGACCCCA	Nr4a3_3	21.6141	0.946149	0.269881	3.5058	0.000455232	0.00411955	13049	2.38515	<0.05	>0.001
GATA	ACCTGAGCCGATCCGTGAGC	Dact2_1	1161.47	1.54162	0.439799	3.50529	0.000456109	0.00412283	13047	2.3848	<0.05	>0.001
TR	ACTGCTACAAGCTGTACCAT	Apex1_6	459.965	1.53826	0.438844	3.50526	0.000456156	0.00412283	13048	2.3848	<0.05	>0.001
TR	ACAGAACCCACGCCTCTTAT	Hnrnpd_2	38.2228	1.0861	0.309932	3.50431	0.000457799	0.00413513	13046	2.38351	<0.05	>0.001
TR	AATTCAATGAGGGGGATGGC	Wdr33_3	122.279	1.43882	0.410617	3.50403	0.000458266	0.00413668	13044	2.38335	<0.05	>0.001
TR	ATTTGCTAATTACCGAATAG	Wwp1_2	219.085	1.50993	0.430931	3.50388	0.000458534	0.00413668	13045	2.38335	<0.05	>0.001
[truncated: 13,148 more rows]

## Sheet: Legend
Suppl. Data 3. Final genetic screen results.
[truncated: 1 more rows]
