# Supplementary material for: Massively parallel in vivo CRISPR screening identifies RNF20/40 as epigenetic regulators of cardiomyocyte maturation
Source: Nat Commun. 2021 Jul 21;12:4442. doi: 10.1038/s41467-021-24743-z (PMC8295283; doi:10.1038/s41467-021-24743-z)
Supplement: Supplementary file 8 — Supplementary Data 4 [file 41467_2021_24743_MOESM8_ESM.xlsx]

## Sheet: DESeq2_results
Identifier	mean normalised counts, averaged over all samples from both conditions	log2 FC	Std Error for log2 FC	Wald statistic	p value	p value adjusted for multiple testing with the Benjamini-Hochberg procedure
Atp2a1	573.379	-4.85151	0.438561	-11.0623	1.9105e-28	7.81815e-26
Adhfe1	2670.21	-2.04894	0.19392	-10.5659	4.28864e-26	1.35764e-23
Ndrg4	11125.3	-2.28139	0.219049	-10.415	2.11893e-25	6.46391e-23
Asb14	1143.61	-1.93106	0.192606	-10.0259	1.17248e-23	2.85098e-21
Gys1	3423.58	-1.94185	0.200872	-9.66707	4.16127e-22	8.51437e-20
Phlda1	871.677	-1.8447	0.202455	-9.11164	8.11483e-20	1.34803e-17
Scn5a	4993.2	-2.579	0.283394	-9.10043	8.99738e-20	1.47998e-17
Mast2	4077.39	-1.43977	0.163817	-8.78891	1.51024e-18	2.28277e-16
Rnf40	1511.86	-1.641	0.189447	-8.66207	4.63286e-18	6.81843e-16
Slc12a7	6171.81	-1.65227	0.191586	-8.62418	6.45563e-18	9.41848e-16
Perm1	11677.5	-1.6813	0.195602	-8.59554	8.28764e-18	1.16849e-15
Rtn4r	287.152	-2.30984	0.282926	-8.16412	3.23782e-16	4.14688e-14
Hs3st1	428.042	-1.80284	0.229295	-7.86252	3.76468e-15	4.29686e-13
Tmprss13	106.821	-2.42118	0.308334	-7.85246	4.0794e-15	4.59356e-13
Man1c1	1498.93	-1.33371	0.171937	-7.75695	8.6993e-15	9.47772e-13
Zdhhc14	93.087	-2.03238	0.267968	-7.58443	3.33943e-14	3.3957e-12
Fblim1	7841.37	-1.28638	0.170333	-7.55218	4.2803e-14	4.2747e-12
Grm1	196.23	-2.39309	0.328071	-7.29445	2.99882e-13	2.67629e-11
Kcnj14	909.658	-1.74126	0.242812	-7.17125	7.43156e-13	6.39419e-11
Fam65b	226.549	-1.93474	0.270944	-7.14075	9.28247e-13	7.74832e-11
Fahd1	1421.44	-1.21967	0.171504	-7.1116	1.14703e-12	9.43379e-11
Myadm	5941.54	-1.19307	0.169049	-7.05751	1.69518e-12	1.34795e-10
Crhr2	783.145	-1.90448	0.270502	-7.04053	1.91504e-12	1.50848e-10
Sh3kbp1	2795.76	-1.26647	0.179931	-7.03867	1.94089e-12	1.5217e-10
Atp1a3	23.5497	-3.25515	0.4653	-6.99581	2.63732e-12	2.03912e-10
Dusp18	1058.76	-1.14702	0.166444	-6.89132	5.52758e-12	4.04986e-10
Ank1	3346.78	-1.36315	0.199638	-6.82808	8.60568e-12	6.11805e-10
Asb5	539.563	-1.36632	0.201139	-6.79291	1.09892e-11	7.68233e-10
Plekha6	1111.98	-1.43929	0.212519	-6.77255	1.2653e-11	8.73627e-10
Mtr	1324.49	-1.30956	0.193948	-6.75211	1.45715e-11	1.00197e-09
Hfe2	4274.67	-1.34233	0.19886	-6.75012	1.47721e-11	1.01161e-09
Optn	2360.25	-1.36381	0.203062	-6.7162	1.86519e-11	1.2532e-09
Slc4a3	4649.3	-1.71423	0.255277	-6.71519	1.87819e-11	1.25547e-09
Abhd18	599.877	-1.42372	0.212955	-6.68554	2.30072e-11	1.50787e-09
Scn10a	44.2209	-2.43202	0.36438	-6.67441	2.48234e-11	1.62057e-09
Myom2	39376.5	-1.84612	0.276769	-6.67026	2.55345e-11	1.66053e-09
Clcn1	43.5581	-2.29737	0.345704	-6.64548	3.0223e-11	1.94284e-09
Gbas	10270.5	-1.14776	0.173413	-6.61864	3.62509e-11	2.30385e-09
Lap3	1722.54	-1.03131	0.155954	-6.61296	3.76713e-11	2.38509e-09
Mapk14	1496.01	-1.00015	0.151436	-6.60444	3.9903e-11	2.51689e-09
Lrrc4b	103.375	-2.02772	0.307668	-6.5906	4.38045e-11	2.74236e-09
Acss1	12871	-1.39957	0.214463	-6.52593	6.75787e-11	4.06393e-09
Lrp3	289.838	-1.7617	0.270708	-6.50773	7.62934e-11	4.53919e-09
Tnnt2	243800	-1.15269	0.177622	-6.48954	8.60963e-11	5.08635e-09
AI464131	301.807	-1.14857	0.178833	-6.42258	1.33988e-10	7.69881e-09
Tmem25	622.212	-1.84657	0.288069	-6.41019	1.45342e-10	8.26628e-09
Kcnip2	4013.64	-1.65547	0.25897	-6.39251	1.63182e-10	9.1262e-09
Ush1c	113.688	-1.61211	0.252539	-6.3836	1.72967e-10	9.60941e-09
Aldh9a1	451.921	-1.27162	0.199593	-6.37106	1.87727e-10	1.03608e-08
Ggcx	819.181	-1.03193	0.162281	-6.35892	2.03177e-10	1.11039e-08
Slc2a4	11063.6	-1.73117	0.272816	-6.34554	2.21642e-10	1.20347e-08
Dvl3	1521.18	-1.23662	0.195193	-6.33537	2.36777e-10	1.2815e-08
Ap1b1	3460.99	-1.04752	0.165498	-6.32947	2.46007e-10	1.32717e-08
Chac2	354.005	-1.5219	0.243487	-6.25046	4.09237e-10	2.12575e-08
Adprhl1	28737.7	-1.46248	0.234723	-6.23065	4.64516e-10	2.38338e-08
Lamb2	11259.8	-1.05836	0.170036	-6.22435	4.83568e-10	2.46605e-08
Cdk18	420.278	-1.57637	0.253791	-6.2113	5.25483e-10	2.64761e-08
Pde4a	1875.02	-1.38576	0.223595	-6.19762	5.73217e-10	2.87088e-08
Entpd5	4734.49	-1.12286	0.18119	-6.19713	5.75008e-10	2.87127e-08
Arrdc4	258.776	-1.34088	0.216892	-6.18226	6.31916e-10	3.12752e-08
AC107662.1	49.6282	-2.11333	0.34418	-6.1402	8.24192e-10	3.99662e-08
Gga2	1858.59	-1.25432	0.204793	-6.12481	9.07927e-10	4.37735e-08
Atp1a1	18813	-1.14246	0.186727	-6.11833	9.45632e-10	4.54608e-08
Wnk4	197.038	-1.76895	0.289523	-6.10989	9.97021e-10	4.76747e-08
Gns	1967.33	-0.876002	0.144892	-6.04591	1.48571e-09	6.94353e-08
Trim54	6464.74	-1.84952	0.306453	-6.03524	1.58727e-09	7.37705e-08
Pik3c2b	500.176	-1.28764	0.213837	-6.02162	1.72684e-09	8.00356e-08
Epn3	1108.8	-1.5258	0.2543	-5.99999	1.97335e-09	9.09586e-08
Myzap	11028.4	-1.09121	0.182937	-5.96496	2.44688e-09	1.11257e-07
Lrtm1	1206.11	-1.80654	0.304189	-5.93887	2.86996e-09	1.28749e-07
Fam174b	9501.69	-1.1035	0.18644	-5.9188	3.24298e-09	1.44709e-07
Fgf16	329.156	-1.4737	0.249124	-5.91552	3.3082e-09	1.46838e-07
Cryz	259.749	-1.15589	0.195461	-5.91365	3.34609e-09	1.48128e-07
Lpin1	3487.5	-1.1085	0.187512	-5.91159	3.38821e-09	1.49598e-07
Dbh	117.757	-2.22938	0.379408	-5.87593	4.20472e-09	1.83716e-07
Tnni3k	3085.59	-1.02939	0.175357	-5.87029	4.35034e-09	1.89584e-07
Tspan33	45.3105	-2.14702	0.365986	-5.86639	4.45384e-09	1.92099e-07
Lrrc14b	3056.45	-1.35208	0.230755	-5.85935	4.64682e-09	1.97879e-07
Gm8113	6745.75	-1.82476	0.313496	-5.82066	5.8615e-09	2.44744e-07
Nmnat1	1150.48	-1.04149	0.180283	-5.77698	7.60522e-09	3.07471e-07
Pdhx	6823.5	-1.24157	0.215852	-5.75193	8.8228e-09	3.5245e-07
Gpr157	986.099	-1.26941	0.220781	-5.74964	8.94329e-09	3.56415e-07
Ung	139.752	-1.53807	0.267798	-5.74337	9.28089e-09	3.68992e-07
Kcnj11	698.381	-1.46565	0.25703	-5.70225	1.18236e-08	4.5725e-07
Ppip5k1	1134.78	-1.02306	0.179465	-5.70064	1.19361e-08	4.60378e-07
Mcu	472.411	-1.0977	0.192761	-5.69462	1.23647e-08	4.74724e-07
Gmnn	770.055	-1.31733	0.231376	-5.69345	1.24494e-08	4.76887e-07
Lrrc15	665.782	-1.45648	0.255982	-5.68978	1.27205e-08	4.85055e-07
Slc25a42	2183.55	-1.41096	0.248215	-5.68441	1.31263e-08	4.99395e-07
Slc27a1	3349.38	-1.29222	0.22749	-5.68031	1.34447e-08	5.10353e-07
Gna12	5798.32	-1.03645	0.182987	-5.66407	1.47822e-08	5.58241e-07
Aldh5a1	653.562	-1.1681	0.206359	-5.66053	1.50908e-08	5.66427e-07
Slc36a2	1138.04	-1.55632	0.275865	-5.64161	1.68464e-08	6.29508e-07
Tmem38a	16238.1	-1.85593	0.329057	-5.64014	1.69909e-08	6.33497e-07
Fgfr2	29.3978	-2.54477	0.451803	-5.63248	1.77634e-08	6.60831e-07
Atp2a2	212594	-1.45211	0.258338	-5.62099	1.8987e-08	7.00141e-07
Mccc1	2482.4	-1.3712	0.244114	-5.61706	1.94232e-08	7.14654e-07
Nus1	578.343	-1.05195	0.187425	-5.61266	1.99239e-08	7.29877e-07
Rgs6	380.78	-0.952746	0.16982	-5.61033	2.01937e-08	7.38147e-07
Ckmt2	106209	-1.84278	0.328591	-5.60812	2.04541e-08	7.45371e-07
B3galt2	99.8508	-2.23497	0.400384	-5.58207	2.37673e-08	8.61271e-07
Crat	18561.3	-1.03149	0.18481	-5.58136	2.3865e-08	8.62946e-07
Fndc5	7473.62	-1.46322	0.262482	-5.57455	2.48166e-08	8.95424e-07
Cyfip2	3173.33	-0.9447	0.169759	-5.56496	2.62208e-08	9.44063e-07
AC135633.1	452.121	-1.60064	0.287663	-5.5643	2.63204e-08	9.45619e-07
Plxnb1	597.327	-1.57224	0.282765	-5.56026	2.69369e-08	9.65701e-07
Slc18b1	166.822	-1.14827	0.207081	-5.54501	2.93941e-08	1.04931e-06
Vegfa	3693.28	-1.34556	0.243142	-5.53406	3.12904e-08	1.11463e-06
Mccc2	2404	-1.14716	0.207837	-5.51951	3.39951e-08	1.19826e-06
Slc25a12	6867.72	-0.803002	0.145658	-5.51292	3.52938e-08	1.23872e-06
Abcc9	3462.06	-2.10809	0.382416	-5.51256	3.53646e-08	1.23872e-06
Smtnl2	638.633	-1.45417	0.264247	-5.50305	3.73278e-08	1.29677e-06
Acadvl	52423.7	-1.19546	0.217943	-5.48521	4.12989e-08	1.42282e-06
Gpt2	1500.28	-0.887568	0.162367	-5.46642	4.59222e-08	1.56602e-06
Acsl1	16820	-1.39964	0.256133	-5.46451	4.64193e-08	1.57976e-06
Eno3	123722	-1.88024	0.344162	-5.46325	4.67502e-08	1.5878e-06
Plin3	7182.46	-1.79691	0.329913	-5.44662	5.13356e-08	1.74002e-06
Schip1	3287.13	-1.07314	0.197544	-5.43242	5.55936e-08	1.87676e-06
Tango6	234.191	-1.22764	0.226814	-5.41253	6.21391e-08	2.08514e-06
Pfkl	7652.67	-1.03488	0.191236	-5.41152	6.2492e-08	2.0928e-06
Pdss1	686.865	-1.11783	0.206642	-5.40949	6.32053e-08	2.11247e-06
Gal3st3	720.729	-1.32214	0.244486	-5.40784	6.37889e-08	2.12773e-06
Pfkm	9626.7	-1.01775	0.188553	-5.39769	6.75042e-08	2.24274e-06
5730508B09Rik	52.3355	-1.61893	0.300062	-5.39532	6.83999e-08	2.26801e-06
Scn4b	64.7676	-1.73345	0.321515	-5.39151	6.98686e-08	2.31214e-06
Txlnb	9326.87	-1.49103	0.278468	-5.35441	8.58377e-08	2.81286e-06
Bckdhb	1979.16	-1.08218	0.202159	-5.35313	8.64467e-08	2.8273e-06
Asb15	1253.17	-1.39597	0.260904	-5.3505	8.7711e-08	2.86306e-06
Galm	546.028	-1.07177	0.200435	-5.34724	8.93049e-08	2.90943e-06
Yipf7	4623.81	-1.35421	0.253442	-5.34327	9.12841e-08	2.96815e-06
Fam213a	353.248	-1.3076	0.245591	-5.3243	1.01343e-07	3.26986e-06
Atxn2	1412.53	-1.06468	0.200307	-5.31526	1.06505e-07	3.42984e-06
Fitm2	5722.52	-1.05832	0.199417	-5.30708	1.11395e-07	3.56676e-06
Acat1	15157.1	-1.0111	0.190948	-5.29519	1.18896e-07	3.7781e-06
Rps4l	450.389	-1.69931	0.321199	-5.29051	1.21973e-07	3.86124e-06
Doc2g	8866.16	-1.90895	0.361617	-5.27892	1.29945e-07	4.09047e-06
Pacs1	1122.77	-1.08709	0.206509	-5.26415	1.40838e-07	4.40034e-06
Adgre5	555.662	-1.06705	0.20282	-5.26108	1.43208e-07	4.46607e-06
Slc41a1	1648.46	-1.06199	0.201974	-5.25807	1.45577e-07	4.53153e-06
Ephb3	277.172	-1.35703	0.258507	-5.24949	1.52518e-07	4.73879e-06
Slc39a11	117.124	-1.4781	0.283033	-5.22238	1.76638e-07	5.40808e-06
Reep6	80.6931	-1.68831	0.32387	-5.21292	1.85888e-07	5.66031e-06
Hes1	326.591	-1.03888	0.199464	-5.20835	1.90526e-07	5.79104e-06
Narf	5251.19	-1.05406	0.202503	-5.20514	1.93849e-07	5.88138e-06
Gm6086	34.0581	-1.88189	0.362351	-5.19354	2.06334e-07	6.2264e-06
Alas1	16370.7	-1.17043	0.225669	-5.18649	2.14294e-07	6.45499e-06
0610009O20Rik	2102.15	-1.10505	0.213341	-5.17974	2.22196e-07	6.65716e-06
Mavs	3064.1	-1.38558	0.267813	-5.17369	2.29519e-07	6.85209e-06
Atp5a1	71819.7	-0.765612	0.14849	-5.156	2.52281e-07	7.45984e-06
Pygm	44054.1	-1.31544	0.255348	-5.15156	2.58325e-07	7.61719e-06
Tldc1	543.481	-1.22395	0.237816	-5.14662	2.65228e-07	7.79334e-06
Hk1	7185.87	-1.17013	0.227544	-5.14245	2.71182e-07	7.94047e-06
Mfsd4b3	209.34	-1.28141	0.249454	-5.13687	2.79354e-07	8.13716e-06
Fgf13	2136.72	-0.91665	0.178486	-5.1357	2.81097e-07	8.17372e-06
Gja1	12741.2	-1.8134	0.35413	-5.12071	3.04391e-07	8.79015e-06
Mid1ip1	2722.08	-1.10027	0.215479	-5.10617	3.28751e-07	9.44485e-06
Snx8	371.86	-1.37558	0.269883	-5.09696	3.45159e-07	9.85436e-06
Eif4g3	508.282	-1.16788	0.229177	-5.09596	3.46978e-07	9.88386e-06
Adam19	1129.28	-1.25953	0.247186	-5.09547	3.4787e-07	9.89249e-06
Myh14	2537.99	-1.25998	0.247664	-5.08744	3.6293e-07	1.02937e-05
Tmem63b	2735.44	-1.20135	0.236167	-5.08688	3.64003e-07	1.02989e-05
Rrs1	503.944	-0.983623	0.193418	-5.08548	3.66702e-07	1.03578e-05
Cluh	8469.16	-1.01954	0.200539	-5.08399	3.69595e-07	1.04219e-05
Slc5a6	413.993	-1.19173	0.234473	-5.08258	3.72342e-07	1.04818e-05
Tmem94	4623.08	-1.10572	0.217829	-5.07612	3.85221e-07	1.08081e-05
P2rx6	36.7504	-1.73322	0.341707	-5.07223	3.93177e-07	1.10129e-05
Pigo	617.808	-1.11169	0.219787	-5.05802	4.23627e-07	1.18067e-05
Adk	5249.5	-1.13307	0.224148	-5.055	4.30385e-07	1.19751e-05
Cpt2	11158.2	-1.35689	0.268454	-5.05444	4.31645e-07	1.19903e-05
Pogk	256.219	-1.47302	0.291617	-5.05121	4.39023e-07	1.21751e-05
Lrg1	1904.23	-1.7117	0.339451	-5.04254	4.59383e-07	1.27187e-05
Cish	3829.11	-1.404	0.27865	-5.03857	4.69028e-07	1.2943e-05
Idua	561.184	-1.12233	0.223133	-5.02986	4.9085e-07	1.34347e-05
Rxra	907.077	-0.938861	0.186884	-5.02375	5.06715e-07	1.38464e-05
Cep70	115.381	-1.43975	0.286653	-5.02262	5.09725e-07	1.38834e-05
Abhd17c	1407.04	-0.799124	0.159363	-5.01448	5.31769e-07	1.44369e-05
Trim55	2153.12	-0.954097	0.190955	-4.99644	5.83976e-07	1.57647e-05
Adgrl1	145.591	-1.68326	0.336902	-4.99629	5.84434e-07	1.57647e-05
Mcm2	362.339	-0.977531	0.196777	-4.9677	6.77522e-07	1.80723e-05
Ap2a2	2342.86	-0.684031	0.137972	-4.95774	7.13165e-07	1.89028e-05
Etfdh	17005.7	-1.31682	0.265928	-4.95178	7.35373e-07	1.94301e-05
Acox3	636.749	-0.76099	0.154345	-4.93044	8.20434e-07	2.15756e-05
Gstm2	3178.32	-1.33901	0.271772	-4.92696	8.35187e-07	2.1895e-05
Paqr4	997.12	-1.48145	0.301305	-4.91677	8.79834e-07	2.29578e-05
Mrgprh	68.0744	-1.46775	0.299231	-4.90509	9.33866e-07	2.42921e-05
Sord	11100	-1.03114	0.210255	-4.90424	9.37906e-07	2.43594e-05
Pitpnc1	612.223	-1.29755	0.264726	-4.90149	9.51112e-07	2.46262e-05
Cacng6	30.7118	-1.99663	0.407381	-4.90114	9.52806e-07	2.4632e-05
Mfn1	8315.28	-1.45451	0.297595	-4.88756	1.02092e-06	2.63117e-05
Mterf2	506.099	-1.18692	0.243132	-4.8818	1.05123e-06	2.70515e-05
Pygl	459.247	-1.12171	0.230334	-4.86992	1.11646e-06	2.84915e-05
Gclm	535.621	-0.785498	0.161555	-4.86211	1.16143e-06	2.95248e-05
Cand2	5008.88	-0.914342	0.188349	-4.8545	1.20691e-06	3.03635e-05
Chst14	166.086	-1.14602	0.236409	-4.84762	1.24949e-06	3.13362e-05
Mal	134.114	-1.31817	0.272504	-4.83726	1.31641e-06	3.28672e-05
Lmod3	1748.32	-1.47922	0.30622	-4.83058	1.36133e-06	3.39383e-05
Rcan2	5851.76	-0.755381	0.156413	-4.8294	1.36945e-06	3.409e-05
Asb2	26688.4	-1.12589	0.233288	-4.82618	1.39177e-06	3.45943e-05
Akap1	4346.96	-0.85839	0.178103	-4.81963	1.43822e-06	3.55381e-05
Plin4	1457.77	-1.18192	0.245884	-4.80683	1.53342e-06	3.77793e-05
Rmnd1	951.911	-1.35097	0.283211	-4.7702	1.8404e-06	4.46217e-05
Itga6	859.296	-1.32262	0.27742	-4.76755	1.86475e-06	4.51469e-05
Olfml2b	1066.66	-1.07388	0.225488	-4.76245	1.91259e-06	4.60394e-05
Rpusd4	321.311	-0.919045	0.193335	-4.75365	1.99777e-06	4.80209e-05
Slc44a2	3084.64	-0.83361	0.17543	-4.75181	2.01601e-06	4.839e-05
Arap1	570.559	-1.13776	0.24011	-4.73849	2.15315e-06	5.1461e-05
Ankrd23	18578.3	-1.43802	0.303714	-4.73479	2.19279e-06	5.21852e-05
Pdp2	282.848	-1.47371	0.312649	-4.71364	2.43331e-06	5.73399e-05
Vars2	733.438	-1.0537	0.223926	-4.70559	2.53132e-06	5.9388e-05
Camk2a	208.154	-1.11829	0.237797	-4.70271	2.56734e-06	5.99092e-05
Qsox2	450.829	-1.16776	0.248879	-4.69208	2.70444e-06	6.27929e-05
Irf9	305.929	-1.11718	0.238577	-4.68267	2.83162e-06	6.53494e-05
Esyt1	556.416	-0.823534	0.176413	-4.66821	3.03828e-06	6.95447e-05
Pde7a	332.275	-1.71904	0.368385	-4.66641	3.06504e-06	6.99663e-05
Znrf1	1182.65	-0.905392	0.19414	-4.6636	3.10718e-06	7.08319e-05
Gpt	481.387	-1.68773	0.362074	-4.66128	3.14256e-06	7.15412e-05
Tmem82	233.83	-1.52142	0.326701	-4.65692	3.20979e-06	7.29728e-05
Pccb	1196.77	-0.9772	0.21005	-4.65223	3.28364e-06	7.43493e-05
Arhgef11	684.864	-1.01679	0.218815	-4.64681	3.37101e-06	7.60198e-05
Mef2d	2637.19	-0.954578	0.205565	-4.64367	3.42279e-06	7.7084e-05
Rhot2	1992.83	-1.37714	0.296623	-4.64274	3.43813e-06	7.73256e-05
Gpr27	338.748	-0.89474	0.192892	-4.63855	3.50864e-06	7.84905e-05
Myh6	283302	-1.28358	0.278321	-4.61187	3.99064e-06	8.85647e-05
Fhl2	65268.2	-1.31278	0.28521	-4.60286	4.16721e-06	9.22395e-05
Acot11	641.722	-1.09603	0.238504	-4.59542	4.31886e-06	9.53446e-05
Alad	2262.25	-1.45827	0.317506	-4.5929	4.37125e-06	9.63743e-05
Me1	3562.96	-0.918681	0.200438	-4.58337	4.57545e-06	0.000100087
Rps6ka2	862.132	-1.04297	0.22797	-4.57501	4.76203e-06	0.000103898
Slc41a3	5188.45	-1.20046	0.262521	-4.57282	4.81198e-06	0.000104851
Dusp7	1889.77	-1.19137	0.260915	-4.56613	4.96815e-06	0.000107974
Synpo2l	4976.94	-0.926652	0.20322	-4.55984	5.11935e-06	0.000110686
Ppp1r13l	537.89	-1.16989	0.256643	-4.55845	5.15325e-06	0.000111276
Irgq	525.222	-0.974213	0.213788	-4.55691	5.19125e-06	0.000111952
Acacb	4167.68	-1.19505	0.262387	-4.55454	5.24994e-06	0.000113073
Hrc	4328.78	-1.24033	0.273013	-4.5431	5.54334e-06	0.000118479
Trip6	435.375	-1.20048	0.264271	-4.54261	5.55616e-06	0.000118602
Rbpms2	1884.6	-1.19683	0.263675	-4.53904	5.65121e-06	0.000120325
Alpk2	2628.32	-1.01422	0.224112	-4.52549	6.0257e-06	0.000127329
Atp6v0a1	2773.14	-0.794372	0.176117	-4.51047	6.46847e-06	0.000136171
Atpaf1	3010.89	-1.00888	0.223856	-4.50681	6.58108e-06	0.000138049
Vwa8	2008.28	-1.09914	0.244051	-4.50372	6.67739e-06	0.000139692
Plin5	9686.38	-1.50865	0.335239	-4.50022	6.7884e-06	0.000141838
Fbxo44	309.372	-1.51419	0.336703	-4.49712	6.88789e-06	0.000143738
Myocd	1637.22	-1.19986	0.267418	-4.48685	7.22837e-06	0.000150282
Dopey2	181.023	-1.37587	0.306992	-4.48177	7.4027e-06	0.000153716
Sec31a	4530.82	-0.627637	0.140053	-4.48142	7.41494e-06	0.00015378
Cox15	1941.01	-0.632951	0.141477	-4.47387	7.68173e-06	0.000158334
Lrrc39	2578.57	-1.05113	0.235109	-4.47082	7.79187e-06	0.000160407
Tmem218	420.628	-1.02085	0.22838	-4.46994	7.82431e-06	0.000160878
Ghr	3759.93	-0.761175	0.170298	-4.46967	7.83401e-06	0.00016088
Kmt5c	291.158	-1.42732	0.319776	-4.4635	8.06302e-06	0.000165323
Zc2hc1c	122.867	-0.991812	0.222575	-4.45609	8.34677e-06	0.000170575
Zfp36	1027.5	-1.13415	0.254555	-4.45543	8.37249e-06	0.000170782
Rilpl1	6408.4	-0.725977	0.162961	-4.45491	8.39282e-06	0.000170892
Pacs2	842.4	-0.856296	0.192395	-4.45072	8.55847e-06	0.000173843
Fah	363.203	-1.1875	0.267687	-4.43616	9.15798e-06	0.000184901
Adra1b	978.881	-1.2267	0.276634	-4.43436	9.23476e-06	0.000186003
Calca	5.76415	-2.44737	0.552455	-4.43	9.42344e-06	0.000189123
Sorbs1	3860.46	-0.975569	0.220507	-4.42422	9.67927e-06	0.000193824
Pml	157.703	-0.922975	0.208691	-4.42268	9.74827e-06	0.00019471
Chpt1	12979.2	-0.735726	0.16659	-4.41638	1.00369e-05	0.000199417
Gm42417	2747.05	-1.25219	0.283543	-4.41624	1.00434e-05	0.000199417
Colq	639.673	-1.19044	0.27026	-4.4048	1.0588e-05	0.000208869
Fitm1	6163.78	-1.6372	0.371697	-4.40468	1.05941e-05	0.000208869
Rfxap	637.692	-0.731466	0.166114	-4.40339	1.06574e-05	0.00020981
Il10rb	4413.87	-1.02391	0.232538	-4.4032	1.06668e-05	0.00020981
Acad11	3276.17	-1.13244	0.257714	-4.39417	1.11196e-05	0.000218204
4930452B06Rik	143.072	-1.16351	0.264943	-4.39154	1.1255e-05	0.000220399
Pdf	1302.33	-1.0413	0.237119	-4.39149	1.12577e-05	0.000220399
Tgfbr3l	59.1153	-1.75911	0.400662	-4.39052	1.13082e-05	0.000221129
Trmt5	925.602	-0.856429	0.195153	-4.3885	1.14133e-05	0.000222926
Ogdh	93883.5	-0.706678	0.161307	-4.38095	1.18165e-05	0.000229464
Gm5522	36.375	-1.63266	0.37294	-4.37781	1.19876e-05	0.000232518
Rph3al	265.451	-1.12951	0.258174	-4.375	1.21433e-05	0.000235265
Rgma	217.185	-0.848675	0.194059	-4.37328	1.22394e-05	0.000236855
Poldip2	7058.7	-1.22761	0.280769	-4.37233	1.22929e-05	0.000237616
Ttl	332.59	-1.10139	0.252948	-4.35422	1.3354e-05	0.000256648
Bcat2	6602.09	-1.30993	0.300937	-4.35283	1.34392e-05	0.00025799
Fzd7	68.7093	-0.974828	0.224242	-4.34722	1.37875e-05	0.000263771
Stat1	907.756	-1.14824	0.264475	-4.3416	1.41448e-05	0.000270298
Ehd4	12268.7	-0.821921	0.189471	-4.33799	1.43795e-05	0.000273846
Syt7	183.107	-1.28034	0.295667	-4.33035	1.48874e-05	0.000281919
Asap3	332.414	-1.00313	0.231841	-4.32677	1.51309e-05	0.000285484
Usp17la	11.9258	-2.31779	0.535708	-4.32659	1.51437e-05	0.000285484
Nmnat3	687.376	-1.21416	0.281521	-4.31287	1.61151e-05	0.00030109
Synrg	520.302	-0.926468	0.214978	-4.3096	1.63553e-05	0.000305238
AU040320	1441.37	-0.809601	0.188132	-4.30336	1.68227e-05	0.000312918
Naa40	569.781	-0.774639	0.180096	-4.30125	1.69841e-05	0.000315569
Dis3l	956.778	-0.782863	0.182174	-4.29733	1.72867e-05	0.000320837
Spry4	188.131	-1.05153	0.244718	-4.2969	1.73205e-05	0.000321109
Galnt10	363.999	-1.08978	0.253832	-4.2933	1.76041e-05	0.000326006
Klhdc8a	1934.87	-1.23634	0.288014	-4.29265	1.76552e-05	0.000326591
Omp	5.72545	-2.33939	0.545264	-4.29039	1.78361e-05	0.000329213
Casp6	260.859	-0.858735	0.200218	-4.28899	1.79484e-05	0.000330558
Mfsd4b1	184.039	-1.0712	0.249941	-4.28582	1.82066e-05	0.000334945
Tfpi	1194.59	-1.04863	0.244929	-4.28139	1.8573e-05	0.000340664
Top1mt	135.673	-0.960455	0.225084	-4.26709	1.98037e-05	0.00036234
Mogs	371.457	-0.823558	0.193157	-4.26367	2.01099e-05	0.000366639
Nsf	712.431	-0.801463	0.188021	-4.26262	2.02041e-05	0.000367437
Usp20	1557.67	-0.966406	0.226722	-4.26252	2.02137e-05	0.000367437
Mocs1	126.82	-1.13704	0.266836	-4.2612	2.03329e-05	0.000369204
Slco3a1	3550.61	-0.747492	0.175534	-4.25838	2.05911e-05	0.000373489
H1f0	4124.22	-0.803171	0.189896	-4.22954	2.34172e-05	0.000421108
Mybpc3	154071	-0.777877	0.184329	-4.22006	2.4424e-05	0.000436872
Myoz2	26228.6	-1.2111	0.287143	-4.21776	2.46743e-05	0.000439946
Zfp142	298.645	-0.977081	0.232141	-4.209	2.56507e-05	0.000455898
Mapk8ip3	2524.78	-0.778753	0.185076	-4.20775	2.57923e-05	0.000457929
Hadhb	77572.5	-0.752723	0.178926	-4.20689	2.58907e-05	0.000459128
Nceh1	2357.5	-1.24888	0.297349	-4.20005	2.66851e-05	0.000471783
Stradb	2974.61	-0.722914	0.172405	-4.19311	2.75157e-05	0.000483412
Apln	323.37	-1.03023	0.245931	-4.18909	2.80074e-05	0.000491535
Slc25a34	2099.72	-1.59787	0.38171	-4.18609	2.838e-05	0.000497554
Srrm4	347.215	-0.996223	0.238352	-4.17963	2.91981e-05	0.000511363
Ky	153.763	-1.0943	0.261986	-4.17695	2.9544e-05	0.000516882
Nlrx1	963.643	-0.953651	0.228477	-4.17395	2.9937e-05	0.000522123
Rorc	1295.56	-1.33327	0.319474	-4.17334	3.00162e-05	0.000522961
Ankrd13a	1103.83	-0.6176	0.148182	-4.16785	3.07493e-05	0.000534623
Slc39a14	1585.74	-0.987473	0.237004	-4.16649	3.09331e-05	0.000536707
Osbpl3	1103.96	-0.855554	0.205481	-4.16367	3.13172e-05	0.000542809
Gja5	149.368	-1.12365	0.269955	-4.16235	3.14991e-05	0.000544837
Zfp532	349.29	-0.846515	0.203533	-4.1591	3.195e-05	0.000550367
Adamts7	358.876	-1.1861	0.285216	-4.15861	3.2019e-05	0.000550989
0610040J01Rik	54.0026	-1.23845	0.298036	-4.15537	3.24756e-05	0.000557664
Pcyt2	2043.56	-1.12372	0.270441	-4.15516	3.25066e-05	0.000557664
Slc22a5	906.058	-0.736121	0.177169	-4.15491	3.25417e-05	0.000557697
Hsdl2	6636.32	-0.960462	0.231235	-4.15362	3.27249e-05	0.000560264
6030419C18Rik	43.7074	-1.7313	0.417451	-4.14731	3.36407e-05	0.000574185
Mypn	3613.15	-0.952745	0.229768	-4.14655	3.37529e-05	0.000575514
Gm10109	4.24463	-2.37079	0.572523	-4.14094	3.45878e-05	0.000588175
Slc22a23	211.814	-1.23731	0.298805	-4.14086	3.46006e-05	0.000588175
Hsd17b4	2636.49	-0.774677	0.187549	-4.13052	3.61941e-05	0.000611545
Mpp6	1470.59	-1.1752	0.284822	-4.12608	3.69005e-05	0.000622228
Obscn	30587.8	-1.37988	0.33453	-4.12484	3.70988e-05	0.000624943
Grsf1	3683.22	-0.938435	0.227542	-4.12423	3.71979e-05	0.000625984
Ip6k3	492.841	-1.14505	0.277681	-4.12363	3.72947e-05	0.000626984
Spats2	180.326	-0.814352	0.197605	-4.1211	3.77061e-05	0.000632002
Pard6g	38.9543	-1.31631	0.319618	-4.1184	3.81507e-05	0.000638814
Kifc3	2800.02	-1.10249	0.267802	-4.11681	3.84153e-05	0.000642605
Decr1	6445.7	-0.836252	0.203244	-4.11452	3.87988e-05	0.000647868
Ppa1	1619.82	-0.931644	0.226431	-4.11447	3.88072e-05	0.000647868
Camta2	2049.86	-0.87227	0.212068	-4.11316	3.90283e-05	0.000650265
Ginm1	1695.32	-0.790403	0.19247	-4.10662	4.0149e-05	0.000667612
Itgb1bp2	3857.02	-1.19245	0.290462	-4.10537	4.03672e-05	0.000670574
E2f6	2784.73	-0.661308	0.161127	-4.10426	4.0561e-05	0.000672704
Plekhh3	748.513	-1.13124	0.275646	-4.10395	4.06156e-05	0.000672704
Mrpl9	1405.5	-0.644591	0.157369	-4.09604	4.20271e-05	0.000692662
Polg	1874.25	-0.679922	0.166031	-4.09516	4.21882e-05	0.000694636
Fgd1	282.208	-0.902625	0.22044	-4.09465	4.22816e-05	0.00069549
Shmt1	307.405	-1.13286	0.276923	-4.09089	4.29718e-05	0.000704083
Arhgef10l	3087.37	-0.939268	0.229624	-4.09046	4.30524e-05	0.000704716
Mylpf	279.367	-1.45573	0.356444	-4.08403	4.42621e-05	0.0007203
Smap2	1054.78	-0.906263	0.222201	-4.07857	4.53144e-05	0.000735285
Sidt2	2964.48	-0.951247	0.233287	-4.07758	4.55069e-05	0.000737696
Ube3b	5785.88	-0.75514	0.185264	-4.07601	4.58148e-05	0.000741971
Tgm2	5915.89	-0.835896	0.20563	-4.06504	4.80242e-05	0.000774016
Pfkfb1	59.0258	-1.27471	0.313646	-4.06417	4.82029e-05	0.00077615
Dennd1a	386.959	-0.839043	0.207001	-4.05334	5.04925e-05	0.000810682
Plbd1	1472.68	-0.6968	0.171978	-4.05168	5.08515e-05	0.000815666
Mrps2	1109.99	-0.747763	0.184764	-4.04713	5.18502e-05	0.000829306
Dpyd	106.246	-1.56188	0.38615	-4.04474	5.23811e-05	0.000837
Tnfsf10	74.1695	-1.24898	0.308872	-4.04368	5.26188e-05	0.000839999
Gcom1	388.231	-1.40194	0.346749	-4.04311	5.27468e-05	0.000841242
Rhbdl3	406.252	-1.05919	0.262092	-4.04128	5.31605e-05	0.00084623
Tmod4	597.233	-1.17854	0.292031	-4.03568	5.44433e-05	0.000864192
Impa2	588.613	-1.19585	0.296587	-4.03203	5.52973e-05	0.000876918
Cdyl2	76.097	-1.09749	0.272251	-4.03117	5.54995e-05	0.000879293
Hadha	16565	-0.770605	0.191217	-4.02999	5.5779e-05	0.000882887
Dnaaf3	49.1164	-1.18351	0.29393	-4.02651	5.66115e-05	0.00089522
Elmo2	1063.63	-0.673349	0.167339	-4.02387	5.72494e-05	0.000903604
Ppp1r14c	6325.63	-0.766415	0.190636	-4.0203	5.8124e-05	0.000915159
Smco1	373.615	-0.952638	0.236962	-4.02021	5.81452e-05	0.000915159
Psap	20412.4	-0.774285	0.192713	-4.01781	5.8741e-05	0.000922805
Phactr3	12.5413	-1.90904	0.475328	-4.01625	5.91316e-05	0.000928073
Klf10	449.188	-1.46826	0.365695	-4.01498	5.94512e-05	0.000932216
Nars2	518.838	-0.8348	0.208622	-4.00149	6.29442e-05	0.000982398
P4ha2	1747.17	-0.81134	0.203368	-3.98951	6.62093e-05	0.00102667
Dip2b	984.691	-0.960879	0.240878	-3.98906	6.63343e-05	0.00102766
1700021F05Rik	1918.71	-0.792346	0.198849	-3.98466	6.75774e-05	0.00104403
Pdzrn4	67.3728	-1.23358	0.309769	-3.98227	6.82601e-05	0.0010536
Gm14117	370.63	-1.07072	0.26895	-3.98111	6.85947e-05	0.0010578
Mpc2	18337.4	-1.19945	0.301754	-3.97491	7.04067e-05	0.00108275
Lclat1	3248.72	-1.26933	0.319473	-3.97319	7.09178e-05	0.00108961
R3hdm2	2249.39	-0.724578	0.18258	-3.96855	7.23102e-05	0.00110805
Ralb	1233.71	-0.691739	0.174306	-3.96853	7.23161e-05	0.00110805
Prss55	38.1499	-1.3276	0.334565	-3.96813	7.24392e-05	0.00110893
Polr2m	10076.4	-0.653209	0.164657	-3.96708	7.27582e-05	0.0011128
Man2a2	1300.56	-0.886682	0.223615	-3.96521	7.3331e-05	0.00112053
Tle2	134.092	-0.991751	0.250154	-3.96457	7.35288e-05	0.00112151
Gpc1	17576.8	-1.11758	0.282229	-3.95982	7.50059e-05	0.00114093
Nrn1	56.9255	-1.47775	0.373313	-3.95847	7.54303e-05	0.00114635
Angptl2	1707.06	-0.559314	0.141333	-3.95743	7.5761e-05	0.00115033
Slc25a20	6449.69	-1.03034	0.260387	-3.95697	7.5905e-05	0.00115148
Mlxipl	401.779	-0.952396	0.240705	-3.95669	7.59942e-05	0.00115179
Mylk3	13640.1	-1.02082	0.258068	-3.95564	7.63299e-05	0.00115479
Pxmp2	1895.92	-1.15373	0.291902	-3.95246	7.73514e-05	0.00116919
Fkbp3	7902.72	-0.694309	0.175706	-3.95154	7.76501e-05	0.00117265
Abhd5	1230.47	-0.636928	0.161518	-3.9434	8.03359e-05	0.00121212
Naa60	1069.07	-0.640299	0.162593	-3.93805	8.21461e-05	0.00123643
Efnb3	1718.76	-1.12264	0.285079	-3.93799	8.21683e-05	0.00123643
Etfrf1	1634.96	-0.782816	0.198886	-3.936	8.28503e-05	0.00124558
Ptges3l	971.208	-0.916884	0.233048	-3.93431	8.34347e-05	0.00124988
Suclg2	4452.55	-0.91096	0.231572	-3.93381	8.36108e-05	0.0012514
Hk2	2069.25	-0.851955	0.216699	-3.93151	8.44125e-05	0.00126115
Arc	553.475	-0.946773	0.241353	-3.92278	8.7534e-05	0.00130315
Tstd3	436.192	-1.03762	0.26542	-3.90937	9.25379e-05	0.00137034
Aldh6a1	6973.92	-1.19098	0.30472	-3.90846	9.28864e-05	0.00137308
Zfp629	466.117	-0.852917	0.21825	-3.90798	9.30703e-05	0.00137459
Tspan17	279.346	-1.20969	0.310772	-3.89253	9.9206e-05	0.00145687
Nol3	1170.17	-1.18176	0.303619	-3.89223	9.93279e-05	0.00145687
Mylk4	804.959	-1.47625	0.379284	-3.89221	9.93359e-05	0.00145687
Slc47a1	2447.83	-0.871172	0.22402	-3.88881	0.000100735	0.0014761
Isoc1	1660.5	-0.990145	0.254728	-3.88707	0.00010146	0.00148413
Dgat2	13732.5	-1.08028	0.278156	-3.88371	0.000102875	0.00150221
Svil	4652.4	-0.987328	0.254278	-3.88286	0.000103233	0.00150613
Pigs	1007.48	-0.868914	0.223829	-3.88205	0.00010358	0.00150987
D2hgdh	1790.52	-0.809001	0.208424	-3.88151	0.00010381	0.0015106
Ak3	5632.48	-0.591348	0.15237	-3.88099	0.000104032	0.00151252
Bcl2l13	2468.25	-0.568065	0.146557	-3.87607	0.000106156	0.00153895
Rap1gap2	2871.07	-0.682661	0.17626	-3.87304	0.000107485	0.00155382
Galt	1457.31	-1.13872	0.294088	-3.87204	0.000107927	0.00155835
Ednra	1490.72	-0.862441	0.222891	-3.86935	0.000109127	0.00157297
Ivd	12917.6	-0.993907	0.256887	-3.86904	0.000109266	0.00157362
Trabd2b	979.959	-0.664144	0.171888	-3.86382	0.000111627	0.00160212
Maz	433.645	-1.16377	0.301343	-3.86196	0.00011248	0.00161298
Cited4	1085.98	-1.14739	0.297275	-3.8597	0.000113526	0.00162521
Sirt3	2356.41	-1.17333	0.304491	-3.85342	0.00011648	0.00166182
Vars	1470.73	-0.963861	0.250269	-3.8513	0.000117495	0.00166779
Tbx5	451.699	-0.849084	0.220978	-3.8424	0.000121839	0.00172363
Josd1	980.324	-0.706755	0.183995	-3.84116	0.000122456	0.00172845
Tuba4a	57135.2	-1.47652	0.384605	-3.83907	0.000123501	0.00173688
Ticam1	166.745	-1.0617	0.276693	-3.83711	0.000124491	0.00174934
Ipo13	3402.59	-1.05148	0.274062	-3.83665	0.000124725	0.00175116
Gm18666	35.1779	-1.67447	0.437072	-3.83112	0.000127561	0.00178712
Mreg	670.045	-0.801768	0.209344	-3.8299	0.000128196	0.00179388
Coq3	2087.98	-0.777907	0.203394	-3.82463	0.000130969	0.00182812
Cyp2b10	62.8548	-1.50009	0.392277	-3.82406	0.00013127	0.00182928
Evi5l	695.626	-0.805818	0.211075	-3.81769	0.000134707	0.00186941
Plxna2	675.581	-1.07333	0.281653	-3.81084	0.000138493	0.00191561
Srgap1	33.3813	-1.34695	0.353503	-3.81028	0.000138807	0.00191838
Hibadh	10995.6	-0.750242	0.197139	-3.80565	0.000141432	0.00195304
Zfp30	190.018	-0.964257	0.253404	-3.80522	0.000141676	0.0019548
Acox1	4888.69	-0.741128	0.195131	-3.7981	0.000145808	0.00200194
Fam185a	412.328	-0.932553	0.246061	-3.78992	0.000150696	0.00205894
Tmem106a	61.6589	-1.17895	0.311838	-3.78063	0.00015643	0.00213207
Magix	677.141	-1.20639	0.319358	-3.77755	0.000158379	0.00215689
5830417I10Rik	1023.13	-1.02197	0.270931	-3.77205	0.000161913	0.00220322
Mfn2	33650.2	-0.635459	0.168539	-3.7704	0.000162986	0.00221424
Lpcat3	1266.67	-0.880493	0.234161	-3.7602	0.000169779	0.00229352
Cars	496.763	-0.769099	0.20467	-3.75775	0.000171445	0.00231044
Lrp5	184.626	-1.07791	0.287435	-3.75011	0.00017676	0.00237064
Tmem47	337.233	-1.51353	0.404018	-3.74619	0.000179539	0.002406
AC034099.1	1551.17	-1.47697	0.395101	-3.73822	0.000185331	0.0024698
Slc6a6	1417.06	-1.02177	0.273649	-3.73388	0.000188549	0.00250672
Suv39h2	16.9825	-1.63834	0.438868	-3.73311	0.000189131	0.00251047
Pptc7	3510.21	-0.968348	0.259484	-3.73182	0.000190105	0.00251742
Slc19a1	233.15	-1.07898	0.290027	-3.72029	0.000198994	0.0026186
Lbh	4946.12	-1.02518	0.275625	-3.71948	0.000199631	0.00262493
Pgap2	2112.97	-0.982159	0.264175	-3.71783	0.00020094	0.00263801
Pard3b	139.157	-1.1352	0.305573	-3.71499	0.000203211	0.00266366
Ccdc141	2329.43	-0.712093	0.191831	-3.71209	0.000205556	0.00269228
Alpk3	1251.38	-0.826275	0.22261	-3.71177	0.000205818	0.00269362
Igfals	298.06	-1.27048	0.342572	-3.70864	0.000208373	0.00272492
Kcna7	57.8303	-1.11016	0.299864	-3.70222	0.000213719	0.00278399
Sall4	72.3906	-1.35425	0.365857	-3.70158	0.000214258	0.00278884
Frmd4a	340.897	-1.12983	0.305264	-3.70116	0.000214615	0.00279133
Dmpk	14679.2	-0.839752	0.227193	-3.69621	0.000218846	0.00283975
Ulk1	2169.84	-0.774023	0.209572	-3.69336	0.000221312	0.00286954
Eml1	2300.76	-0.755974	0.204769	-3.69184	0.00022264	0.00288452
Pick1	672.398	-0.758293	0.205443	-3.69102	0.000223352	0.00289151
Nectin2	847.141	-0.919143	0.249063	-3.6904	0.000223904	0.0028942
Trib2	967.082	-0.828047	0.224431	-3.68954	0.000224662	0.00289952
Dnajc16	418.068	-0.838791	0.227486	-3.68722	0.00022672	0.00291487
Macrod2	211.968	-0.795728	0.215896	-3.6857	0.000228074	0.00292779
Rtn4ip1	3316.47	-0.664307	0.180283	-3.6848	0.000228879	0.00293588
Lair1	9.78284	-1.96616	0.533902	-3.68262	0.000230845	0.00295432
Gm10762	163.355	-1.06172	0.288366	-3.68186	0.000231541	0.00295831
Dusp22	436.174	-0.831222	0.225771	-3.6817	0.000231685	0.00295831
Asxl1	404.624	-1.12386	0.305528	-3.67843	0.000234678	0.00298969
Lman2l	1468.86	-0.850454	0.231449	-3.67447	0.000238339	0.00302714
Mmd	715.353	-0.754632	0.205524	-3.67174	0.000240906	0.00305743
Prdm11	102.805	-1.0546	0.287411	-3.66931	0.000243207	0.00307965
Scp2-ps2	10.9506	-1.78128	0.486438	-3.66189	0.000250365	0.0031655
Anks1	2056.81	-0.910377	0.248818	-3.65881	0.000253385	0.00319647
Ptcd2	2163.53	-0.771734	0.211036	-3.65688	0.000255304	0.00321101
Apmap	952.034	-0.826226	0.226263	-3.65162	0.000260593	0.00327018
Mtfp1	3922.46	-1.12231	0.307378	-3.65122	0.000260994	0.00327276
Dnase2a	191.064	-0.985043	0.26999	-3.64844	0.000263837	0.00330594
Dvl2	770.633	-0.91456	0.250811	-3.64641	0.000265931	0.00332721
Clasp1	6729.96	-1.10823	0.303978	-3.64576	0.000266601	0.00332815
Gca	388.226	-0.955339	0.262142	-3.64436	0.000268058	0.00334137
Fam57b	30.3854	-1.44408	0.396872	-3.63866	0.000274061	0.00340103
Irf7	232.584	-0.989394	0.272345	-3.63287	0.000280283	0.00347311
Zswim5	40.7428	-1.10839	0.305858	-3.62388	0.000290219	0.003583
Bag3	6447.84	-0.753486	0.208072	-3.62128	0.000293154	0.00361392
Mras	160.774	-1.12358	0.311474	-3.6073	0.000309399	0.00379189
2310022A10Rik	2903.01	-0.768674	0.213124	-3.6067	0.000310112	0.00379786
Flywch1	388.463	-0.94635	0.262646	-3.60314	0.000314393	0.00384467
Gpam	2320.18	-1.16818	0.324492	-3.60004	0.000318163	0.00387946
Naprt	568.621	-1.08563	0.302136	-3.59317	0.000326684	0.00397181
Rai2	1062.45	-0.572813	0.15955	-3.59019	0.00033044	0.00400876
Oxnad1	1901.94	-0.861778	0.240481	-3.58356	0.000338938	0.0041
Kmt5a	4461.63	-0.541375	0.151086	-3.58322	0.000339385	0.00410245
Aldh2	5109.83	-0.773123	0.215798	-3.58262	0.000340161	0.00410887
Uqcc1	6001.95	-0.760995	0.212488	-3.58136	0.000341813	0.00412585
Cables1	172.854	-0.924562	0.258713	-3.5737	0.000351973	0.00423327
Cenpa	680.296	-0.988082	0.277229	-3.56414	0.000365056	0.0043687
Aco2	80956.9	-0.748462	0.210042	-3.56339	0.000366091	0.00437795
Gm7889	76.0269	-1.44291	0.405065	-3.56218	0.000367794	0.0043952
Sec61a2	409.007	-0.834104	0.234256	-3.56066	0.000369927	0.00441697
Nup62	889.697	-1.04199	0.292653	-3.5605	0.000370143	0.00441697
AC113124.1	404.626	-1.06031	0.297939	-3.55881	0.000372539	0.00443924
Cpeb3	404.626	-1.06031	0.297939	-3.55881	0.000372539	0.00443924
Slc25a13	3707.07	-0.925727	0.260179	-3.55804	0.000373625	0.00444588
Tmem171	365.852	-1.35372	0.380721	-3.55567	0.000377022	0.00447994
Cdnf	123.325	-1.12072	0.315596	-3.55111	0.000383612	0.00454695
Abcc10	152.664	-0.840991	0.236849	-3.55075	0.000384136	0.00454695
Plpp5	200.47	-0.810095	0.228154	-3.55065	0.000384284	0.00454695
Echdc2	673.963	-0.793317	0.223649	-3.54715	0.000389424	0.00460447
Cmya5	6732.13	-1.37092	0.386728	-3.54492	0.000392737	0.00464038
Dennd4b	1093.12	-0.834114	0.235528	-3.54146	0.000397922	0.00469174
Palm2	17.1063	-1.6612	0.469369	-3.53923	0.000401299	0.00472822
Prrg1	130.409	-1.22987	0.347631	-3.53786	0.000403391	0.00474955
Pdk2	22432.9	-0.98942	0.280155	-3.53169	0.00041291	0.00483919
Tmem104	364.025	-0.69592	0.197152	-3.52986	0.000415782	0.0048681
Lmo7	5092.86	-1.11104	0.314878	-3.52849	0.000417935	0.0048899
Vasp	438.089	-0.811931	0.23018	-3.52738	0.000419692	0.0049016
Sesn1	4365.24	-1.01212	0.287195	-3.52417	0.000424806	0.00494615
Crip2	67946.4	-1.02536	0.291013	-3.52342	0.000426018	0.0049534
Ybx2	162.529	-1.22085	0.346558	-3.5228	0.000427016	0.00495504
Steap3	532.535	-0.813952	0.231054	-3.52278	0.000427047	0.00495504
Man2b1	648.216	-0.595576	0.169146	-3.52107	0.000429811	0.0049803
Klre1	8.07354	-1.7575	0.499984	-3.51512	0.000439561	0.00508618
Hsd3b7	566.696	-1.00583	0.286202	-3.51441	0.000440733	0.00509622
Ttc39c	134.458	-0.854012	0.24333	-3.50969	0.000448637	0.00518047
Parp12	556.984	-0.583722	0.166494	-3.50597	0.000454952	0.00523581
Cmtm6	1112.89	-0.824484	0.235308	-3.50385	0.000458577	0.00527348
Pnpla7	621.304	-0.782793	0.224279	-3.49026	0.000482543	0.00552635
Slc3a2	1211.73	-0.606727	0.173852	-3.48991	0.000483188	0.00552996
Myadml2	769.557	-0.988282	0.283562	-3.48524	0.000491702	0.00561591
Hdac11	226.626	-1.11122	0.319101	-3.48235	0.000497042	0.00566683
Acadm	29556.5	-0.982671	0.282486	-3.47865	0.000503945	0.00572845
Nnt	6089.22	-0.812663	0.233665	-3.47789	0.000505375	0.00573305
Epha4	339.444	-1.28846	0.37064	-3.47632	0.00050835	0.00575901
Pank4	2113.48	-0.860627	0.247652	-3.47514	0.000510587	0.00578046
Phyh	18564.7	-0.485455	0.139712	-3.47469	0.000511441	0.00578622
Mmab	1015.2	-0.817717	0.235439	-3.47316	0.000514372	0.00581366
Nploc4	3203.35	-0.491593	0.141557	-3.47275	0.000515152	0.00581366
Eci2	5646.37	-0.780566	0.224772	-3.4727	0.000515253	0.00581366
Corin	3975.52	-1.1587	0.333811	-3.47112	0.000518296	0.00583622
Coq10a	9426.18	-0.8872	0.255685	-3.4699	0.00052065	0.0058588
AC174642.1	100.398	-1.07132	0.308788	-3.46944	0.000521549	0.00586106
Dpysl4	100.398	-1.07132	0.308788	-3.46944	0.000521549	0.00586106
Oat	5733.35	-0.672732	0.194218	-3.46379	0.000532615	0.00596942
Antxr2	3265.45	-1.28458	0.370892	-3.46347	0.000533247	0.005972
Pex11a	275.466	-0.906167	0.261696	-3.46268	0.000534833	0.0059818
Paqr9	1365.47	-0.593858	0.171696	-3.45877	0.000542641	0.00605348
Rufy1	1117.72	-0.757232	0.219096	-3.45616	0.00054792	0.0061002
St3gal4	881.385	-1.12979	0.326944	-3.4556	0.000549062	0.00610886
Gcdh	2237.74	-0.760021	0.219963	-3.45522	0.000549844	0.0061135
Rbm20	3137.72	-0.81924	0.237338	-3.45178	0.0005569	0.00617968
Sec31b	672.624	-0.625274	0.181182	-3.45109	0.000558323	0.00619136
Ap1ar	500.697	-0.849923	0.246519	-3.4477	0.000565375	0.00625304
Gramd1b	162.628	-0.886512	0.257325	-3.44511	0.000570825	0.00630086
Taco1	440.09	-0.808435	0.234878	-3.44193	0.000577573	0.00636278
Etfa	19765.4	-0.878269	0.255427	-3.43843	0.000585093	0.0064289
Ifit3b	61.5502	-1.57111	0.456926	-3.43843	0.000585107	0.0064289
Gm11756	67.8163	-1.02898	0.299614	-3.43437	0.00059393	0.00651305
Dhrs11	2688.57	-1.02424	0.29828	-3.43384	0.000595098	0.00652159
Isoc2a	33.514	-1.02159	0.297657	-3.43212	0.000598893	0.00655889
Ces1d	2961.9	-0.923896	0.269493	-3.42828	0.000607424	0.00664365
Esm1	11.36	-1.60212	0.467527	-3.4268	0.000610745	0.00667127
2310061I04Rik	2026.2	-1.01726	0.297262	-3.42208	0.000621429	0.00677916
Adam23	16.8248	-1.40517	0.410933	-3.41947	0.000627438	0.00684026
Ampd3	1314.94	-0.653032	0.191062	-3.4179	0.000631052	0.00687072
Myh2	709.672	-0.953551	0.279084	-3.41671	0.000633819	0.00689638
Clip4	2769	-0.893806	0.261873	-3.41313	0.000642209	0.00696508
Egr1	2416.93	-1.07035	0.313664	-3.41242	0.000643899	0.00697597
Dnajc25	261.31	-0.763301	0.223688	-3.41235	0.000644044	0.00697597
Slc25a10	459.956	-1.07767	0.316094	-3.40935	0.000651179	0.00704162
Kctd5	457.341	-0.773329	0.226852	-3.40896	0.000652122	0.00704527
Meis2	263.84	-0.990321	0.290641	-3.40737	0.000655923	0.00708177
Tsc22d4	7473.44	-0.880157	0.258845	-3.40033	0.000673052	0.00724785
Rfng	559.242	-0.878247	0.258296	-3.40016	0.000673465	0.00724785
Nt5c1a	145.179	-1.02347	0.301099	-3.39912	0.000676032	0.00725858
Ankzf1	363.548	-0.681898	0.200618	-3.39899	0.000676362	0.00725858
Eepd1	1050.65	-0.682761	0.200879	-3.39887	0.000676638	0.00725858
Echs1	16125.4	-0.989425	0.291118	-3.3987	0.000677058	0.00725858
Speg	920.434	-0.902145	0.265485	-3.3981	0.000678547	0.0072699
Rpap1	664.079	-0.734891	0.216412	-3.39579	0.00068431	0.00732696
Krt222	783.345	-1.02223	0.301053	-3.39551	0.000684998	0.00732965
Afg3l1	2399.43	-0.571903	0.168713	-3.38979	0.000699472	0.00746074
Fam234a	6023.83	-0.852488	0.251802	-3.38555	0.00071036	0.00756069
Irx5	302.894	-0.733823	0.21677	-3.38526	0.000711103	0.00756069
Pde4dip	23026.8	-1.00359	0.296617	-3.38345	0.00071582	0.00758208
Irx3	518.328	-0.918131	0.271538	-3.38122	0.000721639	0.00763408
Kctd9	843.869	-1.02928	0.304556	-3.3796	0.000725914	0.00767448
Slc25a11	29293.4	-1.08181	0.320148	-3.3791	0.000727244	0.00768369
Pgam1-ps2	319.949	-0.678148	0.200845	-3.37647	0.000734215	0.00775246
Pink1	27081	-0.884123	0.26206	-3.37375	0.000741519	0.00781482
Armt1	149.338	-0.696692	0.206633	-3.37164	0.000747223	0.00785873
Gm2237	7.24679	-1.79493	0.532381	-3.37152	0.000747559	0.00785873
Lzic	1289.47	-0.591515	0.175505	-3.37037	0.000750673	0.0078816
Kcnh2	1898.09	-0.927896	0.27552	-3.3678	0.000757717	0.00794064
Manf	1346.99	-1.15671	0.34348	-3.36762	0.000758194	0.00794069
Irx1	28.8898	-1.24236	0.369469	-3.36256	0.00077222	0.0080775
Fkbp4	21405.4	-1.03209	0.307042	-3.36138	0.000775537	0.00808699
Ptpn11	1480.86	-0.800704	0.238292	-3.36018	0.000778904	0.00811552
Gm11992	27.6195	-1.27146	0.378708	-3.35735	0.000786926	0.0081854
Dlst	12574.4	-0.639231	0.190433	-3.35673	0.000788691	0.0081977
Apba3	4117.61	-1.03454	0.308212	-3.35659	0.000789086	0.0081977
Wbp1l	1736.43	-0.598226	0.178501	-3.35139	0.000804059	0.00834292
Stx17	497.625	-0.777167	0.232065	-3.34891	0.000811288	0.00839198
Art1	5085.66	-1.02292	0.305611	-3.34714	0.000816512	0.00843042
Pwp2	485.84	-0.574364	0.171701	-3.34514	0.000822421	0.0084665
Mettl9	1758.34	-0.686115	0.20511	-3.3451	0.00082253	0.0084665
Slc22a3	435.481	-1.06408	0.318338	-3.3426	0.000829978	0.00852534
Frmpd3	66.4275	-1.03952	0.31147	-3.33748	0.000845418	0.00866489
Plscr5	3.80954	-1.86074	0.557857	-3.33551	0.000851438	0.0087205
Stard8	932.239	-0.686089	0.205705	-3.33531	0.000852044	0.0087205
Ablim2	585.645	-0.829713	0.248775	-3.33519	0.000852404	0.0087205
Ppara	480.749	-0.936864	0.280921	-3.33497	0.000853089	0.0087222
Ubr2	1406.68	-1.07156	0.321329	-3.33476	0.000853735	0.00872348
Uap1	1004.62	-0.760985	0.228225	-3.33436	0.000854954	0.00873062
Mfsd4b5	25.6086	-1.31455	0.394438	-3.33271	0.000860048	0.0087773
Tirap	232.278	-0.811891	0.243925	-3.32845	0.000873302	0.00890715
Rcbtb2	597.022	-0.754121	0.226725	-3.32614	0.000880565	0.00897032
Nipal3	429.542	-0.943136	0.283656	-3.32493	0.000884395	0.00899909
St8sia6	40.7064	-1.60452	0.482575	-3.32491	0.000884462	0.00899909
Fam160b2	692.687	-0.56126	0.168878	-3.32346	0.000889067	0.00902951
Plscr2	426.102	-0.75134	0.226166	-3.32207	0.000893513	0.00906919
Slc25a22	1192.36	-0.841397	0.253548	-3.31849	0.000905068	0.00916983
Atp23	167.466	-0.947738	0.285917	-3.31473	0.000917328	0.00928843
Acaa2	56247.6	-1.07654	0.325025	-3.31219	0.00092569	0.0093618
Fbxo21	1594.96	-0.582925	0.176238	-3.30759	0.000941015	0.00951105
Synj2	556.4	-0.870455	0.263311	-3.30581	0.000947028	0.00955592
Smco4	32.2656	-1.13361	0.342955	-3.30541	0.000948377	0.00956242
AC154550.1	9730.33	-0.801248	0.242708	-3.30128	0.000962453	0.0096927
Kif16b	557.409	-0.93166	0.282312	-3.30011	0.000966457	0.00972719
2610507B11Rik	6503.06	-1.08773	0.329724	-3.29891	0.000970623	0.00976326
Oma1	1156.01	-0.762829	0.231404	-3.29652	0.0009789	0.00983472
Arhgef19	1815.07	-0.845199	0.25648	-3.29537	0.000982911	0.00986321
Samhd1	314.756	-0.775005	0.235372	-3.29268	0.000992356	0.00995203
Cd36	21752.4	-1.10381	0.335842	-3.2867	0.0010137	0.01016
Adamtsl5	2711.23	-0.831512	0.253028	-3.28624	0.00101535	0.0101705
Dhrs4	2578.53	-0.684016	0.208189	-3.28556	0.00101781	0.0101831
Coq5	5756.34	-0.593495	0.180666	-3.28503	0.00101971	0.0101959
Als2	208.42	-0.9337	0.284254	-3.28474	0.00102077	0.0101993
Cpt1b	27896.4	-0.876882	0.266981	-3.28443	0.00102188	0.0101993
Rit1	1949.71	-0.966477	0.29458	-3.28086	0.00103491	0.0102988
Hist2h2be	270.273	-0.813421	0.248012	-3.27977	0.00103892	0.0103268
Kcnk3	14707.3	-0.916356	0.279718	-3.276	0.00105288	0.0104528
Mgst1	690.649	-0.99499	0.303847	-3.27464	0.00105797	0.0104909
Hhatl	6942.15	-1.02794	0.31399	-3.2738	0.00106111	0.0105159
Pacsin3	4147.76	-0.740914	0.226336	-3.27352	0.00106218	0.0105183
St8sia2	5.68365	-1.81596	0.554764	-3.2734	0.00106262	0.0105183
Cdkn1c	566.204	-0.801523	0.244878	-3.27315	0.00106355	0.0105214
Grk6	384.224	-0.923053	0.282073	-3.27239	0.00106644	0.0105375
Ckm	145118	-1.30011	0.397371	-3.27178	0.00106873	0.010554
Sh3bp5	782.452	-0.858966	0.262656	-3.2703	0.00107432	0.0105904
Atad3a	2298.46	-0.799227	0.244414	-3.26998	0.00107556	0.0105965
Abcb6	1391.28	-0.84097	0.257245	-3.26914	0.00107875	0.0106216
Gbp6	732.182	-1.37876	0.422446	-3.26375	0.00109948	0.0108182
Ogn	1415.61	-1.04618	0.320697	-3.26221	0.00110546	0.0108655
Ndrg2	46867.1	-0.62074	0.190561	-3.25743	0.00112425	0.0110373
Asph	6882.63	-0.830287	0.254922	-3.25702	0.0011259	0.0110405
Osbpl6	213.047	-0.753447	0.231679	-3.25212	0.00114549	0.0112064
Asb11	7224.18	-0.849456	0.261334	-3.25046	0.00115217	0.0112581
Cacnb1	330.23	-0.955641	0.294055	-3.24987	0.00115458	0.0112629
Abcb9	413.65	-0.863769	0.265894	-3.24854	0.00115998	0.0113035
Cnppd1	564.841	-0.690465	0.212562	-3.2483	0.00116095	0.0113049
Hsd17b7	293.319	-1.11227	0.34337	-3.23928	0.00119833	0.0116183
Paxip1	369.554	-0.885601	0.273402	-3.2392	0.00119867	0.0116183
Entpd4	2374.54	-0.840726	0.259608	-3.23845	0.00120183	0.0116369
Pgk1	7544.28	-0.478968	0.14791	-3.23825	0.00120267	0.0116369
Slf1	369.074	-1.2157	0.375541	-3.23719	0.00120713	0.0116638
Ston2	12.1298	-1.66376	0.514084	-3.23636	0.00121065	0.0116851
Eif4g1	4994.68	-0.755994	0.233971	-3.23115	0.00123293	0.0118545
Def8	2482.64	-1.04755	0.324293	-3.23024	0.00123685	0.0118804
Rcbtb1	215.836	-1.01734	0.314947	-3.2302	0.00123704	0.0118804
Dnaja3	7411.33	-0.478696	0.148555	-3.22235	0.00127142	0.0121618
Sln	80.8061	-1.69111	0.524877	-3.22191	0.00127339	0.0121714
Cpn2	63.456	-1.04759	0.325156	-3.2218	0.00127386	0.0121714
Slc25a39	8692.05	-1.04569	0.324876	-3.21873	0.00128761	0.0122957
Atg9a	4949.05	-0.702695	0.218347	-3.21825	0.00128977	0.0123093
Lifr	607.86	-0.827196	0.25728	-3.21515	0.00130375	0.0124145
Lrrc2	4184.05	-0.890547	0.277062	-3.21425	0.00130784	0.0124393
Lpar4	15.3276	-1.4861	0.462401	-3.21388	0.00130956	0.0124486
Gon4l	709.52	-0.730623	0.227503	-3.21148	0.00132052	0.0125315
Klhl21	3236.02	-0.736997	0.229536	-3.21082	0.00132359	0.0125525
Plec	3221.17	-0.716014	0.22301	-3.21068	0.00132423	0.0125525
Ctsd	50482.4	-0.979674	0.305922	-3.20236	0.00136305	0.0128551
Rreb1	565.61	-0.838157	0.261775	-3.20183	0.00136558	0.0128718
Cox10	2877.93	-0.790468	0.247027	-3.19992	0.00137464	0.0129499
Abcd4	158.215	-0.71012	0.221954	-3.19941	0.00137711	0.0129586
Slc25a47	131.103	-0.919443	0.287819	-3.19451	0.00140067	0.0131551
Syt17	7.96658	-1.5354	0.480651	-3.19442	0.00140113	0.0131551
Cadm4	47.1726	-1.37323	0.43018	-3.19223	0.00141181	0.0132258
Qser1	116.09	-1.60897	0.504097	-3.19179	0.00141392	0.0132381
Rsad1	245.987	-0.685756	0.215017	-3.18932	0.0014261	0.0133298
Lynx1	5721.61	-0.957192	0.300225	-3.18825	0.00143137	0.0133661
Ppt2	1186.85	-0.934345	0.293118	-3.18761	0.00143453	0.0133794
Fancc	121.87	-0.655123	0.205523	-3.1876	0.00143459	0.0133794
Idh3a	27654.9	-0.679015	0.213077	-3.18671	0.001439	0.0134057
Aifm1	3541.7	-0.862689	0.27073	-3.18653	0.0014399	0.0134065
Tmem106c	134.829	-1.37475	0.431466	-3.18623	0.00144142	0.0134133
Immt	19552.3	-0.585036	0.18365	-3.18559	0.00144457	0.0134277
Rcsd1	2951.23	-0.595111	0.18704	-3.18173	0.00146397	0.0136005
Parp16	158.018	-0.93314	0.2937	-3.17718	0.00148714	0.01377
Aldh1b1	844.943	-0.69023	0.217579	-3.17232	0.00151226	0.0139794
Tm9sf1	1358.03	-0.598891	0.188851	-3.17123	0.00151796	0.0140244
Pcdhb14	38.2002	-1.12401	0.354805	-3.16796	0.00153514	0.0141753
Dym	2283.75	-0.553587	0.175107	-3.16142	0.00157001	0.0144655
Irgm2	396.63	-0.958849	0.303343	-3.16094	0.0015726	0.0144735
Pip5k1c	1131.16	-0.777137	0.245881	-3.16062	0.00157432	0.0144813
Got2	53054.1	-0.853553	0.270204	-3.15892	0.00158356	0.0145583
Ccdc22	548.148	-0.865051	0.273965	-3.15752	0.00159116	0.0146101
Chd6	1209.57	-1.33154	0.421709	-3.15747	0.00159143	0.0146101
Zfp319	367.969	-0.578398	0.18323	-3.15668	0.00159578	0.0146386
Tgtp2	119.675	-1.48321	0.469929	-3.15625	0.00159812	0.0146507
Tmem241	124.283	-0.674856	0.214345	-3.14846	0.00164136	0.0149993
Inca1	158.633	-0.715906	0.227429	-3.14782	0.00164495	0.0150193
Nsdhl	150.638	-0.712418	0.226335	-3.14763	0.00164602	0.0150193
Tmem245	1348.66	-1.06484	0.338366	-3.14701	0.0016495	0.0150364
Marveld2	14.2517	-1.54919	0.492508	-3.14552	0.00165791	0.0151012
Olfr1393	13.1616	-1.357	0.431483	-3.14496	0.00166111	0.0151222
Agtrap	795.747	-0.929967	0.295836	-3.14352	0.00166929	0.0151802
Wnk2	1109.36	-0.625964	0.199206	-3.1423	0.00167626	0.015227
Trak2	2328.17	-1.0553	0.335862	-3.14206	0.00167763	0.0152312
Rangrf	2644.79	-1.09305	0.347973	-3.1412	0.00168255	0.0152594
Irs1	438.457	-1.20855	0.385063	-3.13859	0.00169765	0.0153714
Txndc5	1572.25	-0.678618	0.216235	-3.13834	0.00169907	0.0153759
Tbrg4	1085.73	-0.876825	0.279478	-3.13737	0.00170471	0.0154103
Nfic	1693.09	-0.529407	0.168763	-3.13699	0.00170692	0.015422
Clpx	2787.88	-0.971127	0.309848	-3.1342	0.00172323	0.0155442
Slc6a17	27.9002	-1.40798	0.449418	-3.13289	0.00173093	0.0155969
Atg4d	3561.86	-1.06553	0.340283	-3.13132	0.00174024	0.015664
Dock5	134.974	-1.21029	0.38654	-3.13108	0.00174164	0.015667
Msl3	1026.05	-0.68526	0.218867	-3.13095	0.00174244	0.015667
Sod2	22517.2	-0.648527	0.207214	-3.12975	0.00174956	0.0157058
Tnfaip8	1597.13	-0.980729	0.313411	-3.12921	0.00175274	0.015726
Idh1	1115	-0.950042	0.303633	-3.12892	0.0017545	0.0157333
Myom1	14850.5	-0.893221	0.285557	-3.128	0.00176001	0.0157742
Lmtk2	486.694	-0.868489	0.277952	-3.1246	0.00178046	0.0159405
Hectd3	825.145	-0.63771	0.20423	-3.1225	0.0017932	0.0160375
Tfdp2	2238.38	-0.692341	0.221864	-3.12056	0.00180508	0.016118
Asb10	3535.18	-0.857813	0.275173	-3.11736	0.00182476	0.0162677
Scrn2	489.579	-1.08233	0.347317	-3.11626	0.00183164	0.0163117
Cad	336.144	-0.892783	0.28651	-3.11606	0.00183284	0.0163137
Pacsin1	7.45521	-1.70854	0.548919	-3.11255	0.00185479	0.0164916
Myo1c	4711.36	-0.53374	0.171518	-3.11186	0.0018591	0.0165212
Mn1	212.664	-0.679436	0.218425	-3.11062	0.00186694	0.0165821
Ech1	67077.4	-1.10929	0.356999	-3.10727	0.00188826	0.0167272
Gpsm1	3799.1	-1.03536	0.333296	-3.10644	0.00189356	0.0167652
Gfra3	44.6456	-0.937374	0.301936	-3.10454	0.00190574	0.0168417
Gaa	5828.75	-0.725968	0.233916	-3.10355	0.00191217	0.0168693
Nedd9	541.23	-0.87354	0.281471	-3.10348	0.00191258	0.0168693
Mknk1	359.805	-0.632516	0.203826	-3.10322	0.00191427	0.0168693
Pex5	697.646	-0.724919	0.233603	-3.10321	0.00191436	0.0168693
Got2-ps1	20.6816	-1.49098	0.480588	-3.1024	0.00191959	0.0169065
Fyco1	6601.6	-0.983316	0.317195	-3.10003	0.00193498	0.0170153
Ubiad1	1695.51	-0.773561	0.250323	-3.09025	0.00199986	0.0175072
Stat2	249.408	-0.960141	0.310713	-3.09012	0.00200074	0.0175072
Ttc19	948.061	-0.848698	0.27487	-3.08764	0.00201756	0.0176122
Ablim1	7016.74	-0.809049	0.262184	-3.08581	0.00203001	0.0177117
Gpr22	555.58	-1.07095	0.347137	-3.0851	0.00203485	0.0177415
Txnrd3	679.159	-0.599088	0.194194	-3.085	0.00203554	0.0177415
Ttll1	2267.81	-0.74091	0.240597	-3.07947	0.00207369	0.0180459
Pkn1	1803.51	-0.815225	0.2648	-3.07864	0.00207945	0.0180866
Ddah1	360.784	-0.706323	0.229501	-3.07765	0.00208638	0.0181375
Ank	3762.65	-0.502999	0.163494	-3.07656	0.00209401	0.0181944
Fsd2	9792.08	-0.821479	0.267149	-3.07498	0.00210516	0.0182818
Kdelc2	159.384	-0.835475	0.271881	-3.07294	0.00211961	0.0183787
Wiz	483.218	-0.542331	0.176517	-3.07239	0.00212349	0.0184029
Pou6f1	101.987	-0.849266	0.276602	-3.07036	0.00213803	0.0185097
Gcsh	1860.3	-0.676413	0.220328	-3.07003	0.00214035	0.0185116
Ralgds	496.033	-0.7854	0.255928	-3.06883	0.002149	0.0185759
Abca6	10.5473	-1.52679	0.497701	-3.06768	0.00215729	0.0186284
Zbtb18	125.821	-0.965641	0.314814	-3.06733	0.00215977	0.0186403
Rapsn	1175.53	-0.845005	0.27564	-3.06561	0.00217227	0.0187142
Mmp15	2847.49	-0.821823	0.268085	-3.06554	0.0021728	0.0187142
Syde1	232.285	-0.731034	0.238685	-3.06276	0.00219309	0.0188792
Angpt1	490.275	-1.29364	0.42255	-3.06151	0.00220226	0.0189485
Usp17lc	4.03529	-1.75346	0.573071	-3.05976	0.00221516	0.0190497
Slc25a4	205089	-0.738151	0.241321	-3.05879	0.0022223	0.0191013
S100a16	1235.68	-1.07071	0.350117	-3.05815	0.00222709	0.0191229
Grb14	7979.74	-0.566261	0.185267	-3.05647	0.00223963	0.0191913
Dram2	1601.14	-0.65691	0.215036	-3.05489	0.00225147	0.019273
Epop	29.2463	-1.16658	0.382603	-3.04907	0.00229554	0.0195804
Kcnn1	141.402	-1.04191	0.341939	-3.04708	0.0023108	0.0196758
AC019302.1	141.402	-1.04191	0.341939	-3.04708	0.0023108	0.0196758
Sgsh	75.4482	-0.891348	0.292538	-3.04695	0.00231176	0.0196758
Pard6b	89.0833	-0.762918	0.250428	-3.04645	0.00231558	0.0196813
C4b	53.7024	-1.47164	0.483243	-3.04533	0.00232422	0.0197079
D10Jhu81e	7313.83	-1.02874	0.337815	-3.04529	0.00232459	0.0197079
Rft1	167.783	-0.919106	0.301959	-3.04381	0.002336	0.0197947
Asb12	243.125	-0.798485	0.262482	-3.04206	0.00234967	0.0199004
Kyat3	739.255	-0.584023	0.192051	-3.04098	0.0023581	0.0199517
Cds2	1881.39	-0.646001	0.212468	-3.04046	0.00236218	0.0199729
Ppip5k2	1812.94	-1.29339	0.425429	-3.04021	0.00236414	0.0199729
Cables2	512.582	-0.616831	0.202891	-3.0402	0.00236418	0.0199729
Ppp3cc	1317.62	-0.602855	0.198552	-3.03625	0.00239537	0.0202069
Tmc7	231.481	-1.07197	0.353101	-3.03588	0.00239835	0.0202107
Tmem106b	1720.42	-0.837761	0.276191	-3.03326	0.00241924	0.0203561
Creb3l2	665.516	-0.717532	0.236655	-3.03198	0.00242958	0.0204302
Carm1	1912.46	-0.580062	0.191471	-3.0295	0.00244957	0.0205392
Htatip2	382.737	-0.582654	0.192613	-3.02499	0.00248638	0.0208166
Lpl	64092	-0.965816	0.319296	-3.02483	0.00248772	0.0208175
Cyp2u1	332.491	-0.597214	0.197471	-3.02432	0.00249196	0.0208425
Tmem98	571.007	-0.715394	0.236583	-3.02386	0.0024957	0.0208634
Trip10	282.459	-0.865582	0.286422	-3.02205	0.0025107	0.0209315
Gars	2602.14	-0.467691	0.15484	-3.02049	0.00252369	0.0210241
Cbx2	112.057	-0.898499	0.298028	-3.01482	0.00257135	0.0213893
Phyhip	168.13	-0.768009	0.254811	-3.01404	0.00257795	0.0214335
Rgmb	496.257	-0.595999	0.197849	-3.0124	0.00259192	0.021507
Pde3a	1577.49	-1.03285	0.343203	-3.00945	0.0026172	0.0217061
Pdpr	1082.43	-1.04151	0.346349	-3.00711	0.00263744	0.0218416
Dhfr	80.1484	-0.708486	0.235679	-3.00615	0.00264578	0.0218782
Qrsl1	1472.88	-0.823734	0.274336	-3.00265	0.00267642	0.0220989
Sncaip	99.7293	-0.999913	0.333075	-3.00207	0.00268151	0.02213
Entpd6	1126.18	-0.83748	0.279192	-2.99966	0.00270279	0.0222838
Kiz	1591.31	-0.977371	0.325994	-2.99813	0.00271645	0.0223798
P2rx4	625.883	-0.69156	0.230873	-2.99541	0.00274075	0.0225486
Rab12	3530.99	-0.55735	0.186121	-2.99456	0.00274838	0.022582
Irak1	2565.55	-0.608337	0.203312	-2.99214	0.00277028	0.0227396
Fam163b	41.822	-1.06122	0.354702	-2.99185	0.00277292	0.0227501
Ifngr1	1012.85	-0.581697	0.194448	-2.99153	0.00277585	0.0227533
Grhpr	1898.14	-0.89513	0.299435	-2.9894	0.00279524	0.0228996
Rftn1	2301.58	-0.591895	0.198046	-2.98867	0.00280198	0.0229368
Slc29a2	339.385	-0.829957	0.277707	-2.98861	0.00280251	0.0229368
Hs6st1	961.416	-0.665577	0.222736	-2.98819	0.00280631	0.0229458
Fam81a	418.638	-0.853295	0.285556	-2.98819	0.00280634	0.0229458
Klhdc1	905.937	-0.785606	0.263267	-2.98406	0.00284451	0.0232352
Lingo3	959.972	-0.76334	0.256109	-2.98052	0.00287755	0.0234708
Olfr24	7.27947	-1.45793	0.48977	-2.97678	0.00291296	0.0237251
Nebl	4468.14	-1.19013	0.399951	-2.97569	0.0029233	0.0237778
Paip2b	287.171	-0.754468	0.253857	-2.97202	0.00295852	0.0240363
Exog	149.323	-0.671304	0.225885	-2.97189	0.00295977	0.0240363
Hdac3	2247.85	-0.701824	0.236388	-2.96895	0.0029882	0.024232
Cpped1	1263.65	-0.626831	0.211242	-2.96735	0.00300376	0.0243464
Mtfmt	225.842	-0.629853	0.212275	-2.96716	0.00300564	0.0243499
Slc16a13	69.0827	-0.784198	0.264358	-2.96642	0.00301289	0.024381
Gm6505	91.9324	-1.02737	0.346842	-2.96207	0.00305576	0.0246133
Hdlbp	10546.5	-0.938888	0.317075	-2.96109	0.00306551	0.0246681
Atp1b1	5367.76	-0.616289	0.208222	-2.95977	0.00307864	0.0247383
Usp19	3612.25	-0.429288	0.145117	-2.95821	0.00309434	0.0248525
Tbx18	24.4198	-0.983772	0.332574	-2.95806	0.00309587	0.0248529
Ank2	1802.2	-0.949919	0.32131	-2.95639	0.00311259	0.0249632
Plekha8	283.915	-0.564955	0.191158	-2.95544	0.00312221	0.0250256
Gtf3c1	2011.71	-0.683592	0.231308	-2.95533	0.00312335	0.0250256
Inppl1	2088.47	-0.726675	0.246036	-2.95353	0.00314167	0.0251603
Stat6	2296.85	-0.519717	0.17605	-2.9521	0.00315624	0.0252595
Ctdnep1	851.779	-0.96432	0.326665	-2.95202	0.00315706	0.0252595
Neu3	95.7032	-0.690378	0.234046	-2.94976	0.00318023	0.0254207
Gtpbp2	666.436	-0.661907	0.224508	-2.94826	0.00319571	0.0255201
Miga2	2570.78	-0.791997	0.268732	-2.94717	0.003207	0.0255705
C1qtnf12	300.467	-0.976075	0.331218	-2.94692	0.00320952	0.0255705
Prrx1	546.879	-0.560431	0.190176	-2.94691	0.00320964	0.0255705
Cry2	703.045	-0.722942	0.245528	-2.94444	0.00323535	0.0257508
Afg3l2	4923.67	-0.744642	0.252948	-2.94386	0.00324151	0.0257754
Kif7	26.6912	-1.07059	0.363858	-2.94233	0.00325755	0.0258539
Rpl3l	5292.87	-0.884847	0.300773	-2.94191	0.00326193	0.0258765
Hibch	1339.55	-0.879844	0.299114	-2.9415	0.00326627	0.0258986
Ppcs	398.635	-0.711954	0.242175	-2.93983	0.00328387	0.0260259
A530016L24Rik	1325.19	-0.9671	0.329189	-2.93782	0.00330524	0.0261829
Pofut1	206.133	-0.730539	0.248768	-2.93662	0.00331809	0.0262598
Spata2l	291.067	-0.804909	0.274379	-2.93356	0.00335098	0.0265054
Uaca	1029.58	-0.955734	0.325806	-2.93344	0.00335227	0.0265054
Mthfr	343.074	-0.642117	0.218981	-2.9323	0.00336458	0.0265747
Hmgcs2	319.988	-1.20332	0.410382	-2.93219	0.0033658	0.0265747
Scp2	9591.97	-0.546843	0.186528	-2.93169	0.00337125	0.0266053
Gja3	948.366	-0.622909	0.212592	-2.93007	0.00338886	0.0267286
Agpat5	1218.17	-0.593771	0.202697	-2.92935	0.00339673	0.026756
Cdc25a	168.808	-0.666558	0.227918	-2.92456	0.00344946	0.0271331
Usp54	221.228	-0.929581	0.317969	-2.92349	0.00346128	0.0272134
Itgb6	502.241	-1.16592	0.399196	-2.92066	0.0034929	0.0273904
Hgsnat	901.308	-0.557256	0.190802	-2.9206	0.00349358	0.0273904
Lmf2	1054.27	-0.714148	0.244598	-2.91968	0.00350394	0.0274459
Gpld1	70.8352	-1.14513	0.392266	-2.91927	0.00350851	0.0274561
Acot3	55.3246	-1.09722	0.376377	-2.91521	0.0035545	0.0277724
Pgam1	2142.29	-0.643641	0.220819	-2.91479	0.00355926	0.0277884
Limch1	2227.94	-0.7271	0.249474	-2.91454	0.00356218	0.0277982
Myo18b	6440.21	-0.713176	0.245055	-2.91027	0.00361114	0.0281411
Neil1	162.039	-0.796714	0.27381	-2.90974	0.00361733	0.0281631
Zadh2	1172	-0.764427	0.26282	-2.90856	0.003631	0.0282433
Polrmt	1683.81	-0.746301	0.256697	-2.90732	0.00364535	0.0283287
Pgam2	32772.2	-0.94685	0.325746	-2.90671	0.00365249	0.0283711
Cep85	1327.9	-0.592429	0.203851	-2.90618	0.00365874	0.0283933
Rabggta	766.938	-0.747493	0.257281	-2.90536	0.00366828	0.0284542
Gtf2ird2	133.283	-0.809887	0.278784	-2.90507	0.0036717	0.0284676
Bub1	3.68229	-1.62552	0.559618	-2.9047	0.00367602	0.0284879
Epb41	1558.98	-0.734253	0.252891	-2.90344	0.00369091	0.0285637
Man2b2	175.547	-0.794335	0.273673	-2.9025	0.00370198	0.028623
Gstm7	1317.24	-0.811531	0.279654	-2.90192	0.00370887	0.028663
Stard5	177.029	-0.821335	0.283341	-2.89875	0.00374652	0.028914
Osbpl7	98.6104	-0.96571	0.333169	-2.89856	0.00374877	0.0289181
Acsf3	512.335	-0.859042	0.296522	-2.89706	0.00376677	0.0290302
Vac14	1221.1	-0.66527	0.229958	-2.89301	0.00381572	0.0293671
Add1	4401.3	-0.434101	0.150065	-2.89275	0.00381887	0.0293778
Rnf20	341.352	-0.890023	0.30769	-2.89259	0.00382077	0.029379
Slc29a1	3865.35	-0.83898	0.290582	-2.88724	0.00388636	0.0298286
Card14	3.49243	-1.63166	0.567594	-2.87469	0.00404421	0.0308707
Nlrc5	19.3789	-1.1701	0.407511	-2.87132	0.00408757	0.0311167
Ppp1r13b	931.368	-0.600417	0.209417	-2.86709	0.00414265	0.0314504
Gltp	452.518	-0.852636	0.297475	-2.86624	0.00415379	0.0315207
Uqcrc1	103186	-0.869114	0.303275	-2.86576	0.00416004	0.0315396
Cbr1	810.77	-0.650585	0.227247	-2.8629	0.0041978	0.0317685
Vegfb	7625.07	-0.868858	0.303573	-2.8621	0.00420838	0.0318198
Ttll11	61.1186	-0.740507	0.258757	-2.86178	0.00421265	0.0318378
2310002L09Rik	741.5	-0.645034	0.225546	-2.85988	0.00423804	0.0319882
Tnni3	281743	-1.05151	0.367689	-2.85977	0.00423946	0.0319882
Ndc1	555.571	-0.692815	0.242314	-2.85916	0.00424763	0.03203
Cnst	1898.04	-0.710346	0.24848	-2.85877	0.00425293	0.0320555
Ankrd40	7621.21	-0.717784	0.251217	-2.85723	0.00427362	0.0321826
Cdk5rap2	146.527	-1.09287	0.382554	-2.85677	0.00427981	0.0322147
Vopp1	220.666	-0.942805	0.330103	-2.85609	0.00428891	0.0322543
Sh3rf2	799.584	-0.611167	0.214091	-2.85471	0.00430755	0.032356
Sbk2	360.092	-0.918378	0.321711	-2.85466	0.00430823	0.032356
Murc	2190.03	-0.753325	0.263911	-2.85447	0.00431092	0.0323618
Arhgef7	1029.77	-0.553267	0.1939	-2.85337	0.00432589	0.0324451
Fastk	17270.5	-0.962907	0.337509	-2.85298	0.00433107	0.032455
Slc25a40	191.348	-0.890697	0.312281	-2.85223	0.00434138	0.0325177
Polr1b	360.405	-0.634551	0.222511	-2.85177	0.00434768	0.0325504
Nr2f6	3657.75	-0.879856	0.308548	-2.8516	0.00434997	0.032553
Klf15	3628.53	-0.899199	0.315593	-2.84923	0.00438251	0.0327527
Dexi	875.392	-0.742573	0.26071	-2.84827	0.00439578	0.0328135
Irx4	1002.99	-0.793827	0.27871	-2.84822	0.00439652	0.0328135
Pmm2	884.441	-0.659399	0.231615	-2.84696	0.00441388	0.0329285
Epas1	2636.25	-0.642655	0.225794	-2.84621	0.00442435	0.0329919
Fam69b	1681.62	-1.01736	0.357473	-2.84597	0.00442759	0.0330014
Trpm4	342.544	-0.751656	0.264262	-2.84436	0.00445005	0.0331541
Sgca	4509.97	-0.874113	0.307454	-2.84307	0.0044681	0.033259
Cabin1	550.347	-0.599095	0.210742	-2.84279	0.00447211	0.0332599
Wwox	82.3034	-0.756644	0.266378	-2.8405	0.00450436	0.0334495
Pi4ka	299.641	-1.12976	0.398037	-2.83832	0.0045352	0.0336242
Yae1d1	2144.65	-0.684788	0.241411	-2.83661	0.0045596	0.0337517
Art3	12968.5	-0.728396	0.256812	-2.8363	0.00456391	0.0337625
Nt5dc3	674.219	-0.868684	0.306362	-2.83549	0.00457561	0.0338341
Pla2g6	484.087	-0.722612	0.254901	-2.83487	0.00458447	0.0338847
B330016D10Rik	123.696	-0.686369	0.242308	-2.83263	0.00461661	0.0340922
Tle4	256.484	-0.729915	0.257729	-2.8321	0.00462431	0.034119
Rrp12	857.825	-0.774374	0.27348	-2.83156	0.00463215	0.0341618
Pepd	1555.63	-0.638362	0.225502	-2.83085	0.00464244	0.0342227
Tbc1d16	449.326	-0.73866	0.261046	-2.82961	0.00466042	0.0343251
Egln3	2941.65	-0.746617	0.263921	-2.82893	0.00467032	0.0343829
Slc25a29	510.984	-0.841631	0.297642	-2.82766	0.00468894	0.0344897
Nxph3	2.95142	-1.61771	0.572139	-2.82748	0.00469166	0.0344946
Lrrk1	208.39	-0.740384	0.262309	-2.82256	0.00476418	0.0349359
Tmem176a	228.317	-0.93788	0.332359	-2.82189	0.00477415	0.0349937
Mipep	3468.37	-0.376446	0.133585	-2.81803	0.00483196	0.0353403
Mocos	61.7342	-0.997851	0.354154	-2.81756	0.00483898	0.0353762
Brat1	395.651	-0.656391	0.232979	-2.81738	0.00484173	0.0353809
Lzts2	2104.5	-0.815172	0.289366	-2.8171	0.00484602	0.0353968
Mfsd8	152.194	-0.876271	0.311097	-2.81671	0.00485186	0.0354241
Zswim4	394.475	-0.785432	0.278993	-2.81524	0.00487413	0.0355712
Mroh1	942.974	-0.659539	0.234384	-2.81392	0.00489407	0.0356702
Rfxank	1011.55	-0.990032	0.351869	-2.81364	0.00489848	0.0356868
Ethe1	1727.52	-0.95691	0.34013	-2.81337	0.00490253	0.0356898
Rbm24	4101.09	-0.538897	0.191551	-2.81333	0.00490314	0.0356898
Dyrk1b	446.344	-0.909177	0.323433	-2.81102	0.00493851	0.0359005
Dnmt3a	799.558	-0.702512	0.24996	-2.8105	0.00494645	0.0359427
Mlxip	636.315	-0.560905	0.199669	-2.80918	0.00496681	0.036075
Bend7	72.9033	-0.783984	0.27938	-2.80616	0.00501358	0.0363675
AC112680.1	11.7868	-1.19458	0.425849	-2.80516	0.00502915	0.0364488
Abca2	1889.01	-0.747871	0.266637	-2.80483	0.00503438	0.0364632
Rabl6	2436.03	-0.693242	0.247214	-2.80421	0.00504393	0.0364632
Xylt1	4.87344	-1.54415	0.550684	-2.80406	0.00504634	0.0364632
Actc1	360301	-0.7365	0.262783	-2.80269	0.00506788	0.0366031
Pcx	475.354	-0.957481	0.341767	-2.80156	0.00508564	0.0366916
F11r	1459.95	-0.623941	0.222783	-2.80067	0.0050996	0.0367531
Pfn2	1139.61	-0.70098	0.250315	-2.8004	0.00510401	0.036769
Gramd1c	11.2415	-1.4316	0.511331	-2.79976	0.00511409	0.03681
Bnip3	7325.76	-0.69399	0.247934	-2.79909	0.00512462	0.03687
H2-Q6	126.883	-1.06953	0.382127	-2.79888	0.00512808	0.0368791
4931428F04Rik	77.9417	-0.76105	0.271927	-2.79873	0.00513044	0.0368803
Rgl3	212.282	-0.779627	0.278622	-2.79816	0.00513951	0.0369138
Herpud1	4523.07	-0.719303	0.257128	-2.79745	0.00515077	0.0369631
Rhbdf1	1009.75	-0.571356	0.204334	-2.79619	0.00517097	0.0370759
Proser2	347.446	-0.909015	0.325107	-2.79605	0.00517313	0.0370759
Syne3	12.703	-1.22902	0.439608	-2.79573	0.00517833	0.0370974
Tmem65	5414.77	-0.612557	0.219395	-2.79202	0.00523797	0.0374447
Sqrdl	1261.43	-0.783374	0.28061	-2.79168	0.0052435	0.0374682
Lrpprc	3807.24	-0.879404	0.315266	-2.7894	0.0052806	0.0376861
Akt1	9424.16	-0.653841	0.234805	-2.78461	0.00535925	0.0381977
Pln	61280.4	-0.694472	0.249428	-2.78425	0.00536509	0.0382231
Mad1l1	378.888	-0.554564	0.199264	-2.78306	0.00538484	0.0383476
Adck1	1375.33	-0.850801	0.305858	-2.78168	0.00540776	0.0384944
Igtp	538.068	-0.753253	0.270884	-2.78072	0.00542381	0.0385596
Sh3d21	79.8018	-0.787599	0.283261	-2.78047	0.00542807	0.0385736
Sspn	7321.23	-0.876052	0.315107	-2.78017	0.00543301	0.038576
Fcrls	13.992	-1.40897	0.506791	-2.78017	0.00543301	0.038576
Fam149b	444.18	-0.578228	0.208116	-2.77839	0.00546283	0.0387309
Frmd5	6071.14	-0.819073	0.294814	-2.77827	0.00546486	0.0387309
Pogz	306.268	-0.686134	0.246972	-2.77818	0.00546636	0.0387309
Ano8	649.604	-0.597124	0.215012	-2.77716	0.00548363	0.0388368
Adi1	1400.84	-0.614937	0.221449	-2.77688	0.00548829	0.0388534
Prune1	777.326	-0.64149	0.231047	-2.77644	0.00549573	0.0388896
Tuba8	16275	-0.958784	0.345394	-2.77591	0.00550474	0.038937
Cacfd1	1475.03	-0.613316	0.221235	-2.77224	0.00556726	0.0393295
Wsb2	4590.65	-0.528745	0.190765	-2.77171	0.00557621	0.0393596
Numb	482.201	-0.622358	0.224558	-2.77148	0.00558014	0.0393707
Gm13910	31.3693	-1.4735	0.531788	-2.77084	0.00559112	0.0394316
Ptdss1	985.805	-0.590581	0.213255	-2.76937	0.00561656	0.0395694
Rpusd3	212.122	-0.815426	0.294453	-2.7693	0.00561774	0.0395694
Nt5dc1	124.244	-0.877014	0.316754	-2.76875	0.00562715	0.0396191
Sik3	2195.57	-0.443357	0.160155	-2.76829	0.00563506	0.0396582
Prrg3	82.9023	-1.12832	0.407641	-2.76792	0.00564154	0.0396705
Ints1	1012.37	-0.660973	0.23881	-2.76778	0.00564403	0.0396714
Trappc6a	872.245	-0.912891	0.330028	-2.7661	0.00567313	0.0398246
Slfn3	42.0516	-0.947311	0.342487	-2.76597	0.00567532	0.0398246
Foxred1	3737.03	-0.608046	0.219955	-2.76441	0.00570256	0.0399489
Tshz2	51.042	-0.936669	0.339102	-2.7622	0.00574131	0.0401868
Tubgcp2	1080.49	-0.490435	0.177593	-2.76157	0.00575244	0.0402311
Trappc9	1581.6	-0.545093	0.197419	-2.76111	0.0057606	0.0402714
T2	21.9647	-1.16307	0.421636	-2.75846	0.00580736	0.0405307
B930094E09Rik	94.338	-0.641785	0.232738	-2.75754	0.00582379	0.0406116
Mtrf1l	228.244	-0.856071	0.310478	-2.75727	0.00582861	0.0406283
Gnpat	13585.9	-0.471154	0.171032	-2.75478	0.00587322	0.0409053
Hmgb3	2480.29	-0.591977	0.214924	-2.75436	0.00588067	0.0409402
Tfam	890.12	-0.629023	0.228587	-2.75179	0.00592699	0.0412114
Cntn2	76.0992	-1.41362	0.513754	-2.75155	0.00593146	0.041224
Ndufs1	24450.7	-0.838461	0.304785	-2.75099	0.00594155	0.0412613
Parp3	737.127	-0.663836	0.241344	-2.75059	0.00594888	0.0412951
Fundc1	675.027	-0.494022	0.179707	-2.74904	0.00597695	0.0414722
Gm9747	396.224	-0.946395	0.34428	-2.74891	0.00597933	0.0414722
Clic4	20523.7	-0.472328	0.171871	-2.74815	0.00599321	0.0414998
Wwp2	1122.53	-0.557961	0.203355	-2.74378	0.00607367	0.0419704
Ptpmt1	236.353	-0.928511	0.338454	-2.74339	0.00608092	0.0419859
Atp1a2	7517.31	-0.639644	0.233178	-2.74316	0.00608515	0.0419978
Ncstn	1829.91	-0.47634	0.173799	-2.74076	0.00612968	0.0422258
Stard7	6150.7	-0.551866	0.201381	-2.74041	0.0061363	0.0422465
Cln6	266.112	-0.81057	0.295845	-2.73984	0.00614687	0.0422846
Cers4	1636.4	-0.590583	0.215604	-2.7392	0.00615887	0.0423283
Nipa1	278.794	-0.653015	0.238439	-2.7387	0.0061682	0.0423619
P2rx5	558.532	-0.494868	0.180712	-2.73844	0.00617321	0.042379
Stat3	5403.65	-0.444957	0.162532	-2.73765	0.00618794	0.0424627
Tarsl2	748.831	-0.785348	0.287323	-2.73333	0.0062698	0.0429541
Npr2	1190.9	-0.600847	0.220021	-2.73086	0.00631685	0.0432217
Tspan5	154.261	-0.685468	0.25104	-2.73052	0.00632354	0.043234
Jak3	432.68	-0.60449	0.221521	-2.72881	0.00635632	0.0433875
Nfkb2	580.306	-0.515227	0.188836	-2.72844	0.00636348	0.043407
Mto1	1051.58	-0.489479	0.179402	-2.72839	0.00636437	0.043407
Trim68	315.442	-0.635043	0.232833	-2.72746	0.00638241	0.0435038
Agpat3	7382.05	-0.944899	0.346534	-2.72671	0.00639685	0.0435755
Rufy3	369.673	-0.797772	0.292832	-2.72433	0.00644319	0.0438199
Slco2b1	167.1	-0.728639	0.267695	-2.7219	0.00649082	0.0440724
Depdc7	34.7101	-0.976122	0.358675	-2.72146	0.00649933	0.0440945
Ppm1h	369.934	-0.614282	0.225788	-2.72061	0.00651616	0.044173
Csf1r	149.459	-0.9439	0.346999	-2.72018	0.00652466	0.0442127
Cc2d1b	350.367	-0.551093	0.202634	-2.71966	0.006535	0.0442649
Gm31663	159.739	-0.83286	0.306333	-2.71881	0.00655171	0.0443602
D630045J12Rik	18.9229	-1.25336	0.461102	-2.71819	0.00656403	0.0444257
Nlrp10	787.433	-0.882981	0.324936	-2.7174	0.00657968	0.0444957
Srgap2	273.782	-0.785887	0.289259	-2.7169	0.00658972	0.0445457
St3gal5	2185.78	-0.505803	0.186238	-2.7159	0.00660962	0.0446622
Pitpnm2	423.907	-0.74467	0.274259	-2.71521	0.00662345	0.0447376
Smyd1	7105.6	-0.601601	0.22159	-2.71493	0.00662898	0.0447569
9130011E15Rik	498.102	-0.56524	0.208344	-2.71302	0.00666739	0.0449329
Usp17le	1.82574	-1.52252	0.561201	-2.71296	0.00666842	0.0449329
Gpr155	305.222	-0.945817	0.348658	-2.71273	0.00667306	0.044946
Patl1	566.045	-0.49908	0.184122	-2.71059	0.00671632	0.045183
Nudt13	139.503	-0.563472	0.208038	-2.70851	0.00675864	0.0454131
Dsg2	1398.65	-0.943164	0.348512	-2.70626	0.00680458	0.0456669
AC156572.1	108.294	-0.74661	0.275991	-2.7052	0.00682641	0.0457768
Ubap2	2433.74	-0.540325	0.199895	-2.70305	0.00687068	0.0460553
Ets2	1341.95	-0.534602	0.197866	-2.70184	0.00689576	0.0461938
Acad8	2274.54	-0.55044	0.203796	-2.70093	0.00691458	0.046267
Zfp362	143.982	-0.746946	0.276559	-2.70086	0.00691606	0.046267
Slc29a4	11.1255	-1.13961	0.422035	-2.70028	0.00692821	0.0462929
Hspb6	37960.2	-0.801182	0.296957	-2.69797	0.0069763	0.0465401
Whrn	758.813	-0.695995	0.258241	-2.69514	0.00703586	0.0468443
Pdgfa	490.511	-0.6673	0.247668	-2.69433	0.00705296	0.0469051
Coro6	6481.68	-0.667161	0.247682	-2.69362	0.00706805	0.046984
Hcn1	83.7034	-1.41486	0.525556	-2.69212	0.00709987	0.0471209
Mthfd1	1630.33	-0.404021	0.150091	-2.69184	0.00710587	0.047142
Plxnb2	3080.71	-0.611938	0.227372	-2.69135	0.00711631	0.0471884
Ube2r2	3701.38	-0.616696	0.229157	-2.69115	0.00712056	0.0471884
Tmem201	5326	-0.571228	0.212382	-2.68963	0.00715308	0.0473616
A430105I19Rik	887.159	-0.554488	0.206173	-2.68942	0.00715755	0.0473726
Dusp27	2263.11	-0.768011	0.285682	-2.68835	0.00718065	0.0475067
Tmem182	6158.89	-0.704585	0.262109	-2.68814	0.00718516	0.0475132
Iigp1	704.443	-1.19207	0.443473	-2.68804	0.00718729	0.0475132
Zfp507	86.1926	-0.834345	0.310548	-2.68669	0.00721646	0.0476497
Tfdp1	866.254	-0.485166	0.180626	-2.68602	0.00723085	0.0477259
Rapgef5	243.064	-1.1743	0.437357	-2.685	0.00725298	0.0478155
Plcb3	495.061	-0.606599	0.226111	-2.68275	0.00730186	0.0481189
Coa5	4243.22	-0.503063	0.187598	-2.6816	0.00732706	0.048247
A730061H03Rik	10.799	-1.16657	0.4353	-2.67991	0.00736412	0.0484386
Ppm1f	969.083	-0.605065	0.225933	-2.67807	0.00740478	0.0486633
Car14	11233.3	-0.910435	0.340437	-2.67431	0.00748824	0.049154
Tyro3	47.3217	-0.753337	0.28171	-2.67416	0.00749163	0.049157
Bloc1s6	1147.25	-0.548234	0.205211	-2.67156	0.00755001	0.0494434
Sync	462.688	-0.595039	0.222803	-2.67069	0.00756951	0.0495132
Atxn7l3	197.173	-0.726946	0.272249	-2.67015	0.00758176	0.0495547
Scube2	1237.16	-0.52471	0.196546	-2.66966	0.00759286	0.0495885
Rwdd4a	864.806	-0.489721	0.183453	-2.66947	0.0075972	0.0495976
Myh3	4.76884	-1.42804	0.535168	-2.6684	0.00762135	0.0496714
Sap130	177.838	-0.810285	0.303666	-2.66834	0.00762265	0.0496714
Tmem192	950.862	-0.815397	0.30572	-2.66714	0.00764994	0.0498256
Samm50	9880.57	-0.684683	0.256727	-2.66696	0.00765397	0.0498325
Lysmd4	793.03	-0.621658	0.233529	-2.66202	0.0077674	0.0503802
Nr0b2	857.828	-1.00708	0.378378	-2.66158	0.0077775	0.0503894
Mars	1759.98	-0.442534	0.16627	-2.66153	0.00777856	0.0503894
Smarcd3	2798.08	-0.736202	0.276727	-2.6604	0.00780487	0.050482
Amacr	1588.94	-0.681371	0.256269	-2.65881	0.00784175	0.0506619
Tpcn1	95.7669	-0.635163	0.23895	-2.65815	0.00785719	0.05073
Plxna1	613.129	-0.679347	0.255633	-2.65751	0.00787195	0.050793
Gpd1	2590.53	-0.770767	0.290398	-2.65418	0.00795019	0.0512244
Amotl2	1179.91	-0.408813	0.154165	-2.6518	0.00800646	0.0515671
Moxd1	4.98089	-1.48584	0.560688	-2.65002	0.00804867	0.0517793
Adssl1	5571.56	-0.656964	0.247938	-2.64971	0.0080561	0.0518073
Hmbs	3509.23	-0.792721	0.29943	-2.64744	0.00811046	0.0521169
Plekhb2	7264.44	-0.651814	0.246317	-2.64624	0.0081393	0.0522822
Gm21970	329.128	-0.663073	0.250624	-2.64568	0.00815258	0.0523275
Ola1	465.929	-0.635856	0.240359	-2.64544	0.00815851	0.0523455
Klhl18	311.137	-0.590425	0.223206	-2.6452	0.00816435	0.052363
Nxpe2	11.3524	-1.36187	0.515105	-2.64386	0.00819657	0.0525495
Atp2b4	43.7637	-1.06437	0.402779	-2.64258	0.0082277	0.0527289
Lgals3bp	532.787	-0.509458	0.192892	-2.64115	0.00826245	0.0529314
Selenos	944.114	-0.529428	0.20058	-2.63949	0.00830319	0.0531721
Gm3696	2.01338	-1.46304	0.554689	-2.63758	0.00834997	0.053385
Sulf1	55.9	-1.01139	0.383553	-2.6369	0.0083668	0.0534313
Unc5b	110.468	-0.815939	0.309442	-2.6368	0.00836915	0.0534313
Ermp1	231.764	-0.941229	0.35702	-2.63635	0.0083803	0.0534822
Zfp839	187.025	-0.677913	0.257339	-2.63432	0.00843068	0.0537471
Pcdhgb7	62.0174	-0.858588	0.325934	-2.63424	0.00843261	0.0537471
Cenpq	128.423	-0.6509	0.247208	-2.63301	0.00846328	0.0538683
Zc3h8	158.595	-0.858136	0.325932	-2.63287	0.00846671	0.0538697
Lcorl	90.9303	-1.19157	0.452743	-2.63188	0.00849143	0.0540065
Fzd6	261.509	-0.640105	0.243384	-2.63002	0.00853791	0.0541926
Fbxo10	535.029	-0.585182	0.222507	-2.62995	0.00853973	0.0541926
Polr2a	614.206	-0.683439	0.259869	-2.62994	0.00854006	0.0541926
Gm3002	9.75889	-1.28812	0.490169	-2.62791	0.00859105	0.0543927
Txlna	967.356	-0.431369	0.164175	-2.62749	0.00860161	0.0544243
Abcd1	1414.16	-0.599961	0.228347	-2.62741	0.00860372	0.0544243
Ace2	19.3857	-1.27477	0.485223	-2.62718	0.00860951	0.0544243
Rhobtb3	701.361	-0.821237	0.312636	-2.62682	0.00861874	0.0544243
Nexn	4753.23	-0.875973	0.333628	-2.6256	0.00864965	0.0545578
Irgm1	403.732	-0.778352	0.296659	-2.62373	0.00869734	0.0547763
Aldh4a1	4321.62	-0.558017	0.212754	-2.62283	0.00872035	0.0548958
Stim2	210.204	-0.817834	0.311825	-2.62273	0.00872287	0.0548958
Itsn1	955.651	-0.568512	0.21694	-2.6206	0.0087776	0.0551782
Mxd1	179.847	-0.794123	0.303452	-2.61697	0.00887147	0.0557001
Midn	101.639	-1.1059	0.422603	-2.61687	0.0088739	0.0557001
Gpcpd1	2711.6	-0.960166	0.367179	-2.61498	0.00892332	0.0559684
Agtr1a	750.008	-0.619233	0.236941	-2.61344	0.00896351	0.0561026
Amz2	2310.31	-0.465387	0.178112	-2.61288	0.00897823	0.0561659
BC048679	1.84354	-1.45359	0.55654	-2.61183	0.0090059	0.0562969
Tns2	950.609	-0.892066	0.34166	-2.61098	0.00902838	0.0564165
Hdhd3	197.46	-0.880896	0.33795	-2.60659	0.0091449	0.0570596
Mylip	100.167	-0.669636	0.257006	-2.60552	0.00917346	0.0572165
Prkaca	14570.2	-0.614328	0.236112	-2.60185	0.0092723	0.0577256
Zdhhc18	556.638	-0.707573	0.272272	-2.59877	0.00935576	0.0581159
Phactr2	1581.02	-0.552174	0.212491	-2.59858	0.00936097	0.0581267
Gramd4	1235.19	-0.458339	0.17653	-2.59637	0.00942136	0.0584098
Pcdhga6	30.0234	-1.0332	0.398078	-2.59548	0.00944589	0.0585241
Shroom3	1548.82	-0.491521	0.189439	-2.59461	0.0094697	0.0586499
Pbxip1	2029.14	-0.573851	0.221329	-2.59275	0.00952116	0.0589251
Ube2o	505.411	-0.595	0.229536	-2.59219	0.00953673	0.0589997
Sparcl1	2522.87	-0.816002	0.314817	-2.59199	0.00954232	0.0590125
Eif1	23672.7	-0.674038	0.260353	-2.58894	0.0096271	0.0594492
Cth	33.1967	-0.963598	0.372235	-2.58868	0.00963449	0.059473
Slc11a2	1286.96	-0.600176	0.231889	-2.5882	0.00964797	0.0595215
Abl1	669.659	-0.491887	0.190054	-2.58814	0.00964946	0.0595215
Sele	7.44432	-1.27152	0.491426	-2.58741	0.00967006	0.0596267
Tbx3	251.504	-1.08568	0.419959	-2.5852	0.00973238	0.0599449
Slc25a23	1075.15	-0.816545	0.315896	-2.58485	0.00974213	0.0599829
Eaf1	303.009	-0.626735	0.242478	-2.58471	0.00974599	0.0599847
Ncor2	395.8	-0.691048	0.267474	-2.5836	0.00977739	0.0601559
Urah	69.2384	-0.947514	0.366844	-2.58288	0.0097979	0.06026
Gm42791	12.5373	-1.26342	0.48919	-2.58267	0.00980391	0.0602749
Stap2	502.587	-0.731992	0.28346	-2.58234	0.00981318	0.0603097
Ptprf	183.252	-0.586248	0.227044	-2.58209	0.00982039	0.0603319
Gm21685	1570.18	-0.629657	0.243871	-2.58193	0.00982489	0.0603375
Plbd2	1315.65	-0.577798	0.223814	-2.5816	0.00983432	0.0603733
Gm12201	4.70083	-1.44195	0.559179	-2.57869	0.00991748	0.0607695
Rnf122	338.466	-0.750193	0.290945	-2.57847	0.00992395	0.0607695
Sh3gl3	5.25776	-1.3399	0.519661	-2.57842	0.00992538	0.0607695
Vps9d1	845.49	-0.620194	0.240551	-2.57823	0.00993086	0.0607695
Mlycd	6124.42	-0.783436	0.303868	-2.57821	0.00993145	0.0607695
Mnt	47.9542	-0.975097	0.378445	-2.57659	0.00997807	0.0609705
AC084822.1	5609.32	-0.747767	0.290237	-2.5764	0.0099835	0.0609705
Tango2	5609.32	-0.747767	0.290237	-2.5764	0.0099835	0.0609705
Tdrkh	83.3763	-0.937612	0.363995	-2.5759	0.00999809	0.0610215
Prickle3	531.665	-0.615006	0.238798	-2.57543	0.0100117	0.0610543
Asb18	498.059	-0.793015	0.307921	-2.57538	0.0100129	0.0610543
Acp6	1533.78	-0.646375	0.25099	-2.57531	0.0100151	0.0610543
Osgepl1	2697.74	-0.434079	0.168561	-2.57521	0.010018	0.0610543
Efna2	45.789	-0.939169	0.364944	-2.57346	0.0100688	0.0613184
Atmin	579.828	-0.458878	0.178319	-2.57335	0.010072	0.0613184
Csnk1e	791.32	-0.475697	0.184856	-2.57334	0.0100723	0.0613184
Rita1	401.669	-0.942498	0.366314	-2.57292	0.0100843	0.0613693
Gm14403	180.572	-0.80927	0.314589	-2.57247	0.0100977	0.0614283
Xxylt1	368.652	-0.561798	0.218416	-2.57215	0.0101069	0.0614618
Unc45a	373.233	-0.606407	0.235909	-2.57051	0.010155	0.0616997
Rnf31	753.597	-0.663678	0.258266	-2.56975	0.0101772	0.0617777
Lgr6	1684.5	-0.470619	0.183193	-2.56898	0.0101997	0.0618919
Slc16a10	269.726	-0.722536	0.281537	-2.5664	0.0102761	0.0622877
Gstm1	8101.46	-0.711239	0.277429	-2.56368	0.0103568	0.0626862
Phka2	321.541	-0.588337	0.2295	-2.56355	0.0103607	0.062687
Trim24	248.898	-0.691949	0.27005	-2.5623	0.0103982	0.0628686
Gm45234	91.3118	-1.098	0.428857	-2.56028	0.0104586	0.0631444
Ajuba	159.577	-0.738237	0.288375	-2.55999	0.0104675	0.0631738
Nhsl2	37.1234	-1.14375	0.446941	-2.55906	0.0104956	0.0632989
Gm11914	3.45428	-1.46367	0.572093	-2.55845	0.010514	0.0633864
Cd74	616.022	-0.824022	0.322201	-2.55748	0.0105434	0.0635407
Sap30l	502.099	-0.733121	0.286703	-2.55707	0.0105558	0.0635695
Agpat2	3428.34	-0.898377	0.351646	-2.55477	0.0106257	0.0638496
Ttc38	283.19	-0.553613	0.216797	-2.5536	0.0106615	0.0640225
Mpi	5673.69	-0.697916	0.273395	-2.55278	0.0106868	0.0641286
F830016B08Rik	282.058	-1.272	0.498332	-2.55252	0.0106946	0.0641292
Echdc3	1102.45	-0.668835	0.262062	-2.55221	0.0107043	0.0641427
Rbfox1	32.2648	-1.02263	0.400761	-2.55172	0.0107193	0.0642084
Foxj2	1901.5	-0.535337	0.209828	-2.55131	0.0107318	0.0642606
H2-Q7	122.852	-0.978154	0.383463	-2.55085	0.0107462	0.0643238
Serac1	175.082	-0.827589	0.324487	-2.55046	0.0107582	0.0643728
Ptcd1	839.112	-0.579433	0.227288	-2.54934	0.0107927	0.0645559
Bace1	616.811	-0.611465	0.239913	-2.54869	0.0108128	0.0646531
Mars2	756.647	-0.470004	0.184486	-2.54764	0.0108453	0.0648244
Cd163	13.7266	-1.08631	0.426522	-2.5469	0.0108684	0.0649396
Slc26a11	67.7525	-0.934405	0.366967	-2.54629	0.0108875	0.0650208
Fuca1	1313.89	-0.772274	0.303719	-2.54272	0.0109993	0.0655349
Med12	310.252	-0.790573	0.311008	-2.54197	0.0110229	0.0656289
Mycn	127.907	-0.83267	0.327813	-2.54008	0.0110828	0.0658918
Cyp2e1	5.09873	-1.45323	0.572191	-2.53977	NA	NA
Gm45716	603.118	-0.764084	0.30086	-2.53966	0.011096	0.065947
Msl1	575.79	-0.503878	0.198488	-2.53858	0.0111305	0.0661285
Hsf4	50.2951	-0.756434	0.298013	-2.53826	0.0111406	0.0661653
Ighm	26.9675	-1.20523	0.474874	-2.53801	0.0111486	0.0661891
Gsto1	3535.61	-0.856679	0.337614	-2.53745	0.0111662	0.0662705
Prrc1	1015.69	-0.467624	0.184307	-2.5372	0.0111742	0.0662946
Traf4	169.154	-0.743672	0.293134	-2.53697	0.0111816	0.0663151
Fgfrl1	434.387	-0.610354	0.240616	-2.53663	0.0111925	0.0663431
Auh	3031.09	-0.484023	0.190827	-2.53645	0.0111982	0.0663431
Ndufs2	47954	-0.681385	0.268727	-2.5356	0.0112255	0.066458
Dpagt1	909.517	-0.571038	0.225277	-2.53483	0.0112503	0.0665811
Mcm5	106.528	-0.626987	0.24749	-2.53338	0.0112968	0.0667923
Osgin1	49.0166	-0.874097	0.345159	-2.53245	0.0113268	0.0669397
Irf2bpl	847.514	-0.520706	0.205625	-2.53232	0.0113312	0.0669419
Sema6d	310.927	-0.906422	0.358032	-2.53168	0.0113518	0.0670397
Fbxo7	461.036	-0.482889	0.190787	-2.53104	0.0113725	0.0671149
Auts2	400.999	-0.764418	0.302351	-2.52825	0.0114633	0.0675322
Mut	3844.3	-0.817016	0.323228	-2.52768	0.011482	0.0676185
Mapk10	457.115	-0.593592	0.235181	-2.52398	0.0116033	0.0681892
Gfm1	5260.72	-0.511878	0.202877	-2.5231	0.0116327	0.0683139
Tmtc4	127.794	-0.865417	0.343384	-2.52026	0.0117267	0.0687942
Sirt4	389.535	-0.615309	0.244175	-2.51995	0.0117372	0.0688313
Art4	347.268	-0.688396	0.273224	-2.51954	0.011751	0.0688641
Sh3glb1	6901.85	-0.553459	0.219789	-2.51814	0.0117978	0.0691141
Coq9	23164	-0.709849	0.281943	-2.51771	0.011812	0.0691737
Cmss1	1203.11	-0.746796	0.296793	-2.51621	0.0118623	0.0694196
Ttc7b	2102.22	-0.409446	0.162747	-2.51585	0.0118747	0.0694678
Aldh7a1	813.544	-0.421599	0.167626	-2.51511	0.0118994	0.0695681
Gtf2i	2747.58	-0.440733	0.175244	-2.51497	0.0119043	0.0695681
H6pd	648.542	-0.558846	0.222233	-2.51468	0.011914	0.0696006
Sdha	45778	-0.701934	0.27925	-2.51364	0.0119493	0.0697827
Rnf128	2316.61	-0.869505	0.345946	-2.51342	0.0119568	0.0698022
Ksr2	4.69289	-1.31973	0.525175	-2.51292	0.0119735	0.0698754
Idh3b	21851.1	-0.529534	0.21079	-2.51214	0.0120001	0.0699819
Klhl38	229.23	-0.674701	0.268607	-2.51185	0.0120099	0.0700147
Olfr1423	10.865	-1.13008	0.449984	-2.51138	0.0120259	0.0700834
Lactb2	532.18	-0.589313	0.234784	-2.51003	0.0120723	0.0703016
Slc16a8	31.3618	-0.910095	0.36259	-2.50998	0.0120737	0.0703016
Tmem8	225.645	-0.825018	0.328783	-2.50931	0.0120968	0.0703748
Myo1b	278.127	-0.945851	0.377048	-2.50857	0.0121223	0.0704737
Rgs3	580.847	-0.674942	0.269172	-2.50747	0.0121598	0.0705941
Mgat1	1400.07	-0.544109	0.217059	-2.50673	0.0121853	0.0706874
Lactb	425.72	-0.564309	0.225137	-2.50652	0.0121927	0.0706874
Spata33	435.359	-0.907907	0.362437	-2.50501	0.0122448	0.0709395
Smad9	13.0161	-1.1367	0.453847	-2.50459	0.0122593	0.0709509
Pla2g5	1378.82	-0.767415	0.30649	-2.50388	0.012284	0.0710695
Pcnt	946.357	-0.575719	0.229981	-2.50334	0.0123028	0.0711456
Osbpl5	239.413	-0.561319	0.224236	-2.50326	0.0123057	0.0711456
Pcp4	25.5439	-1.08729	0.434601	-2.50182	0.0123557	0.0713991
Slc36a1	19.3299	-0.869151	0.347417	-2.50175	0.012358	0.0713991
Pisd	1725.18	-0.625253	0.250153	-2.49949	0.0124374	0.0717341
Dhrs3	2353.44	-0.641263	0.256688	-2.49822	0.0124818	0.0719407
Extl1	1133.29	-0.453842	0.181708	-2.49764	0.0125022	0.0720212
Ppp1r10	705.668	-0.527752	0.211305	-2.49758	0.0125043	0.0720212
Mrap	237.056	-0.882215	0.353381	-2.4965	0.0125425	0.0722162
Htra2	839.897	-0.650899	0.260853	-2.49526	0.0125863	0.0724188
Ldb3	23186.4	-0.556979	0.22332	-2.49408	0.0126282	0.0725356
Gm20547	1.98407	-1.36985	0.549327	-2.49369	0.0126423	0.0725853
Slc26a10	505.645	-0.620364	0.248881	-2.49262	0.0126806	0.0727618
Slc45a4	438.153	-0.556575	0.22336	-2.49183	0.0127088	0.0728985
Cdca7	49.7906	-0.692477	0.277989	-2.49102	0.0127377	0.0730393
Fam98c	561.849	-0.721914	0.289926	-2.49	0.0127745	0.0732251
Syvn1	540.564	-0.516241	0.207497	-2.48794	0.0128486	0.0735995
Eya1	19.1136	-1.23916	0.498125	-2.48766	0.0128588	0.0736332
Hspd1-ps3	5.50127	-1.41875	0.570467	-2.48701	0.0128823	0.0737425
Rab11fip5	1616.54	-0.627053	0.252295	-2.48539	0.0129409	0.0739319
Gm10295	4.78383	-1.32979	0.535253	-2.48442	0.0129764	0.0740788
Selenow	3169.2	-0.823959	0.331752	-2.48366	0.0130041	0.0741943
Tpm1	448111	-0.873134	0.351599	-2.48332	0.0130164	0.0741943
Slc35c1	149.572	-0.715158	0.288029	-2.48294	0.0130302	0.0741943
Pkia	3862.88	-0.774294	0.311847	-2.48293	0.0130305	0.0741943
Cyb561a3	389.295	-0.639599	0.257602	-2.48289	0.013032	0.0741943
Gm5131	249.01	-0.746099	0.300544	-2.4825	0.0130465	0.0742408
Lcmt2	564.658	-0.607503	0.244733	-2.48231	0.0130534	0.0742408
Prodh	822.873	-0.800425	0.322477	-2.48212	0.0130604	0.0742551
Rprd1b	1053.01	-0.443498	0.178725	-2.48146	0.0130846	0.0743679
Tgtp1	137.87	-1.10227	0.444551	-2.47952	0.013156	0.0746977
4930402H24Rik	1252.87	-0.58049	0.234146	-2.47918	0.0131686	0.0747185
Itih4	13.2699	-1.15456	0.466139	-2.47685	0.0132548	0.0751062
Ogfod2	467.405	-0.71533	0.288841	-2.47655	0.0132659	0.0751437
Tcp11l2	7806.64	-0.478581	0.193376	-2.47487	0.0133285	0.0754219
Rab24	1008.82	-0.620597	0.250863	-2.47385	0.0133665	0.0755858
Hyou1	709.747	-0.545352	0.220693	-2.47108	0.0134704	0.076122
Atp5g3	44995.6	-0.790663	0.320036	-2.47054	0.0134909	0.0762005
P2ry1	484.876	-0.807756	0.326967	-2.47045	0.0134943	0.0762005
Podxl2	658.523	-0.892315	0.361209	-2.47035	0.0134979	0.0762005
Nrros	94.4825	-0.884231	0.358281	-2.46798	0.0135878	0.0766047
Atp6v1g2	78.5222	-0.626794	0.254029	-2.46741	0.0136095	0.0766754
Hdac8	47.2035	-0.812987	0.329677	-2.46601	0.0136628	0.0768983
Acsf2	353.153	-0.749143	0.303831	-2.46566	0.0136761	0.0769476
Ldhd	640.667	-0.671059	0.272179	-2.4655	0.0136821	0.0769556
Tsc2	106.95	-1.41093	0.572832	-2.46308	0.0137751	0.0774242
Taf5l	662.908	-0.407151	0.165319	-2.46282	0.0137848	0.0774242
Kdr	3645.06	-0.83967	0.34095	-2.46274	0.0137881	0.0774242
Dcbld1	97.8596	-0.642568	0.261001	-2.46194	0.0138189	0.0775429
Rassf10	54.4643	-0.733486	0.298332	-2.45862	0.0139471	0.0781576
Nhsl1	231.701	-0.609051	0.248123	-2.45463	0.0141029	0.0789357
Zmiz1	768.093	-0.617319	0.251541	-2.45415	0.014122	0.078979
Fig4	1611.73	-0.538648	0.219496	-2.45403	0.0141266	0.078979
Klk1	1.71717	-1.35033	0.550396	-2.45339	0.0141519	0.0790676
Engase	141.496	-0.755486	0.307998	-2.45289	0.0141712	0.079123
AC168054.2	475.53	-0.741833	0.302544	-2.45199	0.014207	0.0792458
Slc26a6	475.53	-0.741833	0.302544	-2.45199	0.014207	0.0792458
Prdx6	11447.2	-0.606499	0.247351	-2.45198	0.0142074	0.0792458
Lzts1	89.0988	-0.793496	0.323803	-2.45055	0.0142638	0.0795343
Ppbp	4.61569	-1.39379	0.568836	-2.45024	0.014276	0.0795757
Map4k2	255.467	-0.579103	0.23643	-2.44937	0.0143107	0.0797426
Plek	6.92894	-1.27933	0.522602	-2.448	0.014365	0.0799582
Micall1	1936.45	-0.516981	0.211192	-2.44792	0.0143685	0.0799582
Lsamp	8.34318	-1.15309	0.471141	-2.44745	0.0143873	0.0799918
Cdk2	503.192	-0.560692	0.229097	-2.4474	0.0143891	0.0799918
Llgl1	543.97	-0.528921	0.216125	-2.44729	0.0143936	0.0799918
Agl	4191.02	-0.885558	0.361987	-2.44638	0.0144298	0.0801402
Cep41	44.4617	-0.67455	0.275757	-2.44618	0.014438	0.080159
Zfyve21	2761.19	-0.688978	0.281758	-2.44528	0.0144739	0.0803051
Rcor3	628.581	-0.609517	0.249287	-2.44504	0.0144836	0.0803326
Poln	52.2749	-0.97369	0.398477	-2.44353	0.0145443	0.0806425
Lrch4	819.991	-0.595547	0.243888	-2.44189	0.0146107	0.0808885
AC109138.1	636.872	-0.532358	0.218026	-2.44172	0.0146176	0.0808885
Carns1	636.872	-0.532358	0.218026	-2.44172	0.0146176	0.0808885
Tcof1	743.771	-0.507971	0.208174	-2.44012	0.0146822	0.0812194
Dgcr2	1806.86	-0.470498	0.192905	-2.43902	0.0147273	0.0814416
Aatf	314.809	-0.588802	0.241513	-2.43797	0.01477	0.0815847
Hspa5	27114.3	-0.865463	0.354994	-2.43796	0.0147702	0.0815847
Ak1	49287.5	-0.815567	0.334536	-2.43791	0.0147726	0.0815847
Zfp710	688.333	-0.616924	0.253226	-2.43626	0.0148399	0.0818757
Pcdhb20	72.5108	-0.965122	0.396333	-2.43513	0.0148865	0.0820806
Rsad2	147.891	-0.981241	0.403096	-2.43426	0.0149223	0.082249
Pcdhb17	43.6782	-0.948815	0.389815	-2.43401	0.0149324	0.0822509
Ctsc	649.5	-0.804745	0.330649	-2.43384	0.0149398	0.0822644
Ogfr	1436.35	-0.532671	0.218944	-2.43291	0.014978	0.0824209
Stum	29.7392	-0.777902	0.319911	-2.43162	0.0150314	0.0826874
F13a1	76.3628	-1.06216	0.436859	-2.43136	0.0150421	0.0827038
Tmx2	5600.24	-0.609502	0.250723	-2.43098	0.0150581	0.082753
Slc9a1	210.078	-0.576456	0.237474	-2.42744	0.0152057	0.083482
Rab21	1623.59	-0.394125	0.162393	-2.42697	0.0152253	0.0835351
Srl	17886.8	-0.589506	0.242999	-2.42596	0.0152681	0.0837152
Apip	1717.32	-0.587217	0.242304	-2.42347	0.0153732	0.0842086
Tollip	2724.51	-0.419136	0.172998	-2.42278	0.0154021	0.0842767
Garem2	3.41351	-1.36637	0.563987	-2.4227	0.0154057	0.0842767
Nfia	2077.5	-0.863672	0.356585	-2.42207	0.0154324	0.0843681
Actr3b	1229.49	-0.502161	0.207436	-2.4208	0.0154866	0.0845262
Mapk9	1256.84	-0.55138	0.227835	-2.42009	0.0155168	0.084648
L2hgdh	1018.42	-0.74467	0.307754	-2.41969	0.0155336	0.0847003
Pacsin2	4320.38	-0.596849	0.246694	-2.41939	0.0155464	0.0847424
Parp6	554.104	-0.458064	0.189364	-2.41896	0.015565	0.0847947
Pgm1	105.323	-0.648624	0.268233	-2.41813	0.0156003	0.0849535
Aco1	1956.26	-0.467174	0.193313	-2.41667	0.0156631	0.0852677
Usp31	127.368	-0.741306	0.306883	-2.4156	0.0157093	0.0854146
4930415F15Rik	8.33325	-1.1837	0.490126	-2.41509	0.0157314	0.0855008
Tns3	84.7788	-0.787281	0.326098	-2.41425	0.0157678	0.0856708
Mgme1	560.764	-0.443996	0.183983	-2.41324	0.0158114	0.0858523
Efr3b	191.124	-0.742347	0.307693	-2.41263	0.0158381	0.0859414
Tnks1bp1	461.117	-0.808038	0.335043	-2.41175	0.0158764	0.0860936
Pkdcc	1042.52	-0.720156	0.298809	-2.41009	0.0159486	0.0863691
Svopl	8.53041	-1.27563	0.529679	-2.40831	0.0160268	0.0866572
Tmem63a	453.615	-0.49748	0.206742	-2.40628	0.0161158	0.0870824
Rhobtb2	708.01	-0.547478	0.227542	-2.40606	0.0161258	0.0871084
Atg2a	1241.96	-0.610238	0.253689	-2.40546	0.0161523	0.0871952
Gng7	15.779	-0.982168	0.408498	-2.40434	0.0162016	0.0873771
Gm45233	5659.01	-0.863582	0.359253	-2.40383	0.0162244	0.0874721
Cog6	2980.85	-0.635589	0.264495	-2.40302	0.0162602	0.0876367
Dpp9	1281.43	-0.427942	0.178184	-2.40169	0.0163195	0.0878967
Cast	2619.35	-0.783578	0.326291	-2.40147	0.0163294	0.0878967
Usp28	5102.32	-0.721345	0.300428	-2.40106	0.0163478	0.0879396
Atf6	1401.21	-0.840597	0.350391	-2.39902	0.0164388	0.0883726
2010107G23Rik	92.1509	-0.867557	0.361704	-2.39853	0.0164612	0.0884646
Tmem176b	872.615	-0.758846	0.316408	-2.39832	0.0164706	0.0884864
Hnmt	115.769	-0.747736	0.311851	-2.39774	0.0164967	0.0885701
Brwd1	1415.91	-0.383375	0.159904	-2.39753	0.0165062	0.0885927
Cflar	362.045	-0.466577	0.194799	-2.39518	0.0166124	0.0890489
Papln	130.421	-0.743451	0.310454	-2.39472	0.0166331	0.0891031
Tpp1	1893.46	-0.516612	0.215809	-2.39384	0.0166729	0.0892878
Rcc1l	1296.34	-0.603079	0.252008	-2.3931	0.0167068	0.0894213
Ssx2ip	313.422	-0.678679	0.283603	-2.39306	0.0167085	0.0894213
Hspd1	7403.26	-0.641495	0.268162	-2.39219	0.016748	0.0895438
Slc37a3	235.634	-0.616301	0.257641	-2.39209	0.0167528	0.0895438
Gm10273	29.381	-1.26405	0.528566	-2.39147	0.0167811	0.0896098
Tab1	943.647	-0.718591	0.300643	-2.39018	0.0168401	0.0898674
Rpl7l1	2814.52	-0.397709	0.166469	-2.38909	0.0168902	0.0900289
Spint2	800.982	-0.5999	0.251167	-2.38846	0.0169194	0.0901184
Cmc2	1827.43	-0.803772	0.3369	-2.38579	0.0170427	0.0907176
Ecsit	4849.4	-0.668881	0.28042	-2.38528	0.017066	0.0907671
Tspan10	1.53903	-1.30876	0.549073	-2.38357	0.0171455	0.0910915
Anxa7	1484.01	-0.428069	0.179704	-2.38207	0.0172155	0.0913707
Iqsec2	1598.45	-0.824689	0.34622	-2.38198	0.0172198	0.0913707
Cbr4	1007.45	-0.510399	0.214313	-2.38156	0.0172395	0.0914462
Fyn	1466.18	-0.410401	0.172364	-2.38101	0.0172653	0.0915542
Tha1	286.929	-0.646347	0.271653	-2.37931	0.0173449	0.0919182
Vmn2r99	35.8251	-0.692264	0.291072	-2.37832	0.0173915	0.0920807
Phf2	202.367	-0.59002	0.248091	-2.37823	0.0173958	0.0920807
Cd14	58.7837	-0.729562	0.306771	-2.3782	0.0173975	0.0920807
Ofd1	92.8587	-0.869064	0.365585	-2.37718	0.0174454	0.0922467
Kctd3	523.636	-0.536277	0.225791	-2.3751	0.017544	0.0926512
Osbpl1a	2436.26	-0.551774	0.23245	-2.37373	0.0176094	0.0929242
Ccm2	1219.52	-0.704314	0.29672	-2.37367	0.0176123	0.0929242
Trim63	8198.77	-0.615672	0.259607	-2.37155	0.0177135	0.0933803
Ctf1	501.872	-0.685632	0.289128	-2.37138	0.0177219	0.0933852
Arhgef5	378.03	-0.659357	0.278115	-2.3708	0.0177494	0.0934995
Cchcr1	39.8059	-0.960357	0.405115	-2.37058	0.0177603	0.0934995
Klhdc3	4371.27	-0.730647	0.308535	-2.36812	0.0178789	0.0940058
Thsd1	235.161	-0.596431	0.252202	-2.3649	0.018035	0.0947669
Recql4	9.00432	-1.25642	0.531455	-2.36411	0.0180733	0.0949384
Acvr1b	30.1032	-0.708368	0.299744	-2.36324	0.0181158	0.0951024
Id2	141.541	-0.793399	0.33589	-2.36208	0.0181726	0.0953407
Tap2	863.234	-0.597539	0.253074	-2.36112	0.0182199	0.095529
H2-Ab1	236.759	-0.866314	0.366963	-2.36076	0.0182373	0.0955908
Tbc1d24	116.458	-0.609439	0.258236	-2.36001	0.0182746	0.0957564
Prdm16	244.942	-0.755239	0.320061	-2.35967	0.0182912	0.0958047
Ptpn9	204.077	-0.625846	0.265235	-2.35959	0.0182953	0.0958047
Deaf1	338.18	-0.59769	0.253321	-2.35942	0.0183036	0.0958186
Inpp5a	13352.5	-0.423375	0.179512	-2.35848	0.0183501	0.0959717
Cerk	1346.43	-0.385366	0.163467	-2.35745	0.0184008	0.0961055
Slc25a15	434.96	-0.657935	0.279093	-2.3574	0.0184032	0.0961055
Tubb1	3.57317	-1.35062	0.573014	-2.35705	0.0184207	0.0961612
Pdss2	617.546	-0.377751	0.160316	-2.35629	0.0184584	0.0962984
Fxyd1	10427.5	-0.824294	0.349916	-2.35569	0.0184884	0.0964248
Gm20671	124.343	-0.803779	0.341291	-2.35511	0.0185172	0.096515
Fut4	26.3889	-0.928199	0.394365	-2.35365	0.01859	0.0968643
Pkd2	241.419	-0.811043	0.34485	-2.35187	0.0186794	0.0972099
Sgpl1	560.727	-0.484212	0.205894	-2.35175	0.0186853	0.0972099
Ecm2	95.3171	-0.927401	0.394396	-2.35145	0.0187004	0.0972586
Smarcd1	264.859	-0.675109	0.287129	-2.35124	0.018711	0.0972831
Gm10052	21.1595	-1.23737	0.526707	-2.34925	0.0188113	0.0977194
Naa35	2287.29	-0.473846	0.201798	-2.34811	0.0188687	0.0979515
Stxbp5	157.157	-0.815487	0.347565	-2.34628	0.0189617	0.0983731
Tmem126b	1430.74	-0.467116	0.199199	-2.34497	0.0190288	0.098605
Fuz	243.528	-0.720925	0.307438	-2.34495	0.0190299	0.098605
Sucla2	17878.1	-0.78217	0.333644	-2.34432	0.0190617	0.098709
Mmp9	2.72896	-1.33558	0.569994	-2.34314	0.0191221	0.0988692
Fam96a	2083.76	-0.609839	0.26033	-2.34256	0.0191519	0.0989182
Nudt7	2326.59	-0.629179	0.268591	-2.34252	0.0191539	0.0989182
Abhd11	2448	-0.726311	0.31047	-2.33939	0.019315	0.0995913
Gm18853	6.97879	-1.3045	0.557623	-2.33939	0.0193152	0.0995913
Dpp3	1113.35	-0.555303	0.237423	-2.33888	0.0193418	0.0996674
Cep85l	383.206	-0.835444	0.357348	-2.3379	0.0193923	0.0998968
Oplah	2840.11	-0.683101	0.292221	-2.33762	0.019407	0.0999418
Trp53i13	414.962	-0.627812	0.268686	-2.3366	0.01946	0.100112
Dlat	18006.7	-0.436398	0.186813	-2.33602	0.0194904	0.100216
Rfc5	184.817	-0.480913	0.20614	-2.33295	0.0196509	0.100981
Cbfa2t3	315.861	-0.686106	0.294233	-2.33184	0.0197089	0.101222
Gpd1l	2362.57	-0.567968	0.243572	-2.33183	0.0197098	0.101222
Tom1	3127.5	-0.617397	0.264864	-2.331	0.0197535	0.101415
Ubc	88148.9	-0.557234	0.239069	-2.33084	0.0197616	0.101425
Ctss	24.0588	-0.902311	0.387351	-2.32944	0.0198357	0.101715
Ipo4	1666.21	-0.563591	0.242009	-2.3288	0.0198698	0.101748
Esrrg	662.641	-0.777548	0.333934	-2.32845	0.0198884	0.101775
Sigmar1	441.772	-0.534184	0.22942	-2.32841	0.0198903	0.101775
Fech	6719.24	-0.472399	0.202896	-2.32828	0.0198971	0.101779
Kansl3	1282.79	-0.491275	0.211163	-2.32652	0.0199908	0.102145
Gm13090	4.88395	-1.2544	0.539198	-2.32641	0.0199967	0.102145
Tet1	132.136	-0.884438	0.38018	-2.32636	0.0199991	0.102145
Psme1	5229.26	-0.669653	0.2879	-2.326	0.0200188	0.102206
Rtn2	1757.34	-0.850615	0.365713	-2.32591	0.0200232	0.102206
Ccdc80	393.6	-0.70348	0.302646	-2.32443	0.0201022	0.102422
Pvr	719.056	-0.485294	0.208874	-2.32338	0.0201587	0.102679
S1pr3	516.203	-0.659704	0.284138	-2.32178	0.020245	0.102996
Btbd6	835.06	-0.657899	0.283361	-2.32177	0.0202453	0.102996
Hcn4	120.106	-0.693399	0.298667	-2.32165	0.0202518	0.102996
Pip5k1b	691.513	-0.456076	0.196477	-2.32127	0.020272	0.103068
Dus2	406.732	-0.48852	0.210517	-2.32058	0.0203098	0.103228
Chd4	1183.69	-0.569475	0.245488	-2.31976	0.0203536	0.103389
Dcun1d2	2357.18	-0.550525	0.23739	-2.31907	0.0203912	0.103495
Plscr3	714.797	-0.605595	0.261316	-2.31748	0.0204777	0.103686
Phb2	9166.58	-0.659764	0.284787	-2.31669	0.0205205	0.103779
Tecpr1	934.155	-0.425695	0.183753	-2.31667	0.0205216	0.103779
Nadk2	1112.86	-0.768215	0.331698	-2.31601	0.0205577	0.103905
Unc13a	70.2126	-0.755942	0.326421	-2.31585	0.0205667	0.103905
B4galt2	172.264	-0.718098	0.31008	-2.31584	0.0205667	0.103905
Lrp10	2281.84	-0.506783	0.218982	-2.31427	0.020653	0.104278
St5	1147.73	-0.457448	0.197824	-2.3124	0.0207557	0.104688
Trmt2b	2095.75	-0.523105	0.226221	-2.31236	0.020758	0.104688
Tfg	2215.89	-0.35976	0.155591	-2.31222	0.0207655	0.104688
Mrps27	2563	-0.683125	0.295544	-2.31142	0.0208099	0.104818
Elk1	392.906	-0.719553	0.311438	-2.31042	0.0208648	0.105039
Fzd8	164.317	-0.461548	0.199817	-2.30985	0.0208962	0.105158
Prag1	210.385	-0.476588	0.206505	-2.30788	0.0210059	0.105615
1810043G02Rik	618.572	-0.691169	0.299615	-2.30686	0.0210628	0.105809
Aph1c	14.5046	-1.23538	0.535529	-2.30685	0.0210635	0.105809
Slc46a3	333.977	-0.537807	0.233252	-2.3057	0.0211277	0.106075
Rnaset2b	655.995	-0.556073	0.241176	-2.30567	0.0211291	0.106075
Dbt	658.131	-0.719891	0.312355	-2.30472	0.0211823	0.106279
Rusc2	1292.38	-0.679574	0.295181	-2.30223	0.0213222	0.106917
Mcoln1	1465.48	-0.498467	0.216644	-2.30086	0.0213994	0.10724
Otud3	157.247	-0.465304	0.202302	-2.30004	0.0214457	0.107344
Taz	1923.68	-0.483757	0.210345	-2.29983	0.0214581	0.107373
Fam219b	354.389	-0.413061	0.179659	-2.29913	0.0214974	0.107506
Sorcs2	404.231	-0.598212	0.260273	-2.2984	0.0215389	0.107682
Atg10	263.662	-0.720668	0.31383	-2.29637	0.0216549	0.108197
Larp1b	1181.4	-0.685571	0.298592	-2.29601	0.0216753	0.10821
Cpsf1	1190.81	-0.500057	0.217821	-2.29573	0.0216914	0.10821
Tmem150a	1134.09	-0.644969	0.280953	-2.29565	0.0216962	0.10821
Slmap	4483.77	-0.889581	0.387694	-2.29454	0.0217593	0.108492
Fbxw7	1349.8	-0.952418	0.415133	-2.29425	0.0217762	0.108492
Katnb1	433.464	-0.605043	0.263723	-2.29423	0.0217771	0.108492
Mmp14	89.572	-0.616566	0.268808	-2.29371	0.0218074	0.108571
Mgea5	1838.74	-0.744966	0.324808	-2.29356	0.0218158	0.108581
Rdh13	503.689	-0.569689	0.248517	-2.29235	0.0218854	0.108835
Rgs5	1572.51	-0.830496	0.362292	-2.29234	0.0218863	0.108835
Jph1	303.175	-0.783089	0.341862	-2.29066	0.021983	0.109251
Zcchc3	322.57	-0.449458	0.196284	-2.28984	0.0220308	0.109456
Tmlhe	445.59	-0.743478	0.324884	-2.28845	0.0221116	0.109672
Cry1	418.77	-0.830947	0.363128	-2.2883	0.0221201	0.109672
Ier2	1479.82	-0.518798	0.227152	-2.28392	0.0223761	0.110713
Prosc	1866.53	-0.465098	0.203847	-2.28161	0.0225123	0.111288
Naalad2	27.206	-1.03148	0.452529	-2.27936	0.0226458	0.111796
Socs2	857.919	-0.568556	0.249454	-2.2792	0.022655	0.111796
Arid3b	98.5758	-0.593202	0.26034	-2.27857	0.0226928	0.111949
Atrnl1	129.15	-0.931436	0.408982	-2.27745	0.0227594	0.112245
Tmem150c	28.8472	-0.825744	0.36261	-2.27722	0.0227729	0.112279
Nod1	739.507	-0.453834	0.199523	-2.27459	0.0229303	0.113021
Tmem88b	14.4781	-0.955629	0.420471	-2.27276	0.0230409	0.113467
Uqcrfs1	50727.5	-0.549539	0.241922	-2.27155	0.0231135	0.11378
Gucd1	2092.63	-0.508983	0.22418	-2.27042	0.0231821	0.11405
Tecr	15697	-0.743567	0.327512	-2.27035	0.0231865	0.11405
Fmo2	85.8115	-0.848892	0.374023	-2.26963	0.0232303	0.114198
Zfp46	367.547	-0.52082	0.229543	-2.26895	0.0232715	0.114367
Nxpe4	57.2949	-0.906836	0.399937	-2.26745	0.0233628	0.114749
Ccdc62	59.5235	-0.739671	0.326623	-2.2646	0.0235371	0.115301
Rhox5	31.823	-0.826823	0.365467	-2.26237	0.0236743	0.115849
Rarb	233.919	-0.781573	0.345489	-2.26222	0.0236835	0.115849
Phyhd1	989.858	-0.618502	0.273484	-2.26156	0.0237244	0.116015
Pecr	341.36	-0.538186	0.237983	-2.26145	0.0237314	0.116016
Fam160a1	1543.8	-0.51932	0.229676	-2.2611	0.0237529	0.116087
Esrp2	9.08753	-1.08305	0.479183	-2.26021	0.0238084	0.11629
Sdhaf1	1027.7	-0.635848	0.28153	-2.25855	0.0239116	0.116706
Cyba	984.467	-0.8049	0.356405	-2.25839	0.0239216	0.116708
Bend3	95.2777	-0.83239	0.368772	-2.2572	0.0239958	0.116924
Fgf4	1.51024	-1.22176	0.541463	-2.2564	0.0240456	0.117074
Mbtps2	119.782	-0.789522	0.35001	-2.25571	0.0240889	0.117183
Snai3	168.245	-1.00602	0.446143	-2.25494	0.0241372	0.117384
Ncapd2	450.91	-0.405811	0.180075	-2.25357	0.0242235	0.117701
Vti1a	211.515	-0.573889	0.254853	-2.25184	0.0243321	0.118126
Myl3	195866	-0.827461	0.367498	-2.25161	0.0243469	0.118164
Chrm2	1909.16	-0.871458	0.387337	-2.24987	0.0244572	0.118631
Hadh	20068.3	-0.593956	0.264019	-2.24967	0.0244697	0.118657
Hdac6	642.38	-0.471935	0.209791	-2.24955	0.0244777	0.118661
Adar	243.361	-0.577833	0.256896	-2.24928	0.0244944	0.118708
Rgs4	246.116	-0.863713	0.384234	-2.24788	0.0245837	0.119072
Nsl1	10.8958	-1.05583	0.46988	-2.24702	0.0246388	0.119235
Phf21b	5.02091	-1.18509	0.52767	-2.2459	0.0247103	0.119492
Katnal1	473.251	-0.477209	0.212484	-2.24586	0.0247132	0.119492
Srcap	210.393	-0.637766	0.284002	-2.24564	0.0247273	0.119526
Ifi44	48.6702	-1.05571	0.470207	-2.2452	0.0247554	0.119627
Ndst2	56.0153	-1.08937	0.485661	-2.24306	0.0248928	0.120153
Ndufaf4	2537.87	-0.50902	0.226992	-2.24246	0.024932	0.120307
Gm28778	83.0575	-0.640562	0.285891	-2.24058	0.0250533	0.1208
Ficd	337.189	-0.512611	0.228789	-2.24054	0.0250557	0.1208
Fbxo31	4627.02	-0.601422	0.268543	-2.23958	0.0251184	0.121048
C1s1	100.353	-0.78631	0.351139	-2.23931	0.0251355	0.121074
Angel1	300.3	-0.50757	0.226672	-2.23923	0.0251413	0.121074
Mapre3	772.091	-0.542537	0.242315	-2.23897	0.025158	0.121113
Akr1c14	84.9111	-0.865008	0.386396	-2.23866	0.0251783	0.121113
Dusp6	376.58	-0.451464	0.201834	-2.2368	0.0252992	0.12161
Pcdhb19	39.6181	-0.866843	0.387548	-2.23674	0.0253035	0.12161
Gm8116	1040.09	-0.482316	0.215711	-2.23593	0.0253563	0.121829
Glb1	574.924	-0.634219	0.283717	-2.23539	0.0253916	0.121929
Cipc	1388.07	-0.548646	0.24564	-2.23354	0.0255134	0.122409
Rgl1	637.215	-0.55498	0.248516	-2.23317	0.0255375	0.12249
Hjurp	223.957	-0.601062	0.269189	-2.23286	0.025558	0.122518
Nras	421.302	-0.597112	0.267897	-2.22888	0.0258216	0.123662
Htra1	3527.65	-0.352353	0.158177	-2.22758	0.0259084	0.12395
Rpl22l1	275.239	-0.928602	0.416921	-2.22728	0.0259284	0.123974
N4bp2	70.9463	-0.878958	0.39481	-2.22628	0.0259956	0.124154
Slc12a5	20.6801	-1.00245	0.450446	-2.22546	0.0260505	0.12431
0610010F05Rik	235.365	-0.938409	0.421907	-2.22421	0.0261346	0.124578
Mkl1	115.509	-0.624482	0.280772	-2.22416	0.0261378	0.124578
Pkhd1l1	5.60557	-1.23928	0.557246	-2.22393	0.0261532	0.124578
Palld	5140.17	-0.441508	0.198552	-2.22364	0.0261724	0.124578
Smtn	4139.13	-0.456561	0.205462	-2.22212	0.026275	0.125026
Pdgfrb	928.983	-0.600869	0.270665	-2.21997	0.0264207	0.125612
Npepl1	4469.52	-0.65224	0.293826	-2.21982	0.0264312	0.125627
Nudt12	247.206	-0.870404	0.392156	-2.21954	0.0264501	0.125643
Mmaa	1700.69	-0.468641	0.211185	-2.2191	0.0264798	0.12571
Shc1	873.422	-0.41204	0.185848	-2.21708	0.0266177	0.126156
Dvl1	1504.96	-0.590926	0.26667	-2.21595	0.0266952	0.126452
Gm6395	148.577	-0.931583	0.420846	-2.2136	0.0268566	0.127108
Shroom4	147.767	-0.885968	0.40072	-2.21094	0.0270399	0.12774
Col4a2	7564.85	-0.536756	0.242972	-2.20913	0.0271659	0.128078
Atp5g1	124704	-0.836933	0.378863	-2.20906	0.0271702	0.128078
9930111J21Rik1	57.537	-1.0893	0.493125	-2.20898	0.0271758	0.128078
Dnajb14	538.196	-0.481485	0.218133	-2.2073	0.0272931	0.128594
Adamtsl4	1441.71	-0.420982	0.190776	-2.20669	0.0273359	0.128723
Slc27a4	580.287	-0.631872	0.286404	-2.20623	0.027368	0.128827
Slc16a12	37.9314	-1.16877	0.529779	-2.20615	0.0273732	0.128827
Isl2	1.39831	-1.19968	0.544031	-2.20516	0.0274426	0.129117
Svip	649.997	-0.661408	0.300056	-2.20428	0.0275047	0.129293
Zc3h6	41.1359	-0.67979	0.308489	-2.20361	0.0275516	0.129448
Ptges2	7382.71	-0.787081	0.357384	-2.20234	0.0276414	0.129725
Rnd3	517.44	-0.920803	0.418178	-2.20194	0.0276698	0.129771
Calcrl	157.948	-0.930794	0.422747	-2.20177	0.0276813	0.129771
Mas1	7.02176	-1.13867	0.517327	-2.20106	0.0277314	0.129966
Gdf10	7.488	-1.1199	0.508857	-2.20081	0.0277497	0.129979
Zmynd8	561.75	-0.586337	0.266548	-2.19975	0.027825	0.130222
Epb41l5	121.127	-0.671196	0.305317	-2.19836	0.0279237	0.130612
Rdh14	1939.19	-0.433836	0.197434	-2.19737	0.0279942	0.130832
Stmn1	637.922	-0.355528	0.161918	-2.19573	0.0281114	0.13127
Stk40	2611.37	-0.594662	0.27096	-2.19465	0.0281887	0.131558
Smoc2	1127.1	-0.51131	0.233028	-2.1942	0.028221	0.131672
B230118H07Rik	1512.68	-0.424169	0.193392	-2.19331	0.0282853	0.131898
Ttc17	548.329	-0.534171	0.243727	-2.19168	0.0284025	0.132353
Pgm2l1	11.9369	-1.13412	0.517505	-2.19152	0.0284143	0.132353
Hey2	40.3961	-0.670861	0.30622	-2.19078	0.0284676	0.132564
Plpp6	246.704	-0.372242	0.170051	-2.189	0.0285968	0.132945
Cep131	194.962	-0.581184	0.265536	-2.18872	0.0286173	0.132994
Sp100	285.106	-0.657567	0.300446	-2.18864	0.0286233	0.132994
Zfhx3	33.3675	-0.84967	0.388323	-2.18805	0.0286659	0.133058
Ostm1	621.403	-0.7499	0.342748	-2.1879	0.0286767	0.133058
Cds1	73.2166	-0.764635	0.349554	-2.18746	0.0287089	0.133171
Add2	4.02019	-1.24983	0.571604	-2.18654	0.0287762	0.133372
Lonrf1	93.9886	-0.845494	0.386906	-2.18527	0.0288693	0.13373
L3hypdh	259.549	-0.60552	0.277111	-2.18512	0.0288799	0.133742
Ccdc126	108.839	-0.52762	0.241537	-2.18443	0.0289305	0.133939
Zfp512b	327.766	-0.446166	0.204394	-2.18287	0.0290453	0.134397
Akap12	343.23	-0.839188	0.384464	-2.18275	0.0290543	0.134401
Kif2a	143.887	-0.73605	0.337312	-2.18211	0.0291017	0.134546
Ifit3	174.589	-0.911515	0.417936	-2.18099	0.029184	0.134852
Vcp	17350	-0.555793	0.254864	-2.18075	0.0292021	0.134899
Ormdl1	275.57	-0.587186	0.269369	-2.17986	0.0292681	0.135055
Letm1	5562.46	-0.374608	0.171877	-2.17951	0.029294	0.135137
Sertad2	277.82	-0.74302	0.341099	-2.17831	0.0293828	0.135398
Clcn5	15.3753	-1.07845	0.49521	-2.17776	0.0294239	0.135513
Olfr539	45.6566	-0.995188	0.457056	-2.17739	0.0294516	0.135604
Ccnh	907.363	-0.515466	0.236749	-2.17727	0.0294606	0.135608
Rcn2	1533.98	-0.477664	0.219627	-2.17488	0.0296388	0.136278
Araf	2524.41	-0.428194	0.197017	-2.17339	0.0297513	0.136609
Dusp1	11058	-0.58286	0.268244	-2.17287	0.0297897	0.136624
Zfp219	376.892	-0.617954	0.28441	-2.17276	0.0297986	0.136624
Slc2a8	875.885	-0.651992	0.300085	-2.17269	0.0298037	0.136624
Tusc3	570.548	-0.489916	0.225594	-2.17167	0.0298805	0.136865
Cd93	584.348	-0.670314	0.308701	-2.1714	0.0299009	0.136899
Gm8707	3.24537	-1.20827	0.556577	-2.17089	0.0299394	0.136947
Dcaf12l1	98.4571	-0.546145	0.251625	-2.17047	0.0299712	0.137033
Naf1	36.2823	-0.690132	0.31797	-2.17043	0.0299743	0.137033
Tarbp1	144.14	-0.676103	0.311795	-2.16842	0.0301268	0.137655
Lmnb1	31.2713	-0.874824	0.403484	-2.16818	0.0301453	0.137679
Rassf9	96.9802	-0.908149	0.418862	-2.16813	0.0301485	0.137679
Pcdhb7	12.7705	-1.07973	0.498173	-2.16737	0.0302066	0.137907
B3glct	212.348	-0.474836	0.219174	-2.16649	0.0302741	0.13814
Cldn12	643.629	-0.628883	0.290473	-2.16503	0.0303853	0.138462
Btrc	504.556	-0.462305	0.213534	-2.16502	0.030386	0.138462
Slc9a8	1019.27	-0.398017	0.183849	-2.16491	0.0303942	0.138462
Tbc1d8	250.524	-0.452359	0.209039	-2.16399	0.0304649	0.138595
Plin2	2667	-0.498689	0.230487	-2.16363	0.0304928	0.138647
Dph2	203.85	-0.59105	0.273217	-2.1633	0.0305179	0.138724
Rnf123	3769.78	-0.454848	0.210362	-2.16221	0.0306019	0.13903
Steap4	357.158	-0.687144	0.317872	-2.1617	0.0306412	0.139171
Fat4	39.1121	-0.994592	0.460153	-2.16144	0.0306615	0.139226
Rnf217	282.421	-0.398825	0.184612	-2.16034	0.030746	0.139496
Nrep	623.049	-0.59619	0.276	-2.16011	0.0307644	0.139521
Numa1	1462.61	-0.607049	0.28129	-2.15809	0.0309209	0.140138
Smarca2	1296.85	-0.62237	0.288469	-2.15749	0.0309676	0.140207
Gm826	223.409	-0.677426	0.314096	-2.15674	0.0310256	0.140312
Wipi1	1788.9	-0.4368	0.202531	-2.15671	0.0310282	0.140312
Pnpla2	11321.7	-0.622474	0.288634	-2.15662	0.0310354	0.140312
Mlec	2114.32	-0.398286	0.184717	-2.1562	0.0310679	0.140312
Prdm2	259.56	-0.53571	0.248689	-2.15414	0.0312296	0.140952
Gpc6	29.6957	-0.937663	0.435323	-2.15395	0.0312444	0.140952
Hspa12a	377.677	-0.608942	0.28271	-2.15394	0.0312448	0.140952
Pcyt1a	2269.32	-0.524824	0.243667	-2.15385	0.0312517	0.140952
Mgrn1	10085.3	-0.475696	0.220914	-2.1533	0.0312947	0.141108
Fam43a	639.376	-0.561758	0.260973	-2.15255	0.0313538	0.141336
Otud7b	413.141	-0.616829	0.286576	-2.15241	0.031365	0.141349
Gm336	3.76207	-1.22806	0.570714	-2.1518	0.0314128	0.141498
Rtkn	156.797	-0.583056	0.270989	-2.15158	0.0314302	0.141529
Setd5	175.741	-0.738781	0.343682	-2.14961	0.0315862	0.142078
1600014C10Rik	2246.4	-0.596978	0.277805	-2.14891	0.0316415	0.142138
Stt3b	1487.79	-0.648479	0.301811	-2.14862	0.0316642	0.142138
Mief2	1233.73	-0.582612	0.271184	-2.1484	0.031682	0.142138
Gm45787	2.25705	-1.2266	0.570995	-2.14817	0.0317001	0.142172
Trak1	11200	-0.431326	0.200811	-2.14792	0.0317204	0.142225
Mlip	3426.33	-0.436451	0.203251	-2.14735	0.0317656	0.142389
Cux2	425.515	-0.459204	0.214	-2.14581	0.0318878	0.14267
Kdm4b	1608.96	-0.428633	0.199811	-2.14519	0.0319374	0.142854
Odf2	520.304	-0.590035	0.275179	-2.14419	0.0320181	0.143062
Snrpn	3361.61	-0.524472	0.244676	-2.14353	0.0320702	0.143219
Papss1	167.29	-0.502991	0.234694	-2.14317	0.0320991	0.14331
Psd3	102.12	-0.973167	0.454173	-2.14272	0.0321353	0.143433
Timm10	1200.55	-0.680021	0.317395	-2.14251	0.0321526	0.143472
Vdac1	17993.6	-0.48649	0.227146	-2.14175	0.0322134	0.143667
Ltbp4	4436.82	-0.608784	0.284336	-2.14107	0.0322681	0.143835
Slc25a37	87.166	-0.527411	0.246435	-2.14016	0.0323416	0.144048
Ccdc85a	149.129	-0.833792	0.390261	-2.1365	0.0326388	0.145102
Ubtd2	29.6754	-0.66171	0.30979	-2.13599	0.03268	0.145237
Nlgn3	12.3209	-1.11476	0.521993	-2.13559	0.0327127	0.145286
Cfh	293.427	-0.850756	0.398413	-2.13536	0.0327314	0.145321
Mllt3	91.0463	-0.694523	0.325271	-2.13521	0.0327435	0.145336
Klf13	417.235	-0.569221	0.266629	-2.13488	0.0327711	0.145375
Pid1	32.4781	-0.908047	0.425365	-2.13475	0.0327817	0.145375
Iqsec1	659.926	-0.574555	0.269152	-2.13468	0.0327869	0.145375
Cutc	320.169	-0.514232	0.240991	-2.13382	0.0328572	0.145536
Myo1f	12.5224	-1.01817	0.47717	-2.13378	0.0328611	0.145536
Zfp174	57.5318	-0.549965	0.25775	-2.13372	0.032866	0.145536
Acsm5	97.4716	-0.711901	0.333668	-2.13356	0.0328791	0.145536
Jag2	478.571	-0.523983	0.245592	-2.13355	0.0328797	0.145536
Unc45b	12059.6	-0.36809	0.172526	-2.13354	0.0328805	0.145536
Deup1	6.18863	-1.16622	0.546643	-2.13342	0.0328902	0.145536
Clec14a	308.786	-0.529863	0.248366	-2.13339	0.0328926	0.145536
Fam129b	684.475	-0.520152	0.243859	-2.133	0.0329248	0.14564
Hapln1	1.12336	-1.16118	0.544766	-2.13152	0.0330466	0.145917
Prkra	264.068	-0.516394	0.242281	-2.13138	0.0330578	0.145917
Opa3	4225.21	-0.54259	0.254624	-2.13095	0.0330934	0.145962
Lrrc10	3013.11	-0.670766	0.314902	-2.13008	0.0331651	0.146201
Cep128	268.335	-0.478504	0.224665	-2.12985	0.0331837	0.146207
Catsper2	114.138	-0.548946	0.257784	-2.12948	0.0332144	0.146265
Dag1	13084	-0.413735	0.194572	-2.12639	0.0334706	0.147239
Slc25a19	2113.16	-0.674297	0.317234	-2.12555	0.0335409	0.14733
Por	1646.52	-0.510043	0.240099	-2.12431	0.0336446	0.147695
Sumf2	293.946	-0.64947	0.305903	-2.12312	0.0337437	0.148052
Ndufa8	20518.2	-0.635269	0.299295	-2.12255	0.0337917	0.148224
St6galnac6	2588.32	-0.639532	0.301374	-2.12205	0.0338333	0.148368
C2cd2	147.204	-0.798018	0.376195	-2.12129	0.0338975	0.148533
P4htm	929.912	-0.585358	0.275992	-2.12093	0.0339279	0.148585
Homez	114.536	-0.62013	0.292398	-2.12084	0.0339352	0.148585
Tmem79	7.55501	-1.07519	0.506966	-2.12083	0.0339359	0.148585
Entpd7	22.6697	-0.861289	0.407185	-2.11523	0.0344104	0.150348
Galnt12	3.92089	-1.17492	0.555524	-2.11497	0.0344322	0.150365
Nup50	226.942	-0.531079	0.251149	-2.1146	0.0344645	0.150467
Ago4	175.939	-0.66039	0.312349	-2.11427	0.0344926	0.150551
Drd4	1.36311	-1.13872	0.538729	-2.11371	0.0345396	0.150717
Rab7	6885.74	-0.350018	0.165689	-2.1125	0.0346434	0.151012
Prkab2	1007.68	-0.641111	0.303527	-2.1122	0.0346692	0.151086
Sdr39u1	3621.24	-0.665867	0.315355	-2.11149	0.0347305	0.151274
Podxl	1498.35	-0.630813	0.298929	-2.11024	0.0348377	0.151623
Slc29a3	75.4174	-0.765086	0.362625	-2.10986	0.0348707	0.151727
Usp42	177.885	-0.512678	0.243022	-2.10959	0.0348935	0.151728
Chd2	276.066	-0.89036	0.422053	-2.10959	0.0348936	0.151728
Ets1	1013.17	-0.768812	0.364463	-2.10944	0.0349067	0.151728
Phkb	1239.93	-0.719717	0.34119	-2.10943	0.0349071	0.151728
Myl2	97865.7	-0.652962	0.309885	-2.10711	0.035108	0.152444
Txndc16	384.304	-0.818256	0.388531	-2.10602	0.0352022	0.152695
Sirpa	645.866	-0.454153	0.215793	-2.10457	0.0353285	0.153124
Rtl1	2.36167	-1.1954	0.568268	-2.10359	0.0354142	0.153376
Arfgef1	942.725	-0.843835	0.401381	-2.10233	0.0355247	0.153815
Aldoa	181851	-0.67233	0.320021	-2.10089	0.0356504	0.15432
Gm28043	440.159	-0.665501	0.317205	-2.09801	0.035904	0.155297
Thrb	388.208	-0.71534	0.341224	-2.09639	0.0360475	0.155781
Ndst1	1286.42	-0.464611	0.221642	-2.09623	0.0360622	0.155781
Foxp4	55.7364	-0.668356	0.319162	-2.09409	0.0362515	0.156477
Rab28	4061.51	-0.451587	0.215664	-2.09394	0.0362652	0.156496
Ciz1	800.671	-0.438284	0.209371	-2.09333	0.0363197	0.156596
Olfr608	1.39321	-1.1112	0.530943	-2.09289	0.0363591	0.15666
Ttyh3	148.62	-0.622969	0.298502	-2.08698	0.0368897	0.158661
Gm3139	2.67016	-1.19513	0.57279	-2.08651	0.0369327	0.158698
Gm3183	2.67016	-1.19513	0.57279	-2.08651	0.0369327	0.158698
Atp6v0a2	2260.33	-0.528266	0.253331	-2.08528	0.0370441	0.159032
Ppp1r14b	2225.5	-0.725163	0.347768	-2.08519	0.037052	0.159032
Pithd1	1152.01	-0.562977	0.270056	-2.08467	0.0370992	0.159195
Ncs1	536.072	-0.462782	0.222047	-2.08416	0.0371456	0.159353
Fam102a	287.996	-0.570418	0.273778	-2.0835	0.0372053	0.159527
Trim72	495.702	-0.702329	0.337158	-2.08309	0.0372433	0.159647
Bphl	1166.49	-0.401085	0.192553	-2.08299	0.0372522	0.159647
Ece1	846.461	-0.602199	0.289202	-2.08228	0.0373171	0.159807
Rnpepl1	2485.75	-0.505727	0.243068	-2.0806	0.0374708	0.160217
Lrrc8c	602.917	-0.711077	0.341767	-2.08059	0.0374712	0.160217
H2-Aa	98.7876	-0.709461	0.341036	-2.08031	0.0374967	0.160285
Scin	53.5103	-0.784103	0.377099	-2.0793	0.0375896	0.160642
Osbp	2736.88	-0.606735	0.291979	-2.07801	0.0377084	0.161067
Cyp1b1	9.30222	-1.09209	0.526116	-2.07576	NA	NA
Dnajb2	2621.52	-0.462735	0.222969	-2.07534	0.0379551	0.161956
Cntrob	59.035	-0.532399	0.256571	-2.07505	0.0379819	0.162029
Sgsm1	5.57242	-1.1515	0.555003	-2.07476	0.0380091	0.162091
Aaed1	1475.29	-0.33832	0.16307	-2.07468	0.0380158	0.162091
Ppp1r3b	896.963	-0.748461	0.360888	-2.07394	0.0380844	0.162343
Abcd3	2108.25	-0.673183	0.32462	-2.07376	0.0381017	0.162369
Rsrp1	4764.21	-0.588409	0.283807	-2.07327	0.0381469	0.162414
Slc25a46	2027.42	-0.646114	0.311655	-2.07318	0.038156	0.162414
Gbp4	154.494	-0.999269	0.482007	-2.07314	0.0381591	0.162414
Acly	638.691	-0.482108	0.232585	-2.07283	0.0381885	0.162463
Arhgef15	761.751	-0.576557	0.278161	-2.07275	0.038196	0.162463
Ccdc15	22.3524	-0.868588	0.41906	-2.0727	0.0381998	0.162463
Kcnj3	418.529	-0.723538	0.349112	-2.07251	0.0382182	0.16247
Cd276	125.969	-0.510623	0.24644	-2.072	0.0382655	0.162578
Prmt7	2628.14	-0.585544	0.28279	-2.0706	0.0383965	0.162969
Itpr3	46.3549	-0.81199	0.392188	-2.07041	0.0384142	0.163001
Cep89	470.745	-0.391855	0.189274	-2.07031	0.0384235	0.163001
Btnl9	258.515	-0.676401	0.326955	-2.06879	0.0385661	0.163358
Etfb	44618.8	-0.74536	0.360335	-2.06852	0.038591	0.163422
ENSMUSG00000058013	478.586	-0.671415	0.324727	-2.06763	0.0386749	0.163691
Hamp2	1.03386	-1.12526	0.544295	-2.06737	0.0386988	NA
Grik5	53.4823	-0.730801	0.353504	-2.06731	0.0387053	0.163741
Sct	1.84623	-1.17928	0.570605	-2.06671	0.038761	0.163936
Celsr2	71.2314	-0.786607	0.380781	-2.06578	0.0388496	0.164138
Hlx	136.963	-0.542674	0.262708	-2.06569	0.0388575	0.164138
Ctbp1	8190	-0.526838	0.255042	-2.06569	0.0388577	0.164138
Nme3	219.984	-0.799947	0.387275	-2.06558	0.0388683	0.164141
Cdk6	142.261	-0.551031	0.266849	-2.06495	0.0389274	0.164265
Gfm2	2150.71	-0.436808	0.211654	-2.06378	0.0390382	0.16461
Arhgap45	18.1802	-0.93845	0.454936	-2.06282	0.0391302	0.164915
Pqlc2	345.071	-0.618624	0.300023	-2.06192	0.0392154	0.165233
Khk	473.182	-0.707676	0.343415	-2.0607	0.0393313	0.165581
Uba7	284.558	-0.376984	0.183052	-2.05943	0.0394531	0.165867
Scarb1	1035.5	-0.553838	0.268966	-2.05914	0.0394812	0.165891
Pdxk	718.856	-0.538104	0.261337	-2.05904	0.0394904	0.165891
Yars	1048.28	-0.411494	0.199967	-2.05781	0.0396084	0.16624
Ddr2	77.348	-0.8798	0.427552	-2.05776	0.039613	0.16624
Arsa	216.071	-0.456863	0.222034	-2.05763	0.0396256	0.166251
Magt1	746.197	-0.756341	0.367612	-2.05744	0.0396435	0.166285
Kcnc3	17.9705	-0.774493	0.376515	-2.057	0.0396858	0.16642
Plekhg1	153.061	-0.75301	0.36611	-2.05678	0.0397069	0.166468
Eid2b	174.461	-0.408813	0.19887	-2.05567	0.0398139	0.166809
Pcdh12	244.053	-0.645218	0.313878	-2.05563	0.0398181	0.166809
Xylt2	338.176	-0.531407	0.258639	-2.05462	0.0399153	0.167132
4931422A03Rik	2.21649	-1.1766	0.572968	-2.05351	0.0400227	0.167498
Plod3	703.751	-0.467638	0.227773	-2.05309	0.0400639	0.167629
Parp1	1680.31	-0.387911	0.189008	-2.05235	0.0401353	0.167886
Sgsm3	584.864	-0.577156	0.281291	-2.05181	0.0401878	0.168064
BC004004	9065.63	-0.569182	0.277458	-2.05142	0.0402264	0.168183
Cpm	95.7211	-0.737472	0.35956	-2.05104	0.0402629	0.168294
Kbtbd8	20.6766	-0.840248	0.409945	-2.04966	0.0403976	0.168758
Ybey	223.145	-0.474479	0.231499	-2.04959	0.0404042	0.168758
Ccnj	123.782	-0.73513	0.3588	-2.04886	0.040476	0.168982
Ifit1	98.6913	-0.943938	0.46074	-2.04874	0.0404873	0.168982
Dmxl2	315.025	-0.821496	0.40116	-2.0478	0.0405796	0.169219
Fchsd2	239.082	-0.701022	0.342342	-2.04772	0.0405871	0.169219
Arfgef2	1341.36	-0.616236	0.301026	-2.04712	0.0406464	0.16939
Cdc34	5753.61	-0.747008	0.364976	-2.04673	0.0406845	0.169507
Fuk	154.946	-0.576285	0.281656	-2.04606	0.0407502	0.169739
Hsd17b10	8395.37	-0.716072	0.350124	-2.0452	0.0408354	0.169967
Pex10	810.428	-0.662419	0.323997	-2.04452	0.0409021	0.170202
Fam122a	452.635	-0.383647	0.187706	-2.04388	0.0409656	0.170362
Acot2	1072.38	-0.510965	0.250011	-2.04377	0.0409766	0.170362
Atf7ip	1170.7	-0.626305	0.306744	-2.04179	0.0411729	0.170975
Tnpo2	337.785	-0.467233	0.228852	-2.04164	0.0411877	0.170975
Mafb	145.909	-0.545384	0.267256	-2.04068	0.0412829	0.171128
Ackr4	10.3861	-0.957707	0.469426	-2.04017	0.0413337	0.171252
Zdhhc5	4483.74	-0.32003	0.156876	-2.04002	0.0413482	0.171252
Acads	5783.45	-0.608927	0.298557	-2.03957	0.0413936	0.171397
Shmt2	1931.24	-0.482759	0.236807	-2.03862	0.0414883	0.171607
Prkcz	84.8508	-0.504308	0.247386	-2.03855	0.0414953	0.171607
Kdsr	118.414	-0.406999	0.199865	-2.03637	0.0417132	0.17236
B4galt7	406.203	-0.496019	0.243586	-2.03632	0.0417185	0.17236
Ppif	10316.4	-0.451017	0.221569	-2.03557	0.0417941	0.17257
Zdhhc9	1383.89	-0.414351	0.203572	-2.0354	0.0418104	0.17257
Colgalt1	1355.16	-0.371348	0.182507	-2.0347	0.0418807	0.172707
Slc1a5	100.317	-0.597782	0.293799	-2.03466	0.0418847	0.172707
Mmadhc	3851.61	-0.32223	0.158405	-2.03421	0.04193	0.172768
Phf21a	89.2614	-0.599579	0.295102	-2.03177	0.0421773	0.17353
Sh3yl1	19.5974	-0.723171	0.356043	-2.03113	0.0422413	0.173557
Ano10	3717.38	-0.654546	0.322264	-2.03109	0.0422461	0.173557
9830107B12Rik	1.01288	-1.10092	0.542126	-2.03075	0.04228	NA
Eif4ebp2	283.853	-0.476316	0.234669	-2.02973	0.0423836	0.173895
Cachd1	54.3702	-0.662213	0.32627	-2.02965	0.0423923	0.173895
Tpra1	1259.33	-0.497318	0.245079	-2.02922	0.0424362	0.173988
Tmem164	1334.94	-0.641432	0.316111	-2.02914	0.0424445	0.173988
Trio	112.609	-0.848624	0.418398	-2.02827	0.0425328	0.174265
Myo18a	5680.02	-0.508675	0.250833	-2.02795	0.0425658	0.174329
Rhbdd2	899.785	-0.464073	0.229025	-2.0263	0.0427338	0.174747
Ggta1	238.226	-0.724677	0.35774	-2.02571	0.0427947	0.174911
Zbtb16	841.959	-0.973946	0.480906	-2.02523	0.0428434	0.175067
Slc25a35	558.268	-0.56018	0.276701	-2.0245	0.0429192	0.175267
Xbp1	3603.22	-0.578555	0.285784	-2.02445	0.0429237	0.175267
Wdtc1	747.795	-0.596316	0.294585	-2.02426	0.0429433	0.175305
Zfp523	430.139	-0.549816	0.271679	-2.02377	0.0429938	0.175383
Plcl2	156.497	-0.64015	0.316435	-2.02301	0.0430726	0.175661
Ppic	441.738	-0.354808	0.175433	-2.02247	0.0431274	0.175842
Oasl2	86.4721	-0.49428	0.244591	-2.02085	0.0432957	0.176453
Scaper	299.964	-0.738687	0.365603	-2.02046	0.0433356	0.17648
Nol6	851.406	-0.418829	0.207295	-2.02045	0.0433363	0.17648
Col14a1	36.7581	-0.910547	0.450811	-2.0198	0.0434044	0.176671
Lck	2.42777	-1.15637	0.573024	-2.01802	0.0435889	0.177207
Kdm8	131.309	-0.608503	0.301785	-2.01635	0.0437634	0.177851
Zbed4	144.164	-0.769452	0.381657	-2.01608	0.0437916	0.177854
Hcar1	3.08107	-1.15431	0.572556	-2.01606	0.0437934	0.177854
Cybb	13.9245	-0.984949	0.488569	-2.01599	0.0438011	0.177854
Utp20	223.834	-0.662232	0.328523	-2.01578	0.0438228	0.177899
Cngb3	121.684	-0.777081	0.385601	-2.01525	0.043879	0.178084
Actn2	101944	-0.355179	0.176259	-2.0151	0.0438945	0.178105
Lrrc24	787.678	-0.585333	0.290609	-2.01416	0.0439932	0.17846
Cmpk2	156.876	-0.744131	0.36947	-2.01405	0.0440043	0.17846
Abca9	33.1366	-0.984502	0.48884	-2.01396	0.044014	0.17846
Dnajb9	949.501	-0.514832	0.255646	-2.01385	0.0440253	0.178462
Acy3	861.986	-0.638113	0.317014	-2.01289	0.0441266	0.178571
Specc1	15.9261	-1.00613	0.499882	-2.01274	0.0441424	0.178592
Srprb	1179.6	-0.432455	0.214971	-2.01169	0.0442522	0.178763
Cacna2d1	1354.5	-0.713651	0.354752	-2.01169	0.0442526	0.178763
Adcy6	934.006	-0.441888	0.219673	-2.01157	0.0442648	0.178763
Nos3	896.404	-0.473922	0.235612	-2.01145	0.0442779	0.178763
Nrp2	378.463	-0.725284	0.360582	-2.01143	0.0442805	0.178763
Flnc	2804.39	-0.607078	0.302016	-2.01008	0.0444222	0.179206
Pygb	26916	-0.298972	0.148844	-2.00862	0.0445777	0.179789
Elk3	361.541	-0.545476	0.271637	-2.00811	0.0446316	0.179957
Gm45837	1186.15	-0.536641	0.267254	-2.00798	0.044645	0.179957
Gm43384	1.45394	-1.05178	0.523813	-2.00792	0.0446513	0.179957
Ctsf	2481.91	-0.606719	0.302348	-2.00669	0.0447826	0.180399
Adgrl4	642.985	-0.746295	0.371972	-2.00632	0.0448224	0.180516
Mb	311850	-0.798543	0.398164	-2.00556	0.0449031	0.180798
Hopx	7766.3	-0.564824	0.281691	-2.00512	0.0449501	0.180897
Herc3	1126.07	-0.568443	0.283518	-2.00496	0.044967	0.180897
E2f7	20.6858	-0.835862	0.416902	-2.00494	0.0449696	0.180897
Tmem97	278.831	-0.582404	0.290497	-2.00485	0.044979	0.180897
Caprin1	2902.3	-0.680484	0.33944	-2.00473	0.0449924	0.180897
Zbtb7b	145	-0.617613	0.308103	-2.00457	0.0450089	0.18092
Pabpc4	1554.04	-0.476815	0.237891	-2.00434	0.0450332	0.180957
Samd9l	135.471	-0.986885	0.492463	-2.00398	0.0450725	0.181002
Ccl24	3.99719	-1.1435	0.57081	-2.0033	0.0451451	0.181225
Ifngr2	14509.1	-0.602663	0.300961	-2.00246	0.0452351	0.181525
Glrx5	5663	-0.622404	0.310932	-2.00174	0.0453131	0.181751
Casp8	113.238	-0.711728	0.355818	-2.00026	0.0454724	0.182328
Repin1	960.504	-0.41385	0.206996	-1.99931	0.0455746	0.182574
Sec24c	1513.4	-0.455417	0.227836	-1.99888	0.0456209	0.182636
Gpat4	3046.28	-0.437636	0.219077	-1.99764	0.0457562	0.183134
Tmie	42.3291	-0.611705	0.306296	-1.9971	0.0458141	0.183191
Chadl	96.9494	-0.619494	0.31024	-1.99682	0.0458444	0.18322
Edn1	62.6175	-0.57157	0.286471	-1.99521	0.04602	0.183748
Dnajc30	1713.27	-0.499249	0.250288	-1.9947	0.046076	0.18388
Aplnr	1702.46	-0.606771	0.304379	-1.99347	0.0462097	0.184183
Gdpd4	2.59535	-1.14207	0.572954	-1.9933	0.0462286	0.184183
9430038I01Rik	146.901	-0.524408	0.263254	-1.99203	0.0463683	0.184478
Kansl2	1416.22	-0.380957	0.19127	-1.99173	0.0464012	0.184483
Pnldc1	2.30577	-1.1314	0.568126	-1.99147	0.0464294	0.184552
Dnajc21	680.476	-0.614381	0.308731	-1.99002	0.0465889	0.185098
Hsp90b1	5305.28	-0.696601	0.350071	-1.98988	0.0466039	0.185114
Tyk2	328.662	-0.519527	0.261127	-1.98956	0.0466394	0.185211
Slc17a5	132.718	-0.640649	0.322042	-1.98933	0.0466644	0.185266
Rnf130	1050.46	-0.284117	0.142891	-1.98835	0.0467729	0.185653
Csrp2bp	716.463	-0.354279	0.178203	-1.98806	0.0468052	0.185737
Aqp11	77.2389	-0.621953	0.312928	-1.98752	0.0468644	0.185928
Mre11a	171.068	-0.589423	0.296835	-1.98569	0.0470673	0.186469
Sptb	3036.7	-0.596676	0.300626	-1.98478	0.047169	0.186695
Pom121	430.732	-0.464934	0.234298	-1.98437	0.0472145	0.186831
Ttc32	503.212	-0.583684	0.294162	-1.98422	0.0472309	0.186852
Oaz3	23.6786	-0.750409	0.378605	-1.98204	0.0474753	0.187345
Adamts2	125.736	-0.668717	0.337426	-1.98182	0.0474999	0.187345
Ube2d1	872.168	-0.380706	0.192156	-1.98123	0.0475653	0.187512
Hmgn5	156.133	-0.769073	0.388296	-1.98064	0.0476318	0.187659
Gm31166	9.39875	-0.957414	0.483415	-1.98052	0.0476449	0.187659
Akirin2	652.523	-0.329511	0.166456	-1.97957	0.0477516	0.187937
Exoc7	2165.64	-0.425938	0.215445	-1.97702	0.0480394	0.188937
Ppm1l	1302.6	-0.665998	0.33698	-1.97637	0.0481129	0.189103
Gypc	1027.44	-0.373783	0.189128	-1.97635	0.0481155	0.189103
Erlin2	753.592	-0.580604	0.293807	-1.97614	0.0481391	0.189107
Mrrf	2012.73	-0.526682	0.266656	-1.97514	0.0482524	0.189464
Racgap1	26.2677	-0.712827	0.36096	-1.97481	0.0482895	0.189565
Zfp568	272.154	-0.463163	0.234576	-1.97447	0.0483287	0.189675
Homer1	817.362	-0.720826	0.365115	-1.97425	0.0483537	0.189728
Snai2	27.2703	-0.735447	0.372674	-1.97343	0.0484465	0.190047
Spats2l	243.545	-0.486276	0.246424	-1.97333	0.0484579	0.190047
Smim13	886.089	-0.612794	0.310585	-1.97304	0.0484916	0.190047
Ift27	156.695	-0.63117	0.319932	-1.97282	0.0485157	0.190097
Fbxo40	5986.56	-0.471968	0.239422	-1.97128	0.0486916	0.190653
Chl1	3.49911	-1.12044	0.568506	-1.97085	0.0487413	0.190774
Cpeb4	342.311	-0.83803	0.425396	-1.97	0.0488383	0.19096
Nop56	1179.65	-0.466849	0.237044	-1.96946	0.0489001	0.191106
L3mbtl3	77.3109	-0.617131	0.313506	-1.96848	0.0490128	0.191464
Yeats2	115.094	-0.665374	0.338072	-1.96814	0.0490518	0.19147
B4galt6	260.838	-0.487406	0.247669	-1.96797	0.0490713	0.19147
Oscar	11.6069	-0.862555	0.438319	-1.96787	0.0490828	0.19147
Sc5d	351.438	-0.650773	0.330774	-1.96743	0.0491339	0.191625
Sh3bp4	762.073	-0.34213	0.173925	-1.96711	0.0491703	0.191677
Gm5421	18.0035	-0.866679	0.440798	-1.96616	0.0492801	0.191998
Tars2	2455.24	-0.534051	0.271629	-1.9661	0.0492868	0.191998
Tmem246	3167.04	-0.581864	0.296054	-1.9654	0.0493685	0.192271
Cog7	782.324	-0.383968	0.195434	-1.9647	0.0494493	0.192497
Plekhh1	207.659	-0.659504	0.335867	-1.96359	0.0495779	0.192818
Zfp335	351.859	-0.348611	0.177822	-1.96045	0.0499433	0.193899
Pyroxd1	242.605	-0.726298	0.370483	-1.96041	0.0499482	0.193899
Card6	97.7726	-0.707233	0.360841	-1.95996	0.0500009	0.194048
Msx1	112.895	-0.562477	0.287032	-1.95964	0.0500384	0.194114
Eci1	15646.8	-0.661846	0.337841	-1.95904	0.0501076	0.194217
Gja4	124.564	-0.479496	0.244767	-1.95899	0.0501143	0.194217
Folr2	18.0339	-0.974734	0.497572	-1.95898	0.0501149	0.194217
Maml3	59.8778	-0.483928	0.247133	-1.95817	0.0502099	0.194375
Phldb1	1132.98	-0.45361	0.231672	-1.95799	0.0502317	0.194414
Ints3	350.574	-0.439441	0.224471	-1.95767	0.0502686	0.194482
Hps4	219.672	-0.631469	0.322583	-1.95754	0.0502839	0.194482
Plpp3	2059.03	-0.343603	0.175561	-1.95717	0.0503275	0.194561
Hpdl	268.706	-0.555461	0.284125	-1.95499	0.0505844	0.195374
Gprc5c	182.671	-0.563957	0.288615	-1.95401	0.0506999	0.195626
Pcca	2282.33	-0.521393	0.266887	-1.95361	0.0507476	0.195734
Nudt9	2085.79	-0.505739	0.258992	-1.95272	0.0508525	0.196048
Chchd3	12915	-0.408144	0.209053	-1.95235	0.0508973	0.196131
Tiam1	8.20076	-1.05476	0.540315	-1.95213	0.0509228	0.196147
Gm10110	1.58696	-1.00264	0.513617	-1.95211	0.0509249	0.196147
Abca8b	28.1353	-0.951477	0.487443	-1.95197	0.0509412	0.196165
[truncated: 20,251 more rows]

## Sheet: Legend
Suppl, Data 4. RNA-seq of mosaic CASAAV depletion of RNF20/40.
DESeq2 analysis of RNA-seq on RNF20/40 mosaic depletion in cardiomyocytes by CASAAV. Myh7YFP/+; R26fsCas9-P2A-GFP mice were treated with CASAAV-RNF20/40 or AAV-Cre without gRNAs at P1. The virus was dosed so that approximately 20% of cardiomyocytes would be transduced. GFP+ (Cre) or YFP+ (CASAAV-RNF20/40) CMs were purified by FACS. RNA isolated from cells was used for RNA-seq (n=5 per group). Dat…
