# Supplementary material for: Massively parallel in vivo CRISPR screening identifies RNF20/40 as epigenetic regulators of cardiomyocyte maturation
Source: Nat Commun. 2021 Jul 21;12:4442. doi: 10.1038/s41467-021-24743-z (PMC8295283; doi:10.1038/s41467-021-24743-z)
Supplement: Supplementary file 9 — Supplementary Data 5 [file 41467_2021_24743_MOESM9_ESM.xlsx]

## Sheet: Legend
Suppl. Data 5. Differential gene expression between neonatal and mature CMs.
Cardiomyocytes were purified from P1 or P28 hearts. Transcripts were quantified by RNA-seq. Differential gene expression was analyzed by DESeq2. To define the top or bottom 100 ranked genes, genes were ranked by Log2FC(P28/P1). Genes with maximum FPKM across all samples <= 1 were excluded.

## Sheet: DESeq2
	baseMean	log2FC(P4w/P1)	lfcSE	stat	pvalue	padj	maxFPKM(P1,P4w)
Tnni1	15168.4	-10.8901	0.325465	-33.46	1.83894e-245	2.62932e-241	868.654
Xirp2	16741.8	5.16145	0.156955	32.8848	3.61977e-237	2.58777e-233	0.796124
Art1	1215.2	5.15603	0.157313	32.7756	1.31114e-235	6.24891e-232	1.78559
Ces1d	784.353	5.26827	0.177671	29.6518	3.21713e-193	1.14996e-189	18.3574
F830016B08Rik	915.333	7.47271	0.262348	28.484	1.85111e-178	5.29343e-175	48.3603
Hmgcs2	4840.89	-5.37538	0.195102	-27.5517	4.22724e-167	1.00735e-163	9.99391
Igf2	3901.82	-4.53212	0.167343	-27.0829	1.56789e-161	3.20254e-158	0.276503
Prune2	2033.92	4.07324	0.152077	26.784	4.96165e-158	8.86771e-155	18.0246
Ckmt2	27588.1	3.71412	0.145927	25.4519	6.72352e-143	1.06814e-139	0.239351
Rxrg	727.837	4.48009	0.176335	25.4067	2.1248e-142	3.03804e-139	0.0664632
Rgs5	1053.25	4.88783	0.193305	25.2856	4.59466e-141	5.97222e-138	40.6242
Cyfip2	1727.16	4.05633	0.16139	25.1337	2.13074e-139	2.53878e-136	1.73925
Lrrc15	607.066	4.97635	0.19874	25.0396	2.26816e-138	2.49463e-135	33.854
Rpl3l	988.191	4.95476	0.198449	24.9674	1.3822e-137	1.41162e-134	0.1938
Mapt	642.791	4.43774	0.178068	24.9216	4.34128e-137	4.1381e-134	5.38401
Arhgap20	765.044	4.63807	0.190351	24.3658	3.94045e-131	3.52129e-128	39.8386
Top2a	1705.08	-4.02142	0.165162	-24.3484	6.02827e-131	5.07013e-128	0.855715
Asb15	527.558	4.73351	0.196838	24.0478	8.80757e-128	6.99615e-125	0.722931
Jam2	1570.62	3.45055	0.143653	24.0201	1.71671e-127	1.29187e-124	2.2255
Irgm2	611.295	4.06596	0.169441	23.9963	3.03776e-127	2.17169e-124	10.6282
Gm14420	1171.74	3.5988	0.151247	23.7942	3.83432e-125	2.61062e-122	0.0579741
Plagl1	1453.93	-4.30694	0.181185	-23.771	6.66933e-125	4.33446e-122	21.9443
Trim54	937.574	3.99807	0.172474	23.1807	7.13577e-119	4.43597e-116	0.12028
Mylk4	980.722	4.53956	0.198175	22.9069	3.96907e-116	2.36457e-113	2.15444
Hspb6	4179.72	4.16012	0.18178	22.8854	6.4929e-116	3.71342e-113	101.175
Acss1	4630.04	3.27822	0.143509	22.8433	1.70455e-115	9.37372e-113	10.8114
2310002L09Rik	617.196	4.33416	0.190544	22.7462	1.56472e-114	8.28605e-112	58.4718
Trim72	2084.16	4.02776	0.178613	22.5502	1.33687e-112	6.82661e-110	13.2493
Ngfrap1	935.517	-5.08541	0.23005	-22.1057	2.7862e-108	1.3737e-105	33.1948
Bex1	866.492	-6.03357	0.274272	-21.9985	2.97467e-107	1.41773e-104	0.0994089
Fbn2	849.49	-4.27227	0.1949	-21.9203	1.66361e-106	7.67302e-104	23.2032
Gm10336	1613.42	2.91932	0.133356	21.8913	3.14612e-106	1.40573e-103	33.7987
Ank1	4750.45	3.09756	0.142654	21.7139	1.51792e-104	6.57675e-102	0.0453187
Smarca1	766.185	-5.8365	0.268858	-21.7084	1.70729e-104	7.17967e-102	1.75887
Hspb8	3669.84	3.76063	0.174555	21.544	6.02273e-103	2.46037e-100	11.0677
B3galt2	407.819	4.60613	0.214628	21.461	3.60838e-102	1.43313e-99	0.0822413
Mki67	2226.6	-3.29106	0.15341	-21.4528	4.30252e-102	1.66263e-99	11.8208
Hey2	1026.4	-3.91492	0.183941	-21.2836	1.61105e-100	6.0618e-98	21.7193
Fosb	789.088	-5.05984	0.237937	-21.2654	2.37205e-100	8.69632e-98	4.54135
Csf1	498.372	3.91817	0.184621	21.2228	5.87711e-100	2.10077e-97	0.207767
C430049B03Rik	652.226	-4.77889	0.22565	-21.1783	1.51387e-99	5.27935e-97	0.89626
Parp3	414.82	4.14291	0.195809	21.1579	2.33542e-99	7.95045e-97	1.91108
Oxct1	21576.4	2.75555	0.130533	21.11	6.4357e-99	2.13995e-96	0.239722
Aldh1b1	2276.3	-3.77991	0.179665	-21.0387	2.90453e-98	9.43839e-96	0.230162
Vcan	1041.95	-3.77746	0.179994	-20.9866	8.69078e-98	2.76135e-95	0.623351
Lrtm1	6928.08	4.37019	0.208476	20.9626	1.44105e-97	4.47915e-95	1.568
Asb10	947.399	3.89284	0.186458	20.8778	8.52292e-97	2.59278e-94	0.0941848
Pla2g5	518.261	3.7385	0.179279	20.853	1.43241e-96	4.26679e-94	0.183721
Slco3a1	859.124	3.17757	0.153894	20.6478	1.02163e-94	2.98107e-92	161.694
Lrrc2	3469.47	3.02876	0.147137	20.5847	3.76304e-94	1.07608e-91	7.25283
Myl9	6446.32	-3.58261	0.175334	-20.4331	8.48965e-93	2.3801e-90	71.9314
Klhdc8a	345.235	4.10638	0.201477	20.3813	2.44863e-92	6.7328e-90	9.71584
Tmod4	326.327	4.05552	0.200181	20.2593	2.9433e-91	7.94024e-89	22.5165
Ogdhl	1207.78	3.61788	0.178733	20.2419	4.18865e-91	1.10906e-88	0.11965
Itgb6	691.328	4.62772	0.23062	20.0664	1.45135e-89	3.77299e-87	119.479
Col18a1	853.846	-3.86346	0.196623	-19.6491	5.88943e-86	1.5037e-83	1.36421
Gck	272.666	6.86309	0.351237	19.5398	5.03718e-85	1.26354e-82	29.681
Hcn2	382.319	3.69453	0.1909	19.3532	1.91484e-83	4.70527e-81	1.49469
Eef1a1	22893.2	-3.2835	0.169668	-19.3525	1.94161e-83	4.70527e-81	0.331133
Myh10	2360.73	-2.5379	0.13171	-19.2688	9.81648e-83	2.33927e-80	0.762043
Dpysl3	1611.4	-2.8964	0.151522	-19.1153	1.88211e-81	4.41155e-79	0.071851
Fos	6119.52	-3.42418	0.180123	-19.0102	1.40287e-80	3.2352e-78	0.0437935
Adamts19	460.767	-4.69818	0.247402	-18.99	2.06161e-80	4.67887e-78	0.525637
Pdk3	801.266	-3.89908	0.205871	-18.9394	5.39935e-80	1.20625e-77	7.17008
Acot1	865.609	-3.85681	0.204037	-18.9025	1.08837e-79	2.39409e-77	15.9387
Pm20d2	1887.47	2.81817	0.149661	18.8303	4.26428e-79	9.23798e-77	0.320627
Lrrc3b	344.987	3.69364	0.19668	18.7799	1.10282e-78	2.35345e-76	182.29
Fstl1	3215.44	-3.64386	0.194314	-18.7525	1.84833e-78	3.88638e-76	0.0967336
Ankrd23	5419.33	3.12711	0.166854	18.7416	2.26714e-78	4.69792e-76	0.347333
Kif11	643.757	-3.67529	0.197023	-18.6542	1.16794e-77	2.38561e-75	0.0740741
Socs3	622.266	-4.38669	0.236026	-18.5856	4.19972e-77	8.4574e-75	3.74629
Mest	1035.34	-3.70202	0.200097	-18.5011	2.02196e-76	4.01527e-74	28.5719
Slc38a3	492.217	3.76899	0.204068	18.4693	3.64906e-76	7.14717e-74	5.88267
Coq10a	1311.09	2.62855	0.142336	18.4672	3.79177e-76	7.32631e-74	0.597812
Fam131a	331.121	3.49906	0.19141	18.2804	1.18551e-74	2.26005e-72	0.254683
2310061I04Rik	463.847	3.90537	0.213703	18.2748	1.31415e-74	2.47234e-72	0.277215
Adamts6	841.404	-3.68891	0.2019	-18.2709	1.41024e-74	2.61865e-72	10.912
Hist2h2bb	1100.04	-3.1755	0.173904	-18.2601	1.72047e-74	3.15375e-72	0.51032
Scn4b	250.185	4.47214	0.245326	18.2294	3.01735e-74	5.46103e-72	0.255123
Abcb4	425.18	3.73568	0.205945	18.1392	1.56327e-73	2.79396e-71	2.00276
Anln	476.937	-4.10255	0.226507	-18.1123	2.54901e-73	4.49948e-71	2.0263
Agtpbp1	3667.03	2.38029	0.131642	18.0816	4.45031e-73	7.75983e-71	39.0073
Iigp1	2149.68	3.07358	0.170194	18.0593	6.66964e-73	1.14895e-70	1.22672
P2ry1	304.918	3.90146	0.216305	18.0368	1.00142e-72	1.70456e-70	15.2174
Adamts1	4214.23	-2.70301	0.150337	-17.9797	2.81084e-72	4.72816e-70	21.2171
Acsl3	1792.23	-3.71925	0.206869	-17.9787	2.86037e-72	4.75553e-70	42.4574
Fitm2	1041.06	2.87021	0.159802	17.9611	3.93269e-72	6.46317e-70	0.171929
Acta1	4988.2	3.07042	0.171744	17.8779	1.75403e-71	2.84989e-69	0.817197
Magix	194.09	4.93645	0.276173	17.8744	1.86515e-71	2.99639e-69	24.6761
Ddc	1179.66	-3.4343	0.193371	-17.7601	1.43878e-70	2.28573e-68	30.9876
Myh14	983.645	2.76055	0.15546	17.7573	1.51343e-70	2.37791e-68	25.4832
Igsf1	305.562	3.5178	0.198658	17.7078	3.64786e-70	5.66925e-68	0.12792
Extl1	389.699	3.28095	0.185759	17.6624	8.16484e-70	1.25528e-67	33.194
Csdc2	235.302	5.38392	0.306072	17.5903	2.92165e-69	4.44402e-67	3.42166
Slc36a2	220.229	3.83817	0.219047	17.5221	9.71223e-69	1.46174e-66	0.506727
Gem	441.091	-4.43197	0.253757	-17.4654	2.6285e-68	3.91482e-66	0.0609739
Hrasls	180.83	5.17727	0.29659	17.456	3.09974e-68	4.56908e-66	0.0869309
Cd24a	505.788	-3.84529	0.220553	-17.4348	4.49182e-68	6.55347e-66	0.0480915
Pfkfb2	1711.45	2.45076	0.140677	17.4212	5.69514e-68	8.22517e-66	0.0835774
Alpl	230.887	4.26799	0.245014	17.4194	5.87897e-68	8.40576e-66	1.4544
Sh3rf2	614.729	2.78305	0.16081	17.3065	4.20445e-67	5.95201e-65	0.176891
Atp1a2	12670.8	3.09456	0.178972	17.2908	5.52094e-67	7.73906e-65	1.10835
Hmmr	430.178	-4.46526	0.259162	-17.2296	1.59241e-66	2.21052e-64	25.7638
Asb14	722.259	2.90686	0.168798	17.221	1.84846e-66	2.54127e-64	3.03969
Gng2	507.657	-4.18738	0.244586	-17.1203	1.04783e-65	1.42685e-63	0.109143
Wbp5	3215.15	-3.16448	0.184909	-17.1138	1.17188e-65	1.58071e-63	1.93549
Prc1	644.4	-3.48903	0.203932	-17.1088	1.27589e-65	1.70493e-63	1889.37
Thrb	441.205	3.62938	0.212541	17.0762	2.23253e-65	2.95562e-63	14.5528
Limch1	5552.63	3.14332	0.18507	16.9845	1.07006e-64	1.40365e-62	11.7909
Marcksl1	382.641	-4.36937	0.259543	-16.8348	1.35537e-63	1.76174e-61	2.28037
Abcc1	720.272	2.7882	0.16576	16.8207	1.72179e-63	2.21785e-61	0.248703
Ccng1	25570.3	2.36787	0.140933	16.8015	2.3814e-63	3.04012e-61	0.274404
Ccna2	501.045	-4.31308	0.257336	-16.7605	4.74833e-63	6.00811e-61	0.0735555
Lamb1	3800.93	-2.32257	0.138737	-16.7408	6.60481e-63	8.28382e-61	1.39066
Bub1b	413.6	-3.86668	0.231545	-16.6995	1.32255e-62	1.64433e-60	110.934
Fsd1l	1647.03	2.39777	0.144739	16.5662	1.22271e-61	1.5071e-59	28.7655
Efcab2	1397.83	2.21258	0.134549	16.4444	9.19736e-61	1.12396e-58	16.6968
H19	24871.8	-6.75236	0.411084	-16.4257	1.25155e-60	1.5165e-58	28.5975
Tceal8	3268.35	-2.55259	0.155568	-16.4082	1.67131e-60	2.00811e-58	0.663166
Ncam1	1733.37	-3.28398	0.200175	-16.4056	1.74528e-60	2.0795e-58	11.8397
Slc2a4	5728.68	2.18675	0.133362	16.3971	2.00508e-60	2.3693e-58	4.27856
Epas1	1821.99	2.23749	0.136489	16.3932	2.13824e-60	2.50595e-58	114.926
Lpin1	4060.63	2.45262	0.149688	16.3849	2.45177e-60	2.85003e-58	4.37617
Igf2bp3	328.536	-4.45035	0.272373	-16.3392	5.1934e-60	5.98832e-58	5.27889
Chd3	792.197	-2.74524	0.16845	-16.297	1.03577e-59	1.18476e-57	415.142
Myh7	113113	-3.01506	0.185157	-16.2838	1.28625e-59	1.45959e-57	5.00435
Ptprd	993.363	-2.4369	0.15	-16.246	2.38286e-59	2.68269e-57	12.3139
Ednrb	900.363	-2.96607	0.182633	-16.2406	2.60379e-59	2.90852e-57	0.558654
Lmnb1	540.41	-2.92712	0.18066	-16.2023	4.8546e-59	5.3807e-57	146.182
Gbp6	410.917	3.77983	0.233787	16.1678	8.5046e-59	9.35375e-57	33.011
Fblim1	3216.9	2.4236	0.150075	16.1492	1.1499e-58	1.25506e-56	0.14529
Kif4	364.88	-4.06771	0.252997	-16.0781	3.63517e-58	3.93755e-56	13.0035
Hr	154.7	4.3243	0.270512	15.9856	1.60963e-57	1.73042e-55	0.927725
Egln3	1106.38	2.51673	0.157944	15.9343	3.6603e-57	3.90559e-55	3.33202
Cebpb	630.318	3.2988	0.207382	15.9069	5.67695e-57	6.01252e-55	26.9597
Grm1	205.51	3.89451	0.245556	15.86	1.19968e-56	1.26126e-54	6.79242
Pdk2	2172.33	2.50146	0.158166	15.8154	2.43806e-56	2.54448e-54	2.54037
Csrp1	1401.31	-3.02	0.191194	-15.7955	3.34165e-56	3.46224e-54	0.257359
Phkg1	275.118	3.23288	0.204756	15.7889	3.71054e-56	3.81678e-54	0.886109
Cdk1	345.568	-4.55922	0.289259	-15.7617	5.70547e-56	5.82691e-54	1.86869
Tubb2b	315.985	-5.17294	0.328326	-15.7555	6.29579e-56	6.3842e-54	1.74178
Cdh11	639.237	-2.76308	0.175562	-15.7385	8.24073e-56	8.29761e-54	1.99601
H3f3b	2792.3	-2.27985	0.145236	-15.6976	1.57186e-55	1.57165e-53	74.4664
Dmpk	3150.86	2.16459	0.138017	15.6835	1.96055e-55	1.94666e-53	0.192459
Cmya5	13899.3	2.48473	0.158619	15.6647	2.63587e-55	2.59915e-53	19.5922
Pygl	582.148	-2.83164	0.181683	-15.5856	9.12447e-55	8.93573e-53	153.526
Mtfp1	925.937	2.50524	0.161066	15.5541	1.49178e-54	1.45099e-52	16.0554
Slc35e1	1125.25	2.39299	0.153964	15.5426	1.78663e-54	1.72603e-52	3.2989
Acsl6	148.53	4.56309	0.295765	15.4281	1.06005e-53	1.01722e-51	5.79687
Dusp7	380.16	2.89157	0.187744	15.4017	1.59433e-53	1.51972e-51	0.0860281
Vcam1	631.707	-2.92295	0.19034	-15.3565	3.20347e-53	3.03333e-51	15.7935
Sap30	722.599	-2.50298	0.163309	-15.3267	5.07304e-53	4.772e-51	0.918023
Krt222	955.535	2.74913	0.17944	15.3206	5.56763e-53	5.20301e-51	33.6409
Tnfaip2	579.968	2.98045	0.19518	15.2703	1.2066e-52	1.12026e-50	14.7672
Tubb5	4948.32	-2.40927	0.157799	-15.268	1.2491e-52	1.15223e-50	4.33089
Lynx1	2740.56	2.39187	0.156778	15.2564	1.49213e-52	1.3676e-50	0.306703
9030617O03Rik	904.69	2.24532	0.148399	15.1303	1.02181e-51	9.30564e-50	6.1837
Hist1h1b	365.046	-3.9838	0.263366	-15.1264	1.084e-51	9.80955e-50	0.234082
Tead2	305.848	-4.40024	0.291961	-15.0713	2.50066e-51	2.2487e-49	0.905646
Racgap1	324.334	-3.83895	0.255177	-15.0443	3.76421e-51	3.36379e-49	3.69371
Spc25	261.718	-4.25816	0.283244	-15.0335	4.42862e-51	3.93294e-49	0.575889
Klhdc8b	624.976	-2.89445	0.192803	-15.0125	6.08391e-51	5.36962e-49	206.804
Zfp106	16733.9	2.11554	0.140938	15.0105	6.26894e-51	5.49898e-49	0.922489
Fras1	360.996	-3.84949	0.257012	-14.9778	1.02482e-50	8.93471e-49	0.085796
Tpx2	378.977	-3.3301	0.222539	-14.9641	1.25927e-50	1.09121e-48	0.700799
Cp	1056.98	2.62139	0.175322	14.9518	1.51548e-50	1.30533e-48	0.256765
Slco5a1	289.206	3.1106	0.208053	14.951	1.534e-50	1.31336e-48	0.281187
Cdca3	310.522	-4.90517	0.328939	-14.9121	2.75083e-50	2.34116e-48	0.199717
Grb10	10752.4	-2.22368	0.149136	-14.9104	2.82008e-50	2.38588e-48	0.162546
Tenc1	908.125	2.5004	0.167725	14.9078	2.93318e-50	2.46698e-48	0.993854
Tmem2	1128.8	-2.38283	0.160124	-14.8811	4.36928e-50	3.65333e-48	5.48158
Chpt1	5858.36	2.32316	0.156374	14.8565	6.31722e-50	5.25138e-48	0.390815
Intu	537.416	2.4139	0.162703	14.8363	8.53945e-50	7.05763e-48	161.76
Plk2	2723.62	-2.31361	0.156221	-14.8099	1.26499e-49	1.03948e-47	0.0564595
Sod3	118.968	5.77931	0.390292	14.8076	1.30753e-49	1.06829e-47	0.314229
Mcm6	524.383	-3.09482	0.209219	-14.7923	1.64365e-49	1.33528e-47	1466.15
Armc2	221.714	3.24885	0.219827	14.7792	1.99668e-49	1.61291e-47	0.162004
B2m	1959.76	2.22087	0.150429	14.7636	2.51606e-49	2.02105e-47	4.56337
D2Ertd750e	271.714	-4.27953	0.290755	-14.7187	4.89081e-49	3.90664e-47	34.7202
Birc5	269.231	-4.3069	0.293078	-14.6954	6.90105e-49	5.48174e-47	5381.05
Bcl6	144.343	3.9027	0.265721	14.6872	7.78342e-49	6.14847e-47	91.1709
Gpd1	952.395	2.39062	0.163054	14.6615	1.13762e-48	8.93717e-47	0.102688
Igf2r	20290.5	-2.17932	0.148977	-14.6286	1.84625e-48	1.4425e-46	8.45923
Tro	372.897	-3.61109	0.247464	-14.5924	3.14066e-48	2.4405e-46	114.464
Wfs1	896.411	2.51641	0.172614	14.5782	3.86381e-48	2.9862e-46	0.0974705
Fn1	782.254	-2.46398	0.169375	-14.5475	6.05927e-48	4.65782e-46	4.06741
Brp44l	1346.9	2.17385	0.149927	14.4995	1.22114e-47	9.3368e-46	2.81805
Hk2	3687.28	2.15016	0.148735	14.4563	2.2868e-47	1.73919e-45	3.97764
Tesc	555.188	2.50174	0.173075	14.4546	2.34375e-47	1.77307e-45	21.976
3425401B19Rik	3238.41	1.94373	0.134536	14.4477	2.59224e-47	1.95073e-45	0.265296
Stmn1	431.626	-3.06051	0.211867	-14.4455	2.67802e-47	2.00473e-45	1.14521
Hrc	15012	2.11249	0.146308	14.4387	2.95531e-47	2.20078e-45	22.3362
P2ry2	244.35	3.3923	0.235359	14.4133	4.26975e-47	3.16315e-45	78.6629
Optn	2470.26	2.17465	0.150929	14.4084	4.57951e-47	3.37515e-45	60.0254
Casc5	284.091	-3.57331	0.24856	-14.376	7.3165e-47	5.36468e-45	26.0722
Tacc3	308.615	-3.67307	0.255506	-14.3757	7.35427e-47	5.36487e-45	0.259752
Kcnd3	251.812	2.9058	0.202699	14.3355	1.31267e-46	9.52718e-45	2.89488
Unc13b	1015.46	-2.40557	0.167954	-14.3228	1.57637e-46	1.13833e-44	14.4122
Setd8	3450.11	1.90204	0.133029	14.298	2.25225e-46	1.61823e-44	0.362714
Neat1	2429.79	2.00946	0.14063	14.289	2.56383e-46	1.83288e-44	0.17292
Ldhd	203.594	3.38837	0.237207	14.2844	2.73614e-46	1.94634e-44	99.394
Adra1a	132.516	5.42122	0.379548	14.2834	2.77894e-46	1.96699e-44	90.3192
Ckap2l	317.486	-3.93068	0.27523	-14.2815	2.85543e-46	2.01118e-44	8.40047
Snap91	1045.39	-2.51378	0.176473	-14.2446	4.84196e-46	3.39365e-44	1.20528
Stat1	1512.78	2.01945	0.141994	14.2221	6.68442e-46	4.66214e-44	125.185
Col5a2	784.114	-2.39485	0.168437	-14.218	7.0814e-46	4.91504e-44	28.3438
Trim55	4982.37	-1.79293	0.126152	-14.2124	7.67666e-46	5.30246e-44	63.5025
Pcolce2	208.684	3.15523	0.222259	14.1962	9.67148e-46	6.64821e-44	2.49633
Prkag2	1238.68	-2.30341	0.162331	-14.1896	1.06259e-45	7.26932e-44	17.6857
Tuba4a	4239.68	2.4183	0.170548	14.1796	1.22494e-45	8.3401e-44	1.89494
Fgf1	3081.79	2.55051	0.180007	14.1689	1.42713e-45	9.64784e-44	40.96
2210408F21Rik	103.893	5.14805	0.363339	14.1687	1.43051e-45	9.64784e-44	0.344022
Irgm1	461.741	2.3569	0.166561	14.1503	1.85848e-45	1.24754e-43	0.0672079
Impa2	1067.23	-2.55988	0.181102	-14.135	2.30985e-45	1.54328e-43	14.0675
Heph	344.525	-3.17895	0.224959	-14.1313	2.43677e-45	1.62051e-43	2.84456
A330023F24Rik	233.745	2.9902	0.211819	14.1168	2.99193e-45	1.98049e-43	14.3928
Peg3	1126.79	-2.65508	0.18829	-14.101	3.74342e-45	2.46652e-43	57.5835
Etohi1	729.799	2.27423	0.161483	14.0834	4.80432e-45	3.15101e-43	1.11662
Map2k3	389.376	2.83321	0.201223	14.08	5.0432e-45	3.29259e-43	24.5242
Gm14403	737.722	2.50429	0.178073	14.0633	6.38235e-45	4.14795e-43	10.1328
Trim7	183.655	3.16199	0.225002	14.0532	7.36439e-45	4.76453e-43	0.309261
Npr3	655.764	-2.38961	0.17008	-14.0499	7.71411e-45	4.96831e-43	7.80275
Gm14492	138.386	3.87397	0.276313	14.0202	1.1727e-44	7.51894e-43	5.7322
Psme4	10306.3	1.93015	0.137689	14.0182	1.20571e-44	7.69608e-43	4.37847
Bmp7	283.237	-4.05858	0.289622	-14.0134	1.29127e-44	8.20559e-43	188.25
Sqrdl	394.835	2.39269	0.170847	14.0048	1.45623e-44	9.21288e-43	21.7887
Rrm2	275.474	-3.60968	0.258111	-13.985	1.92447e-44	1.21216e-42	129.433
Nampt	3087.5	2.09383	0.149847	13.9731	2.2745e-44	1.42635e-42	50.5115
Me3	654.116	2.42006	0.173214	13.9715	2.32661e-44	1.45266e-42	11.5223
Itga7	1621.54	2.46186	0.176269	13.9665	2.49661e-44	1.55202e-42	1.84889
Plxdc2	223.08	2.97347	0.212991	13.9606	2.71306e-44	1.67928e-42	3.56884
Plekha6	873.887	2.49969	0.179103	13.9567	2.86236e-44	1.76405e-42	0.0829864
Rtn4	5716.45	-2.0604	0.147728	-13.9473	3.26703e-44	2.00481e-42	1.05352
Ncaph	234.325	-3.74964	0.26903	-13.9376	3.74137e-44	2.28607e-42	0.224318
Rnasel	476.923	-3.41689	0.245669	-13.9085	5.62182e-44	3.42046e-42	0.233532
A430107O13Rik	337.701	2.43121	0.174991	13.8933	6.95257e-44	4.2122e-42	2.38573
Sepw1	604.57	2.58742	0.186249	13.8923	7.05817e-44	4.25813e-42	0.111281
Fmr1	714.744	-2.20825	0.158979	-13.8902	7.26492e-44	4.36445e-42	1.07811
Gpc3	344.777	-3.68802	0.265532	-13.8892	7.36961e-44	4.40881e-42	0.231036
Klhdc7a	155.831	4.59896	0.331338	13.8799	8.38132e-44	4.99317e-42	3.2041
Cenpe	350.954	-2.89801	0.209439	-13.837	1.52458e-43	9.04503e-42	2.78837
Vim	5135.69	-2.28249	0.164968	-13.836	1.54656e-43	9.13751e-42	11.8267
Wipf3	386.161	2.35055	0.170329	13.8001	2.54503e-43	1.49748e-41	2.78236
Tacc2	6257.9	2.28468	0.166111	13.7539	4.82286e-43	2.82612e-41	2.76007
Fabp5	1860.73	-2.64487	0.192929	-13.709	8.96584e-43	5.23239e-41	4.60605
Atf3	3529.93	-2.97796	0.217234	-13.7086	9.02381e-43	5.24482e-41	8.04868
Hist1h2af	228.615	-4.62456	0.338003	-13.682	1.30086e-42	7.53027e-41	0.599866
Ndufa4	7494.23	1.68844	0.123515	13.6699	1.53567e-42	8.85362e-41	0.103985
Igtp	453.394	3.09741	0.226908	13.6505	2.00391e-42	1.15068e-40	0.220187
Ly6c1	161.397	3.53931	0.259345	13.6471	2.10032e-42	1.20122e-40	23.5195
Gstk1	617.297	2.28128	0.167411	13.6269	2.77221e-42	1.57917e-40	89.8936
H2-K1	729.56	2.58411	0.190097	13.5936	4.36838e-42	2.47853e-40	7.11244
Ptprk	2621.07	-1.95924	0.144168	-13.5899	4.59497e-42	2.5968e-40	30.1935
Nusap1	281.615	-3.29772	0.243044	-13.5684	6.16712e-42	3.47156e-40	10.3762
Aspm	330.15	-3.07614	0.227135	-13.5432	8.6889e-42	4.87192e-40	8.30844
Vash2	243.616	-5.19845	0.384076	-13.535	9.72198e-42	5.42988e-40	34.8991
2019-09-06	792.866	-2.44675	0.180944	-13.5221	1.15759e-41	6.44017e-40	0.487643
Prrx1	1032.54	2.05182	0.152026	13.4965	1.64006e-41	9.089e-40	0.106794
Ptpn3	595.96	2.13823	0.158558	13.4855	1.90287e-41	1.05047e-39	23.946
Hist1h1d	614.812	-2.55741	0.190292	-13.4394	3.55256e-41	1.95363e-39	9.21279
Rom1	108.619	3.9923	0.297213	13.4325	3.90233e-41	2.13776e-39	97.3451
Whrn	257.769	2.59894	0.193586	13.4252	4.30428e-41	2.34895e-39	8.00575
Ivd	2285.22	1.95952	0.146045	13.4172	4.79319e-41	2.60582e-39	0.187543
1600014C10Rik	441.741	2.3424	0.175074	13.3795	7.96538e-41	4.31398e-39	2.35723
Rrm1	1506.08	-2.33322	0.174571	-13.3655	9.62443e-41	5.19283e-39	0.430867
C1qtnf9	205.96	3.63457	0.272137	13.3557	1.09783e-40	5.90103e-39	11.9354
Ppif	1039.88	2.06319	0.154567	13.3482	1.21335e-40	6.49758e-39	0.340113
Fasn	1229.04	-2.12743	0.159445	-13.3427	1.30647e-40	6.9701e-39	1.78007
Bhlhe41	190.419	2.96934	0.222554	13.3421	1.3166e-40	6.99806e-39	0.364013
Lta4h	1485.26	-2.45523	0.184448	-13.3112	1.99261e-40	1.0552e-38	9.3296
Asap3	224.828	2.85135	0.214625	13.2853	2.81827e-40	1.48692e-38	38.8404
P4ha1	1073.11	1.96363	0.1479	13.2768	3.15805e-40	1.66007e-38	1.96384
Macrod1	1141.89	2.42713	0.183033	13.2607	3.91423e-40	2.05003e-38	0.0302442
Rassf3	2071.29	1.81105	0.136604	13.2577	4.07134e-40	2.12452e-38	16.0557
Fv1	347.659	2.62605	0.198662	13.2187	6.84043e-40	3.55653e-38	6.78533
Rgs4	145.838	3.63276	0.274923	13.2137	7.30934e-40	3.78656e-38	0.328355
Mical1	368.751	-2.83538	0.214723	-13.2048	8.2313e-40	4.24878e-38	21.9037
Sorl1	280.228	2.46405	0.186912	13.183	1.09948e-39	5.65482e-38	5.22283
2310010M20Rik	220.843	3.22231	0.244567	13.1756	1.21287e-39	6.21562e-38	69.1525
Rilpl1	2715.43	2.06429	0.156914	13.1555	1.58153e-39	8.07595e-38	1.49449
Gm20594	101.891	5.01883	0.381524	13.1547	1.59918e-39	8.13705e-38	94.422
Dnajb2	729.906	2.08259	0.158671	13.1252	2.36052e-39	1.19684e-37	109.059
Epb4.1l3	1196.08	-2.4739	0.18891	-13.0956	3.48737e-39	1.75705e-37	3.59812
Pstpip2	274.559	2.90736	0.222011	13.0956	3.49001e-39	1.75705e-37	0.251287
Mb	190311	1.74216	0.133302	13.0693	4.93337e-39	2.47499e-37	0.322421
Cpn2	107.043	4.44841	0.340491	13.0647	5.23918e-39	2.61922e-37	0.0956585
Cited1	241.546	-4.03611	0.308951	-13.0639	5.29185e-39	2.63633e-37	16.7443
Spon1	457.591	-2.91735	0.223439	-13.0566	5.82982e-39	2.89427e-37	28.2512
Thrsp	276.635	2.70705	0.207378	13.0537	6.05143e-39	2.99389e-37	0.177928
Baiap2l1	1672.06	2.3373	0.179123	13.0485	6.47795e-39	3.19385e-37	15.0234
Clcn5	218.373	-3.84713	0.294996	-13.0413	7.12355e-39	3.50009e-37	0.481189
Hfe2	2393.9	1.95342	0.149864	13.0346	7.77359e-39	3.8064e-37	1077.39
Bdh1	157.217	3.62012	0.277763	13.0331	7.92922e-39	3.86935e-37	89.5554
Lgr6	403.491	2.7728	0.21281	13.0295	8.31933e-39	4.04591e-37	0.0416273
Iqgap3	231.054	-3.94125	0.302584	-13.0253	8.78651e-39	4.25863e-37	0.556358
Ldlr	548.682	-2.99091	0.229673	-13.0224	9.12059e-39	4.40562e-37	10.2493
Nuf2	266.493	-3.64699	0.280298	-13.0111	1.05786e-38	5.09267e-37	92.4682
Col6a2	752.492	-2.33731	0.179728	-13.0047	1.14995e-38	5.51743e-37	20.5654
D17H6S56E-3	126.713	3.65378	0.281722	12.9694	1.82414e-38	8.72294e-37	0.257
Tuba8	2290.51	5.52802	0.426542	12.9601	2.06034e-38	9.81956e-37	8.31691
Osbpl6	273.454	2.53949	0.196355	12.9331	2.92599e-38	1.38989e-36	0.200632
Mcm3	386.456	-2.83037	0.219407	-12.9	4.49827e-38	2.12968e-36	0.100115
Arhgef19	101.661	4.386	0.340861	12.8674	6.86437e-38	3.23917e-36	5.08177
Sorbs1	6201.96	1.83834	0.143219	12.8359	1.03181e-37	4.85291e-36	4.23147
Kif23	256.8	-3.23683	0.252336	-12.8275	1.15058e-37	5.39376e-36	6.9593
D9Ertd402e	972.711	1.91141	0.149164	12.8141	1.36692e-37	6.38701e-36	0.134248
Gpc1	4208.33	1.84456	0.143994	12.81	1.44098e-37	6.71113e-36	1.14924
Steap4	158.475	3.97578	0.31104	12.7822	2.06044e-37	9.56499e-36	4.92307
Pde4a	307.231	2.60452	0.204069	12.7629	2.64081e-37	1.22195e-35	6.79852
Cnn1	180.69	-4.44827	0.348844	-12.7515	3.05944e-37	1.41109e-35	0.224979
Ccnb2	193.398	-4.77934	0.374911	-12.7479	3.20169e-37	1.47196e-35	0.505213
Podxl2	484.472	-2.40949	0.189115	-12.7408	3.50609e-37	1.60673e-35	14.6307
Cxcr7	551.508	2.41702	0.189723	12.7397	3.55638e-37	1.62457e-35	6.35364
Slc41a1	950.988	2.06634	0.162363	12.7267	4.20287e-37	1.91378e-35	1.00704
Mcam	1136.72	-2.26006	0.177772	-12.7133	4.99109e-37	2.26548e-35	0.354813
Mcm2	498.146	-2.72183	0.214161	-12.7093	5.25219e-37	2.37645e-35	1.8131
Ccdc136	284.844	-2.75288	0.217013	-12.6853	7.13356e-37	3.21753e-35	5.29581
Kpna4	1631.93	1.98133	0.156456	12.6638	9.38278e-37	4.21871e-35	32.3072
Pdgfrb	273.215	2.72546	0.215412	12.6524	1.08569e-36	4.86621e-35	7447.24
Capn6	177.076	-4.65025	0.367716	-12.6463	1.17295e-36	5.24087e-35	20.8604
Dlgap5	178.591	-4.59913	0.364006	-12.6348	1.35768e-36	6.04737e-35	1.78451
Rai2	251.627	2.95479	0.23469	12.5902	2.3909e-36	1.06165e-34	0.253929
Obfc2a	1383.23	1.90077	0.151059	12.583	2.62056e-36	1.16002e-34	22.8349
Rbm3	2253.19	-2.18566	0.17398	-12.5627	3.38464e-36	1.49363e-34	10.541
Ptk7	221.425	-3.2651	0.259917	-12.5621	3.41214e-36	1.50113e-34	0.228488
Ckap2	200.82	-3.65807	0.291621	-12.5439	4.29413e-36	1.88336e-34	1.18693
Gpam	3931.66	1.75674	0.140243	12.5264	5.35538e-36	2.34163e-34	6.26559
Mybpc2	336.531	2.18774	0.174783	12.5169	6.03508e-36	2.63078e-34	441.688
Xdh	150.5	3.88482	0.310584	12.5081	6.74162e-36	2.92984e-34	36.9271
Gm19461	140.868	3.13909	0.251014	12.5057	6.95236e-36	3.01227e-34	10.5442
Casq1	1230.39	2.10416	0.168509	12.4869	8.80231e-36	3.80228e-34	0.112534
Cgnl1	1407.76	-1.83089	0.146742	-12.477	9.96876e-36	4.29317e-34	0.42078
Rbl1	245.176	-2.99753	0.240332	-12.4725	1.05483e-35	4.52911e-34	0.0962927
Smoc2	190.043	3.22158	0.25835	12.4698	1.09084e-35	4.66972e-34	5.25195
Wnk2	572.336	2.58843	0.207626	12.4668	1.13301e-35	4.83575e-34	0.728864
B3gnt5	202.297	-3.50283	0.281526	-12.4423	1.53997e-35	6.55311e-34	0.624514
Kif20a	268.424	-3.07678	0.248771	-12.3679	3.89902e-35	1.65425e-33	71.908
Apold1	1095.6	-2.75134	0.22343	-12.3141	7.60268e-35	3.21607e-33	0.798395
Dgat2	2269.42	1.96928	0.16014	12.2973	9.36454e-35	3.94968e-33	71.6869
Ly6e	556.103	2.59044	0.210869	12.2846	1.09561e-34	4.60734e-33	1.9553
Phyhip	267.788	2.44259	0.198922	12.2791	1.17238e-34	4.91576e-33	76.4472
Angptl4	468.295	-2.48101	0.202221	-12.2688	1.33213e-34	5.56923e-33	0.287413
Ntn1	2075.81	-1.84158	0.150138	-12.266	1.37949e-34	5.75043e-33	135.921
Alas2	232.874	-3.44608	0.28111	-12.2588	1.50709e-34	6.26407e-33	0.02002
Lgals3bp	227.249	3.23717	0.264255	12.2502	1.67603e-34	6.94603e-33	0.186682
Spsb1	283.129	2.33752	0.191305	12.2188	2.46622e-34	1.01913e-32	0.321561
Fam71a	270.094	-7.02421	0.575496	-12.2055	2.90551e-34	1.1972e-32	0.126158
Stbd1	1038.06	-2.43318	0.199528	-12.1947	3.31755e-34	1.36306e-32	72.9761
Spna1	1181.73	1.91957	0.157542	12.1845	3.76031e-34	1.54054e-32	0.988646
Ip6k3	182.618	2.86667	0.235494	12.173	4.32887e-34	1.76841e-32	0.177514
Myot	184.353	2.70228	0.222088	12.1676	4.62596e-34	1.88439e-32	116.113
Myo5b	514.565	2.27557	0.187362	12.1453	6.07576e-34	2.46793e-32	0.450475
Lnx1	235.555	2.56823	0.211533	12.141	6.40036e-34	2.59242e-32	20.596
Podn	101.768	4.04853	0.333601	12.1358	6.82232e-34	2.75552e-32	13.1715
Arc	164.062	3.40868	0.280893	12.1352	6.87836e-34	2.77033e-32	11.1249
Hist1h1e	1468.21	-2.11143	0.174249	-12.1173	8.55248e-34	3.43493e-32	0.0597932
Tnfaip8	1466.44	1.89288	0.156259	12.1137	8.93334e-34	3.57784e-32	0.306781
Rpl37	2829.46	-2.03437	0.167994	-12.1098	9.37531e-34	3.74436e-32	7.77926
Scd2	2206.67	-2.31278	0.191153	-12.0991	1.06715e-33	4.25016e-32	0.217136
Tceal7	191.196	-3.31605	0.27425	-12.0913	1.17375e-33	4.66172e-32	5.24725
Arhgap26	1526.73	1.76345	0.145881	12.0883	1.21807e-33	4.82437e-32	9.79135
Tgfbi	217.657	-3.5765	0.296045	-12.0809	1.33203e-33	5.26115e-32	0.324849
Nts	156.602	-4.10988	0.34025	-12.079	1.36373e-33	5.37151e-32	16.011
Fbxo31	760.73	1.94269	0.160923	12.0722	1.48155e-33	5.81956e-32	22.997
Dstn	10706.7	-1.95006	0.161576	-12.069	1.53996e-33	6.03242e-32	24.1658
Kcnd2	691.12	1.94089	0.161233	12.0377	2.25023e-33	8.79067e-32	0.573027
Ccnb1	192.692	-5.14825	0.427716	-12.0366	2.28098e-33	8.88652e-32	21.2162
Acly	1164.32	-1.96906	0.163771	-12.0233	2.68131e-33	1.04178e-31	2.73782
Slc25a34	1520.44	1.86237	0.154958	12.0185	2.83917e-33	1.10012e-31	1.47904
Csrp2	1500.67	-2.02877	0.16898	-12.006	3.3038e-33	1.2767e-31	0.0950416
Sp100	114.3	3.62668	0.302674	11.9821	4.40855e-33	1.69901e-31	0.167777
Aldh4a1	731.089	2.01937	0.168806	11.9627	5.5736e-33	2.14224e-31	0.0739093
Scgb1c1	86.9818	3.83986	0.321753	11.9342	7.85339e-33	3.0104e-31	9.80694
Mrgprh	77.6135	4.88125	0.40935	11.9244	8.83153e-33	3.37629e-31	0.46695
Sync	276.717	2.74916	0.230951	11.9037	1.13272e-32	4.31885e-31	3.81887
Lama4	3553.02	-1.63119	0.137051	-11.9021	1.15414e-32	4.38882e-31	50.1836
Bub1	169.419	-4.05644	0.341088	-11.8926	1.29241e-32	4.90155e-31	24.8106
Asb5	267.235	2.63269	0.221405	11.8909	1.32026e-32	4.99395e-31	23.3585
9230112J17Rik	121.621	3.75475	0.315879	11.8867	1.38854e-32	5.23835e-31	95.1516
Klhl38	272.827	2.33944	0.196915	11.8805	1.49531e-32	5.62628e-31	11.2687
Ppia	1615.02	-2.17081	0.183191	-11.85	2.15157e-32	8.07432e-31	0.325348
Clspn	174.232	-3.64539	0.307709	-11.8469	2.23399e-32	8.36167e-31	10.1753
Ndc80	179.544	-3.80842	0.321567	-11.8433	2.33029e-32	8.69934e-31	144.797
Igfbp4	437.785	-2.56573	0.216678	-11.8412	2.38903e-32	8.89539e-31	0.444864
Lpl	37004.4	2.07103	0.17502	11.8331	2.63308e-32	9.77866e-31	46.6588
Ppp1r1a	207.943	-3.07676	0.261022	-11.7874	4.53495e-32	1.67981e-30	2.81371
Aox1	282.72	2.30473	0.1956	11.7829	4.78241e-32	1.76266e-30	38.0155
Clic1	587.748	-2.2389	0.190013	-11.7829	4.78327e-32	1.76266e-30	637.186
Eef1a2	10407.7	1.6185	0.137493	11.7715	5.47103e-32	2.01092e-30	0.987733
Rapgef4	313.212	2.15521	0.183137	11.7683	5.6862e-32	2.08465e-30	89.2882
Creg1	1181.78	1.77558	0.15089	11.7674	5.74488e-32	2.10078e-30	7.77225
Dusp18	704.41	1.96955	0.167465	11.761	6.19858e-32	2.2609e-30	0.179187
Wisp1	598.904	-2.42676	0.206359	-11.7599	6.28034e-32	2.28489e-30	140.008
Mal	259.083	2.28486	0.194436	11.7512	6.96268e-32	2.52671e-30	0.351085
Acad11	1659.35	1.87621	0.159725	11.7465	7.35899e-32	2.66377e-30	32.5427
Smc2	610.185	-2.61462	0.223091	-11.72	1.00698e-31	3.63581e-30	1.01046
Ogn	2557	2.11148	0.180198	11.7175	1.03634e-31	3.73238e-30	5.11526
Hmcn1	2227.04	-1.72551	0.147365	-11.7091	1.14529e-31	4.11441e-30	31.0504
Ifit1	174.713	3.71926	0.318116	11.6915	1.40866e-31	5.04786e-30	0.400386
Gm1821	469.288	-2.80443	0.239962	-11.687	1.48576e-31	5.31083e-30	95.8427
Dnahc6	176.635	-3.3198	0.284238	-11.6796	1.61964e-31	5.77496e-30	0.182963
Fam46a	1491.62	-1.88683	0.161563	-11.6786	1.64046e-31	5.83464e-30	0.200358
Hmgb2	415.289	-2.856	0.244923	-11.6608	2.02138e-31	7.17163e-30	23.1205
Ank	1352.48	2.07466	0.178073	11.6506	2.2784e-31	8.06352e-30	0.298364
Dbf4	189.498	-3.03832	0.261017	-11.6403	2.57027e-31	9.074e-30	127.396
Dhcr24	211.646	-2.98141	0.256214	-11.6364	2.69107e-31	9.47708e-30	10.3394
Ppp1r3c	2802.88	1.83055	0.15748	11.624	3.11098e-31	1.09289e-29	0.725982
Ttc39b	375.396	2.33721	0.201356	11.6074	3.78109e-31	1.32505e-29	0.342786
Mis18bp1	164.718	-3.51705	0.303495	-11.5885	4.71437e-31	1.64767e-29	0.802439
Klhl33	81.6202	3.78053	0.326237	11.5883	4.72476e-31	1.64767e-29	920.235
Sema3a	249.239	-2.72324	0.23536	-11.5705	5.8138e-31	2.02252e-29	7.89894
Tmem65	3751.13	1.72848	0.149857	11.5343	8.86519e-31	3.07656e-29	2.7428
Slc38a4	1673.97	-1.91428	0.166115	-11.5238	1.00104e-30	3.46559e-29	1.7403
Bex4	275.385	-7.27916	0.632545	-11.5077	1.20603e-30	4.16518e-29	197.206
Dapk1	608.805	1.73853	0.151466	11.478	1.70239e-30	5.86525e-29	0.1461
Coro6	508.51	1.86572	0.162663	11.4698	1.87065e-30	6.42945e-29	1.63409
Nkd2	160.244	-3.96087	0.345352	-11.4691	1.88611e-30	6.46705e-29	0.607111
Polr2e	585.772	2.04969	0.178986	11.4517	2.30517e-30	7.88501e-29	63.1235
Sntb1	733.02	-2.05535	0.179668	-11.4397	2.64697e-30	9.0029e-29	4.69381
Ube2c	182.615	-3.52633	0.308256	-11.4396	2.65124e-30	9.0029e-29	0.775013
Nek2	154.176	-4.094	0.357881	-11.4395	2.65262e-30	9.0029e-29	1.53587
Spag5	187.476	-3.12866	0.273499	-11.4394	2.65717e-30	9.0029e-29	40.5637
Cacna2d1	6243.62	1.73072	0.151481	11.4253	3.12417e-30	1.05602e-28	0.246946
2810405K02Rik	516.507	2.44972	0.214723	11.4087	3.78144e-30	1.27517e-28	67.664
Mid1ip1	1419.49	2.04522	0.179344	11.4039	3.99804e-30	1.34504e-28	1.66665
Fkbp10	422.38	-2.42521	0.21274	-11.3999	4.18595e-30	1.40495e-28	0.207159
3110057O12Rik	1291.9	1.74283	0.152922	11.3969	4.335e-30	1.44858e-28	9.70726
Rpl3	3915.57	-1.72124	0.151028	-11.3968	4.33623e-30	1.44858e-28	2.107
Nppb	6439.88	1.61145	0.141615	11.3791	5.31541e-30	1.77155e-28	0.314553
D830031N03Rik	1293.9	-1.80052	0.158395	-11.3673	6.08488e-30	2.02329e-28	506.397
A430105I19Rik	815.49	1.86763	0.164535	11.351	7.33095e-30	2.43197e-28	0.294233
Nynrin	281.038	-2.65713	0.23423	-11.3441	7.93405e-30	2.62595e-28	0.405526
Ppp1r3a	6049.44	1.57821	0.139377	11.3234	1.00545e-29	3.32009e-28	0.233828
Hist1h2be	294.714	-2.78985	0.246717	-11.3079	1.19923e-29	3.95083e-28	0.185481
Hist1h1a	190.682	-3.39091	0.300157	-11.2971	1.35628e-29	4.45794e-28	1.51038
Twf2	888.026	1.88173	0.166659	11.2909	1.45504e-29	4.77161e-28	0.294643
Brca1	158.419	-3.32137	0.294316	-11.285	1.5559e-29	5.09067e-28	10.937
Cdnf	397.613	2.48336	0.220616	11.2565	2.15232e-29	7.02598e-28	0.269194
Tfrc	7360.73	1.81926	0.161657	11.2539	2.21634e-29	7.21852e-28	59.2597
Mcm7	399.784	-2.35307	0.209339	-11.2405	2.57951e-29	8.38224e-28	18.6151
Mcm5	248.438	-2.53191	0.225258	-11.24	2.59267e-29	8.40589e-28	0.096943
Armcx4	870.651	-1.94693	0.173249	-11.2378	2.66032e-29	8.60571e-28	0.145634
Notch3	133.566	2.98129	0.265331	11.2361	2.71043e-29	8.74802e-28	0.175097
Ubl4	383.403	2.28199	0.203124	11.2344	2.76265e-29	8.89649e-28	0.290639
Kif20b	232.741	-2.49899	0.222741	-11.2193	3.27913e-29	1.0536e-27	335.204
Zfp711	153.396	-3.33421	0.297397	-11.2113	3.58749e-29	1.15009e-27	0.385049
Bcr	286.927	-2.39559	0.213721	-11.209	3.68395e-29	1.17837e-27	1.31595
Emp1	625.966	-1.95984	0.174943	-11.2027	3.95462e-29	1.26212e-27	0.161567
Klhl4	360.389	-2.18881	0.195847	-11.1761	5.33773e-29	1.69975e-27	110.748
Egr1	834.352	-1.89807	0.169919	-11.1705	5.68739e-29	1.80707e-27	0.861813
Ezr	4498.76	-1.53815	0.137743	-11.1668	5.9249e-29	1.87836e-27	0.793646
Sfrp1	144.804	-3.53313	0.316562	-11.1609	6.33211e-29	2.00302e-27	0.4916
Slc39a14	988.131	1.76332	0.158013	11.1593	6.44867e-29	2.03539e-27	0.145993
Fgf16	284.49	2.10491	0.18865	11.1578	6.56142e-29	2.06641e-27	125.653
Pptc7	2109.21	1.61789	0.145175	11.1444	7.62669e-29	2.39662e-27	2.3552
Arhgap11a	191.183	-3.51885	0.315822	-11.1419	7.84513e-29	2.45986e-27	27.4031
Tbc1d1	925.551	-1.75754	0.157969	-11.1259	9.38725e-29	2.93696e-27	0.017159
Ankrd52	416.064	2.03951	0.183413	11.1197	1.00554e-28	3.13912e-27	7.9004
Klf11	539.004	-2.44256	0.220043	-11.1004	1.24866e-28	3.88963e-27	0.0273517
Ly6a	161.474	3.17105	0.285861	11.093	1.35664e-28	4.21678e-27	0.0652959
Prkar2a	1964.82	1.67093	0.150778	11.0821	1.53272e-28	4.75375e-27	0.0384242
Acot2	3214.53	-1.81336	0.163769	-11.0727	1.70232e-28	5.26836e-27	0.0261732
Esco2	135.663	-4.01296	0.362833	-11.0601	1.95932e-28	6.05062e-27	0.321733
Uhrf1	202.558	-2.81778	0.255071	-11.0471	2.26522e-28	6.98021e-27	0.374792
Clec2d	345.878	1.9856	0.179804	11.0431	2.36622e-28	7.27574e-27	29.1689
Arfgef1	1501.83	1.52817	0.138403	11.0414	2.41159e-28	7.39935e-27	0.227295
Ulk1	604.701	1.72687	0.156428	11.0394	2.46729e-28	7.55404e-27	103.406
Lpar3	198.348	-2.94628	0.266999	-11.0348	2.59735e-28	7.93524e-27	0.911836
Tob2	869.558	1.84367	0.167089	11.0341	2.61679e-28	7.97759e-27	0.0519022
Hip1r	531.874	-1.98589	0.180109	-11.0261	2.86131e-28	8.70448e-27	0.126729
Ppp1r12a	5785.92	-1.79443	0.162802	-11.0222	2.98755e-28	9.06922e-27	1.14854
Ampd3	606.674	1.79706	0.163108	11.0176	3.14194e-28	9.51768e-27	619.514
Tmpo	2175.41	-1.73892	0.157933	-11.0105	3.40151e-28	1.02822e-26	0.861757
Cirbp	1022.13	-1.66374	0.151295	-10.9967	3.96558e-28	1.1962e-26	1.06403
Atp5g1	4337.74	2.29985	0.209164	10.9954	4.02008e-28	1.21009e-26	29.1782
Etl4	668.701	2.05054	0.18665	10.986	4.46227e-28	1.34037e-26	36.4914
Sc4mol	551.958	-2.44386	0.222477	-10.9848	4.52309e-28	1.35579e-26	0.310383
Pkia	3323.25	1.73247	0.158107	10.9576	6.11307e-28	1.82855e-26	0.4287
Postn	856.832	-1.8743	0.171193	-10.9485	6.75859e-28	2.01742e-26	0.454269
Kcnj8	152.623	2.84355	0.259759	10.9469	6.87723e-28	2.04856e-26	1.56216
Prlr	150.027	3.32176	0.303716	10.9371	7.66517e-28	2.27852e-26	1.7769
Dcun1d2	1113.49	1.6484	0.150936	10.9212	9.12937e-28	2.70813e-26	0.359708
Epha4	1492.51	1.58879	0.14553	10.9173	9.53092e-28	2.81709e-26	0.118592
Gas2l3	242.375	-2.67867	0.245361	-10.9172	9.53609e-28	2.81709e-26	0.543508
Zdbf2	170.253	-3.15335	0.288993	-10.9115	1.01552e-27	2.99379e-26	0.435564
Thbs4	319.225	-2.55532	0.234481	-10.8978	1.18069e-27	3.47357e-26	10.9352
Gpx4	3480.59	1.69726	0.155836	10.8913	1.26803e-27	3.72286e-26	0.246141
Fignl1	161.477	-3.46008	0.31803	-10.8797	1.43975e-27	4.21834e-26	5.36122
Il18bp	93.5164	3.14425	0.28908	10.8767	1.48784e-27	4.35033e-26	19.5548
Clu	3812.8	1.49533	0.137711	10.8584	1.81856e-27	5.30648e-26	1.0331
Hist1h2bm	156.506	-4.75638	0.438404	-10.8493	2.00955e-27	5.85184e-26	0.150045
Mad2l1	196.732	-2.79581	0.257886	-10.8413	2.19396e-27	6.37585e-26	4.37043
Ankrd33b	665.396	1.79092	0.165271	10.8363	2.31636e-27	6.7179e-26	0.136445
Dpysl4	77.6633	4.18109	0.386241	10.8251	2.61844e-27	7.57863e-26	574.321
Egr2	129.338	-5.15254	0.476083	-10.8228	2.6856e-27	7.75733e-26	997.767
Gm12824	966.214	1.98403	0.183428	10.8164	2.8785e-27	8.28487e-26	12.2362
Maged2	1087.07	-1.70414	0.157552	-10.8164	2.87983e-27	8.28487e-26	0.971228
Ralgapa2	1696.31	1.591	0.147556	10.7823	4.17231e-27	1.19791e-25	1.86954
Frmpd3	58.8849	5.12947	0.475893	10.7786	4.34415e-27	1.24474e-25	444.535
Cryab	8900.66	1.86858	0.173393	10.7766	4.44035e-27	1.26976e-25	1.69837
Kcnb1	1029.22	1.62975	0.15129	10.7724	4.64877e-27	1.32671e-25	22.6163
Aurka	163.86	-3.70064	0.343731	-10.7661	4.97692e-27	1.41753e-25	36.8141
Tmem71	549	-2.01351	0.187421	-10.7433	6.37402e-27	1.81184e-25	4.48822
Fbxo32	3148.3	1.89801	0.176779	10.7366	6.85083e-27	1.94352e-25	0.373408
Cobll1	841.616	1.58145	0.147323	10.7345	7.00618e-27	1.98365e-25	33.6739
Acad12	214.355	2.11872	0.197394	10.7335	7.0864e-27	2.0024e-25	0.70414
Gpr157	624.718	2.08396	0.19428	10.7266	7.6388e-27	2.15423e-25	23.555
Smc4	2278.86	-2.14404	0.199907	-10.7252	7.75262e-27	2.18203e-25	12.6517
Metrn	122.648	2.83802	0.264926	10.7125	8.89272e-27	2.498e-25	8.28817
Mtr	1457.64	1.49498	0.139597	10.7092	9.21256e-27	2.58277e-25	4.84149
Ect2	161.599	-3.52132	0.328932	-10.7053	9.61098e-27	2.68919e-25	5.65156
Cdc25b	123.48	-3.79581	0.354625	-10.7037	9.77738e-27	2.7255e-25	20.0072
Tmem44	245.866	-2.48302	0.231977	-10.7037	9.77884e-27	2.7255e-25	219.218
Armcx2	225.153	-2.69443	0.252178	-10.6846	1.20119e-26	3.34137e-25	0.167031
Art3	5406.2	1.35814	0.12719	10.6781	1.28911e-26	3.57897e-25	0.487716
Adamtsl5	216.266	2.55462	0.239472	10.6677	1.44082e-26	3.99241e-25	0.0881958
Lrg1	87.3721	3.43447	0.322077	10.6635	1.50782e-26	4.16999e-25	15.9078
Nfkbiz	206.495	-2.69434	0.252733	-10.6608	1.55282e-26	4.28616e-25	84.1047
Malt1	550.817	-1.95276	0.183423	-10.6462	1.81572e-26	5.00215e-25	0.247999
Col23a1	135.729	-3.32291	0.31214	-10.6456	1.82885e-26	5.02862e-25	41.0619
Acss3	158.059	-3.02513	0.284373	-10.6379	1.98522e-26	5.44812e-25	13.9259
Pde3b	496.614	-2.33726	0.219967	-10.6255	2.26789e-26	6.21193e-25	0.0524156
Rnf144b	230.609	2.57057	0.242021	10.6213	2.37291e-26	6.48717e-25	1.76881
Fam69b	131.423	2.86065	0.269379	10.6194	2.421e-26	6.60601e-25	0.278007
Smap2	674.107	2.02642	0.190983	10.6105	2.6644e-26	7.25631e-25	3.44452
Slc17a7	84.4967	3.53849	0.333685	10.6043	2.84628e-26	7.73691e-25	0.0380425
Sdk1	137.595	-3.77503	0.356311	-10.5948	3.15156e-26	8.55046e-25	0.221099
Psmb8	84.3913	3.42432	0.323251	10.5934	3.19868e-26	8.6551e-25	4.27301
2310042D19Rik	4485.6	1.52205	0.143683	10.5931	3.20734e-26	8.6551e-25	8.60933
Diap3	139.042	-3.3875	0.319784	-10.5931	3.20828e-26	8.6551e-25	1.82926
Mt1	1916.82	1.69381	0.159915	10.5919	3.2481e-26	8.74601e-25	46.9158
Rap1gap2	1426.77	1.67076	0.158384	10.5488	5.14516e-26	1.38281e-24	0.209345
Scn1b	131.083	2.60346	0.247	10.5403	5.63046e-26	1.5104e-24	92.5644
Mavs	839.549	1.85713	0.176253	10.5367	5.85252e-26	1.56703e-24	47.0224
Got1	7817.39	1.60141	0.152122	10.5271	6.47735e-26	1.73109e-24	7.62182
Irx2	281.263	-2.2533	0.214062	-10.5264	6.52685e-26	1.74106e-24	34.4031
Ell2	438.23	2.09802	0.199583	10.512	7.6061e-26	2.02518e-24	0.6748
Mfap3l	307.928	2.0689	0.196821	10.5116	7.64167e-26	2.03087e-24	47.1021
Hddc2	207.764	-2.68038	0.255122	-10.5063	8.08263e-26	2.14407e-24	17.9804
Nfix	535.132	2.0188	0.192775	10.4723	1.15758e-25	3.065e-24	9.97857
Plvap	192.414	-2.74407	0.262141	-10.4679	1.21286e-25	3.20545e-24	5.77318
Igfals	65.1988	3.70492	0.354027	10.4651	1.24988e-25	3.2972e-24	60.3145
Pak3	222.358	-2.72514	0.260651	-10.4551	1.388e-25	3.65482e-24	6.3075
Hist1h1c	3346.11	-1.59576	0.15276	-10.4462	1.52481e-25	4.00767e-24	0.199375
Clybl	837.669	1.5879	0.152089	10.4406	1.61826e-25	4.24549e-24	0.509365
Ncapg	131.541	-3.29822	0.315944	-10.4393	1.64051e-25	4.29596e-24	4.55882
Phldb2	2110.93	-1.81368	0.174055	-10.4202	2.00617e-25	5.24147e-24	5.28968
Maob	439.213	1.79025	0.171809	10.42	2.0089e-25	5.24147e-24	0.0940785
Tmem38a	5091.02	1.50136	0.144116	10.4177	2.05819e-25	5.36029e-24	0.284916
Zbtb16	1334.64	1.91257	0.183881	10.4011	2.44981e-25	6.36861e-24	0.26323
Pdp2	362.898	1.9757	0.190255	10.3844	2.91858e-25	7.57349e-24	0.283949
Vtn	59.6243	4.37265	0.421289	10.3792	3.0826e-25	7.9846e-24	0.458474
Parp14	316.23	2.21078	0.213241	10.3675	3.48551e-25	9.01191e-24	0.331298
Rnf2	1068.72	-1.51764	0.14642	-10.365	3.57916e-25	9.23732e-24	156.086
Cox7a1	3841.11	1.9362	0.186866	10.3614	3.71361e-25	9.56706e-24	41.3671
Pde4dip	30063.4	1.55234	0.149881	10.3571	3.8856e-25	9.97771e-24	1427.94
Mlxip	470.281	1.76125	0.170053	10.3571	3.88697e-25	9.97771e-24	0.296751
Fmo1	169.861	2.54875	0.2461	10.3565	3.90839e-25	1.00147e-23	0.102394
Gsn	2488.01	-1.86196	0.17993	-10.3482	4.26261e-25	1.09028e-23	0.165462
Cngb3	109.294	3.27776	0.316785	10.3469	4.32031e-25	1.10307e-23	1.28119
Pygm	15161	1.60598	0.155605	10.3209	5.66931e-25	1.44492e-23	3.34998
F2r	1102.41	-1.65839	0.160709	-10.3192	5.76887e-25	1.46768e-23	0.532921
Prdx3	3712.28	1.409	0.1366	10.3148	6.04116e-25	1.53422e-23	7.29255
2410127L17Rik	205.019	2.18562	0.212127	10.3034	6.80394e-25	1.72487e-23	15.1284
Rsad2	212.034	2.93073	0.284531	10.3002	7.03099e-25	1.77928e-23	1.09655
Gnai1	333.176	-2.10831	0.204778	-10.2956	7.3766e-25	1.86344e-23	41.4022
Dock5	283.661	2.16742	0.210606	10.2913	7.71125e-25	1.94454e-23	0.183807
Abca8a	186.711	2.50037	0.24298	10.2904	7.78408e-25	1.95945e-23	6.79411
Aif1l	137.769	-3.17212	0.308846	-10.2709	9.53155e-25	2.39512e-23	5.78647
Mastl	157.482	-3.10957	0.30315	-10.2575	1.09493e-24	2.74654e-23	2.48513
Igf1r	1311.51	-1.6144	0.157421	-10.2553	1.11976e-24	2.80392e-23	43.7239
Coq9	5810.86	1.44788	0.141205	10.2537	1.13849e-24	2.84583e-23	0.151308
Scn4a	163.31	2.71637	0.264938	10.2529	1.14894e-24	2.86694e-23	0.232966
Ezh2	579.939	-1.82538	0.178042	-10.2525	1.15331e-24	2.87282e-23	0.239963
Mmachc	929.284	1.72711	0.168496	10.2501	1.18172e-24	2.93847e-23	0.662012
Slc25a24	211.992	-2.40446	0.234607	-10.2489	1.19671e-24	2.97058e-23	0.379016
Pdlim3	612.462	-1.92497	0.188026	-10.2378	1.34277e-24	3.32736e-23	0.572683
Hist1h2bg	254.713	-3.15512	0.308552	-10.2256	1.52319e-24	3.76791e-23	0.408197
Txlnb	27745.1	1.76685	0.172823	10.2235	1.55672e-24	3.84421e-23	0.818805
Mum1l1	384.121	-1.99611	0.19529	-10.2213	1.59243e-24	3.92562e-23	0.619228
Aldh6a1	2824.93	1.44986	0.141853	10.2209	1.59923e-24	3.93558e-23	0.356844
Rhbdl3	77.4645	4.21635	0.413095	10.2067	1.84987e-24	4.54458e-23	1.02997
Cyp4b1	97.5034	2.81277	0.275914	10.1944	2.10109e-24	5.15289e-23	2.76342
Bdnf	78.1967	3.66372	0.359498	10.1912	2.17017e-24	5.31321e-23	0.126872
Gja5	247.263	-2.60525	0.255726	-10.1877	2.25118e-24	5.50212e-23	19.698
Gpr146	1240.34	1.69554	0.166804	10.1649	2.84496e-24	6.94151e-23	1.96295
C330027C09Rik	244.581	-2.25204	0.221616	-10.1619	2.93289e-24	7.14387e-23	0.604493
Herpud1	2014.95	1.61826	0.15951	10.1452	3.48181e-24	8.46648e-23	19.1823
4933439F18Rik	1150.56	1.57204	0.154965	10.1444	3.50751e-24	8.5145e-23	35.339
Adck3	4214.47	1.60022	0.157776	10.1424	3.58321e-24	8.68352e-23	291.141
Kcna7	89.2342	2.99088	0.295188	10.1321	3.97995e-24	9.62865e-23	63.9088
Tspan6	212.832	-2.4749	0.244415	-10.1258	4.24367e-24	1.02493e-22	3.03325
Kif22	115.935	-4.22411	0.417878	-10.1085	5.0662e-24	1.22153e-22	0.145339
Wwp1	1840.22	1.43261	0.141757	10.1061	5.19255e-24	1.24988e-22	3.96504
Wnt5a	168.825	2.38845	0.236759	10.0881	6.23638e-24	1.49862e-22	26.2405
Cpeb3	1517.76	1.45119	0.143952	10.0811	6.69931e-24	1.60716e-22	2.46808
1110034G24Rik	148.597	2.44298	0.242343	10.0807	6.72559e-24	1.61076e-22	4.74757
Evi5	988.828	-1.56082	0.154875	-10.0779	6.91554e-24	1.65348e-22	13.8179
Pcca	621.928	1.65833	0.164763	10.0649	7.89359e-24	1.88418e-22	4.33016
Ror2	160.308	-6.49079	0.646098	-10.0461	9.5532e-24	2.27653e-22	0.280168
Ppara	1088.21	1.69894	0.169228	10.0394	1.02312e-23	2.43403e-22	0.0632123
Mmaa	466.98	1.69172	0.168542	10.0374	1.04407e-23	2.47974e-22	0.625599
Lyz2	127.549	2.8731	0.286562	10.0261	1.17035e-23	2.77508e-22	73.4351
D10Jhu81e	4510.28	1.50519	0.150195	10.0216	1.22561e-23	2.9013e-22	0.328916
Pgrmc1	538.698	-1.68094	0.168058	-10.0021	1.49163e-23	3.52518e-22	11.7409
Rnf150	663.066	1.91154	0.191262	9.99433	1.61376e-23	3.8075e-22	0.184231
Ghr	2838.94	1.39361	0.139579	9.98436	1.7845e-23	4.20342e-22	0.0950256
Bhlhb9	929.782	-1.56306	0.156577	-9.98275	1.81372e-23	4.26523e-22	0.22902
Msn	2874.98	1.65939	0.166723	9.95301	2.44668e-23	5.74428e-22	13.0001
Irf7	134.604	2.80458	0.281824	9.95151	2.48388e-23	5.82205e-22	13.6312
Hist1h2bn	558.607	-4.9956	0.502032	-9.95076	2.50272e-23	5.85661e-22	0.104868
Asb11	1675.26	1.58651	0.159463	9.94907	2.54547e-23	5.94693e-22	12.9121
Fam174b	4745.63	1.52995	0.153833	9.94549	2.6387e-23	6.15468e-22	0.319196
Cox7c	1772.66	1.72756	0.173715	9.94483	2.65631e-23	6.18567e-22	57.8744
Tmem164	1916.35	-1.65102	0.166278	-9.92929	3.10443e-23	7.21743e-22	78.3824
Rbms3	487.099	-1.71721	0.172986	-9.92689	3.18006e-23	7.38126e-22	0.143978
Psap	10151	1.52333	0.153478	9.92536	3.22931e-23	7.48343e-22	16.9502
Cep55	127.198	-3.34135	0.33704	-9.91382	3.62515e-23	8.38711e-22	3.69564
Robo1	118.568	-3.18772	0.321994	-9.89994	4.16528e-23	9.62119e-22	2.44275
Me1	785.48	1.61045	0.16276	9.89467	4.39068e-23	1.01255e-21	1.4241
Lace1	1047	1.4756	0.149248	9.88691	4.74441e-23	1.09236e-21	92.9513
Ptpn13	342.374	-1.99565	0.201882	-9.88524	4.82407e-23	1.10892e-21	0.564724
1500011K16Rik	431.52	1.68935	0.170959	9.88164	5.00086e-23	1.14771e-21	70.6731
Eln	277.305	-2.18324	0.22101	-9.87847	5.1617e-23	1.18272e-21	4.12041
4933426M11Rik	1070.6	1.66826	0.168935	9.8752	5.3329e-23	1.22e-21	21.285
Nfic	701.758	1.72985	0.175196	9.87382	5.40631e-23	1.23482e-21	43.9414
Eif5a2	149.676	-2.76815	0.280554	-9.86672	5.80314e-23	1.32334e-21	0.496796
Gstm1	1004.87	1.65618	0.167984	9.85913	6.25877e-23	1.42497e-21	16.4555
Ncapg2	248.473	-2.18606	0.221872	-9.85282	6.66479e-23	1.515e-21	113.942
Ak4	439.843	1.84968	0.187827	9.84779	7.00688e-23	1.59023e-21	3.79392
Dnajb9	594.65	1.62917	0.165594	9.83838	7.69389e-23	1.74338e-21	0.96789
Cdca8	112.919	-3.89107	0.39554	-9.83736	7.7722e-23	1.75834e-21	0.0770153
1600012F09Rik	606.186	1.73052	0.17599	9.83306	8.11169e-23	1.83224e-21	8.09011
Beta-s	226.26	-3.29175	0.334775	-9.83272	8.13863e-23	1.83543e-21	0.151347
Arpc5l	780.781	1.92981	0.196271	9.83239	8.16598e-23	1.8387e-21	0.105675
Flna	2337.92	-1.52897	0.155681	-9.82116	9.12907e-23	2.05232e-21	0.118053
Aqp1	1063.24	2.16527	0.220624	9.81427	9.77443e-23	2.19334e-21	32.8672
Loxl2	281.016	-2.0921	0.213172	-9.81414	9.78703e-23	2.19334e-21	1.21472
4930534B04Rik	415.53	-1.74868	0.178268	-9.80925	1.02725e-22	2.29853e-21	0.143724
Cdkn1c	335.16	-2.28011	0.232487	-9.80745	1.04578e-22	2.33633e-21	0.93024
Ramp2	276.645	-2.10839	0.215251	-9.79503	1.18261e-22	2.63791e-21	0.179281
Eppk1	118.311	-3.90433	0.39909	-9.78309	1.3309e-22	2.96404e-21	0.058246
Lrrfip1	5530.74	-1.34469	0.137557	-9.77554	1.4339e-22	3.18848e-21	0.0712897
Mn1	189.658	2.08734	0.213581	9.77303	1.46992e-22	3.26133e-21	0.091692
Sgcb	1488.26	1.46042	0.149435	9.77294	1.47123e-22	3.26133e-21	0.15373
2310050B05Rik	643.466	-2.05226	0.210081	-9.7689	1.53098e-22	3.38855e-21	0.288904
Gpt2	770.304	1.97394	0.202118	9.76629	1.57093e-22	3.47159e-21	219.462
Tns1	10865.1	1.37869	0.141221	9.76266	1.62822e-22	3.59263e-21	0.553284
Kntc1	138.771	-3.18977	0.327035	-9.7536	1.78043e-22	3.92243e-21	34.3619
Mme	111.513	3.45102	0.35422	9.7426	1.98413e-22	4.36447e-21	1.2439
Gpcpd1	4195.09	1.38714	0.142414	9.74021	2.03143e-22	4.46165e-21	0.848873
Mypn	2612.2	1.53642	0.157752	9.73946	2.04646e-22	4.48777e-21	13.3595
P2rx5	179.286	2.29222	0.23566	9.72679	2.31784e-22	5.07512e-21	1.16593
Tmsb10	971.603	-2.26756	0.233185	-9.72429	2.37546e-22	5.19332e-21	0.439692
Tgoln1	889.072	1.68516	0.173318	9.72291	2.40807e-22	5.25657e-21	0.17953
Smtnl2	425.633	-2.01498	0.207444	-9.71334	2.64533e-22	5.7657e-21	0.364872
E2f6	1036.16	1.52905	0.157563	9.70442	2.88723e-22	6.28335e-21	0.268431
Rtn4r	68.2835	3.89588	0.401525	9.70271	2.93608e-22	6.37996e-21	3.87646
Prim1	123.338	-3.13424	0.324014	-9.67316	3.92071e-22	8.50657e-21	17.287
Dtna	1153.45	1.6394	0.169528	9.67035	4.03011e-22	8.73069e-21	2.18518
Ky	319.306	1.81919	0.188161	9.66825	4.11344e-22	8.89773e-21	83.2784
Ctss	51.226	4.379	0.453211	9.66217	4.36534e-22	9.42834e-21	0.945474
Pnpla3	66.4927	3.9695	0.411323	9.65055	4.88911e-22	1.05437e-20	6.33509
Glul	3304.94	1.40367	0.145484	9.64828	4.99861e-22	1.07636e-20	21.7843
Btg1	390.185	-1.79062	0.185869	-9.63381	5.75531e-22	1.23743e-20	1.19124
Ifit3	61.6879	3.78326	0.39273	9.63323	5.78785e-22	1.24239e-20	6.52962
Cebpd	240.071	-2.06736	0.21461	-9.63309	5.79572e-22	1.24239e-20	0.376048
Tecrl	1272.54	1.41051	0.146473	9.62982	5.98335e-22	1.28069e-20	8.83677
Dhrs3	706.623	1.73313	0.18005	9.62584	6.21994e-22	1.32934e-20	12.7608
Dpp4	163.292	-2.52331	0.262488	-9.61306	7.04226e-22	1.50284e-20	5.16304
Nqo1	469.134	1.86872	0.19462	9.60188	7.85016e-22	1.67275e-20	0.25368
Psmg4	497.079	-1.7482	0.182274	-9.59107	8.71735e-22	1.85477e-20	2.18724
Ldb1	773.46	-1.57202	0.164028	-9.58383	9.35104e-22	1.98664e-20	0.717881
Serp1	788.691	-1.50355	0.156965	-9.57888	9.80986e-22	2.08103e-20	0.263778
Olfml2b	1570.9	-1.72042	0.17962	-9.57809	9.88588e-22	2.09252e-20	2.51363
Tmem106b	2141.15	1.2581	0.131353	9.57801	9.89328e-22	2.09252e-20	66.5223
Hic2	195.957	-2.25069	0.235001	-9.57736	9.95535e-22	2.10253e-20	37.6298
Tlr3	131.151	2.35735	0.246275	9.57202	1.04836e-21	2.21084e-20	17.6955
Crebl2	118.573	2.60843	0.272612	9.56829	1.08692e-21	2.28878e-20	49.3218
Ppp2r3a	11132.4	1.23023	0.128622	9.56465	1.12587e-21	2.36731e-20	8.03518
Slc25a22	109.35	2.59169	0.271346	9.55121	1.28187e-21	2.69137e-20	0.116858
Cdc20	117.774	-3.60707	0.377943	-9.54396	1.37483e-21	2.88231e-20	0.392179
Tmem117	359.914	1.79391	0.188141	9.53491	1.50012e-21	3.14037e-20	1.94439
Col4a6	105.253	-3.34433	0.350804	-9.53332	1.52339e-21	3.18442e-20	6.21724
Cbll1	177.802	2.05178	0.215354	9.52744	1.61202e-21	3.36478e-20	47.3568
Parm1	1800.53	1.75272	0.184048	9.52314	1.68016e-21	3.50189e-20	21.385
Rps21	1798.98	1.28751	0.135262	9.51863	1.75472e-21	3.65197e-20	0.1245
Plin5	1335.73	1.49917	0.157576	9.51398	1.83497e-21	3.81344e-20	10.4594
Itpr2	1123.26	-1.3763	0.144671	-9.51329	1.84723e-21	3.83335e-20	0.216909
Usp18	75.2979	3.28373	0.345381	9.50754	1.95221e-21	4.04532e-20	1.64257
Tox3	302.211	-2.14685	0.22597	-9.50061	2.08655e-21	4.31743e-20	0.782821
Kif15	153.526	-2.67911	0.28211	-9.49668	2.16683e-21	4.47707e-20	51.4009
Renbp	110.86	-3.6459	0.384187	-9.48992	2.31205e-21	4.77024e-20	0.161091
Eda2r	198.162	2.12111	0.223536	9.4889	2.33488e-21	4.81039e-20	0.268564
Rps26	1902.9	-2.1647	0.228231	-9.4847	2.43085e-21	5.0009e-20	0.21712
Ccdc8	251.217	-2.24836	0.237122	-9.48184	2.49839e-21	5.13164e-20	66.6339
Tmem143	1012.54	1.39263	0.146876	9.48171	2.50158e-21	5.13164e-20	0.128244
Wnk1	11040	1.56613	0.165251	9.47729	2.60961e-21	5.34559e-20	5.43698
Arhgap1	662.968	-1.70888	0.180334	-9.47618	2.63769e-21	5.39538e-20	14.0227
Atp8a1	1023.12	1.41911	0.149819	9.47222	2.73966e-21	5.59595e-20	0.048149
Ogdh	25575.7	1.53994	0.162953	9.45021	3.38165e-21	6.89741e-20	4.80485
Clca1	97.8656	-5.1706	0.547542	-9.44329	3.6124e-21	7.35756e-20	3378.88
Slc25a33	279.536	1.82552	0.193498	9.43433	3.93494e-21	8.00309e-20	11.7155
Hfe	242.613	1.82555	0.193589	9.43007	4.09825e-21	8.32341e-20	1.94161
Chac2	432.272	1.92246	0.203901	9.42842	4.16295e-21	8.44282e-20	0.137891
Cachd1	153.913	-2.48051	0.263255	-9.42247	4.40619e-21	8.92347e-20	31.4354
Srebf2	329.607	-2.00496	0.212829	-9.4205	4.48926e-21	9.07885e-20	0.465804
Blcap	396.478	1.69229	0.179688	9.41795	4.59997e-21	9.2896e-20	60.5705
Tead1	2663.65	1.39485	0.148183	9.41303	4.82049e-21	9.72121e-20	4.05019
Cecr2	434.945	1.76686	0.187745	9.41097	4.9158e-21	9.89944e-20	20.2542
Dag1	5908.71	1.45189	0.15429	9.41009	4.95732e-21	9.96668e-20	0.443117
Cpxm2	54.2031	3.98274	0.423247	9.40996	4.96312e-21	9.96668e-20	0.329072
Usp3	588.851	-1.63491	0.173915	-9.40064	5.42305e-21	1.0875e-19	14.8075
D830005E20Rik	1364.91	1.36956	0.145752	9.39653	5.63931e-21	1.12928e-19	0.0351302
Kif26b	438.966	-1.63767	0.174294	-9.39606	5.66464e-21	1.13277e-19	0.0883165
Sucla2	17193	1.27799	0.136041	9.39415	5.76842e-21	1.15191e-19	3.96458
Wfdc1	335.74	1.66903	0.177727	9.39099	5.94384e-21	1.18529e-19	65.6985
Arap2	343.569	1.80294	0.192034	9.38863	6.07861e-21	1.21047e-19	0.67202
Ranbp1	1132.81	-1.47118	0.156956	-9.37315	7.04008e-21	1.39999e-19	3.27778
Igf2bp1	91.9326	-4.04834	0.432002	-9.37111	7.17718e-21	1.42527e-19	72.0313
Gnpat	2769.29	1.65981	0.177144	9.36981	7.2663e-21	1.44097e-19	44.4979
Rpl5	5015.06	-1.34074	0.143486	-9.34403	9.27359e-21	1.83648e-19	182.759
Mcf2l	414.84	1.94386	0.208047	9.34335	9.3332e-21	1.84573e-19	6.04933
Ivns1abp	24132.1	1.34998	0.14454	9.33985	9.64687e-21	1.90512e-19	868.654
Lig1	148.594	-2.5883	0.277207	-9.33708	9.90314e-21	1.95304e-19	2.46768
Myl12a	6539.19	1.44216	0.154506	9.33397	1.01976e-20	2.00833e-19	7216.96
2410006H16Rik	296.798	-1.943	0.208232	-9.33093	1.04941e-20	2.06389e-19	0.257616
Pogk	972.565	-1.51532	0.162559	-9.32168	1.14517e-20	2.24912e-19	0.422088
Galk1	191.978	-2.19212	0.235293	-9.31655	1.20188e-20	2.35727e-19	0.949272
Rpl12	3018.73	-1.34077	0.143961	-9.31339	1.23813e-20	2.42505e-19	3.02472
Cenpi	104.355	-3.49344	0.375306	-9.30824	1.29973e-20	2.54221e-19	0.43457
Hist1h2bb	569.081	-4.61633	0.496253	-9.30236	1.37364e-20	2.68309e-19	0.159428
Lrrc14b	504.316	2.2767	0.244877	9.29735	1.43995e-20	2.80878e-19	0.111635
Mndal	139.976	2.89096	0.311002	9.29566	1.46301e-20	2.84988e-19	43.3221
Mlxipl	230.351	1.87333	0.201605	9.2921	1.51278e-20	2.94282e-19	0.339829
Gsto1	1266.92	1.51867	0.163548	9.28573	1.60601e-20	3.11993e-19	3.34446
Fbln2	553.965	-1.85058	0.199335	-9.28376	1.63604e-20	3.17396e-19	7.0155
Bcl2l1	245.086	1.89643	0.204313	9.28197	1.6638e-20	3.22131e-19	7.869
Synpo2	1708.08	1.3607	0.146597	9.28189	1.66495e-20	3.22131e-19	0.131538
Zfp366	86.7311	2.87341	0.309583	9.28157	1.67007e-20	3.22685e-19	0.467904
Ifih1	217.681	2.32872	0.251038	9.27639	1.75318e-20	3.38285e-19	0.0348225
Dusp6	506.562	-1.8044	0.194618	-9.27148	1.83576e-20	3.53743e-19	1.53506
Ppic	757.365	-1.58481	0.171293	-9.25202	2.20283e-20	4.23904e-19	0.508674
Rgl1	1176.53	-1.57792	0.170564	-9.25118	2.22033e-20	4.26698e-19	1515.3
Kcnj3	411.804	1.66168	0.179622	9.25097	2.22466e-20	4.26955e-19	0.163128
Arhgef17	834.717	1.47799	0.159953	9.24015	2.46141e-20	4.7142e-19	0.3777
Vasp	861.212	-1.69241	0.183159	-9.24009	2.46294e-20	4.7142e-19	1.63542
Gpd1l	1044.19	1.54685	0.167468	9.2367	2.54208e-20	4.85918e-19	13.6095
Alcam	162.034	-2.72335	0.294991	-9.23198	2.65663e-20	5.07136e-19	0.310194
H2afx	248.427	-2.09059	0.22649	-9.23038	2.69668e-20	5.14096e-19	0.342657
D0H4S114	1166.81	-1.74035	0.188614	-9.22704	2.78224e-20	5.297e-19	9.68243
Dbn1	171.664	-2.86808	0.310943	-9.22383	2.86686e-20	5.45085e-19	3.67436
Dynll1	719.67	-2.09349	0.226971	-9.22359	2.87313e-20	5.45552e-19	0.239835
Sepx1	667.806	1.57285	0.170742	9.21185	3.20552e-20	6.07859e-19	0.101012
Pxdn	2606.73	-1.36187	0.14793	-9.20614	3.3807e-20	6.40229e-19	0.285057
Cebpg	356.672	1.63802	0.178043	9.20012	3.57555e-20	6.76233e-19	8.35163
Kctd9	989.062	1.46101	0.159125	9.1815	4.2514e-20	8.02991e-19	0.322136
Tgif2	90.2921	-3.91812	0.426886	-9.17837	4.37648e-20	8.25527e-19	2.9122
Plekhh1	334.523	-1.97368	0.215254	-9.16904	4.77237e-20	8.99016e-19	17.9341
Agrn	847.477	-1.60865	0.175643	-9.15864	5.25551e-20	9.88727e-19	13.4547
Fam189a2	2112.33	-1.59026	0.173837	-9.14797	5.80125e-20	1.08996e-18	132.184
Fam107b	303.388	-1.87538	0.20509	-9.14415	6.0101e-20	1.12772e-18	21.6379
Timm23	800.243	1.49658	0.163754	9.13922	6.29059e-20	1.1788e-18	101.889
Ptn	94.6088	-3.39169	0.371361	-9.13313	6.65478e-20	1.24542e-18	0.21931
Ppp1r15a	1112.87	-1.40259	0.153732	-9.12363	7.26494e-20	1.35783e-18	0.312721
Rest	1163.03	-1.34697	0.147747	-9.11672	7.7435e-20	1.44539e-18	1.6261
C1s	78.0017	2.86322	0.314098	9.1157	7.81622e-20	1.45706e-18	0.115354
Tcap	5587.09	1.95557	0.214666	9.10984	8.25047e-20	1.53601e-18	1.7634
Pbk	101.694	-3.15991	0.347031	-9.10553	8.58459e-20	1.59613e-18	0.118792
Mcm4	352.651	-1.95975	0.215404	-9.09801	9.20014e-20	1.70836e-18	0.142662
Actn1	560.702	-1.65771	0.182381	-9.08927	9.97086e-20	1.84907e-18	0.271738
Colq	119.946	2.42014	0.266609	9.0775	1.11102e-19	2.05769e-18	0.125111
Pde7a	443.913	1.48474	0.163602	9.07531	1.13351e-19	2.09524e-18	26.6403
Cttn	1741.16	-1.39972	0.154235	-9.07524	1.13422e-19	2.09524e-18	221.96
Osgepl1	1066.41	1.25462	0.138296	9.07196	1.16893e-19	2.15656e-18	1.16897
Cnn3	755.768	-1.83166	0.201922	-9.07112	1.17798e-19	2.17045e-18	131.354
Meig1	38.7912	5.41597	0.597326	9.06702	1.22311e-19	2.25071e-18	0.652716
Irx1	291.212	-1.81196	0.199867	-9.06582	1.23673e-19	2.27284e-18	372.165
Pcna	775.722	-1.62083	0.178869	-9.06156	1.28593e-19	2.36024e-18	12.0277
Cdca2	113.148	-2.89622	0.320229	-9.04422	1.50738e-19	2.76315e-18	5.82118
Kcnj11	775.803	1.58571	0.175358	9.04273	1.52811e-19	2.79756e-18	32.5524
Dnmt1	1161.55	-1.47078	0.162661	-9.04197	1.53869e-19	2.81333e-18	11.4703
Igf1	624.806	-1.65809	0.183687	-9.02675	1.76845e-19	3.22929e-18	49.499
Bcl2l11	506.055	-1.58588	0.175816	-9.02011	1.87903e-19	3.42683e-18	34.3705
Rbp1	104.836	-3.23424	0.358603	-9.01899	1.89825e-19	3.45748e-18	4.60693
Myoz2	15514.9	1.22429	0.135892	9.0093	2.07378e-19	3.77237e-18	2.80771
Tusc3	355.532	-1.86252	0.207013	-8.99712	2.31711e-19	4.20965e-18	84.0286
Cbx3	726.967	-1.65574	0.184069	-8.99519	2.35818e-19	4.27885e-18	0.0778991
Myadml2	549.21	1.5398	0.171191	8.9946	2.37089e-19	4.29644e-18	10.9755
Whsc1	1250.53	-1.34186	0.14925	-8.99073	2.45589e-19	4.44485e-18	0.291042
Ctsd	7367.02	1.48883	0.165666	8.98692	2.54267e-19	4.59609e-18	76.6393
Nr1d1	921.61	1.55266	0.17289	8.98063	2.69228e-19	4.86038e-18	0.69967
Gm9899	210.365	2.19832	0.244975	8.97365	2.86859e-19	5.17214e-18	4.79553
Ogfrl1	595.021	1.45418	0.162062	8.97294	2.88706e-19	5.1989e-18	102.953
Insig2	591.756	1.52597	0.170366	8.957	3.33619e-19	6.0001e-18	0.528818
Fam122b	285.879	-1.87674	0.209597	-8.95405	3.42683e-19	6.15537e-18	0.225025
Klf15	398.21	1.6446	0.18381	8.9473	3.64269e-19	6.5349e-18	45.7305
Nono	3254.17	-1.38067	0.154629	-8.9289	4.30263e-19	7.70914e-18	0.391699
Gprasp2	112.961	-2.97187	0.333024	-8.92388	4.50237e-19	8.04765e-18	1.30187
Tceal5	79.0642	-4.08831	0.458132	-8.92387	4.50281e-19	8.04765e-18	0.17148
Emilin2	3255.12	-1.54762	0.17345	-8.92259	4.55503e-19	8.13082e-18	9.57844
Acyp2	777.689	1.66279	0.186463	8.91749	4.76979e-19	8.50355e-18	11.2049
Hells	140.02	-2.50399	0.280821	-8.91665	4.80619e-19	8.55777e-18	0.101482
Irx5	291.739	-1.87947	0.21081	-8.91547	4.85744e-19	8.63827e-18	0.254604
Topbp1	773.303	-1.47488	0.165496	-8.91188	5.01726e-19	8.9114e-18	0.115197
Frmd5	1903.29	1.61243	0.180961	8.91035	5.08711e-19	9.02425e-18	263.749
Aurkb	83.7944	-3.63628	0.40846	-8.9024	5.46498e-19	9.68257e-18	0.0753882
Slc25a23	544.15	1.66722	0.187456	8.89394	5.89772e-19	1.0432e-17	2.76628
Sstr3	44.6115	4.12882	0.464233	8.89385	5.90254e-19	1.0432e-17	8.53804
Eif4ebp1	2072.72	-1.36586	0.15379	-8.88131	6.6076e-19	1.16636e-17	1.65797
Slc35f5	1542.76	1.36934	0.15433	8.8728	7.13294e-19	1.25754e-17	23.53
Slc22a17	77.828	-4.52651	0.51032	-8.86995	7.31766e-19	1.28852e-17	12.2299
Pacsin2	4775.87	1.3234	0.149216	8.86904	7.37792e-19	1.29753e-17	48.4104
1700020I14Rik	1706.74	1.36787	0.154368	8.86114	7.92024e-19	1.3912e-17	0.0370641
Tbx18	276.643	-2.25709	0.254904	-8.85467	8.393e-19	1.47243e-17	6.6638
Gm6307	268.572	2.20237	0.248851	8.85015	8.7401e-19	1.53145e-17	77.6835
Sema3c	442.525	1.77565	0.200641	8.84992	8.75844e-19	1.53278e-17	7.58062
Zfp618	78.5944	-4.4291	0.501111	-8.83857	9.69479e-19	1.69457e-17	45.1096
Zfp759	221.86	1.86896	0.211571	8.83375	1.01228e-18	1.76722e-17	0.859632
Nfil3	545.918	-1.7358	0.196601	-8.82901	1.05604e-18	1.84137e-17	0.115617
Slc25a26	157.298	2.0133	0.228042	8.82867	1.0593e-18	1.84481e-17	0.0854312
Hist1h2ak	108.893	-3.24032	0.367046	-8.82808	1.06486e-18	1.85224e-17	14.6896
Pik3r1	3972.6	1.43441	0.162582	8.8227	1.11733e-18	1.94114e-17	30.3502
Arhgap18	973.382	-1.37821	0.156239	-8.82121	1.13227e-18	1.96471e-17	3.73367
Dsn1	94.3799	-3.16557	0.359547	-8.80434	1.31625e-18	2.28118e-17	2043.44
Arid5a	235.123	-2.09031	0.237479	-8.8021	1.34279e-18	2.32436e-17	1739.99
Akap12	1122.98	-1.59522	0.181241	-8.80168	1.34786e-18	2.33032e-17	0.500009
Snrpc	349.429	-1.61256	0.183441	-8.79058	1.48794e-18	2.56939e-17	0.358603
Acadsb	2906.5	1.21562	0.138309	8.78912	1.50734e-18	2.59975e-17	26.6409
Dbp	269.849	1.80582	0.206038	8.76452	1.8758e-18	3.23135e-17	16.3219
Lamb2	5147.27	1.2688	0.144775	8.76393	1.88564e-18	3.24439e-17	3.84318
Erap1	818.135	1.37391	0.156828	8.76062	1.94188e-18	3.33713e-17	1.77576
AW112010	48.0108	4.07197	0.465406	8.74929	2.14696e-18	3.68515e-17	0.0542672
Ears2	364.086	-1.83841	0.210172	-8.74713	2.18838e-18	3.75173e-17	0.46723
Adamtsl4	331.29	1.60436	0.183583	8.73916	2.3486e-18	4.02158e-17	2.38305
Bend4	235.777	-1.94761	0.22287	-8.73878	2.35632e-18	4.02999e-17	6.27981
Ppfia4	183.762	-2.15672	0.246855	-8.73679	2.3982e-18	4.09671e-17	0.137175
Incenp	147.414	-2.42865	0.278006	-8.73595	2.41611e-18	4.12238e-17	12.0696
Mbnl1	5228.08	1.17121	0.134089	8.73462	2.44474e-18	4.16626e-17	0.94319
Sec14l5	35.8134	5.50788	0.630719	8.73271	2.48649e-18	4.23236e-17	20.0219
Pgpep1	431.372	1.47656	0.169445	8.71411	2.93053e-18	4.98225e-17	89.1463
4930422G04Rik	207.046	-1.99977	0.229521	-8.71276	2.96551e-18	5.03574e-17	61.1456
Nfe2l2	974.595	1.54279	0.177283	8.7024	3.24929e-18	5.51108e-17	0.227773
Fyco1	10849.6	1.35741	0.156098	8.69585	3.44252e-18	5.83189e-17	175.137
Zdhhc20	450.253	-1.61237	0.185534	-8.69039	3.61196e-18	6.11169e-17	0.189313
Tap2	186.1	1.9342	0.222578	8.69	3.62445e-18	6.12558e-17	3.94447
Nt5dc2	703.055	-1.59944	0.184093	-8.68823	3.68134e-18	6.21438e-17	35.1657
Mir1839	96.746	2.54448	0.292925	8.68647	3.73884e-18	6.30401e-17	0.7106
Kif2c	107.169	-2.78324	0.320646	-8.68008	3.955e-18	6.66061e-17	16.2395
Stag2	4027.51	-1.13659	0.13109	-8.6703	4.30986e-18	7.24968e-17	0.748836
Fbxo40	2541.6	1.37728	0.158902	8.66751	4.4167e-18	7.42067e-17	15.4317
Ephb1	106.854	2.58062	0.29774	8.66736	4.42267e-18	7.42199e-17	4.54138
Impact	416.599	1.40709	0.162409	8.6639	4.55876e-18	7.64141e-17	0.215181
Sod2	13403.1	1.24331	0.143593	8.65859	4.77622e-18	7.99653e-17	72.4852
Hmgn2	1800.63	-1.56294	0.180653	-8.65161	5.0777e-18	8.49134e-17	0.17478
Rps4x	4265.77	-1.39312	0.161056	-8.64989	5.1549e-18	8.61037e-17	0.455398
Melk	84.1108	-3.39169	0.39222	-8.64742	5.26765e-18	8.78843e-17	0.108721
Gstm2	802.299	1.32687	0.153454	8.6467	5.30105e-18	8.83385e-17	66.7459
Slc44a2	1141.63	1.53138	0.177421	8.63131	6.06518e-18	1.00954e-16	0.49183
Tnnt1	1154.97	-1.86586	0.216195	-8.63043	6.11244e-18	1.01623e-16	6.13852
Sqle	145.408	-2.74609	0.318473	-8.62268	6.5405e-18	1.08613e-16	0.688779
Abca12	135.467	2.24963	0.260999	8.61931	6.73602e-18	1.1173e-16	0.0703012
Pdzrn3	2762.27	-1.44737	0.168024	-8.61405	7.05213e-18	1.16831e-16	0.147641
Add3	2949.37	-1.15992	0.134656	-8.61393	7.05988e-18	1.16831e-16	1.93676
Shcbp1	107.927	-2.96438	0.344147	-8.6137	7.07418e-18	1.16933e-16	2.76511
Tsc22d1	4864.81	1.45618	0.169101	8.61133	7.22207e-18	1.19239e-16	0.0614299
Zfp608	602.636	-1.40576	0.163301	-8.60845	7.40577e-18	1.22131e-16	0.232512
Kcnk3	2022.81	1.75365	0.203739	8.60733	7.47789e-18	1.23178e-16	74.0946
Usp11	375.031	-1.7003	0.197737	-8.59876	8.05812e-18	1.32583e-16	0.0858053
Klf4	630.024	-1.66751	0.193986	-8.59605	8.25098e-18	1.35601e-16	3.13463
Atad2	366.269	-1.68471	0.196045	-8.59348	8.43718e-18	1.38502e-16	0.830473
Kcnq5	98.7576	-3.06445	0.356701	-8.59109	8.61484e-18	1.41256e-16	0.298575
Gpr126	108.811	-2.85688	0.332778	-8.58495	9.08795e-18	1.48842e-16	0.0986246
Ttll1	684.896	1.59522	0.1859	8.58109	9.39786e-18	1.53742e-16	0.217383
Scarna10	410.047	-2.25856	0.263337	-8.57669	9.7639e-18	1.59548e-16	68.2291
Atf6	3317.68	1.14743	0.133803	8.57555	9.86168e-18	1.60962e-16	3.56713
Rasgef1b	430.324	-1.60314	0.187039	-8.57116	1.02445e-17	1.67019e-16	0.346706
Plxnc1	121.718	-2.45086	0.286011	-8.56909	1.04305e-17	1.69858e-16	9.68241
Erbb2	428.136	-1.72577	0.201449	-8.56677	1.06432e-17	1.73124e-16	2.7186
G0s2	812.065	1.36775	0.159788	8.55978	1.13087e-17	1.8374e-16	0.741774
Srsf6	2660.71	-1.24336	0.145349	-8.55428	1.18605e-17	1.92487e-16	0.787237
Tap1	92.5891	2.42121	0.283097	8.55261	1.20335e-17	1.95074e-16	3.24674
Junb	701.351	-1.69146	0.197801	-8.55128	1.21727e-17	1.97108e-16	0.586829
Tra2b	854.272	-1.41077	0.165004	-8.54995	1.23146e-17	1.99179e-16	0.271649
Synj2	1107.28	1.52591	0.178481	8.54945	1.23677e-17	1.99811e-16	1.28482
Apbb2	1153.62	1.36398	0.159582	8.54722	1.26086e-17	2.03475e-16	2.6001
Pth1r	189.149	-2.04194	0.239058	-8.54164	1.32327e-17	2.13305e-16	14.4651
Foxc1	122.435	-2.66125	0.311711	-8.53754	1.37107e-17	2.2076e-16	29.7389
Stk40	664.891	1.60788	0.18867	8.52221	1.56544e-17	2.51773e-16	3.86339
Snx7	309.376	-1.70011	0.199609	-8.5172	1.63455e-17	2.62594e-16	100.715
D14Ertd668e	115.529	2.41552	0.284232	8.49841	1.92211e-17	3.08443e-16	7.07414
Hnrnpu	5950.05	-1.04726	0.123381	-8.48801	2.10202e-17	3.36936e-16	0.178334
Xrn2	1988.76	-1.23389	0.145528	-8.47871	2.27711e-17	3.64593e-16	0.424051
Ghitm	8152.09	1.13739	0.134149	8.47857	2.27981e-17	3.64616e-16	0.323526
Topors	942.534	-1.39736	0.164835	-8.47735	2.30382e-17	3.68044e-16	20.437
Actn4	1136.54	-1.61403	0.190452	-8.47475	2.35577e-17	3.75924e-16	99.9294
Srsf5	4508.91	-1.50938	0.178137	-8.47313	2.38876e-17	3.80763e-16	0.0967202
Wdhd1	106.131	-2.68388	0.316865	-8.4701	2.45184e-17	3.90383e-16	47.313
Epha3	74.1258	-3.89829	0.460449	-8.46628	2.53346e-17	4.0293e-16	163.523
Cfl1	1952.5	-1.35132	0.159684	-8.46247	2.61784e-17	4.15888e-16	0.618521
Zfp184	74.2644	-3.61439	0.427144	-8.46175	2.63392e-17	4.17978e-16	1.34309
Utp14b	161.39	-2.29047	0.270714	-8.46086	2.65422e-17	4.20732e-16	89.0367
Wnk4	121.364	2.07967	0.245843	8.45935	2.68864e-17	4.25716e-16	65.1568
Trim28	1374.9	-1.45338	0.171824	-8.45857	2.70684e-17	4.28124e-16	0.219026
Oxsm	264.714	1.59607	0.189029	8.44351	3.0794e-17	4.86074e-16	2.43147
Chsy1	727.833	-1.30538	0.154602	-8.44349	3.08003e-17	4.86074e-16	59.4015
Hat1	1079.91	-1.4805	0.175368	-8.44226	3.11257e-17	4.90667e-16	0.0369934
Ap4s1	553.876	1.47666	0.174957	8.44011	3.17033e-17	4.99223e-16	0.10793
Unc13c	96.517	-2.90014	0.343756	-8.43662	3.26638e-17	5.13781e-16	0.883498
Abcc4	163.745	1.89288	0.224424	8.43442	3.3286e-17	5.22993e-16	4.64647
Trib2	2042.49	-1.38688	0.164681	-8.42159	3.71405e-17	5.82914e-16	19.5728
Casp3	125.977	-2.52466	0.299925	-8.41762	3.84214e-17	6.02356e-16	0.0736081
Shmt1	352.718	-1.75237	0.208298	-8.41282	4.00279e-17	6.26855e-16	0.189609
Strn	1387.75	-1.15614	0.137483	-8.40928	4.12534e-17	6.4534e-16	0.141584
Zfp60	205.201	1.71422	0.203943	8.40535	4.266e-17	6.66616e-16	0.0473836
Entpd5	2297.01	1.17688	0.14003	8.40445	4.29877e-17	6.71002e-16	1.17595
Sos2	1030.12	1.17733	0.140106	8.40312	4.34782e-17	6.77918e-16	48.7758
Mrs2	391.354	1.54687	0.184104	8.40215	4.38389e-17	6.82799e-16	25.7035
Tef	1342.87	1.41229	0.16816	8.39849	4.52265e-17	7.03643e-16	14.4413
Abcd2	286.975	1.59008	0.189374	8.39647	4.60112e-17	7.15074e-16	120.401
Cdt1	91.4309	-2.92041	0.347827	-8.39616	4.61323e-17	7.16178e-16	0.49465
Apip	536.082	1.46216	0.174266	8.39039	4.84533e-17	7.51394e-16	22.3183
Rhobtb1	1902.17	1.23179	0.146859	8.38758	4.96245e-17	7.68723e-16	0.055374
Tsc1	617.796	1.27373	0.151894	8.38563	5.0456e-17	7.80757e-16	770.674
Cpeb1	79.5583	2.5163	0.300305	8.37915	5.33114e-17	8.24051e-16	4.1396
Sirpa	384.28	1.4305	0.170771	8.37672	5.44217e-17	8.40304e-16	28.799
Bcat2	529.127	1.50378	0.179604	8.37276	5.62838e-17	8.68119e-16	150.008
Lgals8	647.307	1.35969	0.162399	8.37252	5.63984e-17	8.68948e-16	5.97452
Ube2e3	1241.83	-1.4413	0.17216	-8.37187	5.67125e-17	8.72848e-16	12.6072
Clic5	3990.29	1.2511	0.149527	8.36709	5.90603e-17	9.0705e-16	0.114962
Trp53inp2	6475.44	1.52887	0.182724	8.36708	5.90616e-17	9.0705e-16	13.9805
Ppm1k	3529.48	1.31662	0.157433	8.36306	6.11118e-17	9.37528e-16	8.61731
Ctsb	5121.83	1.30246	0.155828	8.35832	6.36163e-17	9.74904e-16	8.906
Fam63b	1376.13	1.17776	0.140931	8.35704	6.43099e-17	9.84478e-16	0.236419
1810058I24Rik	528.221	1.41326	0.169264	8.34944	6.85883e-17	1.04885e-15	0.668224
Prdx5	4758.86	1.0705	0.128241	8.34758	6.96745e-17	1.06432e-15	0.368344
Gstm7	303.333	1.57452	0.188639	8.34672	7.01852e-17	1.07098e-15	0.367705
Plekhb2	1421.21	1.27998	0.153405	8.34382	7.19255e-17	1.09637e-15	85.3164
Ctnnal1	1660.36	-1.26163	0.151212	-8.34343	7.21645e-17	1.09884e-15	76.1803
F13a1	67.7947	3.57935	0.429067	8.34216	7.29444e-17	1.10953e-15	1.49981
Ppap2b	863.93	1.386	0.16636	8.33134	7.99293e-17	1.21448e-15	2.19792
Cst3	3347.42	1.16417	0.139744	8.33072	8.03497e-17	1.21958e-15	13.8469
Ppard	128.472	2.23565	0.268484	8.32692	8.29762e-17	1.25811e-15	0.474753
Kifc3	627.589	1.41426	0.169929	8.32266	8.60111e-17	1.30274e-15	0.117167
Cd274	57.0306	3.29072	0.395496	8.32047	8.76127e-17	1.32559e-15	0.693622
Gna12	815.201	1.3999	0.168286	8.31856	8.90408e-17	1.34527e-15	0.578932
Tmem109	1296.54	1.44778	0.174044	8.31848	8.91016e-17	1.34527e-15	575.13
Ctla2a	321.912	-1.59214	0.191536	-8.31251	9.36976e-17	1.41317e-15	0.332877
Phactr2	4217.64	-1.24545	0.149947	-8.30592	9.90486e-17	1.4923e-15	107.368
Vldlr	8845.91	1.46183	0.176047	8.30364	1.00973e-16	1.5197e-15	0.726783
Nek6	118.116	-2.58307	0.311345	-8.29649	1.07232e-16	1.61221e-15	23.5231
Polr2l	375.572	1.87113	0.225717	8.2897	1.13532e-16	1.70513e-15	0.0972503
Tmed2	588.253	1.38735	0.167518	8.28177	1.21362e-16	1.82081e-15	0.940149
Pafah1b3	74.5388	-3.5998	0.43476	-8.27995	1.23224e-16	1.84681e-15	449.768
Prrg1	313.312	1.77627	0.214597	8.27721	1.26093e-16	1.88782e-15	0.88283
Chaf1a	110.389	-2.52882	0.30559	-8.27518	1.28263e-16	1.91831e-15	18.0481
Ep300	860.016	1.29199	0.156219	8.27039	1.33517e-16	1.9948e-15	0.806118
Cyb5d2	252.261	1.56462	0.189195	8.26987	1.34107e-16	2.00152e-15	119.345
Egln1	3446.35	1.55242	0.187742	8.26892	1.35181e-16	2.01545e-15	403.375
Dtl	84.4179	-3.10352	0.375557	-8.26376	1.41151e-16	2.10227e-15	4.27892
Nt5c2	1902.31	-1.18616	0.143604	-8.25997	1.45715e-16	2.16798e-15	14.1977
Uqcrh	18376.8	-1.12143	0.135796	-8.25819	1.47892e-16	2.19808e-15	9.28923
Zfp821	315.07	-1.66835	0.202152	-8.25295	1.54536e-16	2.29445e-15	3.64265
Mtm1	483.2	1.4023	0.169959	8.2508	1.57339e-16	2.33364e-15	0.0381022
Bag3	3417.76	1.30375	0.158062	8.24833	1.6062e-16	2.37984e-15	1.17522
Cpt1a	1701.02	-1.46161	0.177204	-8.24817	1.60837e-16	2.38058e-15	9.329
Mex3c	818.161	-1.30598	0.158425	-8.24352	1.67219e-16	2.47248e-15	0.101315
Gm14326	184.408	1.82914	0.222093	8.23591	1.78201e-16	2.63214e-15	18.0594
Atp8b2	419.599	-1.51902	0.184473	-8.23438	1.8049e-16	2.66321e-15	1.87373
Abca4	248.303	-1.77298	0.215352	-8.23293	1.82694e-16	2.69295e-15	0.266792
Pknox2	82.9036	2.75404	0.334605	8.23072	1.86098e-16	2.7403e-15	0.257151
Art5	79.4281	2.4543	0.298249	8.22903	1.88734e-16	2.77626e-15	0.202065
Snx4	1893.27	-1.17016	0.142234	-8.22702	1.91934e-16	2.82042e-15	0.759775
Rasl10b	305.669	1.58434	0.192586	8.22664	1.92537e-16	2.82637e-15	0.127316
Pacsin3	1877.22	1.25989	0.153173	8.22526	1.9476e-16	2.85422e-15	0.304568
Ror1	383.661	-1.67445	0.203575	-8.22522	1.94833e-16	2.85422e-15	0.854681
B230120H23Rik	10798.1	1.13339	0.137803	8.22473	1.95624e-16	2.86287e-15	0.927263
Ccdc80	1084.9	-1.70161	0.206893	-8.2246	1.95847e-16	2.86322e-15	1.7041
Fnbp1l	1055.18	-1.31691	0.160134	-8.2238	1.97156e-16	2.87941e-15	0.17277
Fign	302.42	1.61478	0.196453	8.21965	2.04098e-16	2.97775e-15	10.2064
Cpeb2	555.14	1.28598	0.156486	8.21782	2.07232e-16	3.02039e-15	283.885
Klhdc1	638.601	1.21807	0.148241	8.21682	2.08974e-16	3.04268e-15	21.2879
Ewsr1	2228.54	-1.15686	0.140807	-8.21596	2.10465e-16	3.06127e-15	83.3804
Coro1c	786.486	-1.48934	0.181442	-8.20837	2.24207e-16	3.25783e-15	27.4806
Abhd5	857.534	1.32777	0.161931	8.1996	2.4119e-16	3.50106e-15	33.1129
Abcb1a	240.865	1.66321	0.202882	8.19793	2.44569e-16	3.5465e-15	0.449152
Sln	42.3319	5.78055	0.705305	8.19582	2.48891e-16	3.60551e-15	590.09
Syne2	1424.08	-1.1017	0.134435	-8.19503	2.50541e-16	3.62574e-15	3.94859
Mapk10	459.086	1.40011	0.170883	8.19338	2.5399e-16	3.67194e-15	0.319257
F3	339.798	1.61551	0.1972	8.19226	2.56362e-16	3.70248e-15	1.79542
Rgs7	55.7591	3.31863	0.405104	8.19204	2.56841e-16	3.70567e-15	19.7434
2310069G16Rik	40.9884	3.78478	0.462042	8.19142	2.58164e-16	3.721e-15	0.413245
Rnf207	2099.75	-1.16687	0.142494	-8.18891	2.63613e-16	3.79572e-15	0.0900152
Gnai2	3179.1	-1.20617	0.147344	-8.18608	2.69881e-16	3.88205e-15	5.39454
Zmiz2	246.122	1.71333	0.20931	8.18563	2.70879e-16	3.89249e-15	1.43177
Svip	554.892	1.32286	0.161719	8.17999	2.83862e-16	4.07496e-15	0.0903039
Abcb9	89.5202	2.51271	0.307535	8.17049	3.07134e-16	4.40461e-15	0.585512
Cdk2	379.132	-1.64732	0.201622	-8.17033	3.0755e-16	4.40616e-15	0.0767943
Gpsm2	104.344	-2.58813	0.316923	-8.16644	3.17625e-16	4.54595e-15	0.254683
D16H22S680E	488.84	1.49858	0.183519	8.16581	3.19291e-16	4.56522e-15	1.4245
Litaf	312.338	-1.80287	0.2209	-8.16148	3.30942e-16	4.72708e-15	0.159053
Gpr137	238.172	1.69364	0.207633	8.15689	3.43767e-16	4.90537e-15	0.0978822
6330578E17Rik	2476.78	1.33537	0.163725	8.15618	3.45798e-16	4.92944e-15	0.0227429
I830012O16Rik	41.771	3.97779	0.488328	8.14572	3.77033e-16	5.36934e-15	0.0745382
Mir1b	47.5699	3.57907	0.439393	8.14548	3.77785e-16	5.3747e-15	0.171966
Ttk	81.2274	-3.13589	0.384992	-8.14534	3.78213e-16	5.37544e-15	0.323433
Fig4	1693.97	-1.29022	0.158413	-8.14462	3.8049e-16	5.40243e-15	0.0477383
Pink1	4970.05	1.25123	0.153711	8.14013	3.94852e-16	5.60078e-15	0.373154
Cdk18	106.507	2.11525	0.259929	8.13782	4.02449e-16	5.70289e-15	0.215978
Reep5	5001.41	1.31122	0.161139	8.13722	4.04474e-16	5.72591e-15	0.28522
Ifi203	94.1694	2.82502	0.347326	8.13362	4.16647e-16	5.8924e-15	0.429383
Ipo13	439.252	1.58013	0.194307	8.13215	4.21737e-16	5.95849e-15	0.391538
9630033F20Rik	716.94	1.30812	0.16087	8.13157	4.23752e-16	5.98105e-15	2.99161
Fhl2	20380.6	1.30135	0.16006	8.13042	4.27817e-16	6.03248e-15	0.521488
Snrnp70	1660.78	-1.24614	0.153288	-8.12938	4.31477e-16	6.07809e-15	14.8849
Igf2bp2	318.579	-1.67179	0.205676	-8.1283	4.35337e-16	6.12643e-15	0.219385
Ano1	73.5732	2.67279	0.32901	8.12372	4.52093e-16	6.35598e-15	3.81242
Taf1d	786.327	-1.51448	0.186433	-8.12347	4.5303e-16	6.36289e-15	1.25991
Gbp2	146.898	2.12064	0.261086	8.12239	4.57081e-16	6.41349e-15	0.791599
Ost4	510.944	1.39299	0.171565	8.11929	4.68904e-16	6.57293e-15	0.168404
Chaf1b	70.827	-3.45243	0.425352	-8.11665	4.79224e-16	6.71102e-15	0.101254
Sox11	82.2004	-3.37965	0.416504	-8.11434	4.88435e-16	6.83332e-15	0.0440832
4732418C07Rik	532.515	1.34532	0.165969	8.10586	5.23721e-16	7.31981e-15	0.248195
Apba3	408.848	1.49813	0.184868	8.10377	5.32798e-16	7.4394e-15	0.404812
Gpt	274.147	1.92864	0.238074	8.101	5.45078e-16	7.60344e-15	40.2991
Ttc7b	724.83	1.4597	0.180252	8.09813	5.58094e-16	7.77742e-15	0.430308
Klhl31	8270.16	1.21026	0.149566	8.09182	5.87818e-16	8.18366e-15	0.0492621
Usp24	2253.78	1.17462	0.145199	8.08971	5.98083e-16	8.31848e-15	0.324293
Dio2	107.695	-2.45196	0.303205	-8.08683	6.1238e-16	8.50905e-15	0.197057
Lims2	267.94	1.76214	0.218011	8.0828	6.3298e-16	8.78675e-15	0.435764
Rpl11	1981.61	-1.33473	0.165164	-8.08121	6.41279e-16	8.89331e-15	3.11282
Klc2	648.66	1.25788	0.155659	8.08102	6.42286e-16	8.89864e-15	1546.88
Eda	93.9667	-2.65159	0.328133	-8.08083	6.43267e-16	8.90361e-15	0.837449
Golga4	11885.7	1.11415	0.137885	8.08029	6.46138e-16	8.93471e-15	1.65931
Fam83d	67.0085	-4.0432	0.500559	-8.07737	6.61797e-16	9.14239e-15	74.86
Plk4	178.415	-1.97481	0.244866	-8.06488	7.33049e-16	1.01169e-14	0.321106
Tcf3	394.98	-1.52812	0.189486	-8.06456	7.35009e-16	1.01342e-14	2.6027
Ndufs8	1927.19	1.27557	0.158198	8.0631	7.43853e-16	1.02463e-14	0.203798
Fbln1	249.034	1.94108	0.240971	8.05524	7.93215e-16	1.09157e-14	40.6437
Spats2l	375.36	-1.43573	0.178331	-8.05094	8.21614e-16	1.12956e-14	15.1098
Zdhhc9	247.456	1.53608	0.190965	8.04375	8.71282e-16	1.19669e-14	0.46215
Ccdc90a	1521.3	1.27703	0.158787	8.04241	8.80893e-16	1.20873e-14	27.9966
Anxa2	599.731	-1.38766	0.172621	-8.03873	9.07712e-16	1.24434e-14	40.1622
Lrat	149.434	5.19421	0.646542	8.03383	9.44799e-16	1.2939e-14	0.374709
Cntln	318.091	-1.95057	0.242798	-8.03371	9.45674e-16	1.2939e-14	31.7764
S100a1	9372.88	1.7185	0.213922	8.0333	9.48875e-16	1.29704e-14	0.621124
Zwilch	76.7176	-3.11866	0.388447	-8.02852	9.86547e-16	1.34724e-14	28.8105
Evl	313.312	-1.70396	0.212254	-8.02795	9.9113e-16	1.35221e-14	91.1994
Ndufb3	954.005	1.55036	0.1932	8.02466	1.01811e-15	1.38769e-14	356.627
Prkab2	709.247	1.26167	0.157281	8.02179	1.04212e-15	1.41908e-14	49.2654
Ccnk	215.846	1.5847	0.197746	8.01381	1.11207e-15	1.51288e-14	83.1548
1810013L24Rik	1006.98	1.44339	0.180184	8.01066	1.14098e-15	1.55073e-14	24.9862
Mcm10	71.6325	-3.34718	0.417864	-8.01021	1.14517e-15	1.55495e-14	15.2027
Sypl	711.401	1.30013	0.162612	7.99528	1.29276e-15	1.75368e-14	35.2073
Eif4e3	995.963	1.56593	0.195862	7.99505	1.29519e-15	1.75533e-14	107.302
App	2958.04	-1.22132	0.152769	-7.99455	1.30047e-15	1.7608e-14	45.2538
Igf2as	62.7485	-4.34298	0.543403	-7.99218	1.32575e-15	1.79334e-14	35.7779
Zmpste24	779.338	1.23715	0.154824	7.99069	1.34184e-15	1.81339e-14	429.519
Frem1	99.1051	-2.8509	0.356915	-7.98763	1.37558e-15	1.85723e-14	8.024
Bclaf1	6741.08	-1.20538	0.150945	-7.98552	1.39929e-15	1.88745e-14	4.01827
P4ha2	483.437	1.35951	0.170257	7.98508	1.40431e-15	1.89245e-14	52.2719
4930572J05Rik	42.0479	3.495	0.437933	7.98066	1.45556e-15	1.95966e-14	2.28813
1190005F20Rik	391.121	1.37591	0.172429	7.97955	1.46872e-15	1.97552e-14	54.5884
Bgn	218.467	1.67648	0.210172	7.9767	1.50297e-15	2.01969e-14	5.11952
Matr3	7313.57	-1.09634	0.137519	-7.97229	1.55765e-15	2.0912e-14	0.27316
Tcf19	65.8643	-3.68195	0.462165	-7.96675	1.62899e-15	2.18493e-14	146.346
Pnpla8	3427.62	1.21455	0.15277	7.95019	1.86233e-15	2.49556e-14	26.0872
Zfp385b	100.143	2.32291	0.292365	7.94525	1.93801e-15	2.59453e-14	20.2982
Clip4	1998.12	1.31806	0.166025	7.93893	2.03926e-15	2.72753e-14	0.702408
Myo5a	335.066	-1.57014	0.19792	-7.93317	2.13623e-15	2.85456e-14	1.50895
Sesn1	1876.33	1.32093	0.166553	7.93099	2.1741e-15	2.90246e-14	0.122506
Gprasp1	1152.5	-1.26408	0.159399	-7.93032	2.18578e-15	2.91532e-14	3.82521
Nr1d2	1832.54	1.13418	0.143044	7.92889	2.21114e-15	2.9464e-14	14.7994
Btg2	3789.75	-1.53399	0.193485	-7.92823	2.22298e-15	2.95942e-14	0.296086
Foxo1	167.208	1.7282	0.217996	7.92768	2.2328e-15	2.96973e-14	5.4229
Dst	23565.5	1.05631	0.133276	7.92577	2.26733e-15	3.01285e-14	23.9054
Ccbl2	274.806	1.50506	0.1899	7.92557	2.27102e-15	3.01495e-14	103.519
Plat	251.008	-1.78832	0.225723	-7.92265	2.32511e-15	3.08389e-14	0.20001
Bmp5	76.1458	-3.50461	0.442391	-7.92198	2.33759e-15	3.09758e-14	0.138115
Thap2	142.627	1.91071	0.241255	7.91989	2.37727e-15	3.14725e-14	7.47334
Hnrnpk	5203.66	-1.06844	0.134941	-7.91781	2.41724e-15	3.1972e-14	67.6154
Rps17	4208.12	-1.09555	0.138419	-7.91474	2.47771e-15	3.27415e-14	7.08022
Cd1d1	100.43	-2.86453	0.361973	-7.91365	2.49945e-15	3.29983e-14	0.0807472
Myc	91.9421	-2.63697	0.333291	-7.9119	2.53491e-15	3.34355e-14	45.0787
Fam49a	323.284	-1.5509	0.196193	-7.90498	2.67968e-15	3.53125e-14	0.057532
Gadd45b	245.094	-1.72915	0.218758	-7.90439	2.69251e-15	3.54489e-14	5.06369
Map4k3	1298.64	-1.2115	0.153275	-7.90405	2.6998e-15	3.55121e-14	11.734
Snora52	162.036	-2.82144	0.356989	-7.90344	2.71305e-15	3.56537e-14	44.2385
Cdk14	146.843	-2.09122	0.264661	-7.90151	2.75545e-15	3.61776e-14	0.184955
Spop	1633.83	1.1785	0.149354	7.89063	3.00664e-15	3.94395e-14	0.05285
Sgca	1344.8	1.40977	0.178689	7.88949	3.03424e-15	3.9765e-14	0.737963
H2-Ab1	32.4664	4.33847	0.549984	7.88836	3.06176e-15	4.00888e-14	0.32285
Nceh1	3729.27	1.1225	0.142305	7.88802	3.07023e-15	4.01631e-14	7.72545
Ptgfrn	1486.76	-1.22447	0.155341	-7.88246	3.20993e-15	4.19521e-14	29.427
Cd74	37.4034	4.5496	0.577327	7.88046	3.26173e-15	4.25902e-14	23.8057
H2-Eb1	37.1878	3.63919	0.461925	7.87831	3.3185e-15	4.32919e-14	117.309
B3galnt2	204.865	1.65718	0.210573	7.86984	3.551e-15	4.62827e-14	10.4849
Irx4	1429.48	-1.39084	0.176741	-7.86934	3.56513e-15	4.64246e-14	0.412036
Npr2	373.977	1.3752	0.174766	7.86882	3.57997e-15	4.65754e-14	0.778225
Tmcc3	314.128	1.40586	0.17892	7.85746	3.92007e-15	5.09538e-14	14.8945
Foxp1	1030.22	-1.68207	0.214099	-7.8565	3.95018e-15	5.12985e-14	0.304894
Abca2	836.578	1.2904	0.164342	7.85191	4.09736e-15	5.31615e-14	0.473737
Dcakd	366.498	1.7908	0.228083	7.85155	4.1094e-15	5.32694e-14	3.44853
Prodh	388.287	1.51193	0.192617	7.84938	4.18086e-15	5.41466e-14	0.370949
Hyou1	620.876	1.35432	0.172575	7.84772	4.23668e-15	5.48199e-14	39.769
Rpl13a	5803.8	-1.13557	0.144829	-7.84076	4.47829e-15	5.78938e-14	12.5554
Gtse1	61.0668	-3.78738	0.483233	-7.8376	4.59245e-15	5.93161e-14	16.7736
Ppip5k1	595.403	1.46161	0.186586	7.83347	4.74602e-15	6.12442e-14	51.0159
Ccne1	121.878	-2.20901	0.282187	-7.82815	4.9511e-15	6.38331e-14	280.037
Neil3	70.6817	-3.22068	0.411497	-7.82674	5.00684e-15	6.44934e-14	34.8449
Glrx5	811.431	1.23233	0.157579	7.8204	5.26562e-15	6.77659e-14	91.4394
Tom1l2	1431.01	1.23611	0.158075	7.81979	5.2912e-15	6.80338e-14	0.421873
Gbp10	51.6514	2.83526	0.362685	7.8174	5.39237e-15	6.92723e-14	0.379261
Wsb1	471.381	-1.62653	0.208239	-7.81088	5.67884e-15	7.28869e-14	0.651592
2810453I06Rik	519.394	1.33856	0.171387	7.81013	5.71287e-15	7.32579e-14	0.0568972
Cnot4	730.325	1.30292	0.166846	7.80907	5.76109e-15	7.38101e-14	0.100441
Blm	144.549	-1.98792	0.254809	-7.8016	6.11249e-15	7.82421e-14	1.44652
Camta2	208.752	1.55769	0.199691	7.80053	6.16453e-15	7.88376e-14	11.7395
Ndufa12	5282.02	1.28749	0.165171	7.79487	6.44767e-15	8.2385e-14	11.4935
H2afz	447.103	-1.47761	0.189753	-7.78705	6.8592e-15	8.75651e-14	0.302863
Bst2	69.5914	2.69608	0.346243	7.78665	6.8807e-15	8.77612e-14	0.47496
Rcan2	8111.47	1.24803	0.160339	7.7837	7.0435e-15	8.97575e-14	0.156824
Hdac6	591.823	-1.35621	0.174343	-7.77896	7.31245e-15	9.31018e-14	19.8883
Syt7	595.414	1.31822	0.169502	7.77699	7.42704e-15	9.44768e-14	115.237
Cpox	718.51	1.32265	0.170088	7.77628	7.4691e-15	9.49273e-14	0.359944
Itsn1	955.406	1.13235	0.145711	7.77125	7.77137e-15	9.86812e-14	2.09655
Fam171a2	109.885	-2.55698	0.329038	-7.77109	7.78132e-15	9.87199e-14	4.36074
Mical2	2104.88	-1.37947	0.177583	-7.768	7.97323e-15	1.01065e-13	50.4878
Zfp516	353.994	-1.56993	0.202148	-7.76626	8.08396e-15	1.02378e-13	1.129
Fbxo38	935.68	-1.10724	0.142679	-7.76039	8.46681e-15	1.07131e-13	126.436
Trip10	676.895	1.17917	0.151985	7.75843	8.59856e-15	1.08611e-13	52.4902
Cdk17	927.235	-1.22751	0.158216	-7.75843	8.59896e-15	1.08611e-13	536.246
Lmod2	9300.73	1.44998	0.186923	7.75711	8.68897e-15	1.09651e-13	96.6338
Pole	162.548	-2.02573	0.261398	-7.74959	9.21897e-15	1.16237e-13	28.4408
1190007I07Rik	156.693	1.90321	0.245626	7.74841	9.3049e-15	1.17217e-13	4.65004
Nfe2l1	5729.39	1.10526	0.142785	7.74075	9.88346e-15	1.24396e-13	30.6498
C530008M17Rik	106.141	-2.39162	0.308995	-7.74	9.94188e-15	1.25021e-13	18.4497
Mdga1	288.171	1.48694	0.192166	7.73777	1.01174e-14	1.27117e-13	0.242539
Gm11756	28.5113	6.03802	0.780567	7.73542	1.03058e-14	1.2937e-13	0.19803
Snca	74.5534	-4.33079	0.559898	-7.73496	1.03435e-14	1.29729e-13	14.5994
Gadd45a	245.819	1.54526	0.199843	7.73235	1.0558e-14	1.32303e-13	3.34071
Fam169a	126.979	-2.35448	0.304723	-7.72662	1.10442e-14	1.38276e-13	0.0437218
Fam70a	83.7499	-3.00355	0.388768	-7.7258	1.1115e-14	1.39039e-13	9.22858
Ccnl2	1614.28	-1.12937	0.146213	-7.72416	1.12589e-14	1.40717e-13	187.017
Maged1	3721.35	-1.15533	0.149721	-7.71656	1.19512e-14	1.49216e-13	21.6404
Gpld1	502.782	1.4339	0.185824	7.71647	1.19598e-14	1.49216e-13	2.63841
Irak1	935.251	1.34627	0.174478	7.716	1.20041e-14	1.49638e-13	104.842
Ifngr2	3099.61	1.43725	0.186311	7.71421	1.21731e-14	1.51612e-13	1.73727
Prosc	826.302	1.20211	0.155867	7.71242	1.23459e-14	1.5363e-13	8.53611
Plin4	2974.28	1.17408	0.152311	7.70844	1.27368e-14	1.58357e-13	30.3274
Airn	359.22	-1.38745	0.180062	-7.70543	1.30406e-14	1.61993e-13	5.21379
Syde2	1612.06	-1.26892	0.164724	-7.7033	1.32599e-14	1.64575e-13	0.129201
Fam38a	420.358	-1.3672	0.177552	-7.70031	1.35733e-14	1.68319e-13	409.648
Hsph1	628.282	1.34528	0.174714	7.69986	1.36215e-14	1.68769e-13	0.381846
Cenpm	61.7971	-4.1776	0.54271	-7.69768	1.38563e-14	1.7153e-13	2.44461
Prps2	571.476	-1.52152	0.197671	-7.69723	1.39052e-14	1.71987e-13	5.31186
Pgap2	236.983	1.63691	0.212844	7.69063	1.46412e-14	1.80933e-13	1.83149
Lin9	252.338	-1.51566	0.197093	-7.69009	1.47028e-14	1.81537e-13	1.75775
Rgs16	86.0588	-2.9168	0.379349	-7.68896	1.48336e-14	1.82995e-13	4.69529
Fen1	210.529	-1.81477	0.236071	-7.68739	1.50169e-14	1.85096e-13	1.08967
Usp22	1418.81	-1.22629	0.159528	-7.68695	1.50679e-14	1.85566e-13	0.54122
Acox1	3452.65	1.09484	0.14244	7.68634	1.51403e-14	1.86296e-13	2.43349
Foxm1	79.8627	-2.79186	0.363374	-7.68316	1.55217e-14	1.90825e-13	11.3165
5430407P10Rik	205.898	-1.73037	0.225258	-7.68173	1.56959e-14	1.92801e-13	7.23873
Tomm7	3241.05	-1.12644	0.14668	-7.67956	1.59638e-14	1.95923e-13	0.244146
Tubb6	662.128	-1.48047	0.192856	-7.67659	1.63378e-14	2.00342e-13	0.347895
Chac1	38.7441	3.91343	0.509827	7.676	1.64136e-14	2.01098e-13	20.1033
Hspa2	283.157	-1.66242	0.216625	-7.67417	1.66498e-14	2.03817e-13	8.53424
Serpine1	770.958	1.3636	0.177699	7.67364	1.67177e-14	2.04473e-13	1.339
Foxj2	697.909	1.27711	0.166511	7.66985	1.72201e-14	2.10439e-13	32.6197
Rcn1	698.52	-1.36344	0.177827	-7.66722	1.75764e-14	2.14609e-13	11.5365
Tmem82	65.5696	2.76454	0.36059	7.66673	1.76437e-14	2.15247e-13	0.207959
Srrm4	79.0231	2.83081	0.369363	7.66404	1.80181e-14	2.19627e-13	6.80968
Sephs1	498.645	-1.35103	0.176377	-7.65991	1.8606e-14	2.266e-13	0.502663
4930547N16Rik	69.031	-3.07978	0.402343	-7.65461	1.93894e-14	2.3594e-13	13.6704
G630090E17Rik	53.8714	2.8885	0.377364	7.65442	1.94186e-14	2.36095e-13	0.386511
Cisd1	1386.54	1.16596	0.152528	7.64419	2.10262e-14	2.55422e-13	0.122014
Zbtb7a	518.527	1.58202	0.20711	7.63854	2.19704e-14	2.66666e-13	0.235511
Pik3r2	561.304	-1.2785	0.167626	-7.62706	2.40175e-14	2.91261e-13	138.091
Man1a	367.081	1.32718	0.174012	7.62695	2.40375e-14	2.91261e-13	0.577505
Ddr1	624.014	-1.3992	0.183479	-7.62594	2.42264e-14	2.93301e-13	4.11024
Ctgf	2200.66	-1.23552	0.162023	-7.62558	2.42936e-14	2.93867e-13	9.57333
Cul7	1009.62	-1.26186	0.165497	-7.62465	2.44701e-14	2.95751e-13	36.9729
Hipk2	781.275	1.36566	0.179118	7.62439	2.45183e-14	2.96083e-13	4.19579
Specc1	148.399	-2.03096	0.266426	-7.62298	2.47885e-14	2.99093e-13	0.15346
Zfp142	183.015	1.8206	0.238869	7.62174	2.50281e-14	3.0173e-13	0.390623
Esd	2006.67	-1.0774	0.141375	-7.62086	2.51985e-14	3.03529e-13	3.73918
Mms22l	73.2441	-3.10836	0.407896	-7.62047	2.52753e-14	3.04197e-13	0.372158
Cnn2	487.162	-1.57936	0.207283	-7.61934	2.54984e-14	3.06624e-13	0.684968
Blk	47.8629	3.28567	0.4314	7.6163	2.61044e-14	3.13647e-13	76.1536
Synpo	681.275	1.29831	0.170522	7.61374	2.66266e-14	3.19653e-13	3.30495
Cryba4	79.4732	2.2377	0.29391	7.61356	2.66654e-14	3.1985e-13	0.0399682
Trim30a	92.3424	2.39208	0.31443	7.60767	2.79085e-14	3.34481e-13	2.49691
Lin52	125.842	1.89473	0.249302	7.60013	2.95844e-14	3.5427e-13	12.9503
Mpi	1114.35	1.35861	0.178821	7.59761	3.01643e-14	3.60911e-13	0.491629
Trib1	227.486	1.60519	0.211434	7.59193	3.15184e-14	3.76798e-13	0.118232
Ctnnbl1	451.883	-1.43532	0.189218	-7.58555	3.31087e-14	3.95479e-13	1.8263
Prpf31	813.514	-1.28795	0.169814	-7.58444	3.3393e-14	3.98542e-13	31.6578
Gins2	68.405	-3.12042	0.41154	-7.58231	3.39466e-14	4.04621e-13	2.8487
Usp31	333.685	1.32213	0.174372	7.58226	3.39589e-14	4.04621e-13	6.09091
St3gal6	315.352	1.37527	0.181508	7.57691	3.53884e-14	4.21302e-13	19.7228
Csf1r	55.8906	3.36441	0.444241	7.5734	3.63569e-14	4.32471e-13	0.360932
Hif1a	7123.55	-1.08337	0.14311	-7.57019	3.72682e-14	4.42943e-13	1.65234
Nrn1	190.331	2.06927	0.273371	7.56944	3.74844e-14	4.45143e-13	0.832397
Scp2	1626.41	1.29956	0.171709	7.56843	3.77774e-14	4.48249e-13	14.4483
Kalrn	993.034	-1.19268	0.157641	-7.56579	3.85518e-14	4.5706e-13	12.6788
Gm14325	302.008	1.48192	0.195894	7.56493	3.88072e-14	4.59706e-13	56.7083
Rnf4	863.461	-1.24893	0.165107	-7.56436	3.89783e-14	4.61351e-13	19.1481
Adcy1	171.831	1.82706	0.241889	7.55329	4.24413e-14	5.01924e-13	0.211894
Stc2	200.36	1.76572	0.233789	7.55259	4.26672e-14	5.04178e-13	44.2936
Ube2ql1	58.4379	2.67604	0.354397	7.55097	4.32038e-14	5.10097e-13	0.409469
Serf1	304.057	-2.2168	0.293638	-7.54945	4.37116e-14	5.15667e-13	18.8443
Kcna5	164.76	1.75678	0.232827	7.54543	4.50789e-14	5.31358e-13	1.98777
1810022K09Rik	485.538	-1.65993	0.220419	-7.53081	5.04277e-14	5.93917e-13	0.413673
Tipin	283.736	-1.61076	0.213997	-7.52702	5.19124e-14	6.10899e-13	6.30565
Pdlim5	18555.1	1.19285	0.158487	7.52651	5.21129e-14	6.12755e-13	2.18521
Gbp7	334.696	1.95013	0.259112	7.52622	5.22312e-14	6.13641e-13	0.567615
Zscan18	97.603	-2.37428	0.315651	-7.52184	5.40117e-14	6.34039e-13	0.642027
Palm2	739.733	-1.22279	0.162573	-7.52148	5.4158e-14	6.35235e-13	12.2067
Plekho1	1346.76	-1.14663	0.152477	-7.52005	5.47565e-14	6.41728e-13	0.212438
Srgn	100.059	2.2794	0.303137	7.51937	5.50419e-14	6.44544e-13	549.117
Gm16516	109.052	2.11819	0.28194	7.51291	5.78284e-14	6.76621e-13	20.255
Apln	280.118	1.42227	0.189317	7.51265	5.7944e-14	6.77419e-13	3.14455
Ltbp4	280.304	1.45802	0.194282	7.50465	6.1593e-14	7.1949e-13	40.8889
4930523C07Rik	308.928	1.3733	0.183091	7.50065	6.35045e-14	7.41214e-13	17.2997
Hunk	68.4107	-2.93258	0.391185	-7.49666	6.54637e-14	7.63458e-13	32.0064
Flrt2	224.563	-1.76937	0.236053	-7.49565	6.59717e-14	7.68755e-13	11.7451
Ptpn11	3349.52	1.11767	0.149141	7.49407	6.67703e-14	7.77428e-13	2711.57
Serping1	73.6483	2.47305	0.330205	7.48942	6.91765e-14	8.04789e-13	7.10484
Ccdc99	86.0601	-2.55753	0.341501	-7.4891	6.93491e-14	8.05492e-13	21.421
Hnrnpm	2514.76	-1.09895	0.14674	-7.4891	6.93496e-14	8.05492e-13	83.5533
St3gal3	500.617	1.36471	0.18223	7.48892	6.94405e-14	8.05894e-13	127.418
Ddt	273.291	1.45961	0.194937	7.48757	7.01583e-14	8.13563e-13	8.84386
Dixdc1	451.852	-1.5957	0.213191	-7.48487	7.16187e-14	8.29825e-13	0.445611
Nin	1030.56	-1.12865	0.150795	-7.48466	7.17323e-14	8.30469e-13	73.2068
Hif3a	112.985	-2.35735	0.315082	-7.48169	7.33753e-14	8.48802e-13	883.375
Hdac1	237.025	-1.70074	0.22734	-7.48103	7.37429e-14	8.52366e-13	9.03728
Arpc3	1628.55	-1.00379	0.134197	-7.48002	7.43091e-14	8.58216e-13	7.7913
Olfr558	45.02	2.91266	0.389984	7.46865	8.10211e-14	9.3498e-13	0.464779
Tmem131	753.529	1.1065	0.148173	7.46762	8.16592e-14	9.41583e-13	0.122764
Ankrd9	307.556	1.73504	0.232377	7.46647	8.23743e-14	9.49064e-13	0.302386
Enho	53.0156	2.95346	0.396058	7.45713	8.84245e-14	1.01795e-12	1.36892
Ndufs3	3426.5	0.980451	0.13158	7.45135	9.2393e-14	1.06278e-12	8.46889
Pcyox1	1425.27	1.08131	0.145166	7.44875	9.42253e-14	1.08298e-12	479.025
Hibadh	2028.42	1.23884	0.166355	7.44698	9.55045e-14	1.09681e-12	3294.17
Ptprb	964.234	1.19008	0.159865	7.4443	9.74617e-14	1.11838e-12	23.9494
Vamp8	819.035	-1.53819	0.206634	-7.44404	9.76547e-14	1.1197e-12	2.44723
Atp11a	3491.47	0.994155	0.133566	7.4432	9.82782e-14	1.12595e-12	0.502006
St3gal1	202.412	1.61676	0.217845	7.42161	1.15709e-13	1.32459e-12	2.2623
Ier2	152.149	-2.3532	0.31723	-7.41797	1.18926e-13	1.36033e-12	5.48704
Mtbp	162.532	-1.83762	0.247778	-7.41639	1.20356e-13	1.37558e-12	0.664816
Mterfd3	463.693	1.28196	0.172897	7.41459	1.22e-13	1.39326e-12	2.10584
Net1	459.541	-1.25425	0.169243	-7.41097	1.25383e-13	1.43075e-12	0.136164
Nrk	86.3972	-2.43379	0.328494	-7.40893	1.27323e-13	1.45155e-12	0.183306
Fzd1	278.757	-1.64716	0.222324	-7.40884	1.27409e-13	1.45155e-12	167.235
Slc22a4	53.5682	2.75902	0.372471	7.40733	1.28864e-13	1.46696e-12	2.04176
Tbc1d4	1713.07	1.10166	0.148827	7.40228	1.33863e-13	1.52265e-12	0.399708
Aes	5621.79	1.1213	0.151508	7.40095	1.35212e-13	1.53678e-12	0.181938
Cygb	98.1998	2.27534	0.307664	7.39552	1.40855e-13	1.59964e-12	87.6215
Prr15	64.6611	-3.1614	0.427681	-7.39197	1.44669e-13	1.64165e-12	0.714006
Sdr39u1	328.377	1.48014	0.200247	7.39159	1.45086e-13	1.64507e-12	0.189476
Cdc45	127.364	-2.09408	0.283371	-7.38991	1.46928e-13	1.66464e-12	0.474701
Lars2	12748.7	-5.57922	0.755157	-7.38816	1.4887e-13	1.68531e-12	13.0709
Mapk4	114.447	1.93849	0.262388	7.3879	1.49163e-13	1.68729e-12	41.1661
Tmem150a	145.473	1.83029	0.247794	7.38632	1.50945e-13	1.70547e-12	50.9146
Slit2	205.78	-1.71855	0.232668	-7.38627	1.51009e-13	1.70547e-12	0.166517
Spcs3	826.14	1.17039	0.158517	7.38342	1.54274e-13	1.74097e-12	0.227137
2310039L15Rik	25.9575	4.92312	0.666813	7.38306	1.54695e-13	1.74434e-12	155.629
Eml4	457.96	-1.34036	0.18159	-7.38125	1.5681e-13	1.7668e-12	0.41416
Fancd2	72.1414	-2.85761	0.387209	-7.38001	1.58276e-13	1.78191e-12	3.74099
Cd151	2721.6	1.14257	0.154841	7.37895	1.59537e-13	1.7947e-12	2.44588
Gstt1	43.619	3.0516	0.413578	7.37853	1.60051e-13	1.79906e-12	0.258282
Zfp568	2651.55	-1.20019	0.162841	-7.37032	1.70225e-13	1.91192e-12	11.4132
Sele	80.4095	-2.62908	0.356916	-7.36611	1.75681e-13	1.97165e-12	0.0989444
Cmbl	488.22	1.13821	0.154523	7.36597	1.75859e-13	1.9721e-12	7.64992
Abhd2	261.315	1.50597	0.204497	7.36423	1.78168e-13	1.99643e-12	0.205242
Ephx1	148.797	1.86763	0.253619	7.36391	1.78604e-13	1.99975e-12	0.247377
Thrap3	1652.63	-1.04588	0.142164	-7.35686	1.88284e-13	2.10648e-12	13.6301
2410002F23Rik	207.569	-1.72597	0.234626	-7.35624	1.89166e-13	2.11469e-12	0.0394311
Actr3	2892.19	-1.0226	0.139039	-7.35479	1.91227e-13	2.13607e-12	0.298049
Ctage5	1719.5	1.32879	0.180681	7.35433	1.91885e-13	2.14174e-12	1.39434
Ensa	1663.29	1.2603	0.171404	7.3528	1.94102e-13	2.1648e-12	0.438775
Trip13	58.6804	-3.3479	0.455361	-7.3522	1.94969e-13	2.17277e-12	10.8048
Sema4c	120.31	-2.25984	0.307729	-7.34358	2.07948e-13	2.3156e-12	4.85077
Ppip5k2	8361.14	-0.994801	0.135474	-7.34309	2.08715e-13	2.32233e-12	0.136594
Thbs1	184.071	-1.7231	0.234721	-7.34106	2.11913e-13	2.35609e-12	0.558317
Cdh3	78.8999	-6.46482	0.880905	-7.33883	2.15462e-13	2.39369e-12	49.9304
Ids	170.969	1.70447	0.232388	7.33459	2.22409e-13	2.46895e-12	2.6119
Csrnp1	371.792	-1.45063	0.197881	-7.33081	2.28763e-13	2.53751e-12	0.467756
Zfp770	526.857	1.24053	0.169354	7.32505	2.38808e-13	2.64689e-12	1.45232
Paqr9	838.687	1.1753	0.160489	7.32322	2.42093e-13	2.68121e-12	0.202782
Adamts9	733.004	-1.17626	0.160672	-7.32092	2.46275e-13	2.72542e-12	14.9112
Sema3d	113.623	-2.1935	0.299718	-7.31856	2.50639e-13	2.77157e-12	0.692079
Cd200	138.551	1.74405	0.238316	7.31824	2.5125e-13	2.77618e-12	0.0271877
2810417H13Rik	110.432	-2.96124	0.404695	-7.3172	2.53195e-13	2.79551e-12	0.114466
Igfbp5	2715.67	-1.49614	0.204592	-7.31278	2.61678e-13	2.88694e-12	0.160587
Slc9a2	87.4056	2.17595	0.297633	7.31085	2.65458e-13	2.92638e-12	12.4935
Fahd1	1513.74	1.24941	0.170922	7.3098	2.67531e-13	2.94697e-12	9.87708
Hist3h2a	582.368	-1.58181	0.216501	-7.30623	2.74734e-13	3.02398e-12	2541.78
Smcr7	505.351	1.34253	0.183772	7.30542	2.76398e-13	3.03996e-12	4.65275
Smpd1	2450.08	1.16572	0.159696	7.29964	2.88543e-13	3.17109e-12	1.32378
Fmo2	48.5034	3.62463	0.496924	7.29414	3.00575e-13	3.30078e-12	4.81394
Erbb2ip	3718.3	-1.02649	0.140751	-7.29297	3.03205e-13	3.32711e-12	0.319733
Rfk	868.064	1.12485	0.154313	7.2894	3.1133e-13	3.41364e-12	29.5192
Tmem50b	1161.78	1.23733	0.169828	7.28579	3.19797e-13	3.5038e-12	15.1094
Ubxn10	73.6079	2.36924	0.325202	7.28543	3.20647e-13	3.51042e-12	0.389631
3632451O06Rik	725.652	-1.30904	0.179734	-7.28319	3.26021e-13	3.56652e-12	0.0987733
Atxn7l1	179.012	1.53162	0.210364	7.28081	3.3181e-13	3.62707e-12	0.117032
Agpat2	170.646	1.61584	0.222079	7.27598	3.43912e-13	3.7565e-12	3.52245
Cdc25c	54.9734	-3.63674	0.499995	-7.27356	3.50127e-13	3.82146e-12	27.8661
Msh6	634.791	-1.12346	0.154496	-7.27177	3.54801e-13	3.86952e-12	151.538
Ttc7	76.2309	2.24562	0.309294	7.26046	3.85765e-13	4.20402e-12	79.7094
Mkl2	727.213	1.10122	0.151699	7.25924	3.8928e-13	4.23909e-12	0.347545
Zfp697	148.134	1.7374	0.239434	7.25631	3.97794e-13	4.32851e-12	0.464925
Erbb4	551.431	-1.34378	0.185199	-7.25589	3.99029e-13	4.33865e-12	0.115171
Nav1	335.39	-1.52774	0.210846	-7.24579	4.29936e-13	4.67114e-12	0.0311033
S100a10	384.197	-1.41849	0.195883	-7.24152	4.43686e-13	4.81687e-12	0.395847
Srgap1	105.635	-2.09836	0.289935	-7.23736	4.57489e-13	4.96296e-12	9.82371
Nt5c	176.607	-2.16387	0.299072	-7.23528	4.6457e-13	5.03595e-12	29.196
Nrf1	380.613	-1.32163	0.182697	-7.23398	4.69051e-13	5.08067e-12	0.322384
Jund	1663.88	-1.10371	0.15262	-7.23174	4.76844e-13	5.16118e-12	0.438535
Armcx3	355.159	-1.39919	0.193522	-7.23014	4.82499e-13	5.21843e-12	5.20705
Neurl1b	152.42	-1.98293	0.274477	-7.22441	5.03281e-13	5.43909e-12	6.86977
Ddah2	306.138	-1.68131	0.232781	-7.2227	5.09647e-13	5.50373e-12	9.35839
5930416I19Rik	178.069	-1.7269	0.239114	-7.2221	5.11921e-13	5.52411e-12	9.47934
Abcd1	299.145	1.40465	0.194556	7.21976	5.20793e-13	5.61561e-12	39.472
Aak1	1529.15	1.13123	0.157049	7.20308	5.88689e-13	6.34294e-12	13.4011
Trak2	5937.57	0.975137	0.135453	7.19907	6.06265e-13	6.5274e-12	6.29399
Myl1	296.924	1.52224	0.211475	7.19821	6.10096e-13	6.56369e-12	14.3656
Nrd1	1576.35	0.970735	0.134873	7.19737	6.13828e-13	6.59889e-12	0.500152
Edn1	248.114	-1.83743	0.255302	-7.19708	6.15162e-13	6.60826e-12	197.515
Rslcan18	57.426	2.6489	0.368069	7.19674	6.16678e-13	6.61632e-12	69.7438
Dnaja3	3292.91	1.11263	0.154603	7.19671	6.16839e-13	6.61632e-12	0.578066
Fam65b	413.211	-1.50439	0.209067	-7.19575	6.21164e-13	6.65773e-12	0.172661
Rnf10	2597.29	1.06828	0.148548	7.19148	6.40945e-13	6.86459e-12	0.0963397
Paip2	3949.92	0.990129	0.137685	7.19125	6.41996e-13	6.87071e-12	10.1876
Crim1	641.202	1.11737	0.155384	7.19104	6.43018e-13	6.87649e-12	2.72456
Hspb7	9219.81	1.11975	0.155832	7.18565	6.68859e-13	7.14749e-12	0.98619
Eif3g	1060.67	-1.11168	0.154768	-7.18289	6.82544e-13	7.28829e-12	8.96705
Trmt5	515.382	1.23123	0.171442	7.18162	6.88878e-13	7.35043e-12	0.196699
Mettl7a1	462.067	1.37283	0.191168	7.18128	6.90627e-13	7.36359e-12	0.201353
Stradb	309.923	1.32912	0.185177	7.17756	7.09683e-13	7.56113e-12	0.437043
2900060B14Rik	2277.55	-3.21397	0.447809	-7.17709	7.12091e-13	7.58114e-12	0.0576367
Sardh	335.802	-1.40148	0.195318	-7.17539	7.2104e-13	7.6707e-12	4.55361
Trim27	496.088	-1.40315	0.195856	-7.16421	7.82383e-13	8.31711e-12	20.7836
Spg21	339.607	-1.39681	0.195081	-7.16017	8.05766e-13	8.55931e-12	5.08467
Nacc2	417.525	1.32763	0.185432	7.15967	8.08699e-13	8.5841e-12	27.1119
Xist	2661.23	-1.18939	0.16617	-7.15767	8.20595e-13	8.70391e-12	0.0727715
Pfn2	408.521	1.24445	0.17388	7.15693	8.25015e-13	8.7443e-12	1.24969
Peg13	363.606	1.39156	0.194494	7.15477	8.38141e-13	8.87684e-12	2.21282
Nsmce4a	1244.35	-1.12947	0.157949	-7.15083	8.62572e-13	9.12883e-12	20.6013
Mex3a	101.539	-2.11065	0.295175	-7.1505	8.64653e-13	9.14409e-12	72.2611
Kif1c	7828.75	0.984527	0.137763	7.1465	8.90184e-13	9.40713e-12	0.211595
Aen	412.195	1.3914	0.1947	7.14636	8.91074e-13	9.40959e-12	479.362
Mrpl46	674.038	1.16893	0.163614	7.14441	9.03824e-13	9.53718e-12	0.445641
Ppm1j	485.886	-1.35923	0.190319	-7.14188	9.20601e-13	9.70704e-12	2.6748
Smek1	1339.83	-1.12269	0.157207	-7.14148	9.23309e-13	9.72842e-12	0.159308
Ldhb	11260.6	1.13391	0.158882	7.13682	9.55154e-13	1.00565e-11	6.37338
Tmem108	109.733	-2.17489	0.305044	-7.12975	1.00549e-12	1.05787e-11	1.905
Tpm2	426.976	-1.56272	0.219203	-7.12909	1.01037e-12	1.06222e-11	3.05937
Col15a1	287.037	1.35849	0.190586	7.12801	1.01834e-12	1.06982e-11	77.9835
Parvb	345.133	1.42998	0.200673	7.12591	1.03398e-12	1.08545e-11	1.0437
Krt18	70.0781	-2.7274	0.382971	-7.12169	1.06609e-12	1.11834e-11	0.0576691
Irf9	343.381	1.28656	0.18072	7.1191	1.08631e-12	1.13872e-11	0.924191
Scrn3	601.498	1.20819	0.169724	7.11852	1.09088e-12	1.14267e-11	1.96237
AI597479	761.775	1.29929	0.182536	7.11799	1.09516e-12	1.14631e-11	8.85524
Rbbp8	309.937	-1.39064	0.195377	-7.11774	1.0971e-12	1.1475e-11	33.4763
Pfkm	12319.4	1.07887	0.151622	7.11557	1.1145e-12	1.16485e-11	29.1943
Gnao1	155.723	1.80172	0.253384	7.11062	1.15519e-12	1.20649e-11	20.8513
Magoh	717.863	-1.12993	0.158948	-7.10876	1.17088e-12	1.22199e-11	17.05
Murc	2235.19	1.0626	0.149512	7.10712	1.18491e-12	1.23573e-11	0.139027
Gm129	75.4889	2.39369	0.336889	7.10528	1.20083e-12	1.25141e-11	25.8297
Nid2	471.165	-1.2685	0.178791	-7.09487	1.29473e-12	1.3478e-11	1.67083
Maff	143.836	-2.03997	0.28753	-7.09482	1.2952e-12	1.3478e-11	17.8085
4930452B06Rik	183.441	-1.72361	0.242982	-7.09357	1.30694e-12	1.35903e-11	0.518532
Myef2	200.917	-1.76768	0.24929	-7.09087	1.33272e-12	1.38482e-11	141.928
Ggct	302.501	1.47708	0.20836	7.08907	1.35016e-12	1.40193e-11	2.41205
Slc25a35	56.3554	3.02486	0.426726	7.08853	1.35548e-12	1.40643e-11	22.8392
Il10rb	1441.49	1.0281	0.145125	7.08421	1.3984e-12	1.44991e-11	4.28586
Lamc2	261.105	-1.60406	0.226533	-7.08091	1.43212e-12	1.4838e-11	2.79601
Tk1	92.7504	-2.4875	0.351432	-7.07819	1.46051e-12	1.51212e-11	57.9757
Adamtsl1	71.1578	-2.7174	0.383922	-7.078	1.4625e-12	1.51309e-11	0.59296
C130083M11Rik	80.1033	2.15831	0.305048	7.07531	1.4912e-12	1.54166e-11	1.99626
Klhl34	43.2007	3.21586	0.454938	7.06878	1.56304e-12	1.61476e-11	27.5103
Rbm22	522.943	-1.23223	0.17433	-7.06839	1.56736e-12	1.61806e-11	13.6274
Fuca1	316.836	-1.37995	0.195283	-7.06639	1.59017e-12	1.64042e-11	24.0773
Fastk	1043.43	1.27977	0.181298	7.05892	1.67803e-12	1.72981e-11	40.2696
Esrrb	386.336	1.30395	0.184736	7.05845	1.68371e-12	1.73441e-11	27.7776
Dynll2	1034.58	1.40979	0.19974	7.05811	1.68785e-12	1.73743e-11	0.114118
Ncoa7	154.57	-1.87047	0.265041	-7.05729	1.69787e-12	1.74648e-11	24.8103
Ech1	9420.41	0.970086	0.137482	7.05612	1.7122e-12	1.75996e-11	16.0979
E130309F12Rik	51.047	-4.04133	0.572758	-7.05591	1.71476e-12	1.76133e-11	0.390486
Gm1078	79.7007	2.68335	0.38045	7.0531	1.74979e-12	1.79601e-11	62.6327
Timp4	127.348	1.88581	0.267394	7.05257	1.75641e-12	1.80152e-11	5.8817
0610037P05Rik	773.902	1.29203	0.183206	7.05238	1.75889e-12	1.80277e-11	6.61371
Slc20a1	634.905	-1.152	0.163359	-7.05192	1.76465e-12	1.80738e-11	7.01653
Taf1a	213.416	1.64304	0.23302	7.0511	1.77512e-12	1.8168e-11	54.7461
Ercc6l	73.6841	-2.84917	0.404091	-7.05082	1.77861e-12	1.81907e-11	12.5149
Gap43	49.7691	-4.77421	0.677368	-7.04819	1.81262e-12	1.85253e-11	0.149143
5830417I10Rik	335.99	1.31089	0.186139	7.04253	1.88783e-12	1.92802e-11	0.0805883
Zfp105	85.0095	-2.46595	0.350201	-7.04153	1.9014e-12	1.94049e-11	29.7067
Taco1	771.256	1.20526	0.17119	7.04048	1.91584e-12	1.95383e-11	33.9137
Smarce1	1432.9	-1.3121	0.186389	-7.03959	1.92806e-12	1.96489e-11	4.52428
Polq	252.704	1.38071	0.196175	7.03814	1.94818e-12	1.98398e-11	0.181333
Rfc2	312.667	-1.47005	0.208961	-7.03505	1.99184e-12	2.027e-11	5.84384
Slc7a2	236.786	-1.48461	0.211043	-7.03463	1.99796e-12	2.03178e-11	1.52411
Glipr2	67.319	-2.88057	0.4096	-7.03264	2.02661e-12	2.05945e-11	34.322
1810035L17Rik	381.714	1.4249	0.202718	7.02899	2.08033e-12	2.1113e-11	36.7587
Cdc40	470.843	1.52851	0.217458	7.02897	2.08059e-12	2.1113e-11	108.283
Popdc3	571.597	-1.28816	0.183328	-7.02651	2.11767e-12	2.14741e-11	6.01336
Kdm5b	788.224	-1.23238	0.175413	-7.02559	2.13159e-12	2.15999e-11	17.2673
Nqo2	685.086	1.14014	0.162297	7.02501	2.14054e-12	2.16753e-11	0.421659
Hsp90ab1	31838.8	1.06787	0.152067	7.02237	2.18136e-12	2.20729e-11	0.132898
Fitm1	1026.84	1.31457	0.187242	7.02073	2.20717e-12	2.23184e-11	1.19665
Tor1aip1	708.268	1.12557	0.160343	7.01977	2.22233e-12	2.24557e-11	15.8435
Papolg	333.563	1.26209	0.17998	7.01241	2.3425e-12	2.36533e-11	0.398746
Itgb1bp3	367.947	1.20795	0.172299	7.0108	2.36963e-12	2.39104e-11	0.215528
Rps2	2234.41	1.41849	0.202362	7.00968	2.38861e-12	2.40849e-11	0.652032
Phospho2	498.727	1.32074	0.188465	7.00791	2.41899e-12	2.4374e-11	0.082456
Ampd2	85.5494	-2.39021	0.341151	-7.00631	2.44679e-12	2.46367e-11	1.52246
Cks2	51.1809	-4.81043	0.686645	-7.0057	2.45747e-12	2.47269e-11	4.82839
Cdc42ep1	112.217	1.87294	0.267659	6.99749	2.60589e-12	2.62018e-11	5.41284
Arl4d	193.66	1.45244	0.207569	6.99739	2.60778e-12	2.62025e-11	1.03251
Fat3	257.266	-1.44886	0.207128	-6.995	2.65258e-12	2.66339e-11	1.64857
Icam1	128.244	-1.86687	0.267154	-6.98799	2.78854e-12	2.7963e-11	12.3548
Srxn1	157.412	1.62804	0.232978	6.98797	2.78887e-12	2.7963e-11	1.30137
Ppa1	810.219	1.24862	0.178694	6.98744	2.79944e-12	2.80493e-11	37.9408
Nt5c1a	107.475	1.99768	0.285941	6.98635	2.82126e-12	2.82482e-11	0.775236
Acsl4	751.775	-1.18428	0.169708	-6.97837	2.98623e-12	2.9879e-11	8.97829
Clec16a	1064.46	1.25409	0.179716	6.97815	2.99087e-12	2.99045e-11	38.6317
Lnp	696.598	1.06641	0.152872	6.97584	3.04056e-12	3.03801e-11	0.590997
Pm20d1	117.985	1.69894	0.243556	6.97556	3.04665e-12	3.04197e-11	11878.1
Ptpra	773.707	-1.15077	0.164995	-6.97454	3.06875e-12	3.0619e-11	1.25529
Ddx26b	487.959	-1.30812	0.187577	-6.97376	3.08575e-12	3.07672e-11	14.7519
Pnpla2	1523.58	1.19365	0.171187	6.97279	3.10724e-12	3.09598e-11	34.2282
Got2	5895.05	0.938202	0.13456	6.97236	3.11658e-12	3.10312e-11	12.9384
Etfb	12654.4	1.22729	0.176051	6.97122	3.14199e-12	3.12625e-11	32.9486
Pspc1	845.923	-1.12962	0.162087	-6.96922	3.1871e-12	3.16893e-11	0.272131
Tmeff1	516.477	-1.24641	0.17893	-6.96588	3.26355e-12	3.24269e-11	18.8024
Pcx	154.915	1.74991	0.251219	6.96566	3.26876e-12	3.2456e-11	5.43377
Sri	686.62	-1.20653	0.17324	-6.9645	3.29566e-12	3.27005e-11	539.901
Siah1a	336.102	-1.30887	0.187988	-6.9625	3.34283e-12	3.31454e-11	20.1038
Arfgap3	349.318	-1.3394	0.192415	-6.96101	3.37843e-12	3.34752e-11	135.736
Nck2	495.463	-1.26493	0.18177	-6.95897	3.4278e-12	3.39409e-11	1.42259
Prickle1	552.439	-1.3352	0.191908	-6.95752	3.46311e-12	3.42668e-11	0.177629
Kpna3	1358.41	1.08173	0.155513	6.95586	3.50427e-12	3.46501e-11	11.4249
St8sia4	169.665	1.74166	0.250454	6.95403	3.54985e-12	3.50766e-11	0.533945
Mapre3	144.408	1.66222	0.239062	6.95307	3.57419e-12	3.52927e-11	0.192133
Jazf1	136.164	-1.8208	0.261888	-6.95257	3.587e-12	3.53947e-11	16.161
Stard13	403.931	1.22404	0.176117	6.95013	3.64945e-12	3.59733e-11	415.904
Zbtb20	1333.54	1.40651	0.202373	6.95008	3.65067e-12	3.59733e-11	427.22
Fam115a	313.483	-1.72932	0.249019	-6.94452	3.79743e-12	3.73937e-11	87.2862
Shroom2	306.129	-1.34762	0.194062	-6.94424	3.80502e-12	3.74426e-11	0.327971
Fam73b	680.77	1.22568	0.176742	6.93482	4.0673e-12	3.99961e-11	0.416952
Hist1h2bh	49.8556	-4.31123	0.622117	-6.92994	4.21018e-12	4.13726e-11	0.348702
Akt3	479.119	-1.18912	0.171646	-6.92775	4.27581e-12	4.19887e-11	15.9074
Gm6416	50.8899	2.4894	0.359458	6.92543	4.34649e-12	4.26535e-11	7.56443
Obscn	13878	0.926906	0.133959	6.91935	4.53731e-12	4.44955e-11	30.4692
1190002F15Rik	47.4228	-4.47544	0.646945	-6.9178	4.58708e-12	4.49528e-11	0.0378949
Phf15	117.965	1.70478	0.24644	6.91763	4.59266e-12	4.49767e-11	0.255346
Haus4	147.435	-1.73596	0.250988	-6.91651	4.62895e-12	4.53009e-11	13.2522
Chrna10	37.1169	3.32194	0.480381	6.91521	4.6718e-12	4.56891e-11	11.1713
Sybu	41.6796	2.81769	0.407795	6.90957	4.86137e-12	4.75105e-11	32.8851
Zfp326	350.258	-1.43589	0.207865	-6.90782	4.92171e-12	4.80673e-11	1.22769
Zmiz1	558.561	1.22156	0.176877	6.90626	4.97605e-12	4.85649e-11	12.6333
Tmem56	60.4099	2.47875	0.359056	6.90351	5.07345e-12	4.94817e-11	4.79225
Set	2838.18	-1.24977	0.181057	-6.90264	5.10435e-12	4.97491e-11	2.57794
Eif4a1	3004.13	-1.15904	0.16795	-6.90114	5.15886e-12	5.02462e-11	1.06693
Vps13a	1606.9	0.98488	0.142727	6.90043	5.18457e-12	5.04282e-11	665.55
Mreg	407.521	1.25123	0.181326	6.90043	5.18461e-12	5.04282e-11	1.30024
Slc16a9	55.2984	2.3762	0.344652	6.89449	5.40602e-12	5.25461e-11	3.9537
D19Ertd386e	556.099	1.10803	0.160774	6.89184	5.50762e-12	5.34973e-11	0.285876
Armcx6	50.0026	-3.48985	0.506481	-6.89039	5.56389e-12	5.40071e-11	0.597596
Card6	73.21	2.14833	0.311871	6.88852	5.63764e-12	5.46859e-11	4.86994
Dyrk2	832.652	-1.2574	0.182549	-6.88801	5.65786e-12	5.48448e-11	0.415675
Senp8	140.112	1.58893	0.230743	6.88616	5.73198e-12	5.55256e-11	0.400143
Hes6	220.73	-1.64999	0.239688	-6.88392	5.82265e-12	5.63658e-11	8.07969
L2hgdh	745.981	1.14036	0.166019	6.86887	6.47127e-12	6.26023e-11	12.1743
Echs1	4061.57	1.01194	0.147385	6.86593	6.60572e-12	6.38597e-11	0.133519
Gbp4	150.613	1.65864	0.241801	6.85953	6.90863e-12	6.6743e-11	0.237105
Akr1c14	90.0761	2.01549	0.293942	6.85678	7.04299e-12	6.79951e-11	0.325397
Otud6b	1575.44	1.03534	0.151096	6.85221	7.27157e-12	7.01544e-11	11.563
Tmem205	77.0342	2.00561	0.29272	6.85163	7.30139e-12	7.03947e-11	4.51178
Myoz1	46.4131	-4.44362	0.649096	-6.84586	7.60167e-12	7.32404e-11	24.4039
Ntn4	238.793	-1.66932	0.24393	-6.84345	7.73084e-12	7.44347e-11	20.1684
Ndufs4	7849.44	0.906305	0.132494	6.84037	7.89884e-12	7.60011e-11	91.8626
Gspt1	1885.77	0.985231	0.144053	6.83936	7.95456e-12	7.64858e-11	1.83098
1810014B01Rik	188.127	1.5901	0.232627	6.83538	8.17863e-12	7.85874e-11	31.0696
Hist1h2ai	86.9355	-2.95294	0.432143	-6.83325	8.30133e-12	7.97128e-11	15.5964
Tomm5	671.169	1.27006	0.185886	6.83243	8.34858e-12	8.01128e-11	1.27596
Glcci1	286.112	-1.54744	0.226547	-6.83057	8.45798e-12	8.11081e-11	0.946944
Hist1h2bl	46.1675	-4.04772	0.592618	-6.83024	8.47719e-12	8.12378e-11	0.340178
Pacs2	382.672	1.21745	0.178295	6.82829	8.59356e-12	8.22979e-11	0.79997
Sf3a3	754.95	-1.11401	0.163182	-6.82679	8.68352e-12	8.31038e-11	0.184505
Ndrg4	6750.2	1.01139	0.148176	6.82564	8.75312e-12	8.37138e-11	63.614
Kif1a	87.7895	-2.32291	0.340375	-6.82456	8.81936e-12	8.42909e-11	0.186665
Ing2	205.349	-1.58354	0.232136	-6.82157	9.00489e-12	8.60066e-11	20.1924
Tmem183a	681.909	-1.07694	0.157877	-6.82137	9.01746e-12	8.60691e-11	0.199382
Garnl3	74.3254	-2.50941	0.368298	-6.81354	9.52246e-12	9.08287e-11	41.1719
Gm4841	163.641	4.81313	0.706465	6.81298	9.55969e-12	9.11229e-11	6.12231
Gnb2	893.275	-1.33681	0.196361	-6.80793	9.90126e-12	9.4316e-11	16.5894
Phyh	8934.46	1.02426	0.150474	6.80691	9.97199e-12	9.49265e-11	120.496
Ubxn2a	1698.96	1.06129	0.155955	6.80514	1.00949e-11	9.60321e-11	19.1538
Trps1	214.68	-1.41507	0.207954	-6.80474	1.01234e-11	9.62395e-11	1.09595
Mmgt1	855.777	1.06998	0.157274	6.80328	1.02264e-11	9.71544e-11	49.9622
C1qb	22.4064	5.15006	0.757032	6.80297	1.02487e-11	9.73018e-11	0.198629
Cadm1	97.8192	-2.17527	0.319802	-6.80192	1.03233e-11	9.79448e-11	19.2202
Gm20300	623.307	1.17524	0.172859	6.79886	1.05449e-11	9.99811e-11	18.3587
Tmcc1	722.905	0.979486	0.144136	6.79556	1.07896e-11	1.02233e-10	4.82645
Aldh2	1004.15	1.0876	0.160105	6.79307	1.09775e-11	1.03944e-10	2.72596
Zbtb26	209.641	1.37594	0.202563	6.79268	1.1007e-11	1.04155e-10	6.78654
Gtf2b	882.978	-1.01676	0.149696	-6.79216	1.10465e-11	1.04459e-10	0.870764
Rpgr	273.602	-1.43279	0.210955	-6.79194	1.10639e-11	1.04555e-10	1.07478
Chrm2	1607.26	1.01608	0.149621	6.79104	1.11326e-11	1.05134e-10	44.227
Anxa11	96.4709	1.9111	0.281489	6.78925	1.12716e-11	1.06377e-10	33.358
Armcx1	256.182	-1.37948	0.203219	-6.78816	1.1357e-11	1.07112e-10	6.86314
Ipo9	903.618	-1.08561	0.159995	-6.78523	1.15903e-11	1.09241e-10	3.50546
Mfn1	7224.58	1.01877	0.150193	6.7831	1.17623e-11	1.10789e-10	185.082
Nasp	2181.57	-1.35058	0.199117	-6.78285	1.17826e-11	1.10907e-10	2.53016
Higd1a	1572.29	0.983592	0.145023	6.7823	1.18277e-11	1.11259e-10	18.599
Stim1	254.589	-1.45486	0.214591	-6.77968	1.20442e-11	1.1322e-10	27.1944
Smtn	1114.73	1.03893	0.15329	6.77754	1.22239e-11	1.14834e-10	4.0476
Pam	28547.4	-1.02526	0.151362	-6.77357	1.2564e-11	1.17952e-10	5.73658
Tspan7	498.738	1.31096	0.19379	6.76485	1.3345e-11	1.25202e-10	36.7511
Akr1a1	3434.19	-1.03147	0.15253	-6.76241	1.35714e-11	1.27242e-10	0.318066
Mrvi1	64.2384	2.35964	0.348966	6.76181	1.36278e-11	1.27687e-10	1.23708
Pawr	74.655	-2.42201	0.35821	-6.76143	1.36633e-11	1.27936e-10	32.705
Med10	346.247	-1.35548	0.20053	-6.7595	1.38469e-11	1.2957e-10	9.81603
Cdh13	2013.53	1.18264	0.174976	6.75885	1.3909e-11	1.30066e-10	0.353251
Ddah1	211.689	1.37143	0.202933	6.75803	1.39878e-11	1.30718e-10	46.6486
Lats2	1185.71	-1.03043	0.152491	-6.7573	1.40591e-11	1.31231e-10	30.006
Tcta	295.588	1.3487	0.199592	6.75728	1.40611e-11	1.31231e-10	142.413
Cyb5r2	91.631	1.96032	0.29026	6.75367	1.44151e-11	1.34447e-10	14.2634
Herc3	2360.55	-1.05243	0.155842	-6.75319	1.44629e-11	1.34805e-10	0.759979
Dip2a	329.986	-1.30205	0.192825	-6.75248	1.45338e-11	1.35377e-10	9.3519
Brca2	258.351	-1.32485	0.196204	-6.75237	1.45447e-11	1.35391e-10	0.707975
Dcn	639.19	1.23923	0.183575	6.75056	1.47276e-11	1.37004e-10	0.179704
Rnd3	1192.4	-1.06613	0.157959	-6.74938	1.48483e-11	1.38037e-10	0.127368
Atxn2	1254.48	1.07647	0.15954	6.74734	1.50578e-11	1.39893e-10	2.74929
H2-Aa	22.8911	4.87893	0.723187	6.74643	1.51531e-11	1.40688e-10	0.119386
Hn1	1757.14	-1.17132	0.173628	-6.74611	1.51862e-11	1.40904e-10	65.1323
Amot	161.307	1.55888	0.231127	6.7447	1.53342e-11	1.42184e-10	9.37355
Scrn1	83.1226	2.06141	0.305783	6.7414	1.56865e-11	1.45357e-10	39.8776
Pbx3	267.665	-1.34276	0.199189	-6.74112	1.57169e-11	1.45544e-10	4.40359
Papss2	77.2154	2.0785	0.308363	6.74044	1.57913e-11	1.46138e-10	0.0421519
Gm16119	67.309	2.21647	0.328866	6.73975	1.58655e-11	1.4672e-10	15.9667
Wdr34	109.071	-1.97885	0.293612	-6.73967	1.58746e-11	1.4672e-10	0.215181
Bcs1l	251.162	1.44287	0.214161	6.73732	1.61339e-11	1.4902e-10	1.77262
Ecscr	160.886	-1.64531	0.244295	-6.73493	1.64008e-11	1.51387e-10	0.0495976
6720463M24Rik	68.1861	-2.44383	0.363253	-6.72764	1.7244e-11	1.59068e-10	0.334909
Prelid1	439.187	-1.26461	0.188023	-6.72583	1.74595e-11	1.60951e-10	0.310194
Ubb	100.572	-2.83047	0.421141	-6.72095	1.8054e-11	1.66324e-10	17.4946
AW551984	107.834	-2.33192	0.347224	-6.71588	1.86929e-11	1.721e-10	102.019
Elf2	2166	-0.948502	0.141261	-6.71452	1.88689e-11	1.73608e-10	1.92904
Tpp1	610.982	1.19341	0.177782	6.71278	1.9095e-11	1.75576e-10	0.13419
2019-09-11	474.255	-1.20256	0.179208	-6.7104	1.94095e-11	1.78353e-10	0.189898
Hnrnpab	6421.11	-0.949759	0.141589	-6.70786	1.97505e-11	1.8137e-10	0.29609
Nlrc5	56.5301	2.95701	0.441028	6.70482	2.01655e-11	1.85062e-10	25.5085
Eml5	456.809	-1.16896	0.174366	-6.70406	2.027e-11	1.85902e-10	218.225
Pdrg1	1066.16	1.3163	0.196382	6.70277	2.04499e-11	1.87411e-10	0.357839
Zc3h8	159.921	1.55487	0.231977	6.7027	2.04609e-11	1.87411e-10	0.0829575
Isyna1	187.73	-1.66559	0.248627	-6.69917	2.09605e-11	1.91865e-10	2.64766
Ndufa10	15343.6	0.902095	0.134683	6.69789	2.11453e-11	1.93433e-10	0.77118
Apoo	205.136	1.67081	0.249617	6.69348	2.17931e-11	1.99232e-10	8.53819
Ank2	4554.96	0.958196	0.143157	6.69334	2.18133e-11	1.99289e-10	6.48301
H2afv	792.638	-1.06807	0.159633	-6.69083	2.21912e-11	2.02612e-10	0.898569
Vegfa	5347.42	0.943464	0.141036	6.68954	2.23881e-11	2.04279e-10	240.048
Map1lc3a	2641.32	1.04714	0.156574	6.68781	2.26531e-11	2.06565e-10	28.1656
Gpr124	166.058	-1.53284	0.229305	-6.68469	2.31412e-11	2.10881e-10	1.13551
Os9	986.008	-1.06139	0.158897	-6.67975	2.39357e-11	2.17982e-10	11.6261
Rad18	53.9541	-2.9478	0.441383	-6.67856	2.41302e-11	2.19614e-10	0.0837982
Rps4y2	241.271	-1.52258	0.228212	-6.67177	2.52742e-11	2.29879e-10	4.15073
Dnajc28	1049.38	1.30323	0.195388	6.66998	2.55843e-11	2.32552e-10	3.8607
Tpd52	301.962	-1.40164	0.210222	-6.66742	2.60339e-11	2.36488e-10	372.918
Mgst3	1757.9	1.10185	0.165334	6.66437	2.65794e-11	2.41291e-10	0.405991
Tmem25	81.5968	1.921	0.288262	6.66406	2.66368e-11	2.41658e-10	0.216962
Itm2a	119.643	-1.88856	0.283569	-6.65995	2.73927e-11	2.48358e-10	3.64659
Cep68	1536.08	0.984962	0.148114	6.65003	2.93036e-11	2.65515e-10	0.496553
Ttc12	654.992	1.02152	0.153614	6.64993	2.93236e-11	2.65528e-10	0.47503
5730494N06Rik	152.18	1.61334	0.242633	6.64932	2.94446e-11	2.66455e-10	1.51895
Plcd3	393.21	-1.2463	0.187509	-6.64659	2.99953e-11	2.71102e-10	0.223463
Mast2	1319.87	1.1449	0.172254	6.64659	2.9996e-11	2.71102e-10	7.31437
Sphkap	59.701	-2.71613	0.408719	-6.64546	3.02274e-11	2.7302e-10	78.2017
Gnai3	471.514	-1.1077	0.166731	-6.64363	3.0606e-11	2.76265e-10	0.106364
Lonrf2	124.7	1.61126	0.242539	6.64333	3.06671e-11	2.76643e-10	0.233931
Tnfrsf21	106.313	1.83629	0.276591	6.63903	3.15757e-11	2.84659e-10	2.24056
Cox6c	25430.2	0.909969	0.137066	6.63889	3.16052e-11	2.84746e-10	13.7235
Aldoc	55.2387	-5.95673	0.897565	-6.63654	3.21122e-11	2.89131e-10	14.2524
Rfc5	111.277	-2.04379	0.307986	-6.63598	3.22356e-11	2.90059e-10	0.0606348
Slc25a11	5035.22	1.13588	0.171191	6.63514	3.24193e-11	2.91529e-10	0.804716
Plscr5	19.9369	4.93924	0.744432	6.63492	3.24684e-11	2.91787e-10	21.3675
Rgs12	620.643	-1.10405	0.166463	-6.63241	3.3026e-11	2.96612e-10	9.89971
Ndufaf1	831.754	1.13413	0.171016	6.63175	3.31736e-11	2.97712e-10	0.827179
Cdh2	8853.71	-0.904331	0.136365	-6.63167	3.31901e-11	2.97712e-10	0.115878
Amigo1	213.5	1.39508	0.21064	6.62304	3.51897e-11	3.1545e-10	3.09221
Sec31b	208.928	1.4227	0.214815	6.6229	3.52217e-11	3.15539e-10	14.6639
Spats2	232.258	-1.46228	0.220814	-6.62224	3.53798e-11	3.16756e-10	0.199094
Ramp1	564.918	-1.1263	0.170132	-6.62016	3.58821e-11	3.21052e-10	16.6599
Dhx38	676.045	-1.17523	0.177542	-6.61946	3.60525e-11	3.22376e-10	31.3237
Fam129b	330.893	-1.36207	0.205777	-6.61914	3.61296e-11	3.22863e-10	0.687949
Arfip1	964.668	-1.0647	0.160872	-6.61827	3.63436e-11	3.24573e-10	3.40533
Tmem126b	135.688	1.62406	0.245397	6.61811	3.63821e-11	3.24713e-10	0.182159
Cisd2	940.497	1.08793	0.164532	6.61224	3.78554e-11	3.37652e-10	106.042
Pabpn1	699.156	-1.47677	0.22356	-6.60568	3.95708e-11	3.52733e-10	25.1923
Larp7	1376.8	-1.16864	0.177064	-6.60011	4.10852e-11	3.66004e-10	15.4082
Pigg	237.725	1.30607	0.1979	6.59967	4.1208e-11	3.6687e-10	0.649714
Lyrm7	171.416	1.39328	0.211118	6.59955	4.12396e-11	3.66922e-10	0.215032
Vat1	167.068	-1.6703	0.253164	-6.59771	4.17562e-11	3.71287e-10	3.55372
Cyp3a13	47.3694	3.35732	0.509267	6.59245	4.32637e-11	3.84453e-10	13.2289
Sipa1l1	387.249	-1.18329	0.17952	-6.5914	4.35701e-11	3.86935e-10	0.121028
Lamc1	3847.78	-0.955405	0.144953	-6.59114	4.36453e-11	3.87362e-10	0.137767
Plekhg5	318.834	-1.34513	0.204185	-6.58783	4.463e-11	3.95856e-10	1.58011
Scube2	323.632	1.41016	0.214353	6.57867	4.74663e-11	4.20752e-10	72.9864
H2-D1	644.054	1.45865	0.221739	6.57823	4.76091e-11	4.2171e-10	8.65002
Smyd2	5740.42	-0.959324	0.145835	-6.57815	4.76334e-11	4.2171e-10	13.8136
Tpm1	305446	1.38618	0.210778	6.57649	4.81674e-11	4.26174e-10	57.3294
Ralb	688.448	-1.11531	0.169602	-6.57605	4.83116e-11	4.27186e-10	204.308
Ptrf	2291.19	-1.11582	0.169705	-6.57504	4.86388e-11	4.29813e-10	3.3978
Obsl1	2704.36	-0.928829	0.141411	-6.56828	5.08997e-11	4.49515e-10	4.91882
Zfp37	114.442	-2.06676	0.314763	-6.56609	5.16548e-11	4.55902e-10	11.9005
Slc5a6	97.7557	1.85091	0.281932	6.5651	5.19971e-11	4.5864e-10	7.19271
Cenpk	48.8619	-3.33809	0.508525	-6.56427	5.22874e-11	4.60915e-10	0.401172
Dync2h1	302.704	-1.24092	0.189057	-6.56376	5.2467e-11	4.62214e-10	0.55102
9830001H06Rik	347.264	-1.16683	0.177854	-6.56062	5.35841e-11	4.71764e-10	0.12609
Fanci	75.7972	-2.38284	0.363242	-6.55991	5.38412e-11	4.73736e-10	0.129497
Ilf2	1153.32	-1.00607	0.153385	-6.55912	5.41246e-11	4.75937e-10	0.0488309
Rtl1	50.0073	-3.17017	0.483388	-6.55823	5.44491e-11	4.78375e-10	0.0897849
Tbca	976.091	-1.52558	0.232623	-6.55818	5.44687e-11	4.78375e-10	0.0133607
Them4	224.642	1.46934	0.224201	6.55367	5.61396e-11	4.92746e-10	0.0464971
Slc16a10	534.125	1.10584	0.168763	6.55265	5.65257e-11	4.95831e-10	0.460115
Galk2	298.503	-1.28581	0.196278	-6.55098	5.71598e-11	5.01086e-10	0.0379713
Klf2	281.838	-1.41995	0.216847	-6.54818	5.82411e-11	5.10252e-10	0.0864123
Mpdz	1687.04	0.974044	0.148754	6.54801	5.83106e-11	5.10548e-10	43.7258
Ndrg2	12505.3	1.19783	0.18294	6.54765	5.84493e-11	5.1145e-10	0.597679
Ciao1	582.23	1.00533	0.153551	6.54721	5.86237e-11	5.12661e-10	1.11272
Ppfibp2	529.267	1.35939	0.207658	6.54626	5.89941e-11	5.15585e-10	0.097022
Ralgps2	1600.32	-0.913716	0.139638	-6.54346	6.01114e-11	5.25029e-10	0.36199
Dock7	604.658	-1.05054	0.160566	-6.54276	6.03954e-11	5.27188e-10	0.269224
Mtch1	1243.32	-0.997698	0.152505	-6.54209	6.06659e-11	5.29226e-10	6.43577
Zfp961	155.454	1.5133	0.231333	6.54164	6.08487e-11	5.30496e-10	0.0467971
Cotl1	79.6295	-2.45344	0.375174	-6.53947	6.17388e-11	5.37929e-10	0.322815
Parn	454.049	-1.22944	0.188008	-6.53931	6.1803e-11	5.3816e-10	0.724134
Hmgcr	324.387	-1.55046	0.237124	-6.5386	6.20983e-11	5.40402e-10	0.11387
Jun	4854.08	-1.01164	0.154777	-6.53608	6.31512e-11	5.49231e-10	2.7223
Rpl23	4473.68	-1.23277	0.188613	-6.53597	6.31981e-11	5.49305e-10	67.1446
Mtap7d1	4083.02	1.18171	0.180825	6.53507	6.35778e-11	5.5227e-10	2.02756
Rabgap1l	3212.16	-0.868934	0.133004	-6.53313	6.44109e-11	5.59166e-10	0.174077
4833420G17Rik	367.639	-1.31537	0.2014	-6.53115	6.52664e-11	5.66249e-10	370.081
Hebp2	61.4373	-2.6273	0.402312	-6.53049	6.55532e-11	5.68393e-10	23.3177
Emilin1	111.114	-2.08671	0.319614	-6.52884	6.62817e-11	5.74361e-10	493.651
Gatad2a	903.483	-0.98024	0.150144	-6.52865	6.63632e-11	5.74719e-10	0.0971228
Cenpn	70.2394	-2.44436	0.374439	-6.52806	6.66277e-11	5.76661e-10	7.82399
Bace2	119.388	-1.90187	0.291675	-6.52051	7.007e-11	6.06086e-10	1.96919
Khsrp	821.275	-1.06057	0.162729	-6.51743	7.15236e-11	6.1808e-10	3.56269
Bard1	82.3321	-2.16427	0.332077	-6.51739	7.1543e-11	6.1808e-10	0.149684
Eif4a3	1052.04	-1.13771	0.174602	-6.51598	7.22176e-11	6.23531e-10	0.625063
Lyve1	160.336	-1.86151	0.285725	-6.51503	7.26738e-11	6.27091e-10	44.1964
Ric8b	791.669	0.981218	0.150662	6.51273	7.37989e-11	6.36416e-10	1.03617
Igbp1	1495.08	-0.976959	0.150042	-6.51125	7.45283e-11	6.42318e-10	0.0471391
Mthfd1l	89.2578	-2.25772	0.346887	-6.50852	7.58955e-11	6.53707e-10	15.7107
Agtr1a	383.413	1.1982	0.184199	6.50491	7.77419e-11	6.69208e-10	12.931
2700094K13Rik	251.227	-1.51389	0.232809	-6.50272	7.88814e-11	6.78608e-10	0.420382
Fat1	1969.13	-1.10286	0.169681	-6.49961	8.05306e-11	6.92379e-10	2.94017
Nfatc3	476.717	1.17886	0.18138	6.49938	8.06492e-11	6.92982e-10	5.82026
Iars	1336.25	1.01145	0.155646	6.4984	8.11781e-11	6.97108e-10	1.86509
Tmbim4	718.662	1.03034	0.15858	6.49732	8.17633e-11	7.01712e-10	15.1001
Rtn4ip1	796.412	1.27187	0.195783	6.49631	8.23115e-11	7.05992e-10	12.4374
Adss	373.53	-1.17347	0.180771	-6.49147	8.50023e-11	7.28635e-10	534.464
Ptger1	108.262	1.65681	0.25525	6.49094	8.53005e-11	7.30753e-10	0.0958388
Crhr2	219.479	1.47093	0.226649	6.48988	8.59032e-11	7.35476e-10	19.2962
2310046O06Rik	314.214	1.30004	0.20035	6.48885	8.64954e-11	7.40103e-10	80.0677
Rmnd5a	1756.77	0.951981	0.146741	6.48749	8.72781e-11	7.46353e-10	2.7102
Pdlim4	89.9345	2.00106	0.3085	6.4864	8.79088e-11	7.51298e-10	42.4439
Ppp2cb	667.654	-1.04785	0.161626	-6.48319	8.9801e-11	7.6701e-10	3.03047
Ddr2	120.903	1.88443	0.290844	6.47919	9.22141e-11	7.8715e-10	90.045
BC017647	218.2	1.30158	0.200893	6.47895	9.23608e-11	7.87932e-10	193.579
Magi1	749.226	-1.091	0.168448	-6.4768	9.3688e-11	7.98778e-10	19.3885
Klf12	270.023	1.21001	0.186872	6.4751	9.47486e-11	8.07339e-10	0.643121
Cdkl2	76.5088	2.02715	0.31315	6.47343	9.57996e-11	8.15809e-10	1.00634
Odz3	110.958	-1.79077	0.276865	-6.46804	9.92823e-11	8.44963e-10	11.6943
Nme4	91.9265	-2.04363	0.316107	-6.46499	1.01306e-10	8.61672e-10	62.8151
Phf16	113.382	-1.82836	0.283038	-6.45976	1.04868e-10	8.91442e-10	1.31442
Tmem69	303.556	1.19231	0.18459	6.45927	1.05212e-10	8.93829e-10	165.555
Echdc3	318.151	1.24304	0.192476	6.45818	1.05971e-10	8.99748e-10	36.1551
Nol3	289.305	1.34293	0.207969	6.45737	1.06537e-10	9.04014e-10	0.589326
Aktip	741.108	1.09441	0.169573	6.45389	1.09015e-10	9.24497e-10	3.13688
Ddx3x	9133.48	-0.865778	0.134157	-6.45346	1.09325e-10	9.26576e-10	0.246983
2810025M15Rik	265.523	-1.53895	0.238635	-6.44896	1.12619e-10	9.53929e-10	0.607245
Rad50	711.013	-1.23221	0.191221	-6.44388	1.16455e-10	9.85833e-10	5.91254
Pdzd3	26.5498	3.88866	0.603819	6.44011	1.19385e-10	1.01004e-09	0.152602
Gpr116	2032.27	1.1355	0.176359	6.43858	1.20592e-10	1.01965e-09	4.20689
Usp2	1476.92	1.41858	0.220396	6.43649	1.22268e-10	1.03285e-09	49.3722
Tmx1	2721.2	1.06737	0.165833	6.43645	1.22298e-10	1.03285e-09	165.621
4933403F05Rik	3889.16	1.00295	0.155831	6.43617	1.22528e-10	1.03418e-09	7.64739
Sdc3	220.187	1.43603	0.223123	6.43608	1.226e-10	1.03418e-09	0.172119
Elf4	137.375	-1.7085	0.265583	-6.433	1.25112e-10	1.05424e-09	0.177266
Cish	588.285	1.47958	0.229999	6.43298	1.25125e-10	1.05424e-09	1.81078
Alg3	100.196	1.77311	0.275645	6.43257	1.25468e-10	1.0565e-09	0.461631
Gpr56	111.634	1.8863	0.293393	6.42927	1.28221e-10	1.07905e-09	39.5238
Creb5	122.712	-1.69463	0.263643	-6.42774	1.29513e-10	1.08928e-09	0.0490013
Trim16	159.971	1.43989	0.224028	6.42725	1.29931e-10	1.09216e-09	2.06233
H2-T24	99.2667	1.906	0.296598	6.42621	1.30828e-10	1.09905e-09	36.0204
Mib1	977.005	-1.10691	0.172302	-6.42421	1.32559e-10	1.11293e-09	14.0961
Gm12250	100.745	1.93148	0.300752	6.42215	1.34362e-10	1.12741e-09	37.4285
Atad5	159.751	-1.63787	0.255085	-6.42088	1.35487e-10	1.13618e-09	1.46016
Ywhaz	871.852	-1.11286	0.173354	-6.41956	1.36668e-10	1.14541e-09	0.153148
Arhgef2	650.12	-1.26467	0.197016	-6.41911	1.3707e-10	1.14811e-09	104.838
Dynlt1a	44.8712	-3.42878	0.534295	-6.41738	1.38636e-10	1.16055e-09	63.5705
Kif7	56.1123	-2.70246	0.42129	-6.41474	1.4106e-10	1.18015e-09	1.12309
Creld1	355.76	1.39149	0.216944	6.41403	1.41721e-10	1.18498e-09	10.0502
Mtap1a	402.219	-1.51481	0.236189	-6.41354	1.42175e-10	1.18809e-09	0.0747424
Mccc2	867.464	0.947014	0.147719	6.41092	1.4464e-10	1.20798e-09	0.655226
0610009O20Rik	1609.96	1.0436	0.162825	6.40936	1.46136e-10	1.21976e-09	0.0171613
Suox	338.302	1.25077	0.195259	6.40569	1.49689e-10	1.24869e-09	9.02929
Paqr4	288.765	1.19119	0.185995	6.40443	1.50936e-10	1.25835e-09	3.6963
Med6	366.045	-1.1591	0.181005	-6.40367	1.51688e-10	1.26389e-09	6.83484
Rassf8	865.25	-1.07126	0.167318	-6.40255	1.52806e-10	1.27246e-09	0.0760936
Rad51c	114.296	-1.97099	0.307892	-6.40156	1.53796e-10	1.27996e-09	2.83954
2700099C18Rik	50.3628	-2.9253	0.457186	-6.39849	1.56924e-10	1.30524e-09	4.46059
Oaz2	957.826	1.08133	0.169064	6.39601	1.59486e-10	1.32577e-09	29.2315
Nbeal1	2671.44	0.934286	0.146102	6.39474	1.60817e-10	1.33606e-09	0.471062
Ints7	375.1	-1.15283	0.180321	-6.39324	1.62408e-10	1.3485e-09	0.317748
Megf6	67.1285	-2.3449	0.366862	-6.39178	1.63964e-10	1.36062e-09	4.0897
Ube2l3	668.306	1.25184	0.195988	6.3873	1.68842e-10	1.4003e-09	118.266
Ptpn1	348.934	-1.19522	0.187135	-6.38693	1.6925e-10	1.40286e-09	4.28191
Chd4	7197.5	-0.979068	0.153313	-6.38605	1.70224e-10	1.41011e-09	0.296752
Tek	1100.93	-1.00776	0.15798	-6.37908	1.78154e-10	1.47495e-09	21.9546
Gjc1	791.587	-1.0108	0.158571	-6.37441	1.83673e-10	1.51977e-09	14.8088
Arrb1	370.022	-1.17139	0.183885	-6.37021	1.88768e-10	1.56102e-09	1.83096
Mxi1	1170.45	-0.921239	0.144625	-6.36983	1.89235e-10	1.56398e-09	3660.08
Enpp4	644.398	1.06661	0.167459	6.36939	1.89785e-10	1.56762e-09	0.318691
Pdcl	923.832	-1.15313	0.181123	-6.36654	1.9334e-10	1.59606e-09	19.117
Mybphl	42.0157	3.14119	0.493457	6.36568	1.9442e-10	1.60356e-09	76.4103
Magi2	115.296	1.92069	0.301728	6.36564	1.94472e-10	1.60356e-09	23.6004
Cbx7	63.6906	2.17227	0.341407	6.36269	1.98247e-10	1.63374e-09	17.2742
Ano10	376.673	1.11202	0.174804	6.36152	1.99764e-10	1.6453e-09	2.763
Mfsd1	640.304	-1.04295	0.164027	-6.35839	2.03879e-10	1.67822e-09	0.475943
Dusp19	52.6257	2.26377	0.35612	6.35675	2.06067e-10	1.69525e-09	28.1201
Ptprf	451.376	-1.16547	0.183362	-6.35608	2.06963e-10	1.70165e-09	41.8718
Dlst	12758.9	0.9415	0.14815	6.35504	2.08377e-10	1.71229e-09	1.20732
Dram2	795.926	1.03034	0.162156	6.35401	2.09773e-10	1.72277e-09	13.7285
Phlda1	309.354	1.27603	0.200847	6.35324	2.10825e-10	1.73041e-09	3.90449
Ssrp1	1904.95	-1.07259	0.168914	-6.34991	2.15448e-10	1.76734e-09	0.328348
Tnfrsf19	203.534	-1.40195	0.220816	-6.34896	2.16781e-10	1.77726e-09	0.194658
Odf2	990.267	-1.10893	0.174802	-6.34391	2.2401e-10	1.83547e-09	16.8709
Pi4k2b	73.4534	-2.15268	0.339466	-6.34138	2.27718e-10	1.86479e-09	46.7394
Prpf19	2461.31	0.852816	0.134525	6.33945	2.30593e-10	1.88725e-09	0.903119
Fam184a	141.917	-1.6288	0.25695	-6.33897	2.31304e-10	1.89198e-09	2.76559
Tgfbr2	512.966	-1.15416	0.18213	-6.33704	2.34214e-10	1.91469e-09	3.30867
Bmp10	63.4521	-6.7396	1.06445	-6.33153	2.42745e-10	1.9833e-09	0.825551
6430527G18Rik	896.056	-1.13219	0.178935	-6.32739	2.49339e-10	2.036e-09	39.8067
Spata24	138.912	-1.624	0.256875	-6.32215	2.57957e-10	2.10518e-09	0.154001
C1qc	25.6765	8.03186	1.27076	6.32053	2.60662e-10	2.12604e-09	5.20903
Rbm12	702.074	-1.00666	0.159281	-6.32006	2.61463e-10	2.13025e-09	0.0962136
Tmem192	139.955	1.50001	0.237341	6.32005	2.61476e-10	2.13025e-09	0.32338
Ubtd2	134.972	-1.65017	0.261142	-6.31905	2.63181e-10	2.14291e-09	48.5786
Asb18	98.9642	1.83028	0.289823	6.31514	2.69914e-10	2.19649e-09	175.842
Arhgef40	274.996	-1.26667	0.200723	-6.31057	2.78004e-10	2.26104e-09	2.68838
Mdh1	26915.4	0.959766	0.152112	6.3096	2.79755e-10	2.27398e-09	1.61845
4930481A15Rik	120.816	1.6582	0.262877	6.30789	2.82866e-10	2.29797e-09	1.35383
Hist2h2ab	63.7428	-3.00476	0.476446	-6.30662	2.85193e-10	2.31555e-09	1.28897
Ralgapb	1077.75	1.00045	0.158653	6.30587	2.86571e-10	2.32542e-09	7.48725
Hhatl	600.568	1.0584	0.167866	6.30502	2.8816e-10	2.33699e-09	0.233052
Lrrc1	1005.44	-0.993111	0.157643	-6.29975	2.98133e-10	2.4165e-09	3.21822
Ybx2	128.976	1.55252	0.246498	6.29832	3.00895e-10	2.43751e-09	0.417895
Pde2a	741.769	0.99535	0.158169	6.29298	3.11438e-10	2.52148e-09	1.50004
Purb	3033.79	-0.918685	0.146031	-6.29104	3.15342e-10	2.55165e-09	3.82811
Lrrc59	1061.44	-0.980788	0.155948	-6.2892	3.19116e-10	2.58072e-09	10.8581
Ktn1	12630	1.09965	0.1749	6.28727	3.23099e-10	2.61146e-09	6.25691
Lsp1	447.011	1.15539	0.183772	6.28708	3.23497e-10	2.6132e-09	0.350973
Cep57	489.982	-1.13824	0.18106	-6.28653	3.24645e-10	2.62099e-09	14.0261
Acsl5	262.856	-1.35744	0.216104	-6.28144	3.3545e-10	2.70669e-09	20.6113
Cdk5rap3	271.728	-1.31733	0.209867	-6.27698	3.45222e-10	2.78397e-09	1031.56
Tceal1	442.307	-1.16715	0.186009	-6.27469	3.50334e-10	2.82361e-09	2.24731
Parp6	269.165	1.15948	0.1849	6.27084	3.59102e-10	2.89264e-09	15.4134
Ptk2b	179.991	-1.51374	0.241412	-6.27035	3.60229e-10	2.90009e-09	2.89347
Atg9a	589.919	1.1069	0.176545	6.26981	3.61481e-10	2.90853e-09	45.3485
Nop58	1527.56	-1.25708	0.200573	-6.26746	3.66976e-10	2.95108e-09	104.339
Slc1a4	71.8131	1.89578	0.302579	6.26541	3.71843e-10	2.98854e-09	141.957
Fas	152.272	1.40667	0.224618	6.26252	3.78816e-10	3.04287e-09	101.623
Ctps2	270.036	-1.30429	0.208302	-6.26153	3.81224e-10	3.06049e-09	5.97665
5730455P16Rik	822.437	1.0123	0.161686	6.26087	3.82842e-10	3.07176e-09	149.334
Unc119	66.3079	-2.29943	0.367317	-6.26007	3.84813e-10	3.08584e-09	80.0788
Oraov1	187.23	1.29564	0.206974	6.25992	3.85175e-10	3.08702e-09	0.229897
Senp6	3689.47	-0.865487	0.138267	-6.25955	3.86094e-10	3.09264e-09	94.7228
Vill	40.628	-3.86778	0.618301	-6.2555	3.96232e-10	3.17207e-09	44.3462
Klf10	694.671	-1.13159	0.18104	-6.25053	4.09061e-10	3.27295e-09	0.677947
Lrrc20	291.023	1.19351	0.19118	6.24285	4.29673e-10	3.43595e-09	15.2828
Rian	81.7398	-2.13984	0.34278	-6.2426	4.30349e-10	3.43905e-09	0.185402
Slc46a3	89.9752	1.69111	0.270901	6.24253	4.30543e-10	3.43905e-09	20.1109
Tmem126a	759.64	1.07367	0.17201	6.2419	4.32285e-10	3.45104e-09	10.8933
Gapdh	5440.04	1.2606	0.201972	6.24148	4.33445e-10	3.45837e-09	9.83961
Insig1	351.914	-1.32753	0.212757	-6.23966	4.38518e-10	3.49662e-09	2.01602
Ciapin1	382.032	1.25694	0.201446	6.23959	4.38728e-10	3.49662e-09	13.8867
Depdc1a	39.8095	-3.80238	0.609588	-6.23763	4.44254e-10	3.53869e-09	21.3511
Spc24	115.052	-1.81501	0.290993	-6.23731	4.45154e-10	3.54388e-09	0.0873126
Pdk4	8210.63	0.886927	0.142288	6.23332	4.56651e-10	3.63338e-09	20.2456
Igfbpl1	57.6161	-2.56322	0.411219	-6.23323	4.56923e-10	3.63353e-09	0.348957
Exo1	61.1497	-2.64835	0.424889	-6.23304	4.57479e-10	3.63593e-09	6.66002
Sgcd	810.971	1.0892	0.174948	6.22588	4.78858e-10	3.80373e-09	7.10606
Crispld2	54.1796	2.22333	0.357151	6.22519	4.80985e-10	3.8185e-09	57.0711
Rgma	307.666	1.21033	0.19453	6.22184	4.91365e-10	3.89874e-09	7.85969
Cars2	339.331	1.26933	0.204091	6.21945	4.98903e-10	3.95636e-09	334.02
Meg3	114.31	-1.84448	0.296596	-6.21882	5.00897e-10	3.96997e-09	4.20238
Moap1	23.8336	3.48871	0.561047	6.21822	5.02819e-10	3.983e-09	26.4183
Scd4	1267.28	-1.38314	0.222474	-6.21705	5.06586e-10	4.01062e-09	1.37713
Tgfb2	311.867	-1.17088	0.188367	-6.21594	5.10176e-10	4.0368e-09	0.43145
Tmem129	259.819	1.30142	0.209397	6.21509	5.1295e-10	4.0565e-09	0.467964
Six4	172.242	1.35912	0.218734	6.21359	5.1788e-10	4.09323e-09	0.834173
2019-03-07	1299.45	-0.905934	0.145807	-6.21326	5.18954e-10	4.09945e-09	59.2678
4930414L22Rik	83.2463	-2.02686	0.326226	-6.21305	5.19665e-10	4.1028e-09	8.39232
Lin28b	64.3586	-2.45076	0.394773	-6.20803	5.36522e-10	4.23355e-09	4.95067
Celsr1	412.014	-1.18525	0.190939	-6.20751	5.38299e-10	4.24522e-09	21.9674
Entpd1	425.451	-1.24027	0.199813	-6.20712	5.39647e-10	4.25351e-09	4.35981
Espl1	56.2957	-2.55272	0.411397	-6.20499	5.46996e-10	4.30907e-09	61.6151
Tbcel	364.132	1.12897	0.181996	6.20328	5.52996e-10	4.35393e-09	5.08128
Sh3bgrl	652.713	-1.09436	0.176431	-6.20278	5.54737e-10	4.36523e-09	251.11
Epc2	1036.35	-0.862058	0.139021	-6.2009	5.61408e-10	4.4153e-09	0.4579
Slc6a13	42.8474	-3.10766	0.501223	-6.20015	5.64107e-10	4.43409e-09	0.11548
Gal3st3	75.4441	1.8562	0.299394	6.19985	5.65167e-10	4.43998e-09	0.282199
Clasrp	384.543	-1.22055	0.196899	-6.19886	5.68748e-10	4.46566e-09	41.22
2310001A20Rik	625.732	1.02891	0.166038	6.19685	5.76033e-10	4.52037e-09	16.2189
Hsd17b7	736.405	-0.997945	0.16113	-6.19341	5.88776e-10	4.61784e-09	1.04089
Pxmp2	537.698	1.29461	0.209213	6.188	6.09321e-10	4.77636e-09	2.96137
Rab10	4610.27	0.872671	0.14112	6.1839	6.25379e-10	4.89954e-09	7.52599
Alkbh7	383.204	1.15682	0.187181	6.18023	6.40096e-10	5.0121e-09	0.478292
Pdxk	152.458	1.36078	0.220199	6.17976	6.41996e-10	5.02423e-09	0.515708
Tollip	1177.69	1.00123	0.162042	6.17881	6.45868e-10	5.05176e-09	38.4927
Rlf	1375.92	-0.911038	0.147464	-6.17806	6.48952e-10	5.07311e-09	12.416
Casp7	314.268	-1.19002	0.192716	-6.17502	6.6157e-10	5.16892e-09	40.846
Spock2	83.1329	-2.39604	0.388034	-6.1748	6.62462e-10	5.17307e-09	6.48499
Ints9	108.477	1.63714	0.265141	6.1746	6.63294e-10	5.17674e-09	6.49167
Myh7b	3157.06	-0.886281	0.143578	-6.17282	6.70841e-10	5.23278e-09	8.06389
Hyi	41.9205	-3.75056	0.607806	-6.17064	6.80122e-10	5.30228e-09	172.035
Khdrbs1	960.925	-0.917388	0.148676	-6.17037	6.81299e-10	5.30856e-09	468.128
Nedd4l	933.934	-0.894746	0.145059	-6.16815	6.90923e-10	5.38062e-09	0.610161
Tie1	512.661	-1.1352	0.184072	-6.16716	6.95252e-10	5.41139e-09	0.314109
Ppil2	901.701	-1.04477	0.169449	-6.16565	7.0192e-10	5.45508e-09	23.9384
C330006A16Rik	534.039	1.11796	0.181321	6.16564	7.01992e-10	5.45508e-09	0.150895
Slfn9	107.893	-1.71851	0.278724	-6.16563	7.0201e-10	5.45508e-09	35.0231
Plag1	322.577	-1.20334	0.19519	-6.16498	7.04917e-10	5.47469e-09	0.055503
Mmp14	360.178	-3.67311	0.596284	-6.16	7.27439e-10	5.64567e-09	8.11263
H2afy2	189.035	-1.38019	0.224059	-6.15994	7.27722e-10	5.64567e-09	0.0879382
Stag1	1490.85	-0.861675	0.139909	-6.15884	7.32784e-10	5.68185e-09	193.928
Fubp3	346.098	-1.19564	0.194195	-6.15692	7.41755e-10	5.7483e-09	0.857214
Fmo5	107.696	1.63546	0.265699	6.15533	7.49231e-10	5.80309e-09	0.541741
Myo1e	476.9	-1.30965	0.212793	-6.15455	7.52933e-10	5.8286e-09	0.437626
Ethe1	204.405	1.35107	0.219557	6.15363	7.57291e-10	5.85917e-09	5.12055
Sub1	2327.6	-0.919851	0.149499	-6.15289	7.60847e-10	5.8835e-09	0.158136
Atp2a2	254145	1.01268	0.164591	6.15273	7.61583e-10	5.88601e-09	4.76729
Pik3r3	360.512	-1.13476	0.184504	-6.1503	7.7335e-10	5.97372e-09	0.0953473
1110003E01Rik	792.096	1.03135	0.16771	6.14958	7.76875e-10	5.99771e-09	0.172056
Gdnf	45.4078	-3.07752	0.500849	-6.14462	8.01575e-10	6.18506e-09	0.430783
Fah	103.465	1.7366	0.282814	6.14044	8.22914e-10	6.34629e-09	179.993
Sgce	204.179	-1.44722	0.235788	-6.13781	8.36664e-10	6.44886e-09	7.10767
Fkbp4	6165.6	0.85281	0.139001	6.13528	8.50074e-10	6.54869e-09	3.81517
1810027O10Rik	567.096	1.20401	0.196267	6.13457	8.53883e-10	6.57449e-09	13.0152
Mrpl55	1198.39	0.955086	0.155697	6.13426	8.55547e-10	6.58375e-09	405.85
Slc1a5	60.5204	-2.49767	0.407271	-6.13269	8.64035e-10	6.64549e-09	0.0607017
Haus7	267.762	-1.3793	0.224971	-6.13099	8.73341e-10	6.71345e-09	18.6194
Ndufb6	1247.08	1.03724	0.16923	6.12916	8.8347e-10	6.78767e-09	3.44519
Tspan2	213.5	-1.44525	0.235952	-6.12518	9.05793e-10	6.95544e-09	76.4035
Stk3	776.136	-1.09762	0.179306	-6.12151	9.26937e-10	7.11398e-09	3.56199
Adamts4	47.6974	-3.01617	0.492856	-6.11978	9.37074e-10	7.18792e-09	9.42571
Ccdc88a	1037.27	-1.00923	0.164994	-6.11674	9.55075e-10	7.32207e-09	6.26556
Wdtc1	648.612	0.989169	0.16177	6.11467	9.67555e-10	7.41377e-09	63.1558
Peo1	486.922	1.08441	0.177363	6.11406	9.71269e-10	7.43825e-09	0.198048
Scarb1	444.707	-1.20019	0.196448	-6.10947	9.99613e-10	7.65122e-09	385.756
Cdc42se2	1031.17	-1.12359	0.184008	-6.1062	1.02029e-09	7.80531e-09	47.0489
Fbxo5	55.7066	-2.63659	0.43193	-6.10421	1.03311e-09	7.89916e-09	122.456
Rimkla	62.4945	-2.25265	0.369192	-6.10157	1.05029e-09	8.02618e-09	0.720183
Hspa5	19231.7	0.86754	0.142333	6.09514	1.09342e-09	8.35136e-09	18.8368
Oma1	798.079	0.972607	0.159574	6.09502	1.09425e-09	8.35322e-09	23.9795
Aqp4	1082.68	-0.966026	0.158515	-6.09421	1.09978e-09	8.39099e-09	0.134442
H1f0	2904.02	-0.960111	0.157572	-6.09314	1.10717e-09	8.44281e-09	31.9462
Fech	1962.78	0.897555	0.147342	6.09165	1.11753e-09	8.51728e-09	4.23818
Sema3b	338.902	1.11557	0.183148	6.0911	1.12135e-09	8.54186e-09	0.189404
BC026585	211.861	-1.39182	0.228657	-6.08696	1.15075e-09	8.76115e-09	0.276642
Idi1	74.9851	-2.19879	0.361294	-6.08587	1.1586e-09	8.81619e-09	0.389958
Plbd1	453.948	1.10687	0.181971	6.08267	1.18196e-09	8.98921e-09	0.684529
Ifi27l1	118.275	1.72038	0.282844	6.08245	1.1836e-09	8.9969e-09	0.169166
Plin3	2177.4	1.14495	0.188304	6.08034	1.19929e-09	9.10866e-09	0.106638
Ucp3	784.848	0.903458	0.148588	6.0803	1.19958e-09	9.10866e-09	27.787
Dok7	111.996	1.8319	0.3014	6.07796	1.21718e-09	9.2374e-09	1.42582
Zhx3	454.752	1.12945	0.185968	6.07336	1.25263e-09	9.5014e-09	2.95312
Impa1	573.419	-1.01418	0.167137	-6.06793	1.29568e-09	9.82271e-09	35.4398
Cnga3	38.3092	3.25856	0.537127	6.06665	1.30605e-09	9.89611e-09	0.567004
Tmsb4x	2842.23	-1.08732	0.179291	-6.06455	1.32326e-09	1.00212e-08	0.388478
Hnrpdl	3305.48	-0.918646	0.15157	-6.06088	1.3538e-09	1.02471e-08	1.4736
Rp1	68.9003	2.68993	0.444313	6.05414	1.41174e-09	1.06799e-08	25.3816
Dennd2a	81.3905	-1.99674	0.329853	-6.05342	1.41804e-09	1.07219e-08	9.89334
Kdm4a	1272.88	-0.940657	0.155489	-6.04967	1.45145e-09	1.09687e-08	9.47769
Zbtb4	487.816	0.974477	0.16109	6.04928	1.45494e-09	1.09893e-08	7.99617
Clk4	1093.14	-0.934935	0.154592	-6.04774	1.46889e-09	1.10888e-08	0.148
Arl4c	325.109	-1.09012	0.1803	-6.04614	1.48356e-09	1.11936e-08	0.227541
Dexi	128.061	1.6555	0.273817	6.046	1.48485e-09	1.11975e-08	14.2524
Clip1	7039.39	0.913064	0.151034	6.04542	1.49025e-09	1.12323e-08	4.89871
Angpt1	1725.16	0.874899	0.144736	6.0448	1.49591e-09	1.1269e-08	0.515818
Dcdc2b	116.017	-1.91425	0.316735	-6.04371	1.50612e-09	1.13399e-08	1.43377
Calr3	176.963	1.51054	0.24998	6.04264	1.51612e-09	1.14092e-08	1.20523
Chrac1	901.787	-0.898727	0.148746	-6.04204	1.52179e-09	1.14458e-08	7.61232
Nedd1	742.88	1.13756	0.188309	6.04091	1.53249e-09	1.15203e-08	14.8657
Nop10	542.045	0.994556	0.164682	6.03926	1.54821e-09	1.16323e-08	2.77774
Sf3b1	6617.45	-0.832736	0.137926	-6.03757	1.56449e-09	1.17485e-08	51.892
Atp5f1	18220.6	0.797995	0.132189	6.03678	1.57222e-09	1.18003e-08	0.922819
Hnrnpl	2062.5	-0.810833	0.134336	-6.03584	1.58141e-09	1.1863e-08	5.43748
Ano4	225.517	1.19465	0.19794	6.03544	1.58531e-09	1.18861e-08	2.40374
Ap2s1	392.867	-1.24123	0.205706	-6.03397	1.59978e-09	1.19883e-08	0.0727921
Heca	1520.05	-0.865111	0.143399	-6.03291	1.61036e-09	1.20613e-08	1.73532
Hist1h2bf	39.3429	-3.21286	0.532579	-6.03264	1.61301e-09	1.2074e-08	0.983177
Iqsec2	367.819	1.26967	0.210469	6.03257	1.61375e-09	1.2074e-08	214.721
Rps7	4731.98	-0.836573	0.138704	-6.03134	1.62606e-09	1.21585e-08	2.49031
Gm5617	98.5638	1.63233	0.270644	6.03127	1.62674e-09	1.21585e-08	0.664254
Serpini1	47.1617	2.29419	0.380389	6.03116	1.62789e-09	1.21607e-08	9.82229
Auh	1245.79	0.884155	0.146616	6.0304	1.63551e-09	1.22113e-08	0.214965
Usmg5	1950.76	0.945146	0.156806	6.0275	1.66518e-09	1.24263e-08	2.14398
Med8	431.993	-1.12017	0.185856	-6.0271	1.66932e-09	1.24506e-08	0.0558377
Zfp704	1006.83	-0.895274	0.148575	-6.02574	1.68334e-09	1.25487e-08	99.1977
Traf3	408.578	1.14988	0.19087	6.02439	1.69743e-09	1.26472e-08	13.9314
Ppargc1a	4407.46	0.939688	0.155994	6.02389	1.70276e-09	1.26802e-08	11860.5
Atl1	102.59	-1.86537	0.309738	-6.02243	1.71821e-09	1.27886e-08	3.12517
Spna2	12477.4	-0.890384	0.147896	-6.02036	1.74031e-09	1.29464e-08	374.99
Alg10b	604.968	1.03977	0.172841	6.01575	1.79053e-09	1.3313e-08	0.528655
Rpl7a	2739.97	-0.931018	0.154829	-6.0132	1.81894e-09	1.35173e-08	7.49451
Ska1	42.2769	-3.10338	0.516153	-6.01251	1.82667e-09	1.35677e-08	0.209529
Acy3	156.675	1.52049	0.252909	6.01199	1.83254e-09	1.36042e-08	0.51978
Cux2	178.625	1.3163	0.219005	6.01033	1.85143e-09	1.37373e-08	73.8636
Pitpnm2	377.488	1.16417	0.193838	6.00591	1.90256e-09	1.41094e-08	0.189854
Mrpl37	685.209	1.12991	0.18815	6.00534	1.90931e-09	1.4152e-08	5.4948
Corin	3922.51	0.883238	0.147103	6.0042	1.92276e-09	1.42443e-08	0.29736
Smo	291.847	-1.28312	0.213741	-6.00313	1.93545e-09	1.43309e-08	0.942987
Gpr155	328.616	1.05992	0.176568	6.0029	1.93826e-09	1.43443e-08	0.165437
Dse	81.1722	-1.9974	0.332752	-6.00266	1.9411e-09	1.43579e-08	50.1248
Rasl10a	18.9963	4.12956	0.688237	6.00019	1.97084e-09	1.45703e-08	0.777225
Kank2	1627.34	0.8747	0.145798	5.99939	1.98063e-09	1.46352e-08	0.421964
Ankrd24	192.209	-1.29758	0.216291	-5.99921	1.98275e-09	1.46432e-08	13.5522
Prex2	490.632	1.03793	0.17303	5.99854	1.99095e-09	1.46963e-08	194.54
Dscc1	37.8676	-3.26781	0.545418	-5.99139	2.08057e-09	1.53499e-08	4.43651
Lzic	643.144	0.974745	0.162704	5.99092	2.08663e-09	1.53866e-08	10.6099
Clk2	533.47	-1.01346	0.169171	-5.99073	2.08904e-09	1.53964e-08	100.424
Ddx39	494.046	-1.28204	0.214016	-5.99036	2.09375e-09	1.54232e-08	0.134228
Gas5	1453.33	-0.916322	0.152978	-5.98989	2.09985e-09	1.54602e-08	0.0799256
Rbbp5	465.211	0.964988	0.161116	5.98938	2.10645e-09	1.55008e-08	0.207332
Zfp931	73.8369	1.75178	0.292543	5.98811	2.12288e-09	1.56137e-08	0.68266
Swap70	471.491	-1.05342	0.175936	-5.98754	2.13042e-09	1.56611e-08	0.152991
Homer3	78.4667	-2.08447	0.348142	-5.98741	2.13206e-09	1.5665e-08	28.322
Vrk1	372.236	-1.25252	0.209265	-5.98533	2.15951e-09	1.58586e-08	0.592526
Fam76b	499.394	-1.03129	0.172329	-5.98444	2.17136e-09	1.59374e-08	28.2165
Slc8a1	27226.1	-0.858658	0.143557	-5.98131	2.21353e-09	1.62386e-08	0.251603
Slc20a2	2628.7	0.893174	0.149336	5.98098	2.21803e-09	1.62633e-08	2.27525
Cxcr4	41.3101	2.7124	0.453572	5.98008	2.2303e-09	1.63449e-08	82.4571
Cspg4	506.896	-1.14255	0.191067	-5.97984	2.23362e-09	1.63608e-08	0.218711
Tnfsf10	60.5213	2.39576	0.400645	5.97975	2.23482e-09	1.63612e-08	0.105826
Lss	72.0341	-2.34817	0.392713	-5.97934	2.24045e-09	1.6394e-08	0.59184
Rpl7	5381.96	-0.768881	0.128627	-5.97759	2.26459e-09	1.65622e-08	14.5546
Sbno2	268.374	-1.18981	0.199124	-5.9752	2.29814e-09	1.6799e-08	136.459
Ndufa13	7195.26	0.85389	0.142934	5.974	2.31504e-09	1.69139e-08	10.1793
Kdelr2	856.224	-1.10629	0.185197	-5.97359	2.32082e-09	1.69474e-08	24.2233
Plk1	62.4746	-2.42642	0.406228	-5.97305	2.32865e-09	1.6996e-08	0.604262
Sat1	283.383	-1.16783	0.195784	-5.96491	2.44764e-09	1.78553e-08	24.0655
Tnfaip3	86.0723	-1.83422	0.307528	-5.96442	2.45502e-09	1.79e-08	0.157545
Nav3	276.976	-1.19006	0.199529	-5.96434	2.45627e-09	1.79e-08	57.3796
Mdk	35.7338	-3.82634	0.641608	-5.96367	2.46628e-09	1.79638e-08	2.67835
Snx13	1773.87	0.900445	0.151023	5.96229	2.48733e-09	1.81079e-08	49.6215
Foxo3	630.351	0.913456	0.15321	5.96213	2.48973e-09	1.81161e-08	1.77883
Lipa	247.729	1.12837	0.189288	5.96112	2.50519e-09	1.82193e-08	44.6399
Ifltd1	57.3213	-3.03161	0.508641	-5.96021	2.51919e-09	1.83118e-08	16.7188
Ctdspl2	618.704	-1.05228	0.176592	-5.95885	2.54018e-09	1.8455e-08	0.172795
2410131K14Rik	189.501	1.33275	0.223674	5.95846	2.54631e-09	1.84902e-08	2.115
Cbx6	557.029	-1.09838	0.184364	-5.95765	2.55892e-09	1.85723e-08	18.7603
Eif2c3	286.71	1.06947	0.17952	5.95738	2.56316e-09	1.85937e-08	35.0331
Sin3b	1079.02	-0.862707	0.144839	-5.95632	2.57973e-09	1.87044e-08	0.280255
Rsrc1	547.776	-1.02665	0.172448	-5.95341	2.62606e-09	1.90306e-08	0.0418884
Nfe2l3	82.7816	-1.98416	0.333393	-5.95143	2.65816e-09	1.92535e-08	9.16537
Phc3	731.459	0.90557	0.152169	5.95108	2.66372e-09	1.9284e-08	2.49962
Hcfc1r1	2268.36	1.01266	0.170213	5.9494	2.69132e-09	1.9474e-08	12.6163
Top2b	5686.32	-0.838489	0.141069	-5.94383	2.78446e-09	2.01377e-08	1.76253
Tbx20	4116.76	-1.00041	0.168332	-5.94308	2.79719e-09	2.02195e-08	0.760091
Gfm2	1123.73	0.948113	0.159537	5.9429	2.80016e-09	2.02308e-08	0.140828
Ilf3	762.091	-0.923317	0.155375	-5.9425	2.80702e-09	2.02701e-08	0.244918
Ublcp1	402.956	1.13221	0.190582	5.94077	2.83684e-09	2.0475e-08	121.549
Trim67	49.1737	2.58562	0.435257	5.94044	2.84255e-09	2.05059e-08	2.11507
Cenpp	120.913	-1.66108	0.279645	-5.93997	2.85076e-09	2.05548e-08	18.4354
Cyth2	591.303	-0.966346	0.162741	-5.93794	2.88627e-09	2.07984e-08	2.09938
Msrb2	732.159	1.00614	0.169444	5.93787	2.88745e-09	2.07984e-08	2.67097
Cramp1l	328.685	1.08309	0.182422	5.93729	2.89776e-09	2.08621e-08	28.354
Trim41	382.597	-1.14587	0.193007	-5.93693	2.90413e-09	2.08975e-08	33.4122
Igsf3	418.202	-1.11596	0.18802	-5.9353	2.93303e-09	2.10948e-08	13.2494
Rfc3	129.555	-1.5559	0.262178	-5.93453	2.94695e-09	2.11843e-08	18.3355
Asb12	167.273	1.30421	0.219839	5.93256	2.98244e-09	2.14286e-08	0.876371
Gtf2f2	417.063	-1.04508	0.176194	-5.93142	3.00321e-09	2.1567e-08	0.569887
Cbx4	403.83	-1.16139	0.195813	-5.9311	3.0091e-09	2.15985e-08	4.59748
Cd99l2	1767.01	0.863603	0.145639	5.92974	3.03415e-09	2.17673e-08	0.527491
Nt5e	510.521	1.00191	0.169006	5.92826	3.06165e-09	2.19536e-08	4.74267
Gbp5	45.7135	2.2658	0.382291	5.9269	3.0871e-09	2.2125e-08	1.00055
Rexo2	604.99	0.93393	0.157655	5.92388	3.14437e-09	2.25213e-08	0.192544
Tfdp2	2039.27	0.952312	0.16076	5.92382	3.14554e-09	2.25213e-08	8.48234
Myh9	1828.91	-0.84847	0.143238	-5.92352	3.15126e-09	2.25509e-08	24.0286
Tpra1	238.697	1.44398	0.243826	5.92218	3.17706e-09	2.27242e-08	47.8144
[truncated: 18,162 more rows]
