# Supplementary material for: Massively parallel in vivo CRISPR screening identifies RNF20/40 as epigenetic regulators of cardiomyocyte maturation
Source: Nat Commun. 2021 Jul 21;12:4442. doi: 10.1038/s41467-021-24743-z (PMC8295283; doi:10.1038/s41467-021-24743-z)
Supplement: Supplementary file 10 — Supplementary Data 6 [file 41467_2021_24743_MOESM10_ESM.xlsx]

## Sheet: FPKM
	P1-1_ChIP	P1-2_ChIP	P28-1_ChIP	P28-2_ChIP	P1-1_Input	P1-2_Input	P28-1_Input	P28-2_Input
Xkr4	0.366346	0.361359	0.415457	0.450604	0.448568	0.480016	0.424861	0.6689
Gm39585	0.389462	0.397821	0.440409	0.481615	0.444218	0.475672	0.407102	0.626365
Gm38717	0.277286	0.331697	0.421655	0.42148	0.455845	0.4742	0.457432	0.655454
Rp1	0.336746	0.350113	0.515886	0.536893	0.429445	0.537723	0.513555	0.698291
Sox17	0.442302	0.815345	1.14929	0.859746	0.671078	0.875922	1.20312	0.826838
LOC108167609	0.346437	0.356394	0.527601	0.378188	0.513916	0.499522	0.50306	0.654604
Gm39586	0.314668	0.36251	0.564157	0.302143	0.559167	0.541502	0.572318	0.565116
LOC108167610	0.341438	0.420355	0.677131	0.452798	0.515191	0.490329	0.459747	0.782017
Gm29874	0.324575	0.460453	0.541135	0.524909	0.593052	0.531534	0.683685	0.691356
Mrpl15	1.78925	1.71337	1.65792	2.45515	0.719272	0.785399	0.839169	0.76672
Lypla1	2.70662	1.72485	1.82062	2.93447	0.50698	0.642759	0.701961	0.722
Gm39587	1.31141	1.08603	1.12676	1.50221	0.605345	0.790125	0.675804	0.784097
Tcea1	3.783	2.27804	2.32337	4.07866	0.494379	0.673739	0.693015	0.803843
Rgs20	0.340324	0.362939	0.386582	0.381718	0.504226	0.502076	0.426792	0.609172
Gm16041	0.234965	0.353978	0.349764	0.40079	0.523361	0.458968	0.311358	0.599786
Atp6v1h	2.56792	1.44628	1.6823	2.88427	0.459314	0.606933	0.60735	0.748916
Oprk1	0.225861	0.322893	0.309558	0.322304	0.436233	0.439984	0.383781	0.602931
Npbwr1	0.272895	0.420909	0.30467	0.223906	0.550862	0.495869	0.512296	0.553597
LOC108167788	0.275733	0.387703	0.316047	0.483429	0.591137	0.350718	0.341023	0.57427
4732440D04Rik	3.15586	3.98337	4.51603	5.15657	0.607797	1.40357	1.65652	1.05979
Rb1cc1	3.07283	1.96746	2.76254	4.12051	0.463975	0.679346	0.777723	0.846585
Fam150a	0.296802	0.367509	0.367523	0.409264	0.488323	0.533953	0.411708	0.638935
LOC108167611	0.445105	0.36861	0.52076	0.48154	0.357653	0.546284	0.482894	0.635755
St18	0.28029	0.32425	0.365707	0.395723	0.451791	0.481557	0.406677	0.668422
Pcmtd1	2.23109	1.6535	2.35578	3.34669	0.470504	0.663815	0.758251	0.795165
Gm26901	0.420516	0.442986	0.485032	0.470662	0.492412	0.567554	0.534917	0.684706
Gm39589	0.203074	0.227489	0.379803	0.26758	0.309526	0.341088	0.334074	0.45104
Sntg1	0.278476	0.307097	0.391586	0.390609	0.411137	0.435405	0.435365	0.644795
Gm30719	0.283054	0.53303	0.258076	0.385032	1.06885	0.49504	0.328197	0.435438
Rrs1	2.12596	3.22926	2.32511	2.6768	1.40398	1.31853	1.62977	1.64668
Adhfe1	1.71446	1.22013	1.47437	2.07011	0.617616	0.699468	0.750146	0.74744
2610203C22Rik	1.22554	0.884699	1.05129	1.57721	0.579421	0.624702	0.688825	0.687004
3110035E14Rik	1.27518	0.854744	1.00417	1.43089	0.611161	0.571313	0.6815	0.631899
Mybl1	0.912842	0.670647	0.711688	0.563729	0.37047	0.670604	0.707303	0.832203
Vcpip1	3.62117	2.50029	2.7339	3.87266	0.435944	0.78893	0.822449	0.883637
1700034P13Rik	0.600507	0.532701	0.640026	0.534435	0.57182	0.618417	0.617345	0.623319
Gm39590	0.529635	0.38978	0.442458	0.441655	0.480528	0.511058	0.578811	0.583521
Sgk3	1.51008	1.06749	1.32185	1.74549	0.544237	0.586784	0.582707	0.702878
Mcmdc2	0.696481	0.591117	0.702831	0.803477	0.488829	0.59737	0.54996	0.661238
Snhg6	2.59478	4.21109	3.68859	5.3191	0.854023	1.55185	1.408	0.86219
Snord87	3.89008	8.79068	6.58691	8.23135	0.473854	0.618496	1.5035	0.920666
Tcf24	0.5012	0.503376	0.506893	0.516898	0.430953	0.687499	0.714073	0.679153
Ppp1r42	0.485815	0.472761	0.477534	0.427407	0.535736	0.563707	0.545103	0.586872
Cops5	2.82611	2.03085	1.92727	2.84923	0.460295	0.725684	0.746648	0.796349
Cspp1	1.62167	1.1001	1.09384	1.59565	0.502597	0.650909	0.647915	0.740671
Arfgef1	3.02267	1.93564	2.07284	3.19991	0.516597	0.699776	0.699137	0.793233
Cpa6	0.330517	0.359296	0.380193	0.379335	0.478623	0.504329	0.42863	0.631651
Prex2	1.00422	0.71857	1.54309	2.13091	0.510143	0.607179	0.633691	0.75567
A830018L16Rik	0.310855	0.358284	0.405258	0.400625	0.457131	0.518127	0.468013	0.645686
Gm30898	0.363435	0.455487	0.556724	0.484514	0.511569	0.659822	0.523446	0.773395
Gm30974	0.314219	0.354042	0.384922	0.471173	0.520216	0.517136	0.423096	0.573608
Gm39591	0.343945	0.31254	0.328527	0.351514	0.558617	0.578098	0.538063	0.713233
Mir6341	0.297382	0.298673	0.929621	0.359575	1.44897	0.756507	1.37924	0.844578
Gm17644	0.384046	0.372639	0.373048	0.393529	0.59626	0.521604	0.633981	0.610058
Sulf1	0.592581	0.602428	0.83077	0.866148	0.617316	0.605802	0.622052	0.661608
Slco5a1	0.477419	0.476882	0.79331	1.11821	0.531943	0.513207	0.539384	0.659217
Gm39592	0.36558	0.3697	0.375683	0.338386	0.628972	0.519516	0.374188	0.606251
Prdm14	0.41914	0.478842	0.461314	0.424443	0.633093	0.606429	0.558885	0.505911
Ncoa2	3.4266	2.37553	2.25169	3.64217	0.632248	0.678316	0.726227	0.739473
Gm39595	0.485722	0.353466	0.445842	0.402223	0.529707	0.469108	0.480736	0.660641
Tram1	2.13747	1.39439	1.34409	2.1894	0.564536	0.58985	0.637516	0.595706
Lactb2	1.6769	1.19866	1.25228	1.88933	0.575437	0.62811	0.665392	0.693851
Xkr9	0.353461	0.399236	0.447792	0.449466	0.500438	0.524742	0.435162	0.692623
Gm5523	0.433532	0.290277	0.210814	0.31452	0.563296	0.294096	0.223411	0.136806
Gm31195	0.258952	0.310052	0.323796	0.333982	0.524484	0.499873	0.367367	0.61046
Gm39596	0.296911	0.357986	0.372545	0.390605	0.50227	0.496768	0.430961	0.649439
Eya1	0.36136	0.436078	0.43651	0.41076	0.548436	0.527976	0.455113	0.636934
Msc	0.248973	0.434305	0.477901	0.301043	0.523552	0.433353	0.628008	0.545828
LOC105243866	0.355135	0.374148	0.484846	0.45745	0.525469	0.538369	0.452672	0.61065
Trpa1	0.282633	0.346419	0.376448	0.359629	0.429447	0.410992	0.402038	0.636109
Kcnb2	0.306018	0.327461	0.366622	0.370814	0.480848	0.477297	0.42073	0.605541
Terf1	2.72798	1.68995	1.85865	3.04164	0.497023	0.685638	0.695909	0.781405
Sbspon	0.404638	0.445454	0.471808	0.487024	0.543199	0.529989	0.493866	0.627629
Gm31523	0.351398	0.367041	0.278281	0.254933	0.61638	0.411203	0.434604	0.425808
Gm7634	0.314538	0.189543	0.0655502	0.38032	0.613028	0.560106	0.291762	0.416875
4930444P10Rik	0.407489	0.337036	0.379193	0.379412	0.660405	0.52939	0.437947	0.622995
Rpl7	3.04923	3.79931	3.52372	4.93439	0.759615	1.04981	1.54181	0.857313
Rdh10	1.39782	1.16675	1.30892	1.87451	0.682396	0.674457	0.753016	0.780438
Stau2	1.13595	0.925623	0.789586	1.13641	0.521655	0.590019	0.550885	0.706712
LOC102634042	0.753044	0.709044	0.433836	0.70041	0.53979	0.488126	0.40299	0.548379
Ube2w	2.42603	1.66364	1.73271	2.7628	0.512914	0.644424	0.648706	0.727686
LOC108167614	2.84382	1.29826	1.33986	2.40206	0.609945	0.553828	0.66263	0.566778
Tceb1	4.0579	3.07631	2.49783	4.50241	0.590357	0.611135	0.775097	0.800939
D030040B21Rik	0.662267	0.863922	0.89632	0.763954	0.65279	0.977922	0.588421	0.771085
Tmem70	2.9232	2.35866	2.28951	3.59108	0.584196	0.657586	0.824768	0.781001
Ly96	1.08885	0.890244	0.964403	1.21989	0.55209	0.642709	0.702271	0.716727
Jph1	1.03884	0.879125	0.948192	1.15445	0.502568	0.593403	0.573428	0.689816
LOC108167615	0.649608	0.767564	0.358357	0.539044	0.595798	0.61565	0.866439	0.687322
Gm31982	0.438786	0.508811	0.452891	0.502099	0.557083	0.581	0.560659	0.638155
Gm28783	0.416761	0.405625	0.407405	0.374044	0.68665	0.617536	0.571239	0.634518
Gdap1	0.312252	0.348028	0.386871	0.402878	0.406332	0.462555	0.382656	0.621848
Gm28784	0.236933	0.345428	0.557483	0.406622	0.513912	0.379137	0.449005	0.774197
Gm39597	0.289742	0.332572	0.35942	0.433751	0.53781	0.473832	0.426605	0.822881
Pi15	0.48574	0.49905	0.663669	0.761126	0.42384	0.540606	0.565125	0.763666
Gm28154	0.38331	0.389099	0.520661	0.645552	0.414886	0.477102	0.46349	0.694641
Gm16070	0.331809	0.359154	0.443806	0.460203	0.421163	0.481449	0.489262	0.680369
Crispld1	0.327551	0.342456	0.496112	0.543221	0.401174	0.522492	0.390168	0.700661
Gm28153	0.254219	0.313036	0.370508	0.399578	0.423701	0.468589	0.418318	0.663367
Crisp4	0.269741	0.311607	0.386021	0.380745	0.370034	0.541885	0.422384	0.707991
Defb44-ps	0.268969	0.291533	0.380164	0.402499	0.423004	0.447119	0.52698	0.66304
Defb18	0.259405	0.29775	0.501989	0.403272	0.541687	0.518492	0.229163	0.947215
Defb41	0.25156	0.339421	0.436878	0.476225	0.413522	0.523588	0.388907	0.68798
Gm15825	0.239592	0.258457	0.357533	0.389842	0.371838	0.417618	0.310957	0.632849
Tfap2d	0.217091	0.299084	0.328065	0.375186	0.440274	0.393953	0.349677	0.570282
Tfap2b	0.274153	0.316767	0.298309	0.291886	0.559142	0.430485	0.352571	0.519072
Gm32651	0.290017	0.353777	0.348691	0.404619	0.427931	0.498817	0.384827	0.631362
Pkhd1	0.26929	0.314966	0.351271	0.367775	0.459688	0.427888	0.393679	0.614925
4930486I03Rik	0.262995	0.312529	0.358766	0.345913	0.46464	0.448149	0.369341	0.669947
Linc-md1	0.305432	0.345449	0.318262	0.316075	0.536288	0.496991	0.391366	0.54964
Mir133b	1.20952	0.607386	0	0	1.76799	1.92305	1.86989	0.858773
Il17a	0.370651	0.231405	0.375782	0.254365	0.527149	0.382255	0.511071	0.663843
Il17f	0.323217	0.34491	0.384156	0.390814	0.565964	0.539589	0.398189	0.631092
Mcm3	1.70711	1.19764	0.704116	0.895467	0.654414	0.486958	0.595105	0.66941
6720483E21Rik	0.473463	0.792532	0.657802	0.691748	0.7113	0.652405	0.640469	0.877762
Paqr8	0.83501	0.655443	0.682359	0.859596	0.613377	0.64467	0.568602	0.646121
Efhc1	0.550389	0.452525	0.543927	0.499398	0.57026	0.554461	0.569149	0.646753
Tram2	1.8364	1.26534	1.36386	2.13101	0.675812	0.653931	0.732633	0.658279
Tmem14a	0.533549	0.503543	0.518309	0.638306	0.559001	0.557997	0.548158	0.680951
Gm32947	0.423332	0.379206	0.375543	0.546451	0.635522	0.458415	0.459893	0.563231
Gm28836	0.447752	0.455304	0.55964	0.577171	0.568533	0.558865	0.503195	0.632119
Gsta3	0.388758	0.378878	0.615135	0.625008	0.565454	0.496311	0.485263	0.621563
Gm4956	0.291897	0.306993	0.430413	0.38291	0.456194	0.434325	0.425724	0.510957
Khdc1a	0.456386	0.28648	0.25264	0.379385	0.639318	0.453515	0.308684	0.418551
Khdc1c	0.48385	0.332493	0.291891	0.18475	0.496323	0.518258	0.551175	0.554485
Gm33147	0.346683	0.417199	0.354737	0.339881	0.602631	0.619731	0.48768	0.62683
Khdc1b	0.585093	0.600408	0.46388	0.369108	0.694115	0.614779	0.629247	0.746556
Kcnq5	0.61667	0.584954	0.458574	0.443605	0.476711	0.623847	0.492751	0.678453
Rims1	0.406435	0.404008	0.39495	0.356696	0.428195	0.523953	0.417997	0.610631
Gm7759	0.413847	0.383256	0.459233	0.29244	0.424239	0.553736	0.481927	0.697066
4933415F23Rik	0.282855	0.507292	0.48421	0.488586	0.570966	0.539665	0.655933	0.745941
Gm30442	0.34664	0.396499	0.531769	0.442421	0.459779	0.747094	0.61033	0.747471
Gm29506	0.391667	0.484146	0.465675	0.400721	0.499114	0.49818	0.504592	0.717801
Mir30a	3.04083	7.12609	6.33714	12.2559	2.46938	3.86778	1.56702	0.959567
Mir30c-2	5.9972	2.58139	4.91002	7.76939	2.08721	0.544865	1.32451	1.62213
Ogfrl1	0.979485	0.968637	1.14373	1.54534	0.55051	0.625659	0.697359	0.711714
Gm19673	0.438819	0.575997	0.633816	0.467552	0.652021	0.674207	0.826178	0.760922
Gm28822	0.298522	0.338505	0.396354	0.327964	0.43636	0.498107	0.374667	0.575847
B3gat2	0.528401	0.4857	0.444143	0.51943	0.534097	0.481439	0.501014	0.581882
Smap1	3.53861	2.19147	2.3921	3.5993	0.466589	0.675699	0.747396	0.788401
Gm26524	0.764541	0.579644	0.539169	0.673774	0.578575	0.559004	0.489708	0.613876
Sdhaf4	1.62818	1.47135	1.11688	1.5337	0.809586	0.688748	0.705258	0.624975
Fam135a	2.15918	1.466	1.32515	1.89845	0.492272	0.641515	0.604039	0.719619
Col9a1	0.335652	0.354421	0.380186	0.382111	0.53426	0.481744	0.427121	0.602421
Col19a1	0.291703	0.333727	0.385231	0.358248	0.464023	0.480092	0.407456	0.626656
Lmbrd1	2.00122	1.28053	1.46669	2.57057	0.536786	0.578628	0.67465	0.770122
Gm29414	0.390736	0.356757	0.222081	0.429502	0.657689	0.271088	0.384408	0.67255
Adgrb3	0.257943	0.309131	0.370012	0.383295	0.419504	0.461871	0.396877	0.653556
Gm20172	0.2088	0.396113	0.26592	0.224416	0.36173	0.501656	0.430401	0.614965
LOC108167844	0.272481	0.321029	0.283927	0.348474	0.505527	0.419896	0.340241	0.684567
Gm39614	0.24102	0.250319	0.371009	0.390776	0.405686	0.39714	0.402252	0.573016
Gm31076	0.216799	0.321167	0.389688	0.314567	0.369719	0.392953	0.360305	0.718339
Gm31136	0.253147	0.321006	0.380829	0.446951	0.423636	0.501101	0.436476	0.757538
4931408C20Rik	0.508596	0.868368	0.821439	1.28373	1.35676	1.01888	1.26788	1.90184
Gm5524	0.254533	0.27137	0.401919	0.428504	0.318636	0.54789	0.366261	0.700644
Gm7846	1.3911	0.745143	0.676451	0.784948	0.542245	0.707763	0.860248	0.96575
Gm597	0.209053	0.332437	0.290446	0.389692	0.696041	0.443173	0.403989	0.577227
LOC108167331	0.226876	0.280193	0.353667	0.374516	0.374474	0.44874	0.377598	0.631322
Mir6342	0.575731	0.867347	0.599916	0.696137	1.40261	0.732299	1.3351	1.6351
Gm31465	0.244122	0.308393	0.389514	0.419704	0.392153	0.494875	0.430481	0.64818
Gm31525	0.284202	0.307301	0.374918	0.390063	0.389197	0.436003	0.380013	0.644518
Gm39615	0.283907	0.328334	0.379688	0.395284	0.47799	0.45542	0.413828	0.627337
Gm31581	0.218812	0.272808	0.330211	0.346682	0.419106	0.393482	0.279955	0.635721
Phf3	3.68958	2.35827	2.51873	4.03194	0.499081	0.658937	0.699533	0.744317
Ptp4a1	4.21199	3.94612	3.50034	3.98467	0.454333	0.856579	0.948718	0.769567
Gm28644	0.400763	0.474278	0.546089	0.440524	0.521629	0.566784	0.569746	0.650013
Gm29669	0.418198	0.479882	0.512436	0.417816	0.518261	0.587014	0.563731	0.653368
4931428L18Rik	0.348456	0.408888	0.409974	0.411198	0.4827	0.553181	0.45756	0.65892
Lgsn	0.298895	0.333406	0.373741	0.336799	0.432567	0.449744	0.401131	0.648999
Pih1d3	0.39733	0.199528	0.491649	0.360319	0.653389	0.568555	0.191958	0.564218
Gm4850	0.335769	0.292263	0.361535	0.392457	0.556244	0.512496	0.484486	0.635732
Khdrbs2	0.270885	0.330288	0.376892	0.381949	0.409954	0.497447	0.408546	0.654762
Gm9839	0.425688	0.301791	0.469662	0.333051	0.610042	0.477753	0.387121	0.568929
Gm5415	0.30722	0.327839	0.310122	0.313429	0.580054	0.500671	0.474957	0.645301
LOC108167822	0.241275	0.338416	0.377115	0.321913	0.393217	0.587321	0.456611	0.641912
Gm39616	0.301192	0.348715	0.40451	0.33788	0.410095	0.488452	0.46693	0.610659
Gm39617	0.373485	0.441402	0.399168	0.39361	0.520095	0.581258	0.510241	0.621154
Prim2	1.17672	0.835962	0.644581	0.834185	0.562713	0.574699	0.542174	0.676618
Gm39618	0.963994	0.691557	0.671202	0.982971	0.588749	0.49724	0.549426	0.685498
1700001G17Rik	0.566665	1.54477	1.26529	1.17458	1.02553	1.80192	2.44043	1.0729
Gm32229	0.491281	0.57565	0.603801	0.555947	0.564677	0.640906	0.798461	0.733407
Rab23	1.32019	1.01516	0.957333	1.46199	0.637071	0.629706	0.718763	0.675975
Bag2	1.78347	2.26258	1.29292	1.63862	0.623152	0.805905	0.947789	0.705341
Zfp451	3.03531	2.00953	1.95694	2.98417	0.58403	0.670622	0.724308	0.813771
Gm15455	0.405646	0.491286	0.236207	0.375074	0.802221	0.546311	0.590232	0.6325
Bend6	0.553637	0.521574	0.566098	0.508918	0.566015	0.594655	0.616658	0.679209
Gm38471	0.473746	0.281157	0.493647	0.676974	0.671506	0.65736	0.665821	0.896975
Dst	2.15144	1.76332	2.02273	2.91767	0.652316	0.767595	0.881463	0.739917
Mir6896	4.43628	1.98024	4.62264	4.17205	0.480345	1.88091	0.762046	0.933278
LOC108167617	1.87907	1.36972	1.77153	2.34294	0.541222	0.769222	0.954028	0.800353
Mir5103	1.82193	3.20223	4.27155	1.10148	0.443863	3.4761	3.52084	0
Ccdc115	1.46185	1.63669	1.59818	1.4923	0.875754	0.91446	1.37082	0.703299
Imp4	1.95752	1.69127	1.81171	2.45512	0.781991	0.734588	1.07142	0.834495
Gm32504	0.483291	1.23554	1.19031	0.637488	0.770663	1.67651	2.10563	0.748674
Ptpn18	0.517744	0.54316	0.552846	0.548545	0.754305	0.606381	0.74891	0.596902
Gm32566	0.572131	0.461629	0.589466	0.520781	0.676559	0.637777	0.641017	0.59944
4930568A12Rik	0.491132	0.412966	0.474358	0.426148	0.588315	0.579035	0.592794	0.58852
Prss39	0.380569	0.226213	0.315626	0.291121	0.915797	0.42479	0.564338	0.544093
Cfc1	0.357174	0.291985	0.359195	0.301306	0.688029	0.396197	0.443031	0.440356
Prss40	0.345413	0.339532	0.327759	0.286135	0.631663	0.368303	0.429474	0.45362
Amer3	0.329489	0.291811	0.240331	0.213686	0.764761	0.369563	0.421399	0.456539
AA619741	0.389952	0.24309	0.238195	0.292659	0.851733	0.649929	0.457341	0.381891
Gm38647	0.34624	0.270056	0.253317	0.0979822	0.624562	0.370123	0.301807	0.237117
Gm32920	0.464226	0.500357	0.353946	0.301192	0.518585	0.547266	0.490126	0.568101
LOC108167618	0.499425	0.51804	0.307124	0.316786	0.638274	0.525897	0.518954	0.519302
Gm32790	0.58799	0.504122	0.359797	0.45352	0.589114	0.463047	0.469007	0.536796
Arhgef4	1.2426	1.07111	0.764644	1.49853	0.765949	0.584917	0.685724	0.527967
Fam168b	5.86794	4.39251	3.32178	6.27551	0.626479	0.754808	0.835382	0.812993
Plekhb2	1.33397	1.10692	1.01816	1.588	0.699056	0.583591	0.671793	0.623954
1110002O04Rik	0.466466	0.624656	0.48282	0.353453	0.715183	0.739672	0.817301	0.597625
Gm33176	0.453802	0.583612	0.493048	0.444989	0.741535	0.721515	0.663069	0.605116
Gm39622	0.515054	0.538549	0.34554	0.341244	0.680677	0.628198	0.643555	0.520989
Gm33222	0.441173	0.451001	0.373511	0.281008	0.671747	0.696426	0.426279	0.514605
Gm39623	0.475279	0.692917	0.415365	0.36149	0.717141	0.731285	0.485898	0.624107
Gm39624	0.530711	0.773113	0.637699	0.560767	0.778087	0.90613	0.761337	0.59294
Hs6st1	2.70486	2.21793	1.52652	2.47349	0.76403	0.649594	0.772	0.5945
Gm33280	0.795994	0.778037	0.770186	0.507013	0.810315	0.913024	0.846032	0.61899
Uggt1	1.8165	1.13296	1.1474	1.77122	0.569652	0.60308	0.616711	0.677863
Mir6897	2.90187	2.33158	1.20951	2.10525	0.565568	0.738205	1.79449	0
Gm39625	0.619191	0.574946	0.626941	0.614488	0.762782	0.676129	0.758582	0.702307
Neurl3	0.685084	0.692154	0.866832	0.759329	0.810664	0.726158	0.863692	0.67944
Arid5a	1.75312	1.47024	1.24238	1.93021	0.873564	0.671211	1.0889	0.666787
Kansl3	3.97244	2.74514	2.2686	3.85376	0.665622	0.655363	0.784917	0.761699
Mir6898	3.2712	2.34672	3.89556	3.39028	1.36618	0.594399	1.44492	0.884796
Fer1l5	0.580165	0.437918	0.401021	0.418285	0.681948	0.516099	0.490244	0.513071
Lman2l	1.20156	0.893793	0.788376	1.22414	0.725205	0.674432	0.649556	0.606174
Gm33401	0.441758	0.524345	0.12554	0.388469	0.587029	0.664055	0.372518	0.684334
Gm33454	0.611224	0.740888	0.603957	0.49695	0.688056	0.770742	0.814605	0.688376
Cnnm4	1.12943	0.861204	0.84711	1.18426	0.665842	0.691824	0.801972	0.588206
Cnnm3	1.85502	2.05127	1.80359	2.7584	0.721252	0.8431	0.883523	0.640805
Ankrd23	1.14171	1.98712	1.83857	1.42754	0.891327	0.973627	1.20345	0.67552
Ankrd39	1.25993	1.54792	1.12707	1.04436	0.845549	1.11373	1.08417	0.521359
Sema4c	1.81621	2.27454	1.99292	2.55458	0.816309	1.05606	1.28931	0.708803
Fam178b	0.574893	0.639177	0.622692	0.526127	0.729894	0.715658	0.805205	0.670052
Cox5b	3.53778	5.16821	4.10037	5.39854	1.10616	1.41974	1.78412	0.805946
Actr1b	1.95918	1.55663	1.27243	1.96328	0.79441	0.751006	0.757215	0.60342
4933424G06Rik	0.501343	0.412804	0.427421	0.400788	0.649251	0.505929	0.513722	0.548354
Gm33533	0.519647	0.408186	0.44709	0.390541	0.607436	0.513914	0.484599	0.53256
Zap70	0.439884	0.371313	0.388805	0.372523	0.733895	0.487665	0.529224	0.513651
Tmem131	2.77483	2.26272	2.52138	3.32001	0.65828	0.807031	1.00091	0.808734
Vwa3b	0.459542	0.435821	0.433984	0.422216	0.607249	0.530039	0.559457	0.595285
Gm39626	0.494353	0.324634	0.396245	0.4598	0.722612	0.435317	0.778958	0.710993
Gm37020	0.418295	0.430019	0.489321	0.431817	0.509529	0.469307	0.506359	0.515537
Cnga3	0.456914	0.352747	0.479496	0.423692	0.642533	0.497407	0.578176	0.581098
Inpp4a	1.40035	1.09751	1.25092	1.78777	0.690535	0.600053	0.737357	0.630901
4930439A04Rik	1.67664	1.44531	1.59146	2.29813	0.601949	0.526672	0.829036	0.751851
Coa5	2.95184	2.81199	2.57472	3.41545	0.719134	0.864821	0.846041	0.764028
Unc50	2.92371	2.06243	2.05079	3.39258	0.60628	0.574113	1.01841	0.76221
Mgat4a	1.4443	1.2484	1.50187	2.09374	0.638698	0.641276	0.788605	0.688908
4930594C11Rik	1.56733	1.41672	1.52429	1.65822	0.814581	0.697744	0.646148	0.778974
Gm39627	2.30611	1.55739	1.82295	3.02877	0.813667	0.404585	0.614689	0.715169
2010300C02Rik	0.592572	0.522583	0.557375	0.455226	0.638171	0.549693	0.715259	0.60804
LOC102637491	0.498037	0.833667	0.389219	0.652378	0.727997	0.791846	1.09077	0.392902
LOC102637336	0.54587	0.401528	0.396558	0.399737	0.522578	0.506069	0.49624	0.564075
Gm39628	0.445442	0.582202	0.448258	0.335703	0.778962	0.671357	0.542426	0.566107
Tsga10	0.651402	0.494191	0.577578	0.641454	0.519195	0.566596	0.545089	0.691633
Lipt1	1.06724	1.17017	1.29175	1.0763	0.640356	0.895101	0.864593	0.807386
Mitd1	1.51967	1.11343	1.39206	2.09353	0.57658	0.62979	0.929162	0.683946
Mrpl30	2.77146	2.17719	2.43516	3.86534	0.543715	0.878377	1.25145	0.878892
Lyg2	0.479957	0.382898	0.390164	0.349847	0.557275	0.402657	0.442046	0.525261
Lyg1	0.502759	0.301654	0.343583	0.371058	0.680816	0.485841	0.388628	0.463591
Txndc9	3.17435	2.27531	2.10771	3.23167	0.628135	0.744402	0.917288	0.809361
Eif5b	3.07642	2.02386	2.14014	3.5543	0.543306	0.659858	0.686066	0.788747
Gm34448	3.18486	1.75228	1.89867	3.32041	0.437623	0.676255	0.542647	0.772086
Rev1	3.07145	2.04419	2.55202	3.61791	0.508698	0.675844	0.775294	0.838654
Gm5099	0.532832	0.423563	0.389832	0.361886	0.60762	0.539304	0.476723	0.601015
Aff3	0.677906	0.599863	0.518383	0.528714	0.61625	0.605997	0.549623	0.592274
Gm16150	0.595422	0.614488	0.532498	0.566887	0.651047	0.614225	0.568978	0.612498
LOC108167619	0.697017	0.659264	0.559412	0.493672	0.619884	0.54227	0.509145	0.638499
Gm34596	0.399426	0.388425	0.393082	0.390968	0.614745	0.477807	0.482732	0.501171
Lonrf2	0.650913	0.517788	0.573774	0.657721	0.544738	0.568601	0.529631	0.648639
Chst10	0.405072	0.375212	0.380535	0.444107	0.635057	0.472517	0.476976	0.530506
Nms	0.410664	0.295533	0.384112	0.347975	0.64282	0.485326	0.379927	0.618355
Gm35171	0.465454	0.539395	0.485006	0.432921	0.628033	0.364328	0.553526	0.372847
Pdcl3	2.7838	2.56577	2.02932	3.30135	0.69215	0.835426	0.885536	0.690475
Gm35222	0.585959	0.561753	0.527313	0.322047	0.545055	0.440409	0.617646	0.554717
Mir6349	0.370961	1.11771	0.773087	0.897084	2.53048	2.35921	3.44099	2.10709
Npas2	1.2033	1.10983	0.589878	0.55796	0.701204	0.695208	0.652691	0.636788
Rpl31	3.10124	3.67535	3.3423	5.32474	0.777116	1.05941	1.12327	0.947871
Tbc1d8	1.35676	1.21712	1.11597	1.65592	0.707978	0.668106	0.73945	0.680156
Cnot11	2.23109	1.88199	1.89842	2.71732	0.604463	0.71462	0.893684	0.845467
Snord89	3.0624	1.92231	1.9944	0.925714	1.86517	1.9476	0.591802	0.72478
Rnf149	2.22134	1.82183	1.7998	2.22826	0.596826	0.906796	0.883005	0.789565
Creg2	0.535735	0.444342	0.388937	0.394241	0.641886	0.525034	0.538015	0.597589
D930019O06Rik	0.579955	0.621595	0.595297	0.476218	0.594683	0.704642	0.628958	0.622784
Rfx8	0.693289	0.702789	0.629501	0.475	0.709602	0.660754	0.696228	0.625129
Gm3646	1.14712	1.66751	1.00657	0.547507	1.11785	1.72785	1.16672	0.714443
1700066B17Rik	0.770597	0.810797	0.741788	0.621171	0.672268	0.802796	0.692105	0.653085
Gm35600	0.619197	0.686118	0.5301	0.488584	0.750709	0.687751	0.665143	0.638471
Map4k4	5.95038	4.6695	3.51848	5.33921	0.696578	0.840951	0.991076	0.792972
Gm16894	0.619628	0.472362	0.435623	0.43328	0.716581	0.522257	0.605921	0.611326
Il1r2	0.527865	0.482744	0.517841	0.401637	0.66328	0.680149	0.683375	0.675231
Gm35741	0.349551	0.413022	0.364234	0.310775	0.300559	0.679992	0.445035	0.535302
Il1r1	0.911536	0.801751	0.944481	1.19044	0.611414	0.646468	0.674717	0.703423
Il1rl2	0.665119	0.563238	0.603491	0.659924	0.622127	0.581689	0.583155	0.647827
Il1rl1	0.413579	0.368825	0.41733	0.418884	0.539108	0.48826	0.467597	0.624983
Il18r1	0.371637	0.35234	0.366638	0.333558	0.482874	0.499184	0.424873	0.550892
Il18rap	0.445533	0.359963	0.389968	0.372308	0.551873	0.533951	0.485211	0.628917
Gm35801	0.39708	0.489835	0.449739	0.380967	0.601454	0.719168	0.460408	0.706871
Slc9a4	0.379468	0.40166	0.438771	0.362458	0.57805	0.513166	0.500507	0.602288
Slc9a2	0.428873	0.430735	0.511835	0.631861	0.556303	0.520302	0.511789	0.599044
Gm37915	0.588398	0.586149	0.503452	0.509007	0.589703	0.514152	0.43264	0.593256
Mfsd9	0.643592	0.685209	0.527641	0.560858	0.608339	0.558035	0.481057	0.59281
Tmem182	1.9501	1.9142	1.51396	1.70931	0.591766	0.696587	0.745844	0.695698
4930448I06Rik	0.328482	0.366858	0.394307	0.378114	0.455824	0.437866	0.390011	0.718957
Gm39631	0.348452	0.405576	0.386964	0.416709	0.394451	0.563427	0.416202	0.681438
Gm35935	0.484281	0.27147	0.316857	0.490237	0.515826	0.601654	0.435284	0.661035
Gm29260	0.310451	0.355554	0.375945	0.363868	0.440596	0.520371	0.394771	0.637357
Gm28175	0.300786	0.351286	0.322766	0.364525	0.494122	0.479984	0.385019	0.588436
LOC108167620	0.312325	0.338246	0.368576	0.432242	0.557376	0.502558	0.439217	0.603813
Gm36678	0.318256	0.356568	0.350122	0.321956	0.472	0.478992	0.395966	0.522151
LOC108167621	0.31176	0.366231	0.316154	0.37696	0.667288	0.499218	0.361481	0.635072
Gm36822	0.397629	0.381801	0.38246	0.338136	0.510968	0.522436	0.452601	0.719763
Gm30248	0.315435	0.409135	0.314624	0.30186	0.59505	0.563205	0.461579	0.545335
Pantr1	0.333392	0.430176	0.381171	0.380721	0.55351	0.609582	0.456956	0.592511
Gm42411	0.380077	0.531874	0.491093	0.34927	0.567917	0.821845	0.532751	0.642865
Pou3f3	0.211321	0.766416	0.477094	0.383273	0.526264	0.955692	0.925643	0.644616
2900092D14Rik	0.455964	0.661475	0.818259	0.367549	0.456674	0.837723	0.489523	0.803355
Pantr2	0.45584	0.384342	0.392891	0.367448	0.745834	0.687175	0.591616	0.767174
LOC108167622	0.399477	0.346501	0.321654	0.483022	0.530844	0.485017	0.336864	0.618836
Dalir	0.4136	0.415396	0.17239	0.380075	0.467536	0.673379	0.511534	0.579491
LOC108167623	0.358586	0.323518	0.408481	0.345394	0.607074	0.514081	0.465105	0.569614
Mrps9	2.96121	1.92076	1.6905	2.8334	0.585375	0.685887	0.632395	0.751348
Gm39633	0.426102	0.349119	0.278085	0.333534	0.684039	0.433583	0.388313	0.447968
Gpr45	0.426597	0.369368	0.33509	0.366707	0.581745	0.502703	0.475603	0.607634
Tgfbrap1	1.85646	1.24569	1.31572	2.13552	0.666633	0.596683	0.609098	0.626428
Gm28782	0.967111	1.17227	0.72974	1.49195	0.45497	0.466595	0.928015	0.726123
LOC108167597	1.12807	2.05784	1.43934	1.7537	0.650602	1.49341	1.70839	1.1551
AI597479	2.29422	1.93518	1.91639	2.81441	0.616392	0.780646	0.890741	0.830026
Fhl2	3.48383	4.4844	3.30191	3.34526	0.75977	1.02638	1.05433	0.806402
Gm8210	0.812033	1.42723	0.687491	0.981858	0.642944	0.516431	0.549232	0.720691
Gm29040	0.762486	0.926477	1.01856	0.910287	0.678349	0.813974	0.776211	0.701423
Nck2	4.08116	3.05816	2.41164	3.81321	0.627288	0.75457	0.796756	0.734161
Gm38628	0.50661	0.57154	0.588152	0.478301	0.622179	0.72971	0.629429	0.731443
Gm30634	0.509368	0.621204	0.492853	0.648889	0.691376	0.636319	0.35155	0.826645
1500015O10Rik	0.625638	0.655543	0.567295	0.516444	0.571572	0.700131	0.576614	0.726113
Uxs1	1.41152	0.957151	0.856138	1.25678	0.601594	0.600367	0.569023	0.627451
LOC102632770	0.843999	0.537543	0.536252	0.547591	0.822467	0.445119	0.70014	0.779511
Tpp2	3.81608	2.23258	2.56903	3.86276	0.449372	0.771903	0.745898	0.835652
Mettl21c	0.678683	0.5183	0.560331	0.592524	0.545153	0.621925	0.558137	0.693814
Ccdc168	0.521221	0.45414	0.507848	0.500908	0.49605	0.60614	0.473014	0.653635
Tex30	1.87358	1.46078	1.13785	1.58333	0.459205	0.729049	0.77404	0.887916
Kdelc1	1.30067	1.07579	1.20199	1.25957	0.550582	0.565184	0.732444	0.84688
Bivm	1.22216	1.00969	1.03435	1.5101	0.579023	0.687712	0.659559	0.726453
Ercc5	1.73298	1.31991	1.37598	1.78116	0.503451	0.673187	0.670194	0.712212
Mettl21e	0.382542	0.474175	0.577735	0.357156	0.46008	0.5882	0.557716	0.678451
Gm28893	0.717511	0.324282	0.336443	0.477163	0.978889	0.775741	0.499167	0.916994
Gm39635	0.377342	0.412751	0.487922	0.429153	0.464801	0.544903	0.515978	0.741561
Gulp1	0.903313	0.657263	0.988634	1.32986	0.440062	0.57383	0.528762	0.739908
4930521E06Rik	0.75036	0.589193	0.895608	1.22896	0.299134	0.702799	0.601113	0.820135
Col3a1	0.74853	0.719589	1.08351	0.968909	0.395033	0.593558	0.667511	0.824641
Col5a2	1.14017	0.848893	0.987438	1.02401	0.392387	0.629998	0.563834	0.75023
Gm39637	0.29611	0.339148	0.393665	0.356273	0.449891	0.53063	0.478076	0.661449
Wdr75	1.89984	1.25599	1.27281	1.82215	0.530545	0.62983	0.683503	0.811974
Gm30900	0.549568	0.533858	0.600817	0.729863	0.474091	0.481293	0.47356	0.554382
Slc40a1	0.780235	0.760939	0.89859	0.839138	0.524227	0.634624	0.53328	0.773622
Stk-ps2	0.312335	0.385805	0.381569	0.334247	0.650716	0.470336	0.482865	0.598162
Dnah7b	0.366662	0.395968	0.389496	0.42949	0.485374	0.489277	0.422067	0.648069
Gm31046	0.380039	0.400308	0.41532	0.369856	0.541966	0.475529	0.429902	0.640577
Dnah7c	0.291259	0.342597	0.351825	0.396221	0.463531	0.461469	0.413555	0.630568
Slc39a10	1.186	0.898976	1.0016	1.20494	0.506456	0.687764	0.607265	0.753871
Gm39638	0.270087	0.356029	0.42008	0.384203	0.373507	0.562036	0.434436	0.710659
Gm39639	0.248681	0.317758	0.320178	0.437652	0.374289	0.480259	0.440816	0.724753
Mir6350	0.342697	0.344185	0.357093	0.414367	0.333954	1.74357	1.05961	2.27098
C230029F24Rik	0.244855	0.30174	0.356101	0.410492	0.401096	0.47003	0.424988	0.688645
Gm39640	0.244388	0.327765	0.402167	0.369373	0.331091	0.564835	0.400857	0.739217
Gm28321	0.357973	0.366442	0.408877	0.441162	0.623888	0.57791	0.564063	0.697325
LOC108167624	0.285701	0.304717	0.316144	0.418822	0.381893	0.459874	0.50032	0.643858
Tmeff2	0.430555	0.475973	0.594579	0.492794	0.475054	0.633454	0.600095	0.762346
9330175M20Rik	0.892143	0.953329	1.12165	1.07043	0.58678	0.702431	0.732764	0.776679
Sdpr	3.20169	3.15551	3.82129	4.13229	0.681788	0.962681	1.14596	0.984883
Nabp1	1.15007	1.29551	1.83177	1.85297	0.581222	1.06717	1.06767	0.840202
Gm17767	0.417254	0.480358	0.479147	0.442739	0.618212	0.620984	0.620932	0.679842
Gm31636	0.531938	0.501915	0.52553	0.415197	0.590072	0.75069	0.592482	0.658857
Myo1b	1.968	1.46975	1.6593	2.28064	0.623584	0.709848	0.769074	0.736335
Gm33795	0.767875	0.712636	0.790002	0.540625	0.539902	0.754157	0.646154	0.59811
Stat4	0.470151	0.460456	0.44931	0.432607	0.543422	0.630785	0.50402	0.661243
Gm31812	0.861677	0.816123	0.875142	0.797899	0.584597	0.922588	1.01175	0.893177
Stat1	1.14494	0.95059	1.14973	1.76791	0.696709	0.722755	0.769643	0.743468
Gls	2.57926	1.63183	2.43256	3.0128	0.477542	0.87016	0.919094	0.915229
Gm31867	0.501125	0.617873	0.539156	0.433509	0.670971	0.689225	0.535382	0.690395
Gm31955	0.483039	0.456599	0.433238	0.429806	0.583732	0.609236	0.496651	0.669732
Nab1	2.5874	1.95445	1.9504	3.06316	0.547206	0.71629	0.745882	0.793569
Gm553	0.710385	0.688944	0.733286	0.807951	0.506216	0.736975	0.700129	0.800705
Tmem194b	0.721088	0.678278	0.6574	0.6804	0.581581	0.65921	0.591085	0.675696
Gm28178	0.458585	0.502767	0.525269	0.402112	0.593574	0.690159	0.546606	0.626347
Mfsd6	1.37989	1.06036	1.33458	1.71004	0.553344	0.654721	0.679303	0.725197
Inpp1	1.44179	1.07766	1.42183	2.0682	0.55276	0.636607	0.705887	0.736488
Hibch	1.09917	0.878874	0.984404	1.35311	0.521714	0.573096	0.576443	0.706419
1700019D03Rik	0.407081	0.470584	0.506359	0.591782	0.474679	0.562041	0.478729	0.646686
Mstn	0.35201	0.364762	0.518172	0.472919	0.386588	0.596983	0.518286	0.735246
1700019A02Rik	0.375647	0.366465	0.400153	0.432511	0.385883	0.486933	0.436483	0.644417
Pms1	0.797128	0.686315	0.740215	0.840784	0.490331	0.584406	0.580837	0.718933
Ormdl1	1.41186	1.06899	1.16895	1.38621	0.501274	0.678648	0.587976	0.76413
Osgepl1	1.20907	1.20089	1.65287	1.72715	0.547405	0.973078	0.955276	0.901503
Asnsd1	2.0831	1.39476	1.6821	2.11233	0.564594	0.821316	0.813654	0.845754
Dnah7a	0.370948	0.378042	0.412557	0.392618	0.501413	0.532854	0.473618	0.646249
Gm32311	0.58661	0.529666	0.638462	0.686957	0.579092	0.640818	0.559297	0.749489
Stk17b	2.22412	1.578	2.32638	2.80058	0.484	0.828964	0.840883	0.931204
Hecw2	1.48765	1.06396	1.06168	1.10376	0.55516	0.677265	0.657969	0.728819
Mir7681	2.9986	1.50581	2.08304	0.604286	1.46105	1.27135	0	1.89248
Ccdc150	0.451819	0.440912	0.438691	0.435277	0.56129	0.569645	0.517392	0.658488
Gtf3c3	2.09478	1.39365	1.44157	2.09023	0.533901	0.679901	0.675545	0.920495
Gm34066	0.507267	0.402645	0.468897	0.415498	0.542163	0.447488	0.455356	0.689348
LOC108167366	0.350689	0.381563	0.426324	0.383647	0.577707	0.49385	0.535704	0.596793
Pgap1	0.701096	0.523197	0.633583	0.750103	0.486528	0.58964	0.568873	0.725661
Ankrd44	1.36239	1.07268	1.35758	1.71094	0.620336	0.70221	0.786397	0.7459
4930444A19Rik	1.04074	0.869992	1.1373	1.24614	0.594597	0.737936	0.812651	0.776442
Sf3b1	5.82702	4.16596	4.11844	6.12769	0.526081	0.868335	0.962095	0.90544
Coq10b	3.62847	3.50824	4.09314	6.89746	0.562929	0.870232	1.14423	0.88524
Hspd1	2.86825	3.31013	3.1818	3.86015	0.607625	1.0333	1.21736	1.04565
Hspe1	2.03186	2.33709	2.54302	3.1705	0.763249	1.11173	1.2986	1.01012
Mob4	4.64564	3.31679	3.54262	5.65032	0.501037	0.756523	0.891292	0.826595
Rftn2	0.94455	0.919067	0.86612	0.834693	0.632148	0.778681	0.760323	0.726263
Gm10561	0.689333	0.484629	0.578857	0.524613	0.478126	0.587968	0.520311	0.694805
Mars2	1.69803	2.21953	2.19868	2.17392	1.02202	1.30223	1.6793	0.791926
Boll	0.466382	0.378799	0.438514	0.444723	0.447188	0.550359	0.470712	0.691364
LOC108167625	0.276303	1.17405	1.21808	0.56538	0.932034	1.70315	1.84007	1.04629
Plcl1	1.20137	0.814523	1.05173	1.22779	0.529189	0.573915	0.59296	0.73099
Gm6644	0.893666	0.422375	0.68471	1.04878	0.665957	0.401187	0.284445	0.497657
Gm39642	1.40446	1.08629	1.23637	1.74698	0.676448	0.646799	0.549056	0.794689
Gm32949	0.354125	0.455453	0.438022	0.415864	0.53998	0.489314	0.441128	0.676518
9130227L01Rik	0.311764	0.31754	0.390016	0.403587	0.478029	0.519768	0.426159	0.629468
1700003I22Rik	0.14675	0.265298	0.244664	0.532323	0.286013	0.671971	0.589871	0.583489
Hsfy2	0.306675	0.513344	0.372817	0.401713	0.522989	0.585111	0.316076	0.508066
Satb2	0.455283	0.430363	0.471871	0.540441	0.518799	0.488257	0.47269	0.660726
9130024F11Rik	0.260608	0.940324	1.17674	0.536855	0.554948	1.30136	1.52205	0.986851
Gm38484	0.284154	0.320609	0.36449	0.378373	0.439892	0.490673	0.425394	0.646969
LOC105243927	0.328846	0.369039	0.344269	0.377085	0.510023	0.540026	0.38905	0.705935
BC055402	0.363543	0.418001	0.402326	0.345595	0.674331	0.64418	0.511641	0.598125
4930558J18Rik	0.524342	0.416167	0.509534	0.460659	0.516706	0.644454	0.555595	0.686015
1700066M21Rik	1.60405	1.30174	0.976999	1.40045	0.564339	0.72491	0.724766	0.691823
Tyw5	2.47043	1.65411	1.77104	2.31228	0.507723	0.697451	0.808496	0.783265
9430016H08Rik	4.00705	2.80329	2.64547	3.65692	0.573801	0.826764	0.951687	0.908535
Spats2l	1.42308	1.09504	0.91793	1.15763	0.620172	0.68749	0.652188	0.684267
Kctd18	2.04314	1.35799	1.32573	1.99082	0.568861	0.669523	0.744347	0.774626
Sgol2a	1.39113	1.09243	0.859759	0.927928	0.497992	0.682728	0.709117	0.781946
Aox1	0.535015	0.5029	0.85361	1.20919	0.598724	0.586709	0.650661	0.662572
Aox3	0.398087	0.38533	0.375304	0.347801	0.599165	0.532554	0.474637	0.578947
Gm39643	0.393391	0.389394	0.401037	0.372631	0.582644	0.514823	0.45668	0.603664
Aox4	0.384556	0.345865	0.338864	0.319207	0.607304	0.519804	0.39953	0.517399
Aox2	0.438833	0.46043	0.433864	0.412504	0.62287	0.530966	0.572061	0.599698
Gm15759	0.428783	0.487601	0.383379	0.379644	0.696856	0.577057	0.645784	0.591859
Bzw1	3.43655	2.75902	2.64165	4.2623	0.562068	0.82918	0.850221	0.952378
Clk1	5.75981	5.60265	6.01415	7.52169	0.663576	1.1498	1.34235	0.965554
Ppil3	1.07249	0.917574	1.01148	1.28478	0.595145	0.663131	0.694695	0.719179
Nif3l1	1.5233	1.19876	1.19562	1.60533	0.657606	0.637463	0.859757	0.684622
Orc2	1.49496	0.944248	0.93504	1.46432	0.575107	0.590816	0.590026	0.674137
Gm15834	1.21599	0.813821	1.12912	1.30894	0.479604	0.632791	0.612327	0.794387
Fam126b	2.28172	1.39996	1.94668	2.60437	0.469942	0.663964	0.677925	0.789925
Ndufb3	3.73822	2.88949	3.49945	4.60187	0.465435	0.85625	0.895372	0.833103
Gm20257	0.586376	0.781455	0.940012	1.02261	0.615372	1.1331	1.01113	0.661864
Als2cr12	0.522937	0.435515	0.524757	0.595566	0.581369	0.54336	0.530901	0.688544
Cflar	2.24091	1.84351	2.27909	3.0781	0.664041	0.752262	0.956425	0.788288
Gm39646	0.666575	0.709638	0.949253	0.985086	0.535534	0.60103	0.737389	0.733402
Casp8	1.50639	1.19402	1.40894	1.88024	0.590435	0.599208	0.670298	0.7479
Gm28802	0.54391	0.438404	0.492415	0.49255	0.591335	0.514233	0.597744	0.623847
Trak2	3.19564	2.5108	2.31746	3.26822	0.622246	0.780223	0.808927	0.768674
Stradb	1.27107	1.07582	1.49458	1.8894	0.525978	0.709839	0.77263	0.779071
Als2cr11b	0.536815	0.482664	0.515414	0.494538	0.501945	0.569	0.525607	0.71873
Gm29018	0.38297	0.35258	0.415684	0.463062	0.606449	0.46682	0.419379	0.785526
Als2cr11	0.466051	0.389927	0.399482	0.426314	0.484965	0.562895	0.429798	0.61845
Tmem237	0.694187	0.567824	0.630132	0.800426	0.502127	0.694086	0.633409	0.726618
Mpp4	0.500908	0.474141	0.46631	0.420175	0.590545	0.592929	0.535918	0.613011
Als2	1.12638	0.855139	0.853414	1.11789	0.595285	0.573202	0.550771	0.665364
Gm33667	0.503109	1.27422	1.41317	0.714122	0.831333	1.47461	1.55559	1.09752
Cdk15	0.429966	0.409164	0.448419	0.39526	0.597885	0.584693	0.556549	0.616437
Gm33724	0.400716	0.334911	0.37375	0.347296	0.634893	0.48474	0.517694	0.574332
Gm33774	0.534296	0.449005	0.624912	0.474639	0.722555	0.527034	0.421434	0.640002
Fzd7	0.995168	1.39027	1.24748	1.54709	0.918739	1.18966	1.35343	0.715435
Gm973	0.473471	0.453871	0.462154	0.404473	0.612562	0.534427	0.56021	0.613228
Gm39649	0.31497	0.418934	0.30159	0.360255	0.671938	0.454764	0.302691	0.515765
Gm28411	0.543407	0.383657	0.37562	0.357801	0.581973	0.451665	0.415889	0.667235
Gm39648	0.427279	0.450196	0.52444	0.367669	0.656498	0.540142	0.611935	0.642729
Gm33833	0.385082	0.440606	0.45205	0.335951	0.584261	0.489803	0.64808	0.664496
Sumo1	4.16544	3.09362	3.67413	5.10863	0.532661	0.757929	0.882246	0.892812
Nop58	3.78257	2.81251	2.27707	3.29427	0.501686	0.773725	0.858736	0.815705
Snord70	9.505	7.50064	4.24469	11.4928	0.661607	0.86356	2.09922	3.21365
Snord11	5.71162	1.72093	3.57093	8.28735	2.22636	2.17946	0	2.16283
Bmpr2	3.88032	2.42031	2.85609	3.66042	0.467754	0.82939	0.867222	0.851714
Fam117b	3.13211	2.17757	2.94078	4.25325	0.561291	0.695296	0.79588	0.819797
Ica1l	0.682375	0.516027	0.626358	0.611504	0.551084	0.615079	0.583539	0.666338
Wdr12	1.12191	0.860545	1.03182	1.30071	0.506645	0.602563	0.748246	0.741521
Carf	1.32484	1.11207	1.07506	1.24515	0.468727	0.684892	0.675741	0.775016
Nbeal1	2.25019	1.49261	2.19422	2.92129	0.441982	0.739675	0.800109	0.877297
Cyp20a1	1.39958	1.02134	1.11744	1.31028	0.535837	0.633958	0.698458	0.720699
Abi2	2.55292	1.82786	1.84341	2.21383	0.486868	0.846676	0.88648	0.826528
Raph1	4.41256	3.26277	3.78703	4.74581	0.538785	0.855898	0.986036	0.923563
LOC102637269	4.9632	1.93851	2.44218	3.00059	0.806096	0.701436	1.27884	0.913611
Gm11578	0.582192	0.622444	0.704494	0.613117	0.58564	0.883842	1.01619	0.906731
Gm38388	0.613023	0.692646	0.931546	0.664017	0.665834	0.828466	0.839129	0.828191
Cd28	0.693729	0.673964	0.810449	0.672663	0.574626	0.768694	0.67237	0.868919
2310016D23Rik	0.638368	0.566888	0.679998	0.538077	0.532025	0.716125	0.696768	0.742964
Gm38137	0.616092	0.626339	0.813687	0.782706	0.63606	0.737056	0.699363	0.713759
Gm39650	1.12952	1.29648	0.588482	0.68287	0.943458	0.513102	0.623647	0.992916
Ctla4	0.443976	0.461829	0.550745	0.632689	0.468703	0.5311	0.735406	0.720521
Gm34649	0.615705	0.560643	0.657332	0.515825	0.703191	0.633057	0.68759	0.749004
Icos	0.606847	0.554656	0.63139	0.536844	0.527529	0.69087	0.614666	0.651147
LOC105243939	0.505929	0.504406	0.615946	0.453205	0.575312	0.664243	0.685962	0.786803
9530026F06Rik	0.496306	0.473641	0.493549	0.468129	0.541842	0.51864	0.671767	0.655052
Pard3b	1.19048	0.865516	0.943814	1.24628	0.503223	0.662166	0.586492	0.747603
Pard3bos1	1.52965	1.06255	1.1583	1.61095	0.492146	0.762267	0.619637	0.799861
Pard3bos2	1.21467	1.00253	0.914811	1.27239	0.603562	0.604232	0.622855	0.677422
Gm34881	1.11547	0.842365	0.735652	0.966326	0.61093	0.779454	0.585021	0.711128
Nrp2	1.22693	1.08065	1.32949	1.60231	0.70844	0.748161	0.806649	0.670215
Gm29083	1.5593	1.4364	2.07499	2.12559	0.687173	0.707438	0.867529	0.672267
4930487H11Rik	1.19787	0.786258	1.05162	1.494	0.698546	0.659837	0.452034	0.535748
Gm4208	0.554588	0.626365	0.408541	0.464242	0.580032	0.811346	0.540182	0.596175
Gm35120	0.487412	0.379385	0.292035	0.324141	0.629345	0.604463	0.339088	0.622923
Gm39652	0.390447	0.525827	0.499313	0.396996	0.544786	0.541775	0.535029	0.562844
Gm35252	0.456757	0.461608	0.427606	0.383145	0.589763	0.572801	0.536224	0.58307
Gm38513	0.617784	0.42453	0.508212	0.47178	0.533371	0.723752	0.578076	0.605366
Ino80d	3.1865	2.33419	2.21583	3.6945	0.579259	0.742992	0.762459	0.784645
Ino80dos	2.35399	1.97004	1.74191	2.42933	0.574485	0.760288	0.883469	0.754747
Ndufs1	3.24088	2.68074	2.49243	3.71835	0.514935	0.768527	0.922385	0.794442
Eef1b2	2.23419	2.32297	2.20497	3.09415	0.920749	1.63996	1.52159	0.922429
Snora41	2.86592	2.55855	2.98631	4.62038	0.930934	2.02516	0.98459	1.80874
Gpr1	0.462798	0.563676	0.54485	0.497753	0.581804	0.692726	0.533643	0.659605
Zdbf2	0.541238	0.585354	0.492738	0.435398	0.525588	0.667188	0.567895	0.711606
1700039I01Rik	0.459849	0.519577	0.645543	0.501963	0.585042	0.682387	0.533189	0.810199
Gm11608	0.415611	0.620632	0.427371	0.449633	0.607512	0.806865	0.60871	0.755842
Gm35393	0.37708	0.53301	0.560274	0.422167	0.517166	0.550681	0.539776	0.707339
Adam23	0.418941	0.387562	0.433794	0.474119	0.519828	0.51063	0.469926	0.610439
Gm39653	0.406431	0.302628	0.321279	0.423647	0.430206	0.46348	0.444168	0.749621
Dytn	0.429033	0.3948	0.421894	0.387033	0.514401	0.558564	0.497458	0.692701
Mdh1b	0.52903	0.389028	0.445288	0.419999	0.551164	0.502857	0.431016	0.590604
Fastkd2	2.08734	1.28692	1.1535	1.61695	0.51293	0.629749	0.643364	0.688269
4933402D24Rik	0.628998	0.614111	0.618863	0.56662	0.603183	0.694866	0.495895	0.645281
Cpo	0.534241	0.52799	0.530894	0.462292	0.570095	0.674099	0.601634	0.712988
Gm13749	0.581053	0.456712	0.500164	0.41747	0.730354	0.664091	0.65094	0.542101
Klf7	4.30749	3.46488	3.32478	4.34533	0.657827	0.82631	1.06235	0.854789
Mir6899	5.62237	5.64679	5.85855	8.15786	0.547894	0.715136	6.95367	2.12904
Gm35880	0.537672	0.572953	0.614637	0.48173	0.597477	0.696787	0.703527	0.720737
Gm39654	0.624395	0.508784	0.54014	0.484325	0.562543	0.654338	0.643535	0.594821
Gm35803	0.560743	0.568829	0.660511	0.498873	0.540955	0.718006	0.68714	0.818461
Gm36148	0.615772	0.983171	0.756804	0.53455	0.784697	1.09451	0.842129	0.837043
Creb1	2.8341	2.02957	2.41612	3.25686	0.490821	0.845985	0.881018	0.826835
Mettl21a	1.33448	1.34027	1.2881	1.46949	0.653118	0.856269	1.03614	0.922114
Gm29152	0.451672	0.636678	0.586242	0.498226	0.610031	0.624897	0.575772	0.592624
2810408I11Rik	0.806963	0.706647	0.621959	0.657205	0.643398	0.670138	0.618619	0.74184
Ccnyl1	2.21477	1.65106	1.99901	2.73076	0.559324	0.864958	0.763565	0.845562
Fzd5	1.36569	1.47211	1.09987	1.16741	0.77511	0.878087	0.958993	0.658277
Plekhm3	1.41077	1.1067	1.16766	1.68038	0.623703	0.72072	0.668278	0.715221
Akr1cl	0.458885	0.363561	0.441966	0.358113	0.456086	0.569725	0.460704	0.550379
Cryge	0.455483	0.402012	0.488999	0.417228	0.67252	0.579351	0.448107	0.587997
Crygd	0.336711	0.563622	0.444417	0.651407	0.481244	0.513934	0.520549	0.573765
Crygc	0.304639	0.431946	0.616198	0.433352	0.873137	0.729382	0.664893	0.678579
Crygb	0.556531	0.384276	0.50742	0.420576	0.762655	0.553029	0.268871	0.691501
Cryga	0.507998	0.340136	0.378098	0.394868	0.483251	0.584609	0.654463	0.561065
D630023F18Rik	0.403381	0.4656	0.531158	0.46105	0.551499	0.556474	0.577081	0.625057
Gm36358	0.370915	0.616442	0.667166	0.507217	0.580906	0.696444	0.696305	0.681377
Idh1	1.72492	1.4472	1.88871	2.3061	0.609844	0.675594	0.891609	0.765032
Pikfyve	1.5555	1.02984	1.22367	1.74381	0.461964	0.604505	0.626419	0.791813
Pth2r	0.301769	0.344062	0.37994	0.389947	0.50893	0.471734	0.415144	0.615285
Crygf	0.201813	0.283765	0.168232	0.219617	0.70799	0.256695	0.436798	0.668683
Map2	0.474862	0.415957	0.514024	0.559363	0.439269	0.50573	0.45883	0.644753
Unc80	0.322189	0.354428	0.377465	0.396543	0.45022	0.48019	0.427974	0.619022
Gm39655	0.431718	0.413426	0.366159	0.37633	0.626164	0.625744	0.450126	0.760372
Rpe	1.99875	1.45292	1.44727	2.20741	0.560518	0.670442	0.731613	0.80677
Kansl1l	1.96829	1.39702	2.13713	2.67057	0.408216	0.775267	0.75904	0.801794
LOC108167626	1.65588	1.1725	1.57732	1.84676	0.394935	0.738608	0.715385	0.810279
Gm39656	2.1582	1.50857	2.18845	2.89951	0.377487	0.774264	0.737379	0.833218
Acadl	3.8952	3.57265	2.34407	2.97194	0.529147	0.793563	0.714405	0.700785
Myl1	0.473144	0.541343	0.538167	0.471507	0.467829	0.769352	0.613579	0.787546
Lancl1	1.05457	0.849774	0.774005	1.1366	0.582925	0.596027	0.614103	0.611631
Cps1	0.299204	0.340681	0.383429	0.371772	0.438484	0.487384	0.404296	0.648818
Gm39658	0.242487	0.316761	0.333595	0.402431	0.398468	0.497924	0.394482	0.646664
Gm15669	0.235784	0.327584	0.363072	0.327859	0.459536	0.433195	0.364517	0.639875
Erbb4	1.04214	0.837813	0.65036	0.746406	0.382436	0.597082	0.461522	0.676965
Gm28497	0.294398	0.429567	0.393585	0.335818	0.487167	0.597014	0.549595	0.56529
Ikzf2	0.963426	0.777406	0.899895	1.25128	0.495156	0.58031	0.52945	0.704362
Gm29822	0.332272	0.397182	0.354726	0.386973	0.504564	0.575609	0.497929	0.632971
Spag16	0.283696	0.330914	0.369245	0.379354	0.43405	0.492711	0.418337	0.66073
Vwc2l	0.308362	0.389389	0.383609	0.380293	0.483405	0.574492	0.437307	0.637524
Gm29906	0.335287	0.418523	0.384308	0.381598	0.518105	0.643762	0.466512	0.650439
Bard1	1.28138	0.994953	0.578108	0.625956	0.568006	0.67905	0.609816	0.735581
Abca12	0.381149	0.438332	0.489248	0.436045	0.524689	0.624648	0.543599	0.683589
Gm39659	0.441737	0.536084	0.34522	0.422845	0.609829	0.561866	0.597553	0.784097
Atic	1.36182	0.984381	0.861192	1.26137	0.646203	0.619219	0.635107	0.676761
Fn1	1.08223	0.838927	0.588189	0.649784	0.630803	0.609916	0.556605	0.674134
Apol7d	0.393548	0.592886	0.540202	0.512458	0.516261	0.84231	0.66107	0.813195
LOC108167627	0.413001	0.490045	0.477955	0.387789	0.623286	0.660131	0.559387	0.683352
Gm39660	0.368064	0.451496	0.471355	0.40767	0.670803	0.693303	0.573364	0.675601
Gm30160	0.372217	0.431607	0.431926	0.394826	0.613328	0.606864	0.510049	0.653488
Gm30308	0.609239	0.458914	0.634831	0.368326	1.07607	0.678055	0.647537	0.973276
LOC108167354	0.364947	0.461772	0.461123	0.423898	0.526454	0.614051	0.435368	0.631129
Gm8883	0.349013	0.444002	0.387918	0.267269	0.623532	0.547508	0.575538	0.682835
Gm28818	0.412837	0.673774	0.775859	0.436779	0.76869	0.853299	0.649636	0.739777
4933417E11Rik	0.354395	0.434162	0.435022	0.392724	0.570024	0.594424	0.561134	0.645929
Gm4319	0.379409	0.459446	0.404384	0.401085	0.676078	0.614956	0.499414	0.703993
Mreg	0.988479	0.96962	1.08581	1.12307	0.693045	0.632095	0.651935	0.615506
D230017M19Rik	0.743831	0.900253	0.883443	0.759274	0.685282	0.802495	0.947827	0.684481
Pecr	0.771385	0.699993	0.666593	0.725056	0.633162	0.571585	0.688093	0.639483
Tmem169	0.449238	0.468542	0.470109	0.427124	0.656665	0.581174	0.555017	0.570682
Xrcc5	0.732514	0.647758	0.553831	0.710754	0.606071	0.570952	0.538264	0.589167
Gm39661	0.416929	0.326176	0.352127	0.376766	0.58164	0.491236	0.556361	0.697995
Smarcal1	0.819527	0.724491	0.654293	0.818146	0.649454	0.613228	0.585708	0.64469
Gm39662	0.510122	0.696253	0.449773	0.42702	0.624571	0.765307	0.626866	0.681045
Ankar	0.453656	0.412323	0.458388	0.513021	0.509065	0.591333	0.537118	0.898571
Rpl37a	3.49406	4.42899	3.7436	5.96241	0.85123	1.21859	1.69894	0.746915
Gm39663	0.338994	0.433927	0.294361	0.337556	0.725464	0.477682	0.51894	0.575767
Gm30788	0.399351	0.331452	0.343882	0.31353	0.594554	0.446223	0.441605	0.530332
Gm30847	0.378728	0.36071	0.321478	0.313452	0.647345	0.480863	0.440434	0.54643
Igfbp2	0.433161	0.433751	0.350906	0.34036	0.71646	0.567306	0.462998	0.467256
Igfbp5	0.595401	0.920641	1.09576	1.03327	0.72422	0.86356	0.983389	0.642729
Gm31047	0.471039	0.755879	0.784225	0.588642	0.694944	0.907073	0.927563	0.682588
Gm31137	0.441699	0.525516	0.575317	0.458071	0.614191	0.633125	0.593562	0.624007
Tnp1	0.217816	0.306267	0.635504	0.526738	0.46697	0.831151	0.673479	0.701088
1700027A15Rik	0.478611	0.518839	0.463093	0.482255	0.629271	0.589442	0.505027	0.686831
Gm31254	0.453703	0.43702	0.547409	0.42668	0.586919	0.708703	0.627584	0.645525
Gm29185	0.41781	0.481894	0.523498	0.440527	0.585084	0.625198	0.586966	0.652095
Gm31197	0.436487	0.408828	0.470153	0.450682	0.578286	0.77352	0.614144	0.640714
Gm31344	0.438436	0.779974	0.655574	0.454056	0.71847	1.02031	0.729485	0.729611
Pinc	0.451318	0.47784	0.433211	0.365596	0.595794	0.619298	0.61524	0.67982
D530049I02Rik	0.407203	0.416924	0.460846	0.397994	0.539007	0.582683	0.620785	0.729222
LOC102633705	0.386676	0.459305	0.391296	0.359649	0.518115	0.66681	0.482834	0.608926
6030407O03Rik	0.426822	0.482278	0.487109	0.390203	0.615421	0.615058	0.600858	0.643818
Gm29183	0.435411	0.459872	0.470288	0.383248	0.619573	0.552628	0.576147	0.622282
Mir6351	2.1808	0.73009	0.378735	0	1.06258	1.84924	1.68574	0.344087
Tns1	1.86587	2.20733	2.31654	2.95376	0.806664	0.946068	1.14366	0.734987
Gm39664	1.9657	3.12587	5.19654	4.70958	1.02872	1.62054	1.60388	0.964907
Gm31637	0.937275	1.18691	0.89172	1.01011	1.0325	0.932997	0.945006	0.67512
Rufy4	0.588339	0.638349	0.57176	0.514185	0.779787	0.725072	0.756397	0.539655
Cxcr2	0.590376	0.573009	0.449751	0.431906	0.662337	0.788789	0.644267	0.530719
Cxcr1	0.518198	0.418898	0.474117	0.397339	0.652777	0.450131	0.371253	0.526464
Mir1928	1.07413	1.07879	2.23849	1.29876	2.61681	0.683115	0.830289	1.52528
Gm31691	0.441943	0.494301	0.518071	0.455428	0.675366	0.562128	0.44255	0.570517
Arpc2	3.32423	3.04914	3.20133	4.45446	0.668014	0.850269	1.06504	0.889624
Gpbar1	1.05405	0.766594	0.833216	1.0987	1.20426	0.832158	0.618104	0.378496
Aamp	1.96846	1.63767	1.71439	2.77979	0.801654	0.878191	0.965196	0.688385
LOC108167628	2.40464	1.77877	1.90549	3.06423	0.673521	0.622703	0.868165	0.640672
Pnkd	1.50355	1.87256	1.52601	1.56863	0.787155	0.957213	1.17069	0.73314
Tmbim1	1.93893	2.76043	2.25341	2.7852	0.886981	1.13497	1.47976	0.906132
Catip	0.593568	0.766473	0.935549	0.566926	0.797157	0.850153	0.979336	0.665805
Slc11a1	0.566921	0.543204	0.611106	0.516083	0.803286	0.667218	0.750523	0.610721
Ctdsp1	1.64165	2.39359	1.80968	2.23789	0.827679	1.16095	1.62665	0.636049
Mir26b	5.07998	3.82653	2.20557	5.63052	1.65013	0.538455	1.96339	0.400761
Vil1	0.541597	0.57018	0.481271	0.433806	0.724692	0.604957	0.584409	0.599908
Usp37	1.65583	1.16309	1.2083	1.49603	0.490053	0.733896	0.71582	0.767808
Cnot9	3.29903	2.4362	1.79137	2.81719	0.571154	0.645851	0.702011	0.795203
Plcd4	0.68137	0.540889	0.516217	0.575629	0.653839	0.484425	0.611792	0.557721
Zfp142	2.40945	1.58645	1.96956	2.92143	0.615065	0.635027	0.764097	0.746103
Bcs1l	1.56529	1.44262	1.47753	1.58092	0.726786	0.948635	1.12454	0.706048
Rnf25	1.95203	1.47392	1.33315	2.1669	0.641716	0.789734	0.741725	0.681293
Stk36	0.555306	0.452699	0.455924	0.407528	0.624238	0.52296	0.525768	0.539153
Ttll4	1.59376	1.29314	1.23154	1.54382	0.643926	0.813149	0.765478	0.707773
Cyp27a1	0.785056	0.716919	1.18918	1.31839	0.65594	0.617621	0.624822	0.609698
Prkag3	0.677778	0.59428	0.665145	0.459628	0.653497	0.597538	0.742907	0.549977
Wnt6	0.500589	0.508596	0.515566	0.455014	0.698338	0.654451	0.678735	0.549767
Gm29539	0.642557	0.396428	0.430424	0.344073	0.706671	0.525406	0.539264	0.399738
Gm32099	0.467143	0.597529	0.413291	0.357021	0.627008	0.655841	0.654062	0.542364
Wnt10a	0.426187	0.546937	0.39783	0.350702	0.654696	0.673844	0.672604	0.504329
Gm32275	0.540065	0.435837	0.531395	0.574497	0.574131	0.505631	0.494592	0.548753
Gm16582	0.420431	0.427042	0.347495	0.352827	0.576837	0.493863	0.49531	0.492726
Cdk5r2	0.332685	0.494512	0.249595	0.386171	0.505748	0.829388	0.617189	0.41573
Fev	0.395926	0.684319	0.518095	0.27833	0.726786	0.585577	0.882554	0.531715
Cryba2	0.369921	0.405302	0.315376	0.230419	0.666348	0.327938	0.62388	0.509378
Mir375	1.12447	1.69404	0.585855	1.35964	1.09579	1.43027	0.869209	0.53226
Ccdc108	0.378511	0.331693	0.337428	0.300792	0.690687	0.428255	0.538755	0.524805
Ihh	0.413145	0.488832	0.465883	0.41743	0.766603	0.727059	0.787455	0.642931
Nhej1	0.379704	0.333054	0.362168	0.383329	0.345808	0.349032	0.355873	0.373267
Slc23a3	0.557418	0.533713	0.693128	0.633554	0.778583	0.661739	0.723877	0.619165
Cnppd1	1.37314	1.33363	1.74528	2.32321	0.627389	0.857283	0.964221	0.695197
Fam134a	1.57304	1.52344	1.48545	2.17373	0.711706	0.777103	1.10738	0.731286
Zfand2b	1.03809	1.27294	1.3081	1.47412	0.941032	0.982622	1.3996	0.731344
Abcb6	1.00718	0.82989	0.826743	1.09853	0.793203	0.559494	0.794433	0.731652
Atg9a	1.20052	1.17656	1.29802	1.8379	0.739042	0.582884	0.873106	0.632411
Ankzf1	1.13008	1.24498	1.45248	1.83593	0.78591	0.797849	0.992831	0.640951
Glb1l	0.894753	0.78665	0.898332	0.897728	0.702311	0.761024	0.899757	0.671973
Stk16	2.05597	2.74563	2.18942	2.88661	0.939377	1.11117	1.75806	0.876926
Tuba4a	1.48994	2.31567	2.177	2.37521	0.900355	1.15401	1.42837	0.661908
A630095N17Rik	0.615072	0.528215	0.52635	0.488618	0.639918	0.612265	0.620145	0.627285
Dnajb2	1.02256	1.58329	1.50544	2.13094	0.800196	1.00997	1.13175	0.623357
Ptprn	0.509137	0.59552	0.545806	0.468679	0.66153	0.73554	0.813029	0.561331
Resp18	0.430971	0.427071	0.28142	0.333505	0.576767	0.504318	0.444182	0.451512
Dnpep	1.13823	1.15114	1.17778	1.21803	0.819334	0.781897	1.08524	0.705847
Des	1.36326	2.1061	1.90459	2.26782	0.820783	0.916699	0.872565	0.595967
Gm15179	0.687308	1.18943	1.0963	0.747943	0.783119	1.00871	0.91544	0.525535
Speg	1.03624	1.42864	1.13172	1.49409	0.741671	0.81876	0.898569	0.558006
Gmppa	0.886578	0.979969	0.841244	1.00013	0.791561	0.541791	0.719774	0.586109
Asic4	0.560185	0.535321	0.41222	0.418088	0.743062	0.66067	0.58825	0.458846
Gm32506	0.365106	0.586706	0.41426	0.34336	0.877618	0.691432	0.689879	0.506937
Chpf	1.07884	1.45206	1.03239	1.29558	0.750937	1.03617	1.49767	0.743405
Tmem198	0.928486	0.826949	0.748434	0.706079	0.796677	0.720474	0.857642	0.619156
Obsl1	1.66669	1.79882	1.05462	1.47228	0.80451	0.82381	0.841089	0.606604
Inha	0.889152	1.09146	0.617668	0.796374	0.812982	0.851706	0.763673	0.550771
Stk11ip	0.915116	0.880223	0.751934	0.880796	0.687683	0.593571	0.626433	0.530139
Slc4a3	0.945344	1.57784	1.30392	1.79056	0.798751	0.900083	1.07288	0.625941
Gm32622	0.432144	0.573879	0.53498	0.435571	0.627117	0.696298	0.649381	0.660658
Gm29065	0.423332	0.469925	0.464331	0.390634	0.618797	0.595135	0.602795	0.653872
Gm32737	0.329857	0.456729	0.357061	0.348502	0.605433	0.627303	0.410932	0.651824
Gm17751	0.376685	0.501625	0.42449	0.40823	0.511186	0.645929	0.651367	0.739617
Mir6343	0.428371	2.15116	0.892731	0.517959	0.417443	0.544865	0	0.811063
Epha4	1.63834	1.28192	1.60653	2.25687	0.565606	0.668018	0.699118	0.770543
Mir6352	4.3428	2.80392	3.55553	2.25044	0.906858	1.97279	0	1.76196
Gm32793	0.344159	0.368637	0.384799	0.331497	0.506347	0.487976	0.407198	0.616361
Gm32974	0.335005	0.351711	0.362922	0.429165	0.521594	0.480429	0.429882	0.648662
Gm33083	0.3408	0.360098	0.356011	0.371247	0.482404	0.477883	0.419373	0.592165
Gm33030	0.35049	0.382529	0.369631	0.374661	0.48891	0.498834	0.465927	0.613434
Pax3	0.346057	0.406366	0.391882	0.359432	0.55522	0.517506	0.460145	0.596584
Gm33152	0.304942	0.718548	0.452185	0.326172	0.617184	0.581805	0.616492	0.721709
Gm2102	0.340563	0.549068	0.429578	0.325095	0.524013	0.911954	0.9006	0.636326
Sgpp2	0.437151	0.470199	0.398022	0.379753	0.622613	0.589669	0.467376	0.559106
Farsb	1.92242	1.39484	1.36205	2.15764	0.571403	0.678079	0.678311	0.741413
Mogat1	0.438229	0.481206	0.369063	0.35794	0.608033	0.586992	0.512181	0.559427
Gm39665	0.462006	0.500981	0.353125	0.322286	0.61596	0.634466	0.521954	0.56474
LOC108167629	0.4518	0.422998	0.367048	0.342587	0.55967	0.613626	0.378834	0.529202
Utp14b	2.89279	2.48027	1.10831	1.69549	0.577426	0.823902	0.830713	0.588823
Acsl3	2.08537	1.66946	0.881805	1.2115	0.529641	0.706899	0.617373	0.712424
Gm38631	0.345106	0.412888	0.45416	0.420606	0.573455	0.573617	0.654688	0.654714
Gm33693	0.346984	0.376268	0.429679	0.386108	0.507197	0.511704	0.528656	0.649825
Gm29536	0.338728	0.357647	0.40354	0.388763	0.482128	0.478527	0.464039	0.62182
Kcne4	0.537935	0.786917	0.767685	0.735276	0.729338	0.937091	1.1209	0.686385
Scg2	0.28537	0.353263	0.47024	0.3611	0.459172	0.574008	0.543776	0.703659
Ap1s3	0.483863	0.394985	0.389653	0.35464	0.524269	0.520602	0.411595	0.615459
Wdfy1	1.68645	1.4466	1.59914	2.11299	0.568039	0.639137	0.724486	0.610219
Mrpl44	3.10909	2.1705	1.87197	2.70125	0.613705	0.969676	1.01461	0.753087
Gm39666	0.464449	0.384834	0.496058	0.442246	0.627983	0.51691	0.475695	0.599072
Serpine2	0.75227	0.675112	0.529435	0.662082	0.605586	0.561628	0.529189	0.650767
Gm33970	0.39234	0.253314	0.262813	0.271081	0.873899	0.249518	0.693201	0.848963
Fam124b	1.18245	1.1378	0.853382	0.781933	0.616389	0.627421	0.861113	0.728393
LOC108167342	0.982135	0.967592	0.871617	0.742209	0.638729	0.643138	0.820302	0.748544
2310015K22Rik	0.616615	0.693339	0.824098	0.642245	0.610681	0.650033	0.756404	0.736018
Gm34098	0.65923	0.611162	0.674488	0.530196	0.619156	0.720886	0.691735	0.742684
Cul3	7.3621	4.20406	4.9125	7.11533	0.439194	0.788303	0.828185	0.918965
Gm39667	0.952984	1.02648	1.17051	1.46958	0.435174	0.702692	0.725971	1.00241
Gm38673	0.362749	0.383962	0.454121	0.441724	0.465811	0.544515	0.475689	0.697533
1700016L21Rik	0.352219	0.356179	0.433859	0.402464	0.463541	0.520361	0.473417	0.679482
Dock10	0.559499	0.477765	0.669302	0.724301	0.504394	0.511622	0.489274	0.642053
Nyap2	0.295876	0.337999	0.378105	0.368514	0.433455	0.499584	0.411371	0.645261
Mir6344	1.72996	1.73747	0.721052	0.836703	1.0115	0.440084	0.534898	0.982634
Irs1	2.21445	2.21663	2.526	2.85358	0.631155	0.914825	0.95934	0.766141
Rhbdd1	1.16259	0.847767	0.875197	1.29199	0.628078	0.611385	0.586889	0.697888
LOC108167630	1.13619	0.81228	0.901063	1.40088	0.649052	0.662076	0.553784	0.744452
Col4a4	0.431234	0.431801	0.540356	0.570765	0.577281	0.525032	0.526432	0.621836
Col4a3	0.464638	0.436704	0.547415	0.567927	0.53867	0.567625	0.560249	0.658158
LOC105243964	0.787394	0.775625	0.834126	0.905743	0.543304	0.605274	0.681125	0.721551
Mff	3.71071	2.56121	2.33141	4.02005	0.493445	0.785529	0.726189	0.880694
Gm39668	3.37262	2.38268	2.49876	4.34155	0.524853	0.79924	0.713705	0.910495
Tm4sf20	0.959918	0.706996	0.752562	0.880636	0.617679	0.546527	0.546494	0.747184
Gm34286	0.560727	0.538888	0.428137	0.362377	0.612369	0.590247	0.590371	0.517102
Gm17764	0.595936	0.427517	0.709679	0.583317	0.829618	0.505333	0.570332	0.564162
Gm34450	0.498027	0.555425	0.455273	0.454407	0.604418	0.524648	0.486526	0.564032
LOC108167631	1.0127	0.995458	1.05524	1.22449	0.755896	0.959224	1.03264	0.652736
Agfg1	4.62259	2.75529	2.66427	4.20366	0.524764	0.716182	0.69783	0.781015
Slc19a3	0.458833	0.465702	0.359213	0.378667	0.494442	0.546556	0.536702	0.602141
Krtap28-13	0.290187	0.40074	0.377971	0.175438	0.424176	0.692067	0.56078	0.54943
Ccl20	0.599221	0.526595	0.405855	0.615858	0.452548	0.552578	0.532671	0.978543
Daw1	0.380127	0.420879	0.36364	0.368898	0.522877	0.562734	0.481516	0.656726
Sphkap	0.511451	0.56589	0.40963	0.386295	0.490379	0.614331	0.452449	0.684179
Pid1	0.728192	0.541342	1.01261	1.26719	0.532644	0.494095	0.500668	0.666922
Mir6353	0.636871	1.27927	1.32725	1.92516	0.620623	1.2151	0	0
Dner	0.347282	0.348126	0.403342	0.39765	0.551145	0.465844	0.448092	0.608896
Mir5126	0	0.469344	0	0.565046	2.27696	0.594399	2.16738	1.32719
Trip12	4.93034	2.91371	3.06647	4.70278	0.457181	0.769166	0.749317	0.842416
Fbxo36	0.667498	0.588757	0.540355	0.653568	0.585133	0.513187	0.53294	0.594837
Slc16a14	0.467314	0.383237	0.388801	0.356257	0.596599	0.4362	0.517109	0.584148
Gm39669	0.337644	1.11422	0.50261	0.23329	0.611056	0.613521	0.596561	0.639283
Gm15433	0.574857	0.56781	0.643559	0.689336	1.44446	0.82183	0.991545	1.31329
A530032D15Rik	0.748994	0.718961	0.930677	1.0519	1.5825	1.08125	1.16562	1.7899
A530040E14Rik	0.561707	0.615762	0.707258	0.792539	1.24246	0.837284	0.866216	1.25224
Gm35498	0.692554	0.743121	0.882011	0.908963	1.82277	0.993826	1.09813	1.49057
Gm38510	0.570794	0.622688	0.709387	0.794851	1.24639	0.850884	0.863054	1.27084
LOC102638435	0.589018	0.658057	0.745808	0.825624	1.28286	0.898679	0.892552	1.32936
Gm7609	0.414306	0.528134	0.647565	0.745924	1.06036	0.631213	0.707376	1.00425
C130026I21Rik	0.781177	0.805507	0.964778	1.08097	1.78063	1.20419	1.14512	1.80644
LOC108167347	0.477938	0.563092	0.794907	0.989084	0.886706	0.923557	0.809929	1.25295
LOC101055758	0.30158	0.330926	0.408375	0.429693	0.662198	0.437253	0.470843	0.69586
LOC105243968	0.505707	0.618669	0.734366	0.699285	1.12192	0.862205	0.815082	1.26307
Gm2666	0.566774	0.651376	0.747389	0.783208	1.22896	0.792685	0.920476	1.32242
Gm2427	0.642066	0.716248	0.800454	0.895569	1.52623	0.956674	1.03871	1.53043
Sp110	0.651496	0.679407	0.911939	0.980745	1.39143	0.925346	1.01056	1.28492
Sp140	0.729597	0.794713	0.982653	1.11671	1.44174	0.97859	1.08152	1.49356
LOC102634459	0.787748	1.01722	1.20194	1.53079	2.63195	1.21668	1.87026	1.67793
Sp100	0.654294	0.625242	1.33047	1.85394	0.663877	0.682853	0.671572	0.76632
A630001G21Rik	0.643215	0.614541	0.601098	0.744308	0.671706	0.649351	0.572705	0.621134
Mir8096	0.849997	1.13825	0.295234	0.685174	1.10442	1.80192	1.75211	1.0729
9930111H07Rik	0.473463	0.437171	0.465501	0.466295	0.613938	0.490518	0.584391	0.553044
Cab39	4.99889	3.24683	3.32605	5.39285	0.588951	0.831672	0.916174	0.808149
Itm2c	1.82076	1.63803	1.38715	1.67608	0.700963	0.876807	0.922844	0.716429
Gm32302	0.561069	0.520571	0.43987	0.407045	0.598826	0.502953	0.586529	0.743615
4933407L21Rik	0.417642	0.596069	0.435186	0.438541	0.846106	0.824787	0.560711	0.624276
Gpr55	0.454809	0.468917	0.398384	0.33597	0.636416	0.608321	0.494385	0.534163
Gm41905	0.490035	0.436488	0.351195	0.270789	0.633109	0.623298	0.469634	0.558368
Spata3	0.418698	0.457988	0.380131	0.431076	0.618085	0.632747	0.435806	0.592599
2810459M11Rik	0.600095	0.708174	0.531507	0.480708	0.606715	0.834847	0.788575	0.699472
Psmd1	2.60489	1.7601	1.86025	2.92943	0.52027	0.634953	0.692043	0.785507
Htr2b	2.83543	1.94409	2.24498	3.27185	0.450363	0.684386	0.724835	0.811617
Armc9	0.682794	0.598865	0.554318	0.601522	0.642018	0.572169	0.59196	0.578872
LOC108167633	0.662402	0.517089	0.500497	0.52763	0.578199	0.53108	0.524164	0.600337
Gm16341	0.390575	0.416679	0.368996	0.321135	0.663107	0.512246	0.509893	0.553803
Gm28626	0.180277	0.651814	0.375699	0.392362	0.843251	0.825488	1.28204	0.477861
B3gnt7	0.396388	0.45119	0.330431	0.340826	0.832637	0.481776	0.640044	0.391931
Ncl	3.20594	3.00406	2.61804	3.49852	0.594849	0.903759	1.07205	0.892241
Snora75	7.755	2.80392	5.17169	5.25103	0.302286	0.789116	0.959127	1.4683
Gm24148	3.18219	1.96677	3.82599	5.91953	0.238539	0.934055	1.89215	1.39039
Snord82	12.7	5.84609	12.1306	11.517	2.06266	0.673069	2.45424	3.50665
C130036L24Rik	1.08494	1.11119	1.1752	1.44147	0.881749	0.829084	0.868483	0.698262
Nmur1	0.530521	0.370661	0.300438	0.404407	0.854152	0.630787	0.481408	0.567744
1700019O17Rik	0.543616	0.398983	0.348585	0.50562	0.713121	0.425508	0.872744	0.475044
Gm32700	0.603105	1.19262	1.07779	0.657446	0.886146	1.32755	1.46863	0.863819
Gm32758	0.527333	0.667241	0.648997	0.471937	0.635268	0.586237	0.802408	0.60928
Gm41907	0.534669	1.30342	1.16997	0.528944	0.838381	1.34159	1.77341	0.920293
Ptma	2.48786	5.74511	3.17896	4.41344	0.7167	1.62841	1.85291	0.95412
Pde6d	1.50638	1.17783	1.34542	1.5634	0.607975	0.733753	0.820545	0.759256
Cops7b	2.10905	1.41936	1.33623	2.06803	0.606072	0.630509	0.754449	0.695167
Gm41908	0.538407	0.481831	0.364556	0.486356	0.634913	0.583567	0.47934	0.61283
Nppc	0.529535	0.683788	0.446679	0.497996	0.82728	0.652159	0.831646	0.740017
Dis3l2	1.47292	0.975287	0.976891	1.38798	0.562553	0.593125	0.582769	0.69129
Gm41909	1.58512	1.00889	0.830655	1.34833	0.592727	0.603685	0.5699	0.689232
Gm28375	0.516537	0.376694	0.366822	0.457482	0.644427	0.489617	0.462857	0.45785
Gm41910	0.481202	0.161097	0.38999	0.452541	0.729439	0.68007	0.247976	0.455545
Gm29371	0.416458	0.373597	0.362329	0.351999	0.748625	0.431999	0.609457	0.465066
Alppl2	0.322171	0.32357	0.370433	0.29552	0.768641	0.381524	0.63547	0.368096
Alpi	0.429203	0.511265	0.27042	0.410344	0.817053	0.558619	0.617247	0.595304
Akp3	0.346826	0.398094	0.219418	0.344474	0.808732	0.425389	0.555336	0.34006
Ecel1	0.440104	0.382356	0.26165	0.277499	0.757768	0.511708	0.446638	0.437087
Gm33292	0.438593	0.359175	0.249602	0.307993	0.693709	0.480624	0.396402	0.421596
Prss56	0.461323	0.497394	0.480702	0.352728	0.866052	0.767989	0.818079	0.500951
Chrnd	0.45957	0.377645	0.332442	0.339839	0.718033	0.468605	0.546077	0.524957
Chrng	0.56737	0.389886	0.329829	0.353846	0.721674	0.395016	0.443188	0.429695
Eif4e2	3.28461	2.36236	1.95455	3.05679	0.70162	0.661019	0.734388	0.721318
Efhd1	0.497243	0.483092	0.463335	0.495574	0.628492	0.553777	0.606135	0.5476
Gm41911	0.551291	0.392193	0.43323	0.477719	0.595425	0.549283	0.525576	0.554515
Gigyf2	2.8623	1.94538	2.13068	3.17347	0.522795	0.699749	0.70943	0.782175
Kcnj13	2.65098	1.75839	2.16039	3.03827	0.459339	0.739295	0.799949	0.838783
3110079O15Rik	0.598263	0.405075	0.336213	0.300732	0.615753	0.453155	0.47804	0.483638
Ngef	0.457938	0.361238	0.419605	0.35285	0.617892	0.469751	0.499874	0.550064
LOC108167634	0.45206	0.352679	0.389037	0.344067	0.609658	0.449216	0.508558	0.540678
Neu2	0.474358	0.380831	0.357332	0.370806	0.60211	0.482302	0.548843	0.577779
Inpp5d	0.913235	0.68204	0.803787	1.06428	0.669465	0.52027	0.636246	0.589848
Gm33470	0.749351	0.529558	0.558375	0.675653	0.7428	0.459254	0.600285	0.554768
Gm33517	0.557192	0.433341	0.476388	0.483697	0.529055	0.566975	0.68471	0.546419
Atg16l1	2.28211	1.42284	1.54208	2.49538	0.620955	0.611958	0.748384	0.717337
Scarna6	3.19206	1.60296	2.5702	2.28069	1.41392	0.922756	1.12156	0.824145
Sag	0.567836	0.507649	0.666691	0.530899	0.593876	0.62053	0.644179	0.61933
Gm38609	0.7656	0.768924	0.953747	0.801596	0.6377	0.826916	1.0183	0.923183
Dgkd	2.45408	1.9449	2.32748	3.25137	0.658533	0.736044	0.916412	0.745378
Gm19582	0.792914	2.46492	1.77047	2.73926	0.588712	1.2967	2.62678	1.00085
Usp40	1.47256	1.07177	1.04224	1.46651	0.550898	0.636838	0.708297	0.732181
Ugt1a10	0.530155	0.45934	0.660859	0.692312	0.70219	0.574778	0.617157	0.736792
Ugt1a9	0.532186	0.466444	0.685953	0.717543	0.704011	0.574164	0.629271	0.73734
Ugt1a7c	0.555572	0.483394	0.730685	0.766783	0.725978	0.597913	0.655081	0.74396
Ugt1a6b	0.555252	0.478354	0.735368	0.775126	0.705594	0.583665	0.64597	0.726076
Ugt1a6a	0.607365	0.520496	0.816844	0.86104	0.807956	0.628021	0.713046	0.804894
Ugt1a5	0.685128	0.569626	0.883356	0.928337	0.93263	0.679016	0.788214	0.900971
Ugt1a2	1.02427	0.877768	1.20071	1.16445	1.59667	1.02904	1.3282	1.3368
Dnajb3	0.955306	1.8123	1.32725	0.684501	1.06885	1.39511	1.64098	0.837381
Ugt1a1	1.39567	1.11869	1.85516	1.81196	2.8291	1.6159	2.17842	2.19786
Mroh2a	1.2962	1.01944	1.31106	1.10786	2.80661	1.30626	1.94349	1.75123
Hjurp	6.23806	3.44911	2.82152	2.88833	2.94957	1.95062	2.48674	2.0267
Trpm8	0.460413	0.366498	0.423151	0.372371	0.676629	0.516528	0.503874	0.634098
Spp2	0.413212	0.384516	0.398936	0.367075	0.603184	0.452646	0.537129	0.523703
Gm29538	0.419018	0.430232	0.43662	0.393558	0.597909	0.571038	0.523441	0.632204
Gm28888	0.474024	0.535471	0.53232	0.375074	0.67731	0.662117	0.650408	0.666243
Glrp1	0.479964	0.411159	0.356707	0.290171	0.663749	0.498267	0.594704	0.527875
Gm19589	0.523699	0.525973	0.450641	0.355422	0.658501	0.545786	0.569352	0.630116
Gm41912	0.385259	0.55276	0.389973	0.359355	0.579235	0.476028	0.527534	0.739856
Arl4c	1.1429	2.66013	1.55952	1.44773	0.627585	1.22296	1.5846	0.987505
Platr5	0.298439	0.899204	0.7108	0.360853	1.37103	0.704968	0.790939	0.766858
Gm34194	0.543149	0.490232	0.553743	0.463646	0.623369	0.657576	0.64442	0.632061
1700067G17Rik	0.466165	0.563012	0.60872	0.385284	0.580778	0.592937	0.519986	0.614482
Sh3bp4	3.00105	2.753	1.89291	2.63562	0.761628	0.855705	0.927912	0.705967
Gm34331	1.94632	3.21822	2.07754	2.98476	0.832683	1.29819	1.46779	1.01115
C030007H22Rik	0.469906	0.347252	0.363549	0.393356	0.604176	0.523733	0.478642	0.556437
Gm41913	0.457137	0.475519	0.345913	0.381654	0.615179	0.546843	0.462737	0.468827
Agap1	2.15063	1.53691	1.49197	2.44898	0.700234	0.662727	0.76522	0.646071
Gm28499	2.29423	1.85641	1.87119	2.71414	0.736182	0.72855	0.938165	0.647762
Gm41914	1.61251	1.46649	1.32303	2.24144	0.494921	0.823643	1.1385	0.649079
4933400F21Rik	1.99744	1.24281	1.28942	2.56245	0.59344	0.625865	0.65526	0.636464
Gbx2	0.470076	0.640731	0.571459	0.568386	0.741659	0.882631	0.917062	0.656923
LOC102637806	0.451067	0.837669	0.73606	0.586563	0.688366	0.930962	1.14469	0.660667
Asb18	0.78114	0.795541	0.861443	0.971011	0.680255	0.664091	0.689436	0.65156
Gm41915	0.712186	0.929862	0.510195	0.785781	0.728717	0.430285	0.509225	0.581509
Gm34616	0.73482	0.934045	1.04086	1.37439	0.794393	0.584157	0.497008	0.793465
Iqca	0.430751	0.388125	0.378418	0.355044	0.642878	0.521155	0.512448	0.542181
4930434B07Rik	0.412068	0.517321	0.44832	0.483591	0.755868	0.647452	0.702627	0.608092
Ackr3	1.32965	1.41542	3.96496	4.56016	0.809082	1.01708	1.74301	0.864305
Gm34930	0.522583	0.489694	0.625303	0.586524	0.696869	0.531122	0.65328	0.596504
LOC102638195	0.527371	0.520653	0.637373	0.531386	0.823315	0.538455	0.809759	0.69284
Gm34992	0.422207	0.382841	0.478741	0.386504	0.653746	0.514147	0.612234	0.587296
Gm28722	0.446225	0.406125	0.609857	0.444333	0.701	0.587426	0.751274	0.658163
Gm35048	0.439471	0.437403	0.50125	0.461966	0.734986	0.543876	0.688596	0.620311
LOC108167648	0.425885	0.366042	0.477912	0.480293	0.614549	0.468781	0.519131	0.616397
Gm41917	0.438681	0.395904	0.514247	0.380304	0.644258	0.479019	0.585421	0.571025
Gm35192	0.614347	0.440725	0.640154	0.742829	1.0263	0.446524	0.949769	0.581592
Cops8	3.00434	2.24482	1.84128	3.1369	0.636456	0.572282	0.768501	0.64234
Gm35242	0.563278	0.413648	0.618496	0.527288	0.832215	0.85513	0.861454	0.521778
Gm9991	0.519988	0.557063	0.512934	0.268261	0.72968	0.64376	0.632395	0.695733
Gm35332	0.487629	0.462185	0.420127	0.354787	0.670612	0.512837	0.51563	0.673459
Gm41918	0.506902	0.447185	0.421129	0.496957	0.727604	0.479208	0.561271	0.512299
Col6a3	0.722352	0.588171	0.639402	1.06074	0.657995	0.534775	0.567749	0.550427
Gm35381	0.535429	0.546209	0.575465	0.419389	0.638265	0.638205	0.674185	0.656714
Mlph	0.54963	0.600064	0.467479	0.366353	0.68997	0.617966	0.590036	0.558569
Prlh	0.647097	0.61509	0.457546	0.349298	0.720672	0.764281	0.732435	0.590716
Rab17	0.796272	0.943757	0.432556	0.424363	0.853185	0.720011	0.618428	0.493017
Lrrfip1	2.8066	3.11451	1.89431	2.5065	0.735064	0.978376	0.982018	0.76655
Rbm44	0.572621	0.481356	0.44424	0.421154	0.503705	0.590118	0.456631	0.564513
Ramp1	0.723232	0.921506	0.582563	0.517788	0.772014	0.736334	0.746629	0.573562
Ube2f	2.92313	2.09295	1.89657	3.07139	0.610268	0.731931	0.700823	0.723264
Scly	0.922444	0.810643	0.832814	1.07907	0.771154	0.622813	0.705714	0.654946
Espnl	0.607745	0.56216	0.4117	0.351665	0.764699	0.657852	0.568404	0.501314
Klhl30	1.55275	1.66155	0.681602	0.886911	0.76121	0.597756	0.638176	0.559127
Fam132b	1.16161	0.928839	0.675035	1.12904	0.735786	0.676245	0.752868	0.562528
Ilkap	3.63462	2.67957	2.5654	4.26934	0.648575	0.687135	0.852992	0.718715
1700020N18Rik	0.750301	0.439576	0.586364	0.491409	1.03581	0.437407	0.966626	0.62151
Hes6	1.18642	2.1569	1.14237	1.2348	0.775649	1.92931	2.04315	0.824603
Per2	1.13851	1.19588	1.58092	2.00881	0.747717	0.803108	1.02737	0.709124
Gm35591	1.4991	1.65712	2.32346	3.49984	0.762586	1.00736	0.962017	0.736364
Gm28382	0.558391	0.596997	0.794565	0.435594	0.842547	0.756066	0.770438	0.591144
Traf3ip1	1.09967	0.844205	0.818624	1.19555	0.69993	0.544457	0.618496	0.572029
Asb1	1.80488	1.5776	1.42262	2.24068	0.668704	0.77054	0.790127	0.732518
Gm28380	0.415752	0.378206	0.347026	0.323728	0.659686	0.501127	0.491312	0.515163
Twist2	0.550093	0.450831	0.441171	0.528747	0.681367	0.484476	0.563771	0.498821
LOC108167658	0.540398	0.388201	0.419938	0.489507	0.658711	0.531246	0.591892	0.449155
LOC108167833	0.456929	0.573642	0.476123	0.414367	0.667908	0.629622	0.941872	0.793039
Hdac4	2.88592	2.06802	2.04314	3.10258	0.684422	0.713506	0.844662	0.723552
LOC108167659	3.27799	1.89467	2.35498	3.42151	0.673455	0.641451	0.981779	0.795696
Gm35992	0.552643	0.668107	0.890446	0.989956	0.615835	0.751747	0.743623	0.637017
Ndufa10	3.12796	2.36359	1.95782	2.93754	0.674509	0.650555	0.751505	0.718288
Mir6900	7.79636	4.21627	3.12456	9.42686	0	0	0.927156	0
Olfr1416	0.344887	0.423359	0.519096	0.27801	0.746862	0.438678	0.414702	0.362776
Olfr1415	0.576654	0.501937	0.52076	1.06912	0.674331	0.488982	0.356598	0.727877
Olfr1414	0.361374	0.275837	0.251036	0.256344	0.652659	0.349333	0.417146	0.415089
Olfr1413	0.43233	0.300605	0.277225	0.361901	0.972233	0.2115	0.462721	0.566695
Olfr1412	0.484246	0.486349	0.34933	0.0450399	0.943784	0.331657	0.691048	0.352636
Olfr1411	0.370197	0.557708	0.154299	0.268571	0.577205	0.188349	0.686782	0.735965
Olfr1410	0.222806	0.410252	0.154777	0.404104	0.651366	0.141699	0.229636	0.210927
Olfr12	0.41729	0.290147	0.267581	0.349311	0.531765	0.449113	0.744371	0.334265
Myeov2	2.72645	2.34711	2.14635	3.11552	0.861301	0.590687	0.822166	0.709089
Otos	0.699767	0.626598	0.694021	0.570872	0.780504	0.739934	0.729907	0.598606
Gm29483	0.47481	0.597184	0.537876	0.373961	0.785311	0.903129	0.737415	0.544342
Gm36102	0.516046	0.538375	0.366819	0.290218	0.795253	0.697089	0.711215	0.462022
Gpc1	2.22631	2.06486	1.54261	2.56525	0.798194	0.634093	0.840947	0.603369
Mir149	2.726	4.92811	1.70431	1.97766	2.12516	0	3.37148	0
Ankmy1	0.509873	0.442565	0.420459	0.391951	0.68031	0.530421	0.604241	0.488282
Gm36184	0.568853	0.3798	0.336789	0.367359	0.755919	0.526219	0.544651	0.486507
Dusp28	1.16857	2.03727	1.74608	1.41296	1.05282	1.65463	2.07928	1.08539
5033417F24Rik	1.40073	1.59439	1.97853	1.65604	0.955496	1.14818	1.66022	0.839829
Rnpepl1	1.81793	1.61515	1.31143	2.09578	0.788949	0.730202	0.89321	0.574828
9430060I03Rik	1.14075	0.965695	0.929403	1.24165	0.737674	0.748284	0.919278	0.592863
Capn10	1.19581	0.966138	0.891611	1.31737	0.712128	0.743602	0.842184	0.568541
Gpr35	0.53462	0.591044	0.530601	0.511244	0.69233	0.655445	0.697665	0.676424
Gm36424	0.504866	0.230481	0.286949	0.166487	0.939246	0.233514	0.283823	0.521398
Aqp12	0.491011	0.450525	0.353724	0.432447	0.714772	0.624539	0.702864	0.516479
Kif1a	0.518601	0.430809	0.305995	0.30574	0.752301	0.581788	0.529519	0.465031
Gm36472	0.397971	0.76609	0.622032	0.561401	0.904908	1.34986	0.871612	0.659316
Agxt	0.508896	0.475612	0.371928	0.363212	0.72665	0.620318	0.56274	0.535292
2310007B03Rik	0.427122	0.436503	0.288901	0.294467	0.843405	0.562339	0.5271	0.471741
Crocc2	0.526723	0.581508	0.451888	0.38824	0.739422	0.650238	0.676663	0.543773
Sned1	1.2794	1.04458	0.900448	1.39227	0.681957	0.580789	0.691424	0.654668
Mir6901	3.48224	0	1.20951	2.807	0.565568	0.738205	0.897247	0
Mterf4	2.90175	1.85529	1.70832	2.2429	0.78756	0.685307	0.749657	0.772375
Gm28535	0.922809	0.703871	0.578265	0.594327	0.679857	0.588898	0.627528	0.588408
Pask	0.9882	0.659499	0.509247	0.503719	0.636748	0.506609	0.497597	0.531958
Ppp1r7	1.6225	1.08837	1.00564	1.58071	0.602605	0.626184	0.686839	0.622354
Mir6902	6.74685	1.12936	2.92927	2.71929	2.73947	2.14541	1.73842	0.53226
Mir6345	2.24895	2.25872	1.17171	3.73902	0.547894	0.715136	0	0.26613
Ano7	0.564965	0.411052	0.415406	0.390761	0.688477	0.465068	0.505091	0.475663
Hdlbp	3.06097	2.22696	2.43275	3.58964	0.641454	0.758861	0.887289	0.729577
Farp2	1.31523	0.95025	1.07052	1.40814	0.60318	0.60068	0.637945	0.686731
Gm41920	1.62404	1.26039	1.68372	2.00336	0.735354	0.605102	1.01444	0.698842
Stk25	2.46316	2.19819	2.31047	3.96241	0.774523	0.686105	0.926172	0.673339
Bok	1.00228	1.11296	0.801672	0.908918	0.65687	0.772089	0.856592	0.534557
Thap4	2.1176	1.74602	1.2428	1.83192	0.655948	0.707153	0.80438	0.675809
Atg4b	3.16993	2.1696	1.99011	3.43811	0.631228	0.638164	0.695024	0.698139
Dtymk	1.72246	1.51756	1.26198	1.54807	0.820523	0.738441	0.885647	0.848067
Ing5	1.631	1.24565	1.12221	1.65478	0.731235	0.707177	0.745331	0.686446
D2hgdh	0.608184	0.622022	0.762801	0.951048	0.554042	0.568761	0.662573	0.533543
Gal3st2	0.249372	0.209905	0.353887	0.307268	0.527679	0.353438	0.400211	0.456414
Gm30204	0.360521	0.390565	0.460084	0.411429	0.493431	0.422496	0.63877	0.6059
Gm9994	0.389767	0.350253	0.514662	0.442661	0.538211	0.447591	0.504989	0.52136
Gm7889	0.414287	0.53211	0.718099	0.763435	0.545407	0.514284	0.782124	0.597725
Gm6086	0.422607	0.376327	0.545546	0.670286	0.598564	0.437426	0.47083	0.562048
Neu4	0.348728	0.230422	0.363377	0.316244	0.702019	0.437727	0.595877	0.456107
Pdcd1	0.275259	0.314499	0.281559	0.271757	0.696431	0.414356	0.402121	0.497259
4930440C22Rik	0.25033	0.402268	0.506786	0.36322	0.341521	0.491256	0.364891	0.798972
Fam174a	1.91239	1.47682	2.43594	3.13	0.395064	0.739671	0.906735	0.869823
St8sia4	0.866593	0.677295	1.60569	1.82349	0.412372	0.651049	0.642378	0.821667
Gm30431	0.26751	0.393635	0.609354	0.436289	0.339497	0.419388	0.500126	0.842193
4930598F16Rik	0.274538	0.31815	0.457223	0.363162	0.363571	0.453658	0.449823	0.626425
1700063A18Rik	0.266114	0.319561	0.402676	0.370732	0.414919	0.509195	0.402463	0.695532
Gm29601	0.240798	0.295586	0.331762	0.346153	0.391091	0.421988	0.343314	0.673745
Gm30490	0.260748	0.283703	0.38491	0.315279	0.317619	0.552762	0.268741	0.699395
4930533P14Rik	0.21369	0.284726	0.351812	0.384986	0.378299	0.433977	0.373307	0.637907
Slco4c1	0.263267	0.307724	0.365544	0.36191	0.425283	0.482233	0.40402	0.635566
Panct2	0.316797	0.336048	0.356068	0.387355	0.471745	0.452752	0.48426	0.576225
Slco6b1	0.258303	0.296202	0.365162	0.372788	0.394068	0.460767	0.413941	0.648975
Slco6c1	0.250707	0.280647	0.367366	0.399764	0.372065	0.459062	0.372246	0.67444
Gm7133	0.269893	0.321661	0.381652	0.409909	0.450362	0.435226	0.410478	0.667903
Gm7135	0.279088	0.345822	0.391228	0.415028	0.392785	0.485136	0.398823	0.660648
LOC105246668	1.91173	0.869702	1.13137	1.4578	0.50631	0.381265	0.54579	0.599064
D1Ertd622e	2.03382	1.44023	1.60393	2.00768	0.607742	0.745254	0.743076	0.767146
Ppip5k2	2.68708	2.08542	2.41652	2.88291	0.466988	0.798183	0.80947	0.824891
Gin1	1.168	1.16846	1.13741	1.08138	0.539304	0.910046	0.789404	0.848106
Pam	3.01161	2.3973	1.92015	2.49889	0.526508	0.794546	0.759928	0.814457
Gm31771	2.77595	2.24923	1.90757	2.24501	0.565895	0.775067	0.768939	0.815993
B230216N24Rik	1.96417	1.51096	1.39669	1.80079	0.433293	0.694588	0.623999	0.803036
1810006J02Rik	0.534742	0.739833	0.611219	0.567403	0.526416	0.742627	0.565193	0.743849
Gm29461	0.55003	0.594268	0.440706	0.466046	0.505543	0.707558	0.479924	0.682437
Slco6d1	0.292457	0.319126	0.396972	0.376307	0.385161	0.475233	0.41682	0.69853
Gm7967	0.293305	0.348512	0.378668	0.469142	0.421642	0.438244	0.384999	0.647694
Cntnap5b	0.234677	0.303713	0.359103	0.378362	0.397486	0.425859	0.380695	0.658479
Gm41923	0.228284	0.186286	0.356809	0.345032	0.528341	0.254069	0.308807	0.607815
Gm20268	0.264759	0.33843	0.38006	0.360426	0.371671	0.473347	0.386414	0.713368
Gm31973	0.247067	0.316378	0.416203	0.433169	0.471495	0.416389	0.44562	0.678291
Gm41924	0.22224	0.33777	0.432411	0.409022	0.369894	0.675424	0.413511	0.692613
Cdh20	0.563252	0.63059	0.509661	0.49447	0.504637	0.628791	0.532087	0.675693
Gm41925	0.404	0.5267	0.615265	0.479097	0.598111	0.691743	0.708654	0.720789
Gm29012	0.397552	0.537612	0.665413	0.51476	0.585691	0.748544	0.754952	0.826797
Rnf152	0.895589	0.741413	0.958114	1.19358	0.610831	0.552363	0.593982	0.677929
Gm17634	0.415849	0.491359	0.579881	0.436269	0.560185	0.738958	0.822528	0.64262
Gm28403	0.361977	0.354295	0.37444	0.450412	0.52719	0.493901	0.449723	0.568222
Pign	1.16892	0.841199	0.914033	1.10795	0.490874	0.638822	0.603015	0.758909
2310035C23Rik	2.88004	1.71708	2.07845	3.00763	0.436005	0.70347	0.701453	0.869893
Tnfrsf11a	0.50236	0.449198	0.659484	0.697338	0.595898	0.591341	0.608739	0.638152
Gm41926	0.458653	0.569188	0.565813	0.478081	0.670428	0.660496	0.603116	0.773573
Gm41927	0.506954	0.480869	0.503794	0.452638	0.6221	0.570187	0.611391	0.71211
Gm7160	1.4187	1.52052	2.1011	2.10455	0.675254	0.9858	1.21849	0.945117
Zcchc2	2.08045	1.52512	1.87422	2.71381	0.639126	0.788104	0.878921	0.767531
Gm26509	0.51807	0.542082	0.667093	0.690726	0.639224	0.543702	0.587752	0.699307
Gm20753	0.727279	0.67881	0.682444	0.630759	0.67533	0.644152	0.732895	0.679491
Phlpp1	3.19886	2.44812	2.79553	3.63444	0.559303	0.802682	0.892563	0.826888
Gm41928	0.714872	0.686929	0.591895	0.50461	0.730525	0.663528	0.698951	0.727971
Bcl2	1.83885	1.24641	1.26292	1.50254	0.631558	0.707912	0.725552	0.723014
Mir3473f	1.05833	2.92304	1.65418	1.9195	0.257832	0.673069	1.63616	0.751426
Gm37053	1.91451	1.09553	1.10979	1.36171	0.639658	0.593442	0.606884	0.645775
Kdsr	1.10878	0.886649	1.18014	1.44907	0.640985	0.571338	0.676044	0.743077
Vps4b	3.46681	2.1833	2.05991	3.42023	0.505605	0.681113	0.707752	0.74596
Serpinb5	0.37819	0.381462	0.400841	0.39448	0.534622	0.542973	0.386437	0.597733
Serpinb12	0.303703	0.340155	0.394332	0.401825	0.488093	0.438878	0.415438	0.6548
Serpinb13	0.299089	0.380848	0.382145	0.398233	0.520461	0.534406	0.459633	0.616844
Serpinb3a	0.203567	0.338959	0.312596	0.446939	0.365426	0.517853	0.488631	0.704926
Serpinb3d	0.290951	0.366967	0.430082	0.482701	0.428589	0.361468	0.397502	0.768664
Serpinb3b	0.316877	0.313202	0.28826	0.395311	0.43133	0.409449	0.396575	0.619011
Serpinb3c	0.291037	0.231825	0.449665	0.533922	0.464537	0.504215	0.372362	0.646045
Serpinb11	0.283317	0.352201	0.32412	0.361733	0.529009	0.325083	0.315484	0.59269
Serpinb7	0.291454	0.310789	0.414928	0.394465	0.453495	0.456146	0.367141	0.629039
Serpinb2	0.281062	0.317385	0.408195	0.39795	0.4229	0.546431	0.4075	0.657608
Serpinb10	0.255007	0.27888	0.373188	0.389191	0.472705	0.422383	0.39774	0.618011
Serpinb8	0.4574	0.451123	0.480042	0.527196	0.481004	0.544118	0.546882	0.599675
Gm15389	0.221197	0.272143	0.339971	0.441304	0.42033	0.414992	0.393261	0.65962
D830032E09Rik	0.481713	0.602878	1.06733	1.1675	0.46526	0.565163	0.515194	0.652192
Gm28282	0.393259	0.492356	0.468719	0.605778	0.522342	0.50363	0.45806	0.688484
Gm41929	0.363412	0.424914	0.395633	0.504998	0.496854	0.489837	0.469587	0.677801
Cdh7	0.223732	0.267695	0.33958	0.370568	0.325102	0.461944	0.369764	0.652956
Gm41930	0.199907	0.156158	0.416608	0.376	0.389613	0.593298	0.480747	0.904185
Cdh19	0.268336	0.30386	0.47511	0.522229	0.359939	0.494966	0.418974	0.690229
LOC102635409	0.240523	0.309936	0.326288	0.334723	0.358214	0.565687	0.336765	0.648728
Dsel	1.48662	0.974249	1.44141	1.76283	0.564936	0.795787	0.940614	0.896581
Gm32810	0.24569	0.281358	0.301356	0.365038	0.419651	0.42782	0.419077	0.651425
Gm41931	0.233473	0.267444	0.336034	0.351622	0.390344	0.397234	0.400014	0.619513
Gm41932	0.204229	0.293023	0.537087	0.423327	0.379083	1.29884	0.631468	0.847013
LOC108167836	0.194017	0.257493	0.259929	0.335132	0.459163	0.334914	0.310659	0.655972
Gm32985	0.22888	0.246293	0.247012	0.296515	0.390321	0.509465	0.429668	0.572645
Gm41933	0.22363	0.287064	0.336436	0.430398	0.48356	0.439291	0.390733	0.692743
Gm33042	0.272788	0.249066	0.452211	0.494756	0.253745	0.425829	0.230032	0.739515
LOC108167704	0.286209	0.313927	0.417916	0.428028	0.376157	0.431102	0.410452	0.631025
Cntnap5a	0.251733	0.324358	0.372446	0.381582	0.428206	0.462238	0.405318	0.655506
LOC108167601	0.495636	0.0995577	0.482026	0.399528	0.450792	0.714479	0.357581	0.750736
B020011L13Rik	0.233142	0.31871	0.382961	0.418935	0.372346	0.467469	0.385463	0.695854
Tsn	2.85504	1.99374	2.01204	2.92448	0.564223	0.729194	0.745193	0.761432
Nifk	2.4521	1.85686	1.56371	2.57662	0.737045	0.65662	0.737765	0.588154
Gm28867	0.634589	0.946059	0.702574	0.539511	0.608737	0.958507	0.797114	0.722783
Clasp1	3.39727	2.74434	2.04124	3.04533	0.6429	0.790551	0.796562	0.710952
2900060B14Rik	1.44656	3.2689	3.39148	1.74909	0.939771	1.68662	2.23636	1.19825
Tfcp2l1	0.486514	0.435598	0.370061	0.358733	0.605797	0.532473	0.49171	0.528411
Gli2	0.751101	0.608198	0.546473	0.712992	0.684506	0.527189	0.5303	0.516961
Mir6346	3.5539	0	1.38869	2.14857	0.432904	0	0.686782	1.26165
Gm41934	0.492416	0.406736	0.354855	0.289352	0.6413	0.51511	0.590515	0.575078
LOC108167707	0.46498	0.6122	0.496727	0.38269	0.715849	0.844899	0.658443	0.651035
Gm33388	0.432343	0.420062	0.45785	0.357978	0.609073	0.585782	0.537622	0.627284
Inhbb	0.551629	0.607296	0.425574	0.404045	0.65127	0.809588	0.836408	0.587495
Gm41935	0.484622	0.486727	0.820591	0.366234	0.826452	0.308207	0.842869	0.630827
Gm33490	0.40974	0.438504	0.419952	0.397969	0.831301	0.580973	0.550374	0.591378
Gm33575	0.373366	0.492172	0.55926	0.733607	0.773162	0.474902	0.82975	0.795284
LOC108167708	0.510802	0.342014	0.591399	0.411753	1.16147	1.08286	0.701948	0.644757
Ralb	2.78239	2.26304	2.24894	3.45767	0.73633	0.730112	0.945496	0.745948
Tmem185b	3.35674	3.75442	2.90153	3.73589	0.70626	1.21295	1.23839	0.91481
3830432H09Rik	0.995646	0.805381	0.504715	0.611697	0.72375	0.636627	0.59906	0.601201
Epb41l5	0.921543	0.769836	0.777744	0.86097	0.541794	0.63703	0.626284	0.731221
Ptpn4	2.7473	1.87544	1.83368	2.21646	0.454353	0.741984	0.722014	0.826983
Gm28209	0.941871	1.09221	0.684422	0.846645	0.721593	0.732993	0.809485	0.657007
Tmem177	1.30191	1.40341	0.887827	1.21155	0.810372	0.658917	0.927331	0.671097
Cfap221	0.423337	0.395921	0.347028	0.351619	0.60414	0.495237	0.436815	0.529452
Gm33817	0.768612	0.568805	0.421526	0.342395	0.571608	0.668907	0.75048	0.497853
Sctr	0.409759	0.435784	0.385929	0.30649	0.656842	0.560786	0.518569	0.513005
Gm33764	0.505236	0.477581	0.37936	0.296466	0.695077	0.822192	0.620274	0.485332
Gm41936	0.252767	0.296175	0.313553	0.254691	0.480907	0.505224	0.502423	0.467185
Tmem37	0.75805	0.815338	0.655443	0.877582	0.848732	0.724859	0.748041	0.595482
Gm41937	0.39482	0.498277	0.400579	0.358044	0.670777	0.598003	0.534087	0.49672
Gm41938	0.467134	0.490066	0.467479	0.355115	0.696346	0.735358	0.650677	0.571393
Dbi	1.62493	2.33933	1.38141	1.82561	0.892666	0.942658	1.1244	0.841049
3110009E18Rik	0.870142	0.764007	0.708808	0.941848	0.602761	0.605928	0.621191	0.61197
Steap3	1.03111	1.03558	1.02909	1.3237	0.68138	0.659855	0.747221	0.609319
C1ql2	0.277541	0.250872	0.27474	0.419481	0.770812	0.688384	0.622156	0.643721
LOC108167722	0.253257	0.258526	0.263895	0.220881	0.631149	0.359094	0.39153	0.522741
Marco	0.279177	0.269742	0.293359	0.276317	0.600357	0.358095	0.3624	0.444947
Gm41939	0.492402	0.342374	0.539398	0.488517	0.676697	0.513894	0.722206	0.466148
En1	0.248385	0.498928	0.538071	0.316139	0.694297	0.756576	0.717472	0.600231
Gm34352	0.3102	0.437031	0.291805	0.32298	0.604572	0.608277	0.506206	0.489435
2610027F03Rik	0.311154	0.379367	0.354637	0.326647	0.584102	0.512662	0.481039	0.543916
Gm29345	0.297818	0.382091	0.370392	0.346163	0.532695	0.526667	0.421806	0.600258
Gm34584	0.326314	0.353776	0.355784	0.297879	0.560167	0.431547	0.451022	0.593283
Gm34641	0.306371	0.32063	0.419842	0.372001	0.511809	0.424072	0.439813	0.531327
Gm34698	0.268871	0.373783	0.34348	0.36551	0.546228	0.448258	0.427412	0.556527
Celrr	0.355855	0.373548	0.400959	0.370661	0.517032	0.486713	0.465635	0.650426
LOC108167723	0.309281	0.308298	0.290891	0.301131	0.563274	0.447904	0.320553	0.57023
Gm41940	0.326213	0.300592	0.338266	0.394436	0.540105	0.429025	0.457804	0.5142
Insig2	2.35568	1.82983	2.02062	3.33146	0.560742	0.653418	0.653481	0.727297
2210011K15Rik	0.260748	0.52376	0.271701	0.315279	0.609829	0.46432	0.483733	0.641798
Gm35243	0.327793	0.785871	0.683124	0.754336	0.535818	0.726274	0.882746	0.900916
Ccdc93	1.26906	0.89493	0.860358	1.516	0.694848	0.502646	0.606511	0.583302
Htr5b	0.31544	0.355445	0.306644	0.334896	0.55668	0.486849	0.466849	0.526228
Ddx18	1.89251	1.17263	1.11323	1.85463	0.597392	0.511201	0.59381	0.667037
Gm28590	0.227209	0.293504	0.319657	0.373702	0.416733	0.414522	0.351261	0.610522
Dpp10	0.226253	0.286844	0.340745	0.361485	0.400868	0.413337	0.369957	0.624276
Gm41941	0.229427	0.329989	0.280384	0.321931	0.430586	0.446735	0.363447	0.62745
Gm35355	0.214686	0.218533	0.272073	0.336759	0.412764	0.391154	0.224258	0.535564
Actr3	5.54247	4.15043	4.17649	5.96296	0.535521	0.931983	1.00027	0.879796
Slc35f5	2.26286	2.05634	2.34203	2.49652	0.586186	0.806474	0.922103	0.828217
Gpr39	0.534629	0.443329	0.379771	0.369962	0.587961	0.515188	0.479809	0.560283
Gm41943	0.431576	0.400824	0.372336	0.359111	0.57432	0.442694	0.40176	0.571112
Lypd1	0.415995	0.376746	0.362478	0.395418	0.565505	0.465914	0.421312	0.51067
Nckap5	1.29983	1.07162	0.693225	0.950122	0.551676	0.584813	0.538096	0.631517
Gm35562	1.0051	0.740273	0.623021	0.877198	0.543096	0.527763	0.514967	0.608722
LOC102639337	0.413144	0.432757	0.404087	0.37798	0.484935	0.555586	0.45585	0.570277
Gm41945	0.361381	0.4148	0.322767	0.343324	0.623828	0.551588	0.44695	0.54738
Mgat5	1.75445	1.38481	1.26194	1.76914	0.669224	0.694699	0.669644	0.64015
Gm8451	2.06188	1.53643	1.31682	2.81479	0.648155	0.676801	0.719788	0.629661
Gm41947	1.40669	1.02235	0.94474	1.41684	0.722883	0.629027	0.626504	0.594317
Tmem163	0.424126	0.419094	0.371817	0.372609	0.580591	0.517461	0.476705	0.564565
Gm35993	0.436143	0.472015	0.427787	0.406849	0.579163	0.552425	0.477784	0.599858
Acmsd	0.481008	0.476466	0.494334	0.502917	0.574432	0.605819	0.539496	0.636614
2900009J06Rik	0.704241	0.882356	0.889761	0.934546	0.586765	0.723324	0.650524	0.661692
Ccnt2	6.64904	5.03671	4.85278	7.50485	0.613875	0.91615	0.837868	0.905089
Map3k19	0.681523	0.566971	0.554416	0.539042	0.631678	0.624617	0.533412	0.627398
Rab3gap1	2.30541	1.6447	1.70387	2.67013	0.506948	0.652519	0.697216	0.75147
Zranb3	0.788013	0.702095	0.603242	0.639204	0.592185	0.651502	0.585958	0.699316
Gm28800	0.907698	0.83011	0.599792	0.606764	0.697564	0.779082	0.718755	0.565881
R3hdm1	3.31714	2.08887	2.10362	3.02482	0.453553	0.733615	0.743126	0.836883
Mir128-1	4.11237	4.6465	3.21383	4.35086	0	1.30768	3.17882	0
Ubxn4	2.52524	1.8334	1.86729	2.82896	0.513906	0.704312	0.760414	0.759424
Gm41949	3.5868	3.38756	2.98883	4.44303	0.448937	0.87896	0.864837	0.820334
Lct	0.465866	0.366679	0.323624	0.339575	0.620601	0.402392	0.4661	0.471524
Mcm6	1.45949	1.08684	0.679759	0.573804	0.589593	0.543413	0.618961	0.634527
Dars	2.00383	1.36658	1.75292	2.46908	0.49748	0.71921	0.765408	0.807378
Gm41950	0.408204	0.307483	0.404084	0.339332	0.626519	0.343979	0.402311	0.550676
Cxcr4	0.517681	1.03105	1.24342	1.0291	0.692582	0.88167	1.03093	0.780804
Thsd7b	0.324352	0.368548	0.386531	0.393473	0.4556	0.49955	0.418231	0.645265
Gm36347	0.400081	0.382454	0.296341	0.367186	0.455636	0.398522	0.394957	0.579532
Gm41951	0.344763	0.430032	0.301302	0.329458	0.498531	0.622415	0.429836	0.615912
Cd55b	0.386815	0.458654	0.421533	0.503011	0.500902	0.55036	0.52225	0.654406
Gm15674	0.490916	0.580753	0.555805	0.550777	0.492191	0.630423	0.496234	0.699346
Cd55	0.602175	0.574333	0.75161	0.864305	0.477049	0.637819	0.549194	0.768977
Gm16083	0.488088	0.480747	0.609416	0.49491	0.550736	0.542402	0.59704	0.693096
Zp3r	0.379657	0.393208	0.451175	0.411974	0.494945	0.524895	0.50515	0.642298
C4bp	0.379463	0.390955	0.445011	0.463902	0.54444	0.498686	0.413464	0.658811
C4bp-ps1	0.471548	0.514916	0.61337	0.730883	0.533534	0.559529	0.474586	0.671106
Pfkfb2	1.35177	1.15926	1.72639	1.9123	0.623288	0.699033	0.824708	0.741614
Yod1	4.17669	3.365	3.49119	4.77522	0.598332	1.06058	1.20704	0.918533
AA986860	0.654394	0.628784	0.540193	0.650813	0.657024	0.630572	0.494892	0.536367
Gm28857	0.687577	0.741716	0.742995	0.677416	0.943013	0.906952	0.905502	0.795565
Gm28856	0.477808	0.483784	0.43109	0.406293	0.571612	0.526219	0.435402	0.590238
Fcamr	0.42625	0.416587	0.392029	0.327634	0.607321	0.556748	0.44952	0.526849
LOC102640771	0.414943	0.279178	0.306439	0.306879	0.671311	0.404806	0.498248	0.457653
Pigr	0.437721	0.457998	0.390112	0.372697	0.644631	0.57466	0.485228	0.614246
Fcmr	0.548831	0.517516	0.471993	0.437578	0.656275	0.756004	0.507608	0.673851
Il24	0.49883	0.412984	0.302037	0.366783	0.64376	0.497299	0.583597	0.510523
Il20	0.44228	0.268196	0.347817	0.332974	0.723748	0.403342	0.335427	0.473998
Il19	0.396315	0.355692	0.313383	0.329662	0.660109	0.504092	0.4215	0.534838
Gm41952	0.437703	0.363672	0.42292	0.418583	0.430414	0.420082	0.565952	0.54621
Il10	0.680915	0.465315	0.460821	0.500781	0.690906	0.651798	0.466653	0.604737
Mapkapk2	5.31303	5.38113	3.95978	5.97573	0.714903	0.959044	1.17197	0.824145
Dyrk3	0.778889	0.808101	0.662302	0.630816	0.569263	0.635547	0.602074	0.692145
Eif2d	1.1696	1.06675	0.988248	1.32968	0.683247	0.694068	0.758113	0.677579
Rassf5	0.786964	0.691584	0.559948	0.596614	0.726095	0.628272	0.616405	0.579063
Gm29953	0.62291	0.530412	0.553831	0.446179	0.803309	0.654515	0.764125	0.540022
Ikbke	0.639835	0.542973	0.509398	0.47462	0.781842	0.63461	0.664636	0.509078
Srgap2	2.76841	1.79345	2.08701	2.70752	0.596802	0.783323	0.801563	0.810276
Fam72a	1.17649	0.973847	1.07436	1.12162	0.56064	0.707106	0.839462	0.749649
Avpr1b	0.552857	0.417846	0.392782	0.361249	0.58773	0.514973	0.574121	0.57096
Ctse	0.491463	0.460561	0.467752	0.428137	0.561888	0.521749	0.541427	0.552266
LOC108167725	0.417802	0.51403	0.380933	0.391514	0.447857	0.225854	0.322957	0.375749
Rab7b	0.544528	0.622512	0.711703	0.707179	0.715375	0.728523	0.715035	0.609684
Gm30104	0.545518	0.505742	0.317011	0.291748	0.756508	0.533746	0.470336	0.615746
Slc26a9	0.484158	0.627345	0.451915	0.397421	0.752232	0.754601	0.683138	0.571962
Pm20d1	0.637745	0.663068	0.683254	0.664322	0.694418	0.687406	0.63415	0.661848
Slc41a1	1.38915	1.15774	1.32882	2.09071	0.793726	0.708963	0.813685	0.717168
Rab29	0.817512	0.757414	1.16882	1.30265	0.815182	0.814131	0.920951	0.683933
Nucks1	3.7035	2.87702	2.0977	3.14236	0.585685	0.900722	0.860336	0.825802
Slc45a3	0.658382	0.735113	0.745857	0.817765	0.702772	0.609245	0.768239	0.550252
Elk4	3.81724	3.00629	2.98008	4.65407	0.605107	0.860695	1.02767	0.817702
Mfsd4a	1.43583	0.973892	1.08004	1.47161	0.69766	0.650586	0.789522	0.637088
LOC105246707	0.484129	0.480578	0.4986	0.41521	0.630866	0.551344	0.687534	0.570231
LOC108167726	0.659278	0.335869	0.53763	0.508332	0.623836	0.510432	0.70903	0.524628
Cdk18	0.914192	0.77859	0.867414	1.05761	0.80457	0.616927	0.882537	0.567508
Gm30153	0.51673	0.707692	0.440538	0.624797	0.549324	0.478002	0.508362	0.622591
Gm30242	0.561763	0.518456	0.656553	0.357982	0.791556	0.724188	0.845003	0.438385
Gm29695	0.425311	0.473589	0.342981	0.368925	0.735217	0.606831	0.708982	0.453402
Lemd1	0.436046	0.439563	0.407185	0.370826	0.619786	0.569024	0.61079	0.536789
Mir135b	0	0.372572	0.386543	0.897084	1.80748	1.41553	1.147	1.05355
Gm29630	0.496802	0.373296	0.387295	0.431615	0.60247	0.603821	0.483585	0.536506
Gm38446	0.44797	0.463975	0.414274	0.42994	0.662997	0.541304	0.592999	0.4983
Klhdc8a	0.684978	0.70259	0.728937	0.622642	0.771652	0.846539	0.968838	0.547279
Nuak2	0.841349	0.803376	1.19195	1.44327	0.745166	0.608879	1.0348	0.682705
Gm30744	0.877174	0.651161	1.5896	1.63705	0.799048	0.751897	1.06129	0.685987
F730311O21Rik	0.550335	0.670685	0.905636	0.592395	0.771742	0.69146	0.99088	0.692539
Tmcc2	1.49691	1.26228	1.56513	1.88191	0.792846	0.694256	1.00562	0.66144
Dstyk	2.092	1.69161	1.87029	2.77861	0.655121	0.686834	0.763286	0.741131
Rbbp5	2.67917	1.71813	1.866	2.85529	0.582108	0.622384	0.624828	0.724319
Tmem81	1.86635	1.43958	0.871247	1.87755	0.654744	0.417806	0.738647	0.565388
Cntn2	0.507153	0.398439	0.356401	0.387636	0.723037	0.531877	0.585136	0.477067
Nfasc	0.462526	0.363957	0.345433	0.318558	0.683116	0.485477	0.539825	0.518054
LOC108167727	0.383971	0.380496	0.418771	0.346657	0.67601	0.507926	0.577782	0.605831
Gm10538	0.372883	0.426516	0.377753	0.300577	0.767114	0.434763	0.560457	0.362807
Gm31101	0.474243	1.19076	0.370623	0.71678	0.924288	1.05562	0.824817	0.673436
Lrrn2	0.675616	0.619783	0.455712	0.51057	0.683657	0.549369	0.521312	0.48769
Gm31159	0.618437	0.609691	0.407208	0.513808	0.621146	0.535673	0.422323	0.456159
Gm38687	0.562741	0.565185	0.459393	0.546078	0.712551	0.496941	0.620628	0.614175
Mdm4	3.67319	2.66137	2.63718	3.94114	0.590485	0.736965	0.805176	0.746074
Gm41953	0.66548	0.775151	0.964244	0.761805	0.671526	0.696197	0.980119	0.771655
Pik3c2b	1.55135	1.65615	1.66174	1.9621	0.775084	0.819218	1.06457	0.728103
Gm28609	1.82684	1.98462	2.03486	2.28908	0.684955	0.837104	1.06615	0.734463
Ppp1r15b	3.98795	4.20615	3.73862	5.22002	0.710644	1.00707	1.45596	0.911284
Plekha6	0.740203	0.86814	1.04003	1.26385	0.755213	0.793376	0.884643	0.638785
Gm19461	1.00249	1.12998	1.56502	2.24116	0.77661	0.802678	0.925437	0.653744
Golt1a	0.520508	0.443395	0.434466	0.355871	0.671879	0.561537	0.572977	0.552093
Kiss1	0.509716	0.447362	0.35887	0.322039	0.720456	0.560719	0.525341	0.586872
Ren1	0.798217	0.685552	0.668507	0.644939	1.25402	0.972591	0.951471	0.865123
Etnk2	0.613654	0.586254	0.597099	0.54292	0.906373	0.728862	0.846225	0.615346
Sox13	1.65737	1.63059	2.08964	3.05548	0.751161	0.610234	0.90546	0.669058
Snrpe	3.45237	2.71187	2.27542	3.57028	0.650976	1.04247	1.02407	0.712116
Zc3h11a	5.2301	3.62013	3.06947	4.96488	0.622494	0.779389	0.864114	0.776456
Zbed6	6.82725	6.76306	5.37671	7.77715	0.791365	0.950658	1.13325	0.898049
Lax1	0.553436	0.644643	0.545973	0.617704	0.670157	0.633131	0.658156	0.669636
Atp2b4	0.913776	0.723865	0.842042	0.947283	0.659781	0.625495	0.628463	0.612942
Mir6903	2.0445	0.410676	0.852153	0.494416	0	0	1.2643	0.774197
Gm41954	0.447722	0.446803	0.413042	0.29654	0.65584	0.562224	0.577544	0.545337
Gm28441	0.418146	0.397262	0.365055	0.314289	0.473556	0.560609	0.646447	0.534935
Gm31515	0.535676	0.576019	0.574911	0.42718	0.72433	0.717826	0.718198	0.62765
Optc	0.574811	0.554215	0.530077	0.40659	0.730992	0.603182	0.657599	0.506072
Prelp	0.571541	0.708761	0.903856	0.651073	0.870362	0.799433	0.894956	0.680249
Gm31629	0.41204	0.442327	0.525759	0.41468	0.632347	0.594704	0.671336	0.691383
Fmod	0.528231	0.517093	0.52255	0.440624	0.74281	0.620852	0.702926	0.591851
LOC105246710	0.633901	1.76016	1.78731	0.811559	1.23546	1.89715	2.13294	0.882504
Btg2	2.54926	4.11843	4.77094	4.80612	0.849867	1.31194	2.02241	1.02408
Gm31974	0.584414	1.35837	1.5659	0.807584	1.38308	1.67783	1.85861	0.853592
Gm32039	0.660697	1.23589	1.49738	0.718985	0.869185	1.28157	1.83856	0.883476
Chit1	0.549137	0.56856	0.551735	0.437256	0.665646	0.634872	0.657078	0.620448
LOC108167728	0.489265	0.357374	0.370776	0.358538	0.679054	0.386592	0.699091	0.463178
Chil1	0.471416	0.445882	0.42922	0.387382	0.695773	0.640366	0.509452	0.47661
Mybph	0.584531	0.73037	0.685821	0.500866	0.771452	0.749347	0.960599	0.544651
Adora1	1.01462	1.19343	1.06461	1.3733	0.735895	0.833396	0.861551	0.669977
Gm32221	0.537427	0.613365	0.526063	0.443061	0.85699	0.673221	0.793086	0.593568
Myog	0.480719	0.83781	0.618773	0.495775	0.799128	0.80927	1.07106	0.642477
Ppfia4	0.73879	0.841433	0.627582	0.487006	0.715556	0.772749	0.878938	0.552419
Gm32267	0.693275	1.11555	1.40595	0.946426	0.777289	1.26108	1.26771	0.846853
Tmem183a	2.8144	2.14724	2.49415	3.42762	0.626125	0.799981	0.804448	0.858845
4933406M09Rik	0.599244	0.508704	0.587249	0.491671	0.653475	0.517212	0.672758	0.56054
Cyb5r1	1.31589	1.1871	1.07388	1.09123	0.822727	0.666534	1.00817	0.672474
Adipor1	3.24918	2.72845	2.812	4.15382	0.665251	0.819936	1.05539	0.820629
Klhl12	1.40028	1.01213	1.14863	1.53451	0.544038	0.635084	0.683871	0.636335
Rabif	2.40233	1.70505	1.68395	2.73039	0.530246	0.629813	0.849624	0.654198
Gm29376	0.646191	0.608116	0.739609	0.513711	0.686726	0.605115	0.74335	0.56357
LOC108167729	0.529165	0.52376	0.343622	0.38019	0.590399	0.458467	0.450536	0.46465
Mgat4e	0.671354	0.766373	0.701358	0.72598	0.585094	0.737282	0.746326	0.663406
LOC108167730	0.690962	0.480436	0.60922	0.321334	0.569745	0.540841	0.575193	0.553488
Kdm5b	3.12559	2.18226	2.28524	3.47645	0.53827	0.671097	0.72386	0.742196
Syt2	0.511798	0.445869	0.450629	0.366157	0.641192	0.528599	0.600208	0.504325
Ppp1r12b	2.1623	1.99001	2.07544	2.33701	0.609131	0.849859	0.899761	0.732031
Gm32670	2.13699	1.99448	2.18275	2.50329	0.628098	0.913112	0.896804	0.744835
Ube2t	1.20502	1.11069	0.923165	0.670457	0.567515	0.693465	0.751877	0.612906
Lgr6	0.529984	0.540278	0.574361	0.423057	0.682202	0.651616	0.679446	0.543025
Ptprv	0.546966	0.525326	0.436021	0.334292	0.758741	0.551247	0.649217	0.558831
Ptpn7	0.71209	0.658932	0.619724	0.567559	0.870652	0.746303	0.742164	0.628676
Arl8a	1.92978	1.71217	1.96713	2.41637	0.691269	0.824661	1.24997	0.646272
Gpr37l1	0.542266	0.486268	0.509549	0.491755	0.618076	0.689733	0.666175	0.591273
Gm41955	0.523312	0.591676	0.434277	0.359951	0.619893	0.569966	0.649162	0.50431
Elf3	0.461323	0.441608	0.307949	0.366058	0.667306	0.687631	0.546041	0.44355
Rnpep	1.3267	1.00475	1.34446	1.62218	0.698883	0.764743	0.906457	0.642877
Timm17a	4.88602	3.91809	3.2047	4.51736	0.60918	0.566342	0.948202	0.750913
Gm41956	0.642999	0.596115	0.412313	0.448542	0.626594	0.581939	0.477915	0.421418
Lmod1	0.648069	0.52221	0.572134	0.517037	0.634778	0.560826	0.614774	0.55366
Shisa4	0.843756	0.890219	0.497325	0.618312	0.830535	0.813039	1.02773	0.597059
Ipo9	2.19018	1.70795	1.46355	1.89985	0.639562	0.738757	0.736131	0.743736
Nav1	2.02101	1.50025	1.3298	1.76875	0.708532	0.71071	0.807879	0.653516
Mir1231	2.22118	2.23083	1.38869	2.68571	1.29871	1.13009	0.686782	0.841102
Gm32940	1.96923	1.53005	1.3826	1.9248	0.791883	0.933144	0.819435	0.65298
Gm4793	1.69183	1.11464	1.12452	1.34192	0.785299	0.734289	0.670277	0.642435
Gm32835	0.701485	0.873221	1.38984	0.752619	0.856892	1.00535	1.2525	0.701496
Csrp1	2.02311	1.90951	1.21113	1.58673	0.694209	0.802785	0.854981	0.628554
Phlda3	1.49832	2.12097	1.6719	1.61196	0.839265	0.975399	1.27674	0.591943
Tnni1	1.06613	1.73934	0.661451	0.471735	0.762887	0.999031	0.702682	0.588751
Lad1	0.829781	0.875053	0.536583	0.489855	0.625485	0.782265	0.694235	0.554498
Tnnt2	1.72165	3.49225	2.58868	2.50187	1.00708	1.20542	1.27675	0.634427
Pkp1	0.444014	0.414953	0.34347	0.336683	0.65783	0.49297	0.459564	0.48731
Igfn1	0.652219	0.500558	0.449231	0.476149	0.672755	0.543667	0.554258	0.522303
Tmem9	1.04009	0.733249	0.651669	0.772418	0.678757	0.599165	0.630737	0.556479
Ascl5	0.317312	0.892332	0.462898	0.306939	0.865807	0.645766	0.784894	0.540709
Cacna1s	0.475592	0.403463	0.33038	0.314259	0.706222	0.548687	0.501008	0.507407
Gm15850	0.571162	0.71966	0.400377	0.263688	0.829825	0.858576	0.433475	0.560371
Kif21b	0.569691	0.531075	0.48262	0.420021	0.742467	0.587156	0.606249	0.512278
Mroh3	0.432509	0.374119	0.366913	0.321718	0.609043	0.590452	0.481359	0.505916
5730559C18Rik	0.417744	0.369072	0.334145	0.274562	0.733094	0.551191	0.442162	0.451263
Gpr25	0.385534	0.645347	0.267819	0.288577	0.608274	1.02746	1.24882	0.643057
Camsap2	4.14687	2.74306	2.41224	4.07792	0.580508	0.766509	0.765437	0.740422
9230116N13Rik	0.958487	1.29356	1.22763	0.724338	0.642148	1.15565	1.40463	0.822315
Ddx59	0.902174	0.727699	0.659699	0.787837	0.568111	0.618496	0.642996	0.584365
Kif14	0.757433	0.625463	0.473282	0.435101	0.602691	0.616999	0.576868	0.617977
Gm29485	0.750345	0.435415	0.347495	0.443554	0.926189	0.763519	0.464008	0.426203
Zfp281	4.32506	3.35002	3.55759	5.06319	0.523647	0.850193	1.12454	0.924355
Gm34056	0.570976	0.491113	0.500377	0.566472	0.627744	0.64059	0.561318	0.587656
Gm41958	0.525418	0.460634	0.51636	0.497192	0.645582	0.603484	0.635702	0.652114
Gm19705	0.480747	0.619394	0.693222	0.575417	0.563125	0.704134	0.713197	0.638999
Platr22	0.412031	0.419941	0.420447	0.402393	0.597527	0.541137	0.565377	0.633562
Nr5a2	0.644122	0.616245	0.599893	0.651796	0.594951	0.615729	0.619956	0.633777
Gm34244	0.467535	0.563478	0.531463	0.359745	0.646134	0.616304	0.762226	0.708171
Gm34306	0.467705	0.43415	0.439355	0.415571	0.436783	0.612923	0.61077	0.75975
Gm4258	3.26689	2.4772	1.8871	2.27636	0.503673	0.914507	0.831195	0.877462
Mir181a-1	7.4448	2.49238	0.861948	5.00098	2.01524	0	0	0.783095
Mir181b-1	2.69874	3.61395	3.28079	3.26314	0	1.14422	2.0861	2.12904
Gm34353	0.68203	0.542192	0.442149	0.480832	0.495766	0.672529	0.522051	0.618325
Ptprc	0.466024	0.428453	0.61084	0.61813	0.475373	0.573189	0.498973	0.702727
Atp6v1g3	0.434773	0.395293	0.505493	0.437161	0.44152	0.599577	0.495269	0.693207
Gm28500	0.508596	0.408644	0.344474	0.584214	0.545183	0.743944	0.550396	0.674071
Nek7	3.08709	2.08454	2.63719	3.73815	0.567303	0.728347	0.818554	0.81527
Gm5833	0.390852	0.408905	0.411735	0.441501	0.53958	0.518947	0.481014	0.67511
Lhx9	0.539893	0.729438	0.765164	0.437145	0.645122	0.842043	0.742751	0.775787
2310009B15Rik	1.48331	1.46752	1.4149	1.2403	0.560928	0.901106	0.844252	0.628757
1700019P21Rik	0.466641	0.468667	0.648324	0.626925	0.909472	0.79139	0.240473	0.392676
Dennd1b	2.5055	1.73115	1.80721	2.49732	0.500485	0.727279	0.710846	0.767293
4930596I21Rik	3.68884	2.68205	2.26383	3.61203	0.683661	0.80599	0.769714	0.707002
Gm41960	1.55412	1.09165	1.17233	1.85609	0.37165	0.630623	0.840189	0.695013
Crb1	0.407095	0.43509	0.468181	0.436435	0.487346	0.590605	0.47368	0.690349
4933436E23Rik	0.398259	0.406165	0.45184	0.394163	0.469014	0.516343	0.399373	0.665251
Gm34816	0.38657	0.349424	0.429662	0.373932	0.452049	0.458916	0.597629	0.756314
Zbtb41	2.66964	1.79981	1.9548	2.52979	0.507753	0.855859	0.87132	0.902685
Gm41962	3.27209	2.12451	2.35993	3.30027	0.462301	0.83073	0.758536	0.882838
Aspm	1.12919	0.865232	0.487686	0.558303	0.555006	0.662718	0.640232	0.67864
F13b	0.304558	0.361199	0.440578	0.454438	0.407294	0.490408	0.45331	0.733068
Cfhr1	0.276184	0.362521	0.453048	0.33725	0.362403	0.507807	0.494615	0.748133
Cfhr3	0.318721	0.370227	0.41033	0.492877	0.412758	0.443802	0.480418	0.649111
Gm4788	0.282006	0.272821	0.414003	0.338895	0.412007	0.389458	0.483379	0.519631
Gm41963	0.184529	0.384917	0.384561	0.291773	0.5118	0.451368	0.373057	0.550947
Cfhr2	0.265369	0.292651	0.442272	0.392771	0.385364	0.48503	0.452776	0.667106
Cfh	0.426382	0.411193	1.12649	1.11406	0.4058	0.577522	0.492103	0.774125
Kcnt2	0.400762	0.419968	0.793861	0.816525	0.402248	0.574243	0.529701	0.726787
4930590L20Rik	0.332177	0.368406	0.523544	0.576232	0.388768	0.493107	0.45354	0.699647
Gm35244	0.316469	0.353009	0.36765	0.408707	0.494745	0.503593	0.466354	0.670584
Gm35303	0.32329	0.497686	0.521872	0.442167	0.506133	0.589846	0.553057	0.69489
Cdc73	3.56877	1.99638	2.58426	3.53727	0.410076	0.730513	0.752759	0.81248
B3galt2	3.6836	1.85371	2.99438	3.1545	0.352891	0.742918	0.890936	0.906818
Gm38658	0.422309	0.28692	0.556532	0.49561	0.520471	0.505557	0.211226	0.58793
LOC108167731	0.558444	0.625897	0.421668	0.528444	0.410119	0.627956	0.500489	0.689568
Glrx2	1.26248	1.22012	1.32545	1.72237	0.612817	0.890772	0.861728	0.802795
Trove2	1.41812	1.05823	1.28066	1.554	0.478004	0.688395	0.679957	0.813287
Uchl5	1.57327	1.18022	1.34175	1.77353	0.432816	0.746572	0.772708	0.781357
Gm41964	0.417999	0.455249	0.537749	0.462034	0.580991	0.605452	0.58058	0.732549
Rgs2	1.48808	2.24557	1.83889	1.78121	0.684981	1.03674	1.00577	0.891967
Gm35356	0.351905	0.42944	0.613116	0.570765	0.500563	0.626886	0.552813	0.746882
Rgs13	0.343685	0.429433	0.612849	0.559536	0.459742	0.588602	0.535514	0.707937
Gm35415	0.379993	0.530059	0.604931	0.484988	0.504017	0.751847	0.636417	0.709472
Rgs1	0.39747	0.391049	0.549404	0.598292	0.38733	0.546831	0.401294	0.790951
Rgs21	0.261748	0.357041	0.44858	0.429844	0.35739	0.520858	0.453355	0.724916
Rgs18	0.269122	0.324349	0.481674	0.474709	0.319335	0.535613	0.4234	0.744836
Gm41965	0.326017	0.365506	0.466116	0.394199	0.376807	0.520756	0.339918	0.67469
Gm29514	0.22677	0.304341	0.390538	0.366398	0.335605	0.478619	0.372927	0.637904
Brinp3	0.240591	0.318036	0.391255	0.401068	0.349439	0.510445	0.422683	0.684966
Gm41966	0.243923	0.326643	0.461271	0.45879	0.493008	0.609024	0.405034	0.786831
Gm29398	0.273525	0.412069	0.447607	0.384	0.441859	0.577902	0.479624	0.677765
Pla2g4a	0.48452	0.498152	0.680568	0.650284	0.510241	0.581524	0.515849	0.689194
Ptgs2os	0.307992	0.348356	0.332926	0.410688	0.486666	0.529044	0.442774	0.573603
Ptgs2	0.271935	0.317167	0.4616	0.42957	0.487254	0.585777	0.488215	0.718331
Ptgs2os2	0.268077	0.312074	0.279338	0.405176	0.415605	0.557966	0.329669	0.611387
Gm15453	0.661109	0.505889	0.852898	0.685174	0.306782	0.240256	0.389357	0.566254
Pdc	0.42713	0.356656	0.463185	0.396351	0.346054	0.596983	0.510608	0.67471
2310030A07Rik	0.406847	0.360134	0.436871	0.420228	0.397811	0.535029	0.50105	0.629304
BC003331	1.68666	1.13501	1.45396	1.62275	0.499274	0.733856	0.832381	0.781196
Tpr	2.72058	1.61272	1.92865	2.74091	0.478402	0.737455	0.791114	0.879388
Prg4	1.00085	0.746344	1.03841	0.934886	0.550444	0.713002	0.703917	0.703496
Gm41967	0.370961	0.540229	0.251253	0.493396	0.56032	0.353882	0.544823	0.649687
Hmcn1	1.97413	1.47967	1.17837	1.27213	0.524419	0.758464	0.688921	0.760945
Gm36297	0.671219	0.679019	0.761923	0.560667	0.600377	0.674343	0.759471	0.718314
Gm36139	0.558097	0.727379	0.77879	0.517555	0.600718	0.8617	0.872447	0.74929
Gm36077	0.65217	0.862939	0.981594	0.688427	0.564917	0.842692	1.40834	0.832996
C730036E19Rik	0.51642	0.739243	0.711299	0.495231	0.555305	0.75501	0.669901	0.736138
3110040M04Rik	0.902729	0.885564	0.437511	0.609221	1.49344	1.28174	0.714029	0.7751
LOC108167732	0.509405	0.589472	0.830823	0.61594	0.708642	0.816963	0.627742	0.737345
LOC108167733	0.665862	0.836336	0.923206	1.08075	0.629027	0.783171	0.732698	0.674856
Ivns1abp	3.40686	3.67864	4.19695	4.10421	0.58936	1.17893	1.30014	0.901163
Swt1	1.79226	1.28014	1.65647	2.05895	0.467513	0.777464	0.792965	0.793961
Trmt1l	1.40551	1.21065	1.77729	2.31609	0.515997	0.681262	0.769565	0.829296
Mir7682	3.102	1.24619	4.52522	3.00059	2.41829	0.789116	0.959127	1.17464
Rnf2	5.18221	4.33439	3.44171	4.91451	0.608581	0.907619	0.9143	0.864667
Gm36527	4.76369	5.20083	4.37597	5.51509	0.582619	1.17749	1.22991	0.771396
Fam129a	0.927453	0.882147	1.1937	1.56804	0.652607	0.793664	0.788341	0.7507
Gm41969	0.565277	0.494476	0.576355	0.573255	0.550855	0.533453	0.761145	0.713516
LOC102640772	0.728789	0.827167	1.02488	0.702098	0.664004	0.889298	0.787769	0.76846
Edem3	1.85127	1.32299	1.56685	2.10722	0.53137	0.722268	0.755788	0.741
Gm25279	0.489789	0.721477	0.306218	0.829111	1.08187	0.622986	0.757205	0.92735
1700025G04Rik	2.55383	1.74448	1.9655	2.68835	0.663999	0.711894	0.801745	0.750989
Gm36920	0.520124	0.476543	0.549404	0.448969	0.633337	0.622263	0.643135	0.667025
Gm41970	0.548564	0.498475	0.326633	0.521155	0.483658	0.498389	0.686533	0.581139
Tsen15	1.89979	1.43443	1.36362	2.02429	0.648622	0.751906	0.833673	0.704874
Colgalt2	0.829725	0.72187	1.28554	1.27044	0.601121	0.685967	0.821716	0.746473
Rgl1	1.42502	1.43556	1.5261	1.62441	0.693067	0.859815	0.941489	0.759537
LOC108167734	0.824177	0.857108	0.950159	0.883459	0.581002	0.661698	0.686782	0.7747
Apobec4	0.694557	0.723409	0.696928	0.541213	0.711933	0.791823	0.691986	0.594207
Arpc5	3.00955	2.55083	3.03226	3.5475	0.601295	1.0532	1.22472	0.844173
Ncf2	0.816601	0.663181	0.8621	0.711009	0.718666	0.695762	0.809418	0.609387
Smg7	4.75139	3.00116	3.19481	4.8186	0.507402	0.746638	0.836321	0.830706
Gm29954	0.524401	0.526679	0.337501	0.596774	0.601203	0.7651	0.643803	0.671656
Nmnat2	0.54305	0.505162	0.539166	0.472344	0.662988	0.610238	0.688562	0.643656
Lamc2	0.679623	0.730395	0.668009	0.484556	0.699845	0.796673	0.790424	0.654656
Lamc1	3.37158	2.87046	2.98403	3.89519	0.678731	0.892342	1.06652	0.820914
LOC108167838	0.599438	0.586943	0.681402	0.552122	0.602457	0.626215	0.836663	0.640413
E330020D12Rik	0.748456	0.611436	0.776165	0.714462	0.687484	0.655921	0.7308	0.637356
Shcbp1l	0.828901	0.591825	0.577178	0.486085	0.629104	0.599612	0.631623	0.640905
Dhx9	5.83907	4.01185	3.68677	5.27405	0.490829	0.930165	0.961589	0.941914
Npl	0.580213	0.58041	0.552397	0.517083	0.608961	0.647832	0.662325	0.602527
LOC108167735	0.564	0.582633	0.520527	0.350718	0.549611	0.655888	0.722459	0.579694
Rgs8	0.502929	0.467937	0.41086	0.325947	0.722994	0.569077	0.529957	0.588858
C230024C17Rik	0.514046	0.509743	0.506258	0.388142	0.686931	0.664874	0.606927	0.607784
Rgs16	1.07612	1.42693	0.87947	0.663344	0.843045	1.02881	1.01124	0.832307
Rnasel	0.991648	1.02372	0.685668	0.583918	0.722068	0.754919	0.814978	0.629922
Rgsl1	0.42718	0.410812	0.417574	0.390523	0.581986	0.503786	0.495309	0.583539
Gm41974	0.415002	0.42461	0.403282	0.395609	0.58163	0.5417	0.496208	0.567977
Teddm2	0.41335	0.305896	0.226691	0.394576	0.636007	0.442744	0.302699	0.473692
Teddm1b	0.655017	0.500546	0.385779	0.378785	0.360782	0.489021	0.396252	0.593132
Teddm1a	0.457737	0.332023	0.529961	0.584214	0.867337	0.679253	0.58971	0.577775
Gm38440	0.673185	0.870122	0.93935	0.849362	0.713055	1.10941	1.13123	0.881126
Mir8114	0.324173	2.93023	2.36453	0.783938	2.52722	4.53564	6.01398	0.920666
Glul	2.40255	2.35395	3.45281	3.73121	0.723141	0.873787	1.38008	0.723374
Gm30327	0.414622	0.40351	0.451017	0.396404	0.583619	0.562808	0.493585	0.575081
LOC108167736	0.473872	0.48507	0.596784	0.427645	0.609186	0.648245	0.690873	0.670235
LOC108167737	0.470874	0.484631	0.604582	0.438029	0.619391	0.658262	0.744865	0.692803
Gm30388	0.363137	0.317956	0.383243	0.326497	0.657841	0.521108	0.359874	0.542108
Zfp648	0.353158	0.339662	0.386704	0.394447	0.545387	0.498686	0.462691	0.583658
4930452N14Rik	0.355482	0.434538	0.414279	0.404376	0.505945	0.413483	0.491719	0.542431
4930532M18Rik	0.361591	0.429414	0.366597	0.339726	0.50236	0.54383	0.521242	0.619862
Gm30465	0.30011	0.361696	0.390896	0.272155	0.43868	0.343552	0.603154	0.554012
Cacna1e	0.348793	0.330399	0.36573	0.354015	0.551311	0.466928	0.433599	0.578142
Gm30521	0.382587	0.314806	0.336218	0.267528	0.568973	0.465133	0.401442	0.532374
Gm41976	0.460975	0.340424	0.367318	0.278691	0.647398	0.362149	0.398251	0.59042
Gm30602	0.369766	0.3492	0.333542	0.326982	0.720665	0.54052	0.401009	0.50679
Gm41977	0.528612	0.533809	0.376241	0.289894	0.692465	0.415177	0.477831	0.522305
Gm41980	0.57228	0.758296	0.701279	0.523823	0.738361	0.862833	0.905405	0.675943
Gm41979	0.539058	0.710315	0.521259	0.479721	0.70601	0.663712	0.813372	0.698113
Gm9530	0.549977	0.723293	0.74855	0.56319	0.766385	0.747393	0.916724	0.663112
Ier5	1.94771	3.625	3.8068	3.84525	0.643398	1.6376	2.10949	1.01048
Gm41981	0.605549	0.545264	0.516756	0.435528	0.71219	0.743667	0.710196	0.667159
Gm30922	0.677444	0.869138	0.796985	0.676436	0.724047	0.861672	1.0338	0.802689
Mr1	0.875365	0.980461	1.19767	1.10215	0.708388	0.815699	0.967902	0.819684
Stx6	2.15497	1.71195	1.30297	1.90441	0.673462	0.749846	0.736172	0.697444
LOC108167738	0.93721	1.35487	0.769426	0.858496	0.58811	0.975339	0.691525	0.672152
BC034090	1.35019	1.82587	1.17427	1.28806	0.854718	1.00203	1.14723	0.692444
Gm31102	0.658229	1.01262	0.737592	0.757989	0.679617	0.667792	0.823779	0.65528
Xpr1	2.3589	1.62998	1.81381	2.51162	0.535915	0.697241	0.719947	0.751023
Gm31713	0.494636	0.474774	0.443647	0.454239	0.613198	0.657024	0.513025	0.672757
Gm31772	0.422627	0.530578	0.572494	0.43862	0.686409	0.618193	0.61526	0.613477
Gm5532	0.72599	0.958302	1.5508	1.4923	0.712522	0.850866	0.937979	0.667645
Acbd6	1.73829	1.18326	1.09142	1.60311	0.516314	0.625805	0.590791	0.699845
Lhx4	0.457181	0.469845	0.390313	0.347103	0.650344	0.575269	0.546216	0.535781
Qsox1	1.91179	1.33969	1.0554	1.45509	0.689294	0.62834	0.763713	0.660802
Cep350	2.8132	1.68145	1.8959	2.87113	0.52888	0.655357	0.709828	0.772941
Tor1aip1	3.30578	2.30675	2.90131	4.59759	0.591715	0.740752	0.933495	0.856905
Tor1aip2	3.02949	2.54407	2.71514	3.78495	0.628465	0.916808	1.05736	0.834224
Fam163a	0.326737	0.332916	0.244889	0.216075	0.408869	0.378005	0.32842	0.331486
Gm30472	0.536983	0.547935	0.475133	0.441073	0.65711	0.651626	0.594634	0.647501
Tdrd5	0.485851	0.451093	0.420008	0.395121	0.583578	0.575862	0.490729	0.636429
Nphs2	0.405045	0.388219	0.366356	0.34059	0.653177	0.50735	0.473617	0.509967
Axdnd1	0.42583	0.355401	0.415545	0.394217	0.523841	0.48044	0.484369	0.626707
Soat1	1.30944	1.00394	0.853388	1.08722	0.623604	0.654532	0.652325	0.666243
Gm39682	0.476306	0.392787	0.361532	0.382719	0.576857	0.540027	0.468165	0.521501
Abl2	3.2799	2.25975	2.06061	3.14183	0.570109	0.708078	0.762029	0.722306
Tor3a	1.09566	1.01322	1.24301	1.52006	0.791898	0.67583	1.00934	0.710125
Fam20b	1.74162	1.39516	1.25392	1.82646	0.651677	0.597033	0.633202	0.711146
Gm39683	0.568712	0.61606	0.579903	0.392943	0.621499	0.738872	0.715934	0.638376
Ralgps2	1.52156	1.29659	0.805746	0.801045	0.58942	0.685208	0.617232	0.690794
Angptl1	1.328	1.15353	0.855089	0.871907	0.567568	0.626684	0.62298	0.650218
4930439D14Rik	0.256656	1.00531	0.508131	0.403432	0.375162	1.04465	1.07132	0.607429
Gm39685	0.482485	0.571294	0.523921	0.319329	0.648347	0.704134	0.565323	0.615423
Gm30568	0.569668	0.753075	0.558083	0.43958	0.789208	0.803032	0.765277	0.631481
Tex35	0.821413	0.6501	0.571927	0.540081	0.700861	0.746281	0.719799	0.720281
Gm30694	1.16185	0.952066	0.719299	0.934594	0.781648	0.791461	0.691421	0.584465
Rasal2	3.48206	2.32759	2.87847	3.62277	0.470084	0.807432	0.822971	0.842244
2810025M15Rik	1.13175	1.45291	2.07802	1.41258	0.782685	1.17251	1.22758	0.93316
BC026585	0.925741	0.743176	0.738236	0.704351	0.652556	0.608772	0.595513	0.709452
Gm15486	0.58123	0.543145	0.631978	0.504173	0.610729	0.613935	0.558677	0.679427
Sec16b	0.607176	0.522529	0.556103	0.684791	0.606464	0.577181	0.571686	0.585846
Gm30903	0.402824	0.301591	0.480799	0.345376	0.72086	0.549634	0.520853	0.596287
Gm39686	0.283844	0.306969	0.340228	0.349374	0.483602	0.464271	0.375719	0.549274
Brinp2	0.331489	0.351767	0.379112	0.345679	0.55593	0.460715	0.41598	0.551089
Astn1	0.323616	0.355057	0.374286	0.391164	0.532443	0.485756	0.428254	0.61138
Mir488	0.330121	0.331555	0	0.798322	0.321699	1.25969	1.02072	0.31252
Pappa2	0.33028	0.372253	0.438974	0.384485	0.503435	0.528666	0.495175	0.639858
Gm39687	0.322639	0.360118	0.458191	0.41344	0.525741	0.52207	0.453542	0.676368
4930562F17Rik	0.377126	0.444999	0.529072	0.460642	0.51538	0.552166	0.601837	0.735858
Rfwd2	3.25709	1.96848	2.32351	3.32093	0.427312	0.726222	0.779395	0.865039
Scarna3a	4.57414	3.06267	3.81302	6.26818	0.594325	1.55148	2.35718	0.86605
Mir1843b	4.9068	3.83297	6.24912	7.91065	1.06258	1.38693	4.21434	1.03226
Tnr	0.359046	0.363706	0.400412	0.375056	0.572314	0.493371	0.46427	0.601655
Gm31348	0.382911	0.377582	0.391741	0.353557	0.556321	0.402917	0.409	0.579992
Gm31493	0.418717	0.409468	0.502134	0.480527	0.573396	0.552207	0.545119	0.64744
Gm31667	0.355014	0.509365	0.581313	0.797197	0.815469	0.709592	0.627251	0.792201
Gm37294	0.401566	0.619369	0.747204	0.606935	0.950352	0.437803	0.953393	0.570233
4930523C07Rik	1.98002	1.40777	1.74873	2.75266	0.620967	0.742304	0.755922	0.758541
4930562F07Rik	1.66025	0.844847	1.08413	2.26175	0.474583	0.549055	0.530455	0.743953
Tnn	0.359585	0.336895	0.357186	0.391626	0.598513	0.47874	0.46583	0.578453
Mrps14	3.26016	2.41458	2.41024	3.20056	0.573869	0.911204	1.06059	0.839116
Cacybp	2.97752	2.31408	2.37949	3.31088	0.569651	0.847891	1.06227	1.03883
Rabgap1l	1.69176	1.30109	1.20331	1.56965	0.49566	0.752394	0.642887	0.765516
Mir1927	2.64097	1.98933	2.40792	3.99161	0.321699	1.25969	1.02072	0.937559
Gpr52	1.88356	1.15408	1.10478	1.41806	0.432904	0.655453	0.586054	0.74017
Rc3h1	5.04802	3.25943	3.47518	4.87906	0.527261	0.823711	0.865684	0.852038
Serpinc1	0.775386	0.62774	0.552974	0.623843	0.611953	0.554999	0.560623	0.566581
Zbtb37	2.29472	1.66568	1.36277	1.86001	0.526322	0.733738	0.773783	0.784357
Gas5	3.01994	4.35131	4.79247	5.3547	0.811116	1.57449	1.55076	0.979914
Snord47	6.64305	8.33987	9.22947	6.02426	0	0.704134	3.42334	1.57221
Dars2	0.870252	0.698504	0.807022	0.888698	0.4876	0.595328	0.63661	0.672001
Cenpl	1.51978	1.17083	0.841152	0.97334	0.479021	0.722754	0.683253	0.768472
Klhl20	1.85021	1.20141	1.37685	2.01425	0.529197	0.649352	0.648682	0.7976
Ankrd45	0.535277	0.434216	0.441114	0.41696	0.586823	0.577735	0.543065	0.592005
4930469G21Rik	0.436689	0.438586	0.424697	0.440014	0.709247	0.499901	0.427572	0.620109
Prdx6	3.4949	2.94026	2.46609	3.98668	0.764553	0.828859	0.997409	0.776498
Tnfsf4	0.429858	0.511085	0.439681	0.332491	0.575975	0.635202	0.532619	0.718127
Tnfsf18	0.507568	0.540359	0.641719	0.556438	0.603435	0.813455	0.800385	0.717555
Gm31815	0.368362	0.41426	0.451007	0.391483	0.49216	0.544366	0.526021	0.678173
Gm31869	0.310322	0.432087	0.543828	0.289943	0.666665	0.583098	0.599689	0.614259
Fasl	0.447197	0.398205	0.350687	0.367914	0.557089	0.463258	0.399134	0.698314
Suco	2.86312	1.6861	1.86862	2.49725	0.431278	0.751315	0.698799	0.859172
Gm31925	0.495377	0.499779	0.485822	0.406546	0.480554	0.749839	0.547526	0.72785
4930558K02Rik	0.73791	0.762289	0.75992	0.8679	0.644375	0.622878	0.662254	0.664999
Pigc	2.32095	2.4161	2.11835	3.14433	0.726397	0.991224	1.03454	0.86605
Dnm3	0.563753	0.528814	0.796277	0.927152	0.550997	0.601322	0.586719	0.693
2810442N19Rik	0.584254	0.624447	0.618564	0.736665	0.596751	0.834543	0.700378	0.609301
Dnm3os	0.571882	1.02565	1.3999	1.14698	0.468833	0.865957	0.849035	0.790602
Mir199a-2	0.65424	2.95686	1.70431	0.791065	4.78162	2.0804	3.54005	1.54839
Mir214	0.98136	1.97124	1.70431	1.58213	0.956323	1.66432	2.02289	0.619357
Gm39688	0.644631	0.43162	0.859304	1.06033	0.526317	0.627879	0.655414	0.7642
Gm31985	0.548825	0.533541	0.978793	0.982644	0.503968	0.613054	0.717938	0.786005
Mettl13	1.25543	0.901331	0.942797	1.56245	0.704888	0.611289	0.674755	0.589603
Vamp4	1.82961	1.27966	1.54179	2.0722	0.537672	0.73823	0.770196	0.747533
Myoc	0.371946	0.43525	0.586688	0.367213	0.645106	0.477435	0.669979	0.629929
7420461P10Rik	0.435981	0.325937	0.447464	0.344834	0.642079	0.416951	0.481442	0.477904
Prrc2c	4.9586	2.98062	2.89994	4.53293	0.515994	0.721417	0.716681	0.850972
Fmo4	0.373387	0.371454	0.466517	0.400123	0.508716	0.5312	0.503383	0.671777
Fmo1	0.593429	0.506116	1.20225	1.26804	0.565017	0.546928	0.649721	0.685198
Gm32197	0.31188	0.509006	0.60934	0.188553	0.531866	0.991738	0.421891	0.590503
Fmo2	0.41244	0.421682	1.00021	0.72293	0.547939	0.571779	0.701846	0.750001
Fmo6	0.311535	0.405531	0.582143	0.401941	0.493541	0.526866	0.594635	0.660698
Gm32279	0.313534	0.440853	0.696968	0.480199	0.539778	0.69125	0.565503	0.66289
Fmo3	0.317327	0.410435	0.497815	0.428998	0.448442	0.455751	0.544889	0.7161
Mroh9	0.334801	0.377477	0.479613	0.447358	0.460534	0.507886	0.506718	0.70162
Prrx1	1.41923	1.1902	1.55872	1.72683	0.574084	0.71259	0.771953	0.763984
LOC108167739	1.46443	1.61625	1.89486	1.18695	0.690013	1.37142	1.59225	0.990251
LOC108167740	1.44236	1.71124	1.93362	1.34626	0.682234	1.36255	1.35618	0.902322
Gm20471	1.73004	1.44461	1.95675	2.14982	0.587924	0.736893	0.66093	0.794312
Gorab	2.738	1.77356	1.6183	2.60351	0.551193	0.626768	0.711411	0.747836
Gm32333	0.345138	0.397573	0.452701	0.427087	0.488972	0.545178	0.508598	0.687887
Gm39689	0.320317	0.391997	0.521695	0.436127	0.469529	0.475901	0.470236	0.695665
Mettl11b	0.362421	0.422494	0.411363	0.465604	0.532915	0.528892	0.447736	0.680068
Kifap3	0.905576	0.628028	0.839335	1.08486	0.47382	0.58685	0.578668	0.734634
Scyl3	1.79591	1.39826	1.24036	2.18989	0.586059	0.610202	0.668997	0.68713
BC055324	1.26428	0.852909	0.793037	0.938887	0.452436	0.623244	0.591705	0.71423
Mettl18	1.23869	1.39766	1.65723	1.27586	0.804726	1.18652	1.15845	0.839673
Sele	0.474416	0.507093	0.490374	0.375511	0.67583	0.571927	0.577325	0.588006
Sell	0.396378	0.409528	0.478244	0.431118	0.554449	0.508997	0.454464	0.669694
Selp	0.419216	0.397125	0.476733	0.428039	0.586051	0.596416	0.576088	0.612444
Gm16548	0.474243	0.436611	0.298558	0.442015	0.712472	0.414708	0.397134	0.617316
F5	0.402717	0.422418	0.421824	0.396035	0.589688	0.573087	0.501487	0.643537
Slc19a2	1.52169	1.37126	1.66133	2.09288	0.560099	0.689051	0.810268	0.708811
Ccdc181	0.83716	0.637234	0.725408	0.795585	0.664092	0.683728	0.808328	0.684074
Blzf1	2.14251	1.5265	1.69187	2.4725	0.578967	0.740167	0.739208	0.810925
Nme7	0.863781	0.728705	0.70079	0.804465	0.567744	0.657727	0.622638	0.687132
Gm39690	0.829352	0.725476	0.864191	0.549922	0.651769	0.986834	0.909922	0.759806
Atp1b1	2.01947	2.07075	1.6016	1.91579	0.71097	0.921532	0.913329	0.737157
Gm32391	0.784601	1.08912	0.903968	0.586182	0.708639	0.965516	0.907268	0.670302
LOC108167741	0.893914	1.21392	0.99706	0.57849	0.71161	1.2331	1.05108	0.834334
Gm32459	0.739381	0.304653	0.375342	0.389697	0.702043	0.699311	0.586189	0.502534
Gm39691	0.472427	0.593098	0.697385	0.428421	0.498739	0.751127	0.852091	0.559048
Gm26685	0.484781	0.409697	0.360378	0.386012	0.593398	0.541419	0.475269	0.615643
Dpt	0.599829	0.851807	0.902815	0.873806	0.599808	0.654907	0.737415	0.752181
Gm32569	0.63984	0.853829	0.997746	0.9576	0.601715	0.574812	0.733239	0.775159
Gm32652	0.434169	0.505684	0.556253	0.482008	0.623238	0.64924	0.622986	0.669446
Gm20743	0.432594	0.369302	0.486827	0.460297	0.682924	0.561242	0.548402	0.663437
Xcl1	0.409853	0.477119	0.514424	0.405464	0.789716	0.781966	0.432017	0.820091
Gm39692	0.477778	0.321258	0.379715	0.386765	0.583959	0.669509	0.481992	0.578796
1700029M03Rik	0.389008	0.488371	0.456017	0.470363	0.568625	0.989593	0.977272	0.782566
4930568G15Rik	0.430707	0.495393	0.451761	0.350626	0.606722	0.712367	0.577962	0.666114
Tbx19	0.461162	0.428506	0.385735	0.371738	0.649638	0.498787	0.487424	0.524186
Sft2d2	1.45522	1.28177	1.33916	1.68165	0.741317	0.69895	0.835699	0.740499
Tiprl	3.46517	2.46662	2.56976	3.86892	0.523	0.745715	0.827462	0.757974
Gpr161	0.899777	0.747521	0.682619	0.790197	0.706842	0.660579	0.622307	0.58356
Dcaf6	1.95108	1.39093	1.78356	2.47996	0.48857	0.679961	0.704207	0.783164
Mpc2	3.64562	3.09787	3.59636	4.35368	0.611673	0.878452	0.970392	0.81386
Adcy10	0.521608	0.499371	0.496712	0.506616	0.617734	0.560515	0.521433	0.60744
Mpzl1	1.57232	1.7839	1.41974	1.87033	0.714366	0.863275	0.953398	0.771181
Rcsd1	2.85362	3.33255	3.00785	3.78927	0.784275	1.06561	1.24786	0.857761
LOC108167742	0.903101	1.09841	0.76837	0.561013	0.839691	1.04331	0.883819	0.760827
Creg1	1.20327	1.25534	1.38989	1.73688	0.748389	0.763273	1.08153	0.682882
Cd247	0.656449	0.619678	0.686491	0.718369	0.695829	0.663358	0.761753	0.65394
Gm32999	0.561069	0.659301	0.795106	0.642226	0.701668	0.81356	0.980164	0.717057
Pou2f1	3.10058	2.13647	2.07918	2.87551	0.511229	0.794079	0.740657	0.828561
Gm33224	0.504854	0.775482	0.58795	0.55059	0.588439	1.17097	0.780494	0.730961
Gm39693	0.409635	0.671254	0.471773	0.443167	0.483223	0.740416	0.866605	0.857229
Dusp27	2.1686	2.15493	1.14938	1.54871	0.71896	0.776888	0.626393	0.614861
Gpa33	0.533994	0.558367	0.423299	0.37292	0.67405	0.583995	0.603342	0.536704
Mael	0.386222	0.410148	0.408468	0.42507	0.487121	0.577009	0.469038	0.702082
Ildr2	0.476925	0.445605	0.427671	0.43458	0.640159	0.57673	0.505133	0.6029
Tada1	1.99146	1.8101	1.47592	1.97753	0.621009	0.775741	0.915931	0.780034
Pogk	2.04553	1.59986	1.08422	1.50224	0.657243	0.657507	0.90892	0.699397
Gm39694	0.376336	0.370096	0.424823	0.289141	0.4928	0.513583	0.406054	0.616051
Gm33354	0.273466	0.344566	0.352306	0.324646	0.508753	0.392104	0.438147	0.640154
Gm4846	0.302409	0.3124	0.390739	0.355206	0.439515	0.481359	0.379358	0.647822
Gm4847	0.244078	0.299184	0.356463	0.31139	0.404533	0.437569	0.410022	0.564014
Fmo9	0.285451	0.306777	0.36754	0.353943	0.462433	0.441707	0.40195	0.557675
Gm33404	0.366156	0.314813	0.404661	0.425963	0.497379	0.493958	0.493168	0.624991
LOC108167743	0.313579	0.340339	0.403169	0.403622	0.465761	0.501786	0.437872	0.526686
Gm16701	0.379316	0.365499	0.440462	0.426488	0.553776	0.459325	0.482548	0.622778
Fam78b	1.12697	0.813605	0.906054	1.41657	0.632084	0.490417	0.559441	0.607965
Gm33610	0.54071	0.441499	0.42147	0.565487	0.628193	0.441234	0.484187	0.585006
Gm33668	0.161287	0.307777	0.319319	0.331531	0.722994	0.410298	0.411423	0.519138
Uck2	2.33947	1.9018	1.4905	2.09316	0.706783	0.718823	0.800659	0.621172
LOC108167744	1.81787	2.04056	1.50425	2.32735	0.729439	0.340035	0.743929	0.65801
LOC102636733	0.856743	1.76873	1.53748	0.805714	1.20595	2.05838	1.47168	0.811063
Mir6347	2.13762	0.357816	1.1137	0.430778	2.77744	1.81262	1.10157	0.337274
Tmco1	1.71179	1.25801	1.38963	2.12136	0.610998	0.604004	0.611046	0.646056
Aldh9a1	1.39741	1.37034	1.17904	1.53946	0.714921	0.750468	0.798134	0.740456
Mgst3	1.68708	1.5037	1.98732	2.30607	0.738507	0.662571	0.823503	0.656986
Gm34207	0.431667	0.473264	0.737107	0.987868	0.632083	0.597927	0.609699	0.570187
Lrrc52	0.42622	0.482864	0.570255	0.760668	0.674522	0.565983	0.506057	0.602014
Rxrg	0.449986	0.501864	0.791476	0.896279	0.613569	0.561266	0.582422	0.542399
Lmx1a	0.350958	0.346377	0.343416	0.335892	0.578928	0.458426	0.422853	0.522983
Pbx1	2.87549	2.27646	1.85408	2.5775	0.640757	0.796255	0.766845	0.71591
Gm39696	0.457774	0.58094	0.430783	0.403334	0.582691	0.713161	0.559585	0.636612
Mir6348	1.4993	0.602324	0.312456	0.725143	1.16884	3.81406	1.85431	0.567744
Gm34320	0.371893	0.410136	0.437827	0.360232	0.508568	0.532483	0.475675	0.653069
Mir6354	0	0.311547	0.646461	0.375074	1.20914	1.57823	0	0.880982
Gm39697	0.337655	0.395776	0.43413	0.411194	0.490812	0.56478	0.484633	0.606499
Gm34421	0.287085	0.47863	0.257264	0.319354	0.643449	0.752222	0.51484	0.614218
Gm34477	0.473545	0.387991	0.486944	0.474639	0.588974	0.586473	0.626131	0.64885
Gm34535	0.355675	0.398972	0.312857	0.351866	0.666194	0.517028	0.449891	0.585964
Nuf2	1.17293	0.871934	0.471885	0.490479	0.573073	0.537797	0.53753	0.636979
Gm34624	0.519589	0.594508	0.736736	0.536799	0.551198	0.886763	0.671091	0.725376
Rgs5	0.581972	0.672354	0.864984	0.837513	0.525373	0.564261	0.531275	0.619388
Rgs4	0.431845	0.580247	0.784434	0.550384	0.636928	0.549284	0.613493	0.607705
Gm39698	0.369254	0.434799	0.393611	0.390027	0.554227	0.394092	0.40682	0.405819
Gm39699	0.52007	0.395275	0.336867	0.424888	0.575288	0.286054	0.608446	0.652019
Ccdc190	0.412369	0.478704	0.41295	0.414429	0.61582	0.538135	0.662353	0.430941
Hsd17b7	1.57251	1.5188	0.725078	0.925291	0.546392	0.766606	0.649414	0.674308
3110045C21Rik	0.602128	1.28206	1.14191	0.684372	0.657179	1.28667	0.986732	0.798034
Ddr2	0.955126	0.681964	0.844481	1.06237	0.602468	0.558777	0.577098	0.64106
Uap1	2.07032	1.6269	1.94341	2.5194	0.622766	0.707021	0.775298	0.797209
Uhmk1	3.76153	2.44767	2.0771	3.75018	0.532344	0.726037	0.830752	0.755679
Sh2d1b2	0.499847	0.430576	0.464753	0.425392	0.526437	0.454826	0.472569	0.596955
Gm6345	1.11462	2.23891	1.11761	1.78001	0.737783	0.82924	0.975383	0.696822
Sh2d1b1	0.504861	0.424711	0.404668	0.344354	0.61813	0.559828	0.440285	0.551472
Gm7694	0.649731	0.578877	0.487748	0.536413	0.728468	0.462086	0.464433	0.588633
1700015E13Rik	0.87065	0.509162	0.585676	0.599659	0.869917	0.630809	0.545219	0.490364
Nos1ap	1.62582	1.23438	1.07163	1.40037	0.651984	0.671685	0.647779	0.6288
LOC108167745	1.56955	1.37055	1.21812	1.36281	0.757945	0.81751	0.856833	0.679
Olfml2b	1.57468	1.72281	0.898106	1.18617	0.783248	0.751539	0.806159	0.638374
Atf6	2.09336	1.6446	1.93311	2.50558	0.548152	0.730887	0.75108	0.768001
Gm29733	1.60163	1.89455	1.59473	2.58211	0.867092	0.995956	1.10048	0.606492
Dusp12	1.76654	1.47748	1.37254	2.03551	0.55183	0.869026	0.804085	0.740029
Fcrlb	0.415842	0.479522	0.406563	0.341414	0.630363	0.574639	0.595263	0.510314
Fcrla	0.410619	0.365374	0.412855	0.348417	0.702006	0.636822	0.439912	0.559219
Gm39701	0.386417	0.256143	0.265749	0.168203	0.429277	0.206431	0.250906	0.285335
Fcgr2b	0.538101	0.496178	0.589707	0.47676	0.757177	0.660835	0.516348	0.526977
Gm34968	0.436966	0.343458	0.277152	0.275661	0.796095	0.579962	0.528684	0.593523
LOC102638466	0.55189	0.568143	0.474435	0.350337	0.631926	0.614227	0.426605	0.65308
Fcgr4	0.478182	0.406886	0.411764	0.369397	0.611602	0.515299	0.53391	0.641306
Gm35090	0.319243	1.28252	1.28309	0.772015	0.933294	1.50822	2.39721	0.820315
Fcgr3	0.524345	0.526622	0.569137	0.702688	0.800517	0.600245	0.655258	0.665988
Mir6546	3.48224	9.32631	4.83803	3.50876	6.78681	22.1461	16.1505	6.59316
Cfap126	0.735129	0.872313	0.888003	0.70122	0.687189	0.803446	0.963916	0.677891
Sdhc	3.41427	3.17802	2.56468	3.76518	0.640908	0.802398	0.964896	0.716331
LOC108167746	3.43549	2.74955	2.31196	4.0458	0.749778	0.523461	0.968188	0.863897
Mpz	0.766776	0.766636	0.619034	0.643148	0.73375	0.760029	0.726204	0.637609
Pcp4l1	1.26383	1.85528	2.10088	2.31302	0.769742	0.994755	1.15829	0.808489
Nr1i3	0.768872	0.779565	0.724867	0.548948	0.906243	0.61472	0.758479	0.665488
Tomm40l	1.36538	1.37131	1.21492	1.28921	1.12125	0.80005	1.06729	0.820572
Apoa2	0.717273	0.938005	0.801901	0.767905	0.866436	0.997864	1.02803	0.749762
Fcer1g	0.866067	1.01354	0.973073	1.0654	0.836633	0.632217	0.908139	0.620265
Ndufs2	2.77719	2.92768	2.52104	3.17006	0.783037	0.84674	1.01103	0.946703
Adamts4	0.882442	1.0156	0.655102	0.714381	0.671704	0.794846	0.83728	0.623855
B4galt3	1.39703	1.66171	1.29017	1.84819	0.736753	0.822276	1.0079	0.73129
Ppox	0.93385	1.06697	1.08913	1.25346	0.993514	0.817298	0.940401	0.729957
Usp21	1.36441	1.65281	1.54643	1.93918	0.810587	0.692658	1.08243	0.747802
Ufc1	2.18624	2.24077	2.04442	2.84002	0.699228	0.934055	1.17862	0.838482
LOC105244007	2.06874	2.21767	2.21148	3.12349	0.584942	0.838479	0.853414	0.786419
Dedd	2.95275	2.66782	2.57511	3.74233	0.658686	0.766231	0.920311	0.808283
Nit1	1.57183	1.70579	1.75877	1.79851	0.760722	1.00635	1.14162	0.679096
Pfdn2	3.91004	3.0448	2.90638	4.7588	0.547503	0.787177	0.749543	0.791071
Klhdc9	1.31683	1.56861	1.48383	1.88846	0.925124	0.83747	0.899538	0.768266
Nectin4	0.560158	0.468825	0.438801	0.425118	0.650395	0.495206	0.586542	0.48328
Arhgap30	0.574892	0.468704	0.623708	0.709434	0.668975	0.471	0.551562	0.56505
Usf1	2.77351	2.96511	2.36136	3.88522	0.715712	0.921889	1.30726	0.731884
Tstd1	1.55382	1.013	0.454481	1.74693	0.690678	0.346733	0.547865	0.438711
Gm26641	0.693877	0.790653	0.809787	0.735262	0.614704	0.622616	0.655335	0.659269
F11r	2.56234	2.58015	2.57843	2.9775	0.669317	0.799128	1.02068	0.751028
Alyref2	0.819727	2.15758	2.09122	1.46965	0.798814	2.04934	2.97156	1.09713
Itln1	0.492433	0.536662	0.561154	0.780377	0.700405	0.826246	0.790447	1.03154
Gm35200	0.469435	0.901949	0.691196	0.974809	0.845304	1.16823	0.851953	1.25593
Gm39703	0.498944	0.628512	0.546339	0.603292	0.898262	0.688413	0.653694	1.12882
Cd244	0.446043	0.626881	0.650389	0.600613	0.815699	0.795753	0.741068	1.0392
Ly9	0.399771	0.357109	0.328444	0.346265	0.625562	0.440037	0.374388	0.50764
Slamf7	0.371428	0.318749	0.381579	0.371093	0.652534	0.448039	0.409773	0.531564
Mir7683	2.94944	0	0.614668	0.713255	2.8742	0	1.82391	1.67531
Cd48	0.375863	0.366883	0.585118	0.474546	0.520726	0.437758	0.445726	0.645911
Slamf1	0.347648	0.389486	0.470157	0.37308	0.593121	0.55509	0.485182	0.633216
Cd84	0.390708	0.385321	0.450477	0.465597	0.541558	0.501445	0.400141	0.632261
Gm37065	0.332793	0.40586	0.328195	0.330536	0.532782	0.58203	0.45018	0.540084
Slamf6	0.376379	0.388546	0.4359	0.356466	0.596154	0.509859	0.408933	0.594587
Vangl2	1.25974	0.997622	0.666294	0.839245	0.627115	0.58914	0.599891	0.535494
Nhlh1	0.515499	0.579049	0.473543	0.418273	0.634544	0.440001	0.492852	0.687072
Ncstn	2.25392	1.64594	1.62475	2.30922	0.687429	0.744073	0.69491	0.651526
Copa	2.9543	2.05647	1.9565	2.96441	0.648376	0.734755	0.739321	0.789056
Pex19	1.88492	1.78938	1.79498	2.31927	0.762052	0.910213	0.963748	0.782212
Dcaf8	3.03461	2.74077	2.55834	3.32661	0.546501	0.825897	0.962437	0.793544
Pea15a	2.22452	2.17341	2.00276	3.0555	0.702936	0.929344	1.00006	0.766587
Gm17224	0.854372	1.01601	0.961263	0.703489	0.75085	0.96671	0.972399	0.704615
Casq1	0.827448	1.08758	0.989663	0.722098	0.806338	1.13941	1.14017	0.575577
Atp1a4	0.632749	0.617901	0.532617	0.463533	0.62464	0.694716	0.742426	0.67023
Atp1a2	0.76865	0.800783	1.44966	1.65741	0.759684	0.645999	0.880158	0.653996
Gm39704	1.23107	0.747002	1.52331	2.01572	0.524853	0.848173	0.515454	0.412758
Igsf8	0.832566	0.77818	0.777274	1.01832	0.731599	0.544793	0.639845	0.578602
Kcnj9	0.586683	0.60969	0.5901	0.482772	0.766257	0.678861	0.825118	0.578544
Kcnj10	0.499098	0.435309	0.468741	0.460548	0.68795	0.56661	0.583773	0.529475
Pigm	3.49421	2.87435	2.68492	3.82834	0.667114	0.937264	1.02895	0.810099
Slamf9	0.436808	0.425962	0.498595	0.396668	0.685302	0.557902	0.537996	0.627999
Gm35522	0.515709	0.501241	0.381361	0.382183	0.664666	0.677114	0.617247	0.535459
Igsf9	0.47756	0.479634	0.477891	0.47314	0.844648	0.586023	0.751308	0.543712
Tagln2	1.3929	2.1339	1.91944	2.36765	0.919662	0.828073	1.10791	0.692759
Gm37125	0.609447	0.798834	1.07097	0.749394	0.734824	0.900002	1.30949	0.777419
Cfap45	0.520674	0.680691	0.827457	0.453709	0.7951	0.725166	0.831933	0.633351
4933439K11Rik	0.438676	0.519256	0.538729	0.459381	0.759549	0.68252	0.526805	0.489445
Vsig8	0.319131	0.497034	0.38555	0.363503	0.820291	0.723593	0.915239	0.490391
Slamf8	0.434523	0.381367	0.371194	0.307665	0.701914	0.473023	0.544674	0.59665
Fcrl6	0.403261	0.313343	0.420201	0.347137	0.591886	0.52137	0.502853	0.532579
Dusp23	0.587214	0.802735	0.747855	0.926973	0.85835	1.1826	1.41217	1.00372
Gm35601	0.422462	0.541442	0.585461	0.447177	0.676436	0.734557	0.642122	0.701573
Crp	0.357761	0.264758	0.392409	0.478116	0.513776	0.502953	0.727752	0.588243
Apcs	0.263131	0.396411	0.308457	0.397702	0.608993	0.627542	0.457645	0.685029
Gm35686	0.277288	0.328693	0.385661	0.355425	0.468525	0.538883	0.430522	0.582465
Olfr16	0.342697	0.344185	0.321383	0.787298	0.500931	0.305125	0.529803	0.616408
Gm35742	0.18817	0.395154	0.334217	0.330942	0.416748	0.348134	0.396691	0.510119
Olfr1408	0.231403	0.309877	0.281311	0.233165	0.676499	0.441499	0.357745	0.657196
Olfr1406	0.0677012	0.271981	0.28218	0.36837	0.626753	0.645842	0.470992	0.705007
Olfr218	0.458385	0.345281	0.35823	0.554249	0.483914	0.437281	0.413382	0.470107
Olfr1404	0.4176	0.244658	0.507665	0.336623	0.712156	0.221319	0.269001	0.527113
Fcer1a	0.259436	0.224205	0.484087	0.299103	0.440961	0.483472	0.550324	0.691117
Olfr418	0.7262	0.692886	0.340517	0.570748	0.919975	0.646581	0.61748	0.721854
Mptx2	0.305682	0.416656	0.352651	0.343211	0.478742	0.583218	0.38819	0.754466
Ackr1	0.266872	0.312702	0.208561	0.268903	0.801862	0.50917	0.412579	0.463178
Cadm3	0.331404	0.357699	0.366628	0.420228	0.576696	0.446163	0.459114	0.531719
Aim2	0.431324	0.444336	0.524884	0.590818	0.544314	0.511785	0.485349	0.643989
LOC102639543	0.316188	0.331996	0.430974	0.457619	0.440396	0.440767	0.3481	0.60773
BC094916	0.255496	0.325692	0.427502	0.389132	0.351921	0.468717	0.43677	0.709341
Pydc4	0.268433	0.30827	0.401221	0.429658	0.474926	0.472967	0.403087	0.593642
Pyhin1	0.248741	0.351444	0.465664	0.486827	0.392352	0.530885	0.495352	0.696459
Pydc3	0.273161	0.297696	0.495085	0.411105	0.479996	0.556284	0.487445	0.627235
AI607873	0.340591	0.406945	0.972909	0.868609	0.429183	0.515374	0.623383	0.668952
Ifi204	0.359337	0.338802	0.674359	0.649514	0.369822	0.482709	0.575368	0.704654
Mndal	0.542941	0.463346	1.48959	1.20862	0.356294	0.435113	0.608912	0.589755
Mnda	0.333234	0.306111	0.813031	0.668266	0.358394	0.488468	0.581141	0.650169
Ifi203	0.566292	0.565473	1.6444	1.52336	0.494593	0.60405	0.80231	0.79256
Ifi202b	0.310567	0.411729	0.859886	0.572933	0.430619	0.507889	0.757235	0.742581
Ifi205	0.340564	0.345701	0.590184	0.625389	0.425936	0.444761	0.467379	0.641363
Olfr433	0.179199	0.467941	0.261417	0.476687	0.977914	0.592623	0.664893	0.882152
Olfr432	0.268245	0.423359	0.439235	0.74136	0.522804	0.48742	0.770161	0.471609
Olfr430	0.226309	0.454584	0.707448	0.638491	0.771875	0.719634	0.583117	0.571315
Olfr429	0.267107	0.344915	0.238567	0.461385	0.818064	0.485352	0.412943	0.650227
Olfr427	0.417087	0.304653	0.395097	0.825242	0.702043	0.771654	0.351713	0.717906
Olfr231	0.350486	0.39112	0.284051	0.517959	0.683088	0.445799	0.481639	0.368665
Olfr424	0.303656	0.343096	0.27686	0.413056	0.406875	0.531071	0.234723	0.934262
Olfr421-ps1	0.308427	0.550696	0.321383	0.24862	0.467536	0.784606	0.582784	0.64885
Olfr420	0.309607	0.276401	0.250921	0.291166	0.670462	0.787607	0.425463	0.618765
Gm36196	0.390832	0.535267	0.573852	0.483309	0.562636	0.881254	0.494361	0.714761
Spta1	0.435085	0.470882	0.645111	0.733633	0.467079	0.599976	0.538842	0.712587
Olfr419	0.463019	0.597895	0.379083	0.439884	0.741268	0.883403	0.715819	0.375713
Mptx1	0.259201	0.428773	0.476628	0.165923	0.579467	0.543018	0.447863	0.577367
Olfr417	0.309533	0.388596	0.322535	0.421051	0.678681	0.492137	0.358899	0.769202
Olfr248	0.213762	0.393598	0.519729	0.215389	0.34718	0.498471	0.275393	0.539638
Olfr414	0.30143	0.378424	0.196307	0.592263	0.734349	0.383403	0.407754	0.820405
Olfr220	0.404719	0.369524	0.498396	0.266924	0.717079	0.233991	0.511926	0.592126
Fmn2	0.340091	0.368934	0.382536	0.384507	0.463522	0.485919	0.420897	0.630754
Grem2	0.273445	0.314863	0.355632	0.345459	0.52537	0.488699	0.413895	0.598603
Rgs7	0.331205	0.379281	0.468293	0.502925	0.481744	0.509925	0.460923	0.631967
Fh1	3.4399	2.26896	2.18711	3.61226	0.569531	0.743378	0.820979	0.716175
Kmo	0.359066	0.310188	0.418628	0.406835	0.556668	0.488651	0.47359	0.595457
Opn3	1.10728	0.864302	0.949607	0.979164	0.577479	0.708708	0.656996	0.718574
Chml	1.72357	1.06935	1.31786	1.55058	0.452861	0.650953	0.554747	0.696106
Gm39707	0.557416	0.729787	0.871247	0.505494	0.775993	0.98754	0.738647	0.687889
Wdr64	0.330454	0.372912	0.421138	0.413674	0.510867	0.496883	0.439656	0.648346
Gm36360	0.3859	0.498312	0.471864	0.442799	0.529546	0.661137	0.730523	0.637454
Exo1	1.00704	0.711732	0.436889	0.449424	0.60911	0.536569	0.564684	0.581989
Becn2	0.417306	0.381017	0.217418	0.458709	0.757866	0.579045	0.645148	0.556671
Pld5	0.371329	0.402239	0.38347	0.364197	0.543675	0.556558	0.429224	0.603103
LOC108167747	0.328814	0.440322	0.39402	0.337943	0.491318	0.62038	0.440561	0.586248
Gm36536	0.319986	0.362663	0.378193	0.331378	0.54605	0.54126	0.433428	0.592877
Gm36586	0.296107	0.358127	0.365039	0.347948	0.50395	0.551686	0.415866	0.62973
Cep170	2.96058	1.77124	1.97733	2.48619	0.425629	0.770673	0.726228	0.867397
Mir350	3.99813	2.55531	1.89367	3.51584	0	2.31155	0	1.03226
Sdccag8	0.897425	0.681436	0.854401	1.08617	0.596595	0.659485	0.642606	0.660358
Hmga2-ps1	0.929367	1.02914	0.993238	1.18136	0.812769	1.18211	1.06838	0.744459
Gm15423	0.955458	0.615662	0.769592	1.08074	0.521717	0.618535	0.619437	0.667849
Akt3	2.3387	1.41248	2.16021	2.86371	0.426812	0.700271	0.678758	0.832136
Gm36904	0.435039	0.441723	0.473874	0.46176	0.554813	0.509225	0.522995	0.678473
Zbtb18	2.41343	2.47978	1.85935	2.65946	0.758933	0.805538	0.7277	0.717023
Gm29856	0.452117	0.329431	0.452634	0.43948	0.639277	0.518689	0.452271	0.537112
Gm30013	0.43531	0.395909	0.432176	0.334816	0.560892	0.558305	0.510344	0.55519
2310043L19Rik	0.461981	0.463987	0.695337	0.279299	0.800347	0.914068	0.436464	0.485944
Gm30115	0.447839	0.449784	0.434132	0.371691	0.65082	0.535887	0.441464	0.540662
1700016C15Rik	0.475719	0.434741	0.387035	0.450839	0.64456	0.550576	0.483676	0.611292
Adss	3.00039	2.03338	2.14096	3.12685	0.511542	0.77419	0.818176	0.885152
Gm7068	0.403023	0.452698	0.476011	0.543309	0.533152	0.555764	0.587628	0.823521
Gm16432	0.468304	0.496425	0.530649	0.57931	0.551508	0.591799	0.578605	0.756721
Desi2	3.03899	2.4412	2.44128	3.45695	0.551407	0.798365	0.861981	0.774505
LOC108167748	0.53755	0.439339	0.446744	0.555238	0.585339	0.528718	0.575337	0.562456
B230369F24Rik	1.14199	1.1261	1.44959	1.40593	0.627248	0.924353	0.674101	0.825571
Cox20	2.06387	3.6377	4.08013	2.8506	0.683656	1.69129	1.91695	1.06573
Hnrnpu	4.43569	4.83359	5.26628	5.87651	0.56892	1.38377	1.41879	1.11557
Efcab2	0.930624	0.915514	1.0521	1.25796	0.55836	0.709276	0.713971	0.71766
Gm31289	0.548301	0.458902	0.415169	0.419882	0.7516	0.571876	0.41253	0.532909
Gm39709	0.463141	0.512616	0.305316	0.365714	0.718436	0.601112	0.569883	0.402655
Kif26b	1.02732	0.821208	0.44491	0.492593	0.652449	0.638954	0.51263	0.561741
Gm39710	1.08504	0.974176	0.423984	0.511866	0.708914	0.64301	0.489259	0.53305
LOC108167845	1.11957	0.726108	0.456308	0.579448	0.692447	0.656841	0.434305	0.657045
Smyd3	0.888757	0.732324	0.648497	0.800581	0.610712	0.624939	0.54219	0.609078
LOC108167846	0.889423	0.736133	0.597833	0.753467	0.518969	0.530733	0.4541	0.579525
Gm31349	1.12663	0.773592	0.742707	0.986936	0.694582	0.497168	0.462097	0.620347
Tfb2m	1.80172	1.2651	1.72951	2.16184	0.516738	0.661934	0.740546	0.701671
Cnst	2.31748	2.10035	2.54146	3.39636	0.653517	0.786431	0.925693	0.74698
Sccpdh	1.53803	1.47304	1.42653	1.62808	0.547179	0.728535	0.841945	0.744903
Gm1305	0.646612	0.608876	0.636968	0.50118	0.682098	0.695924	0.735528	0.590298
Ahctf1	3.0962	1.89428	2.32844	3.47227	0.504271	0.689578	0.718955	0.834961
Gm31668	0.598358	0.58923	0.736025	0.465861	0.597314	0.69054	0.699428	0.676982
Cdc42bpa	2.74914	1.65661	1.94773	2.66659	0.491974	0.698142	0.720875	0.797505
LOC108167749	3.09364	1.40213	2.17183	2.98775	0.396	0.700286	0.689034	0.750787
Gm38331	2.02768	1.30378	1.54272	1.62152	0.522737	0.805114	0.928814	0.883609
Adck3	1.73114	2.23505	1.85429	1.86214	0.832935	0.968907	1.05949	0.670488
LOC108167750	0.630385	0.612533	0.667546	0.470966	0.664246	0.710552	0.728942	0.693811
Gm37336	0.700837	0.765988	0.576346	0.735251	0.773349	0.804033	0.711699	0.585415
Psen2	0.940528	0.859524	0.848256	0.908594	0.693981	0.665306	0.738409	0.588163
Gm31728	0.864843	0.924347	1.06909	0.92014	0.650842	0.833566	1.07405	0.808561
Gm39713	0.711567	0.807069	0.830943	0.563698	0.669502	0.694411	0.995752	0.731699
Gm5069	0.974691	0.999108	1.21457	0.789739	0.714817	0.984136	1.18063	0.684908
Itpkb	2.34703	2.10514	2.88139	3.98415	0.774803	0.911111	1.23158	0.801315
Gm39712	1.67055	1.80173	3.09571	2.94954	0.753841	1.13486	1.63616	0.912045
Stum	0.578467	0.501819	0.565369	0.511395	0.726239	0.611359	0.706083	0.57827
Gm31986	0.555573	0.593766	0.539781	0.497128	0.635229	0.679715	0.678788	0.62713
Parp1	1.61412	1.29757	1.09302	1.63359	0.684358	0.622443	0.629018	0.630006
Mir6904	1.61119	1.07879	3.35774	1.94814	1.04672	2.04934	0.830289	1.52528
Lin9	1.55009	1.11618	0.822737	0.953819	0.533007	0.681846	0.674901	0.675957
Mixl1	0.576885	0.543178	0.422661	0.490452	0.764196	0.882813	0.557408	0.52906
Acbd3	3.86766	2.70128	2.48305	4.074	0.567777	0.747589	0.738775	0.77777
Gm38293	0.815393	1.05292	0.904817	0.806663	0.882305	1.00346	1.24421	0.676681
LOC102634584	0.692228	0.611195	0.523145	0.524273	0.793173	0.606336	0.736968	0.5449
H3f3a	4.61599	4.84215	4.82347	6.21945	0.692034	1.08559	1.28422	0.909747
G370120E05Rik	0.80847	1.06516	0.998158	0.83821	0.640452	0.755788	0.943672	0.767068
Sde2	2.66432	2.12836	2.16617	2.97273	0.624281	0.825634	0.934644	0.865523
Gm39714	0.525124	0.447072	0.471085	0.428904	0.72523	0.597156	0.564519	0.5926
Lefty2	0.539748	0.439697	0.49993	0.362571	0.619485	0.602621	0.723181	0.516647
Pycr2	1.51856	1.22202	1.1499	1.7221	0.670972	0.731819	1.10821	0.758976
Gm32199	0.59666	0.56852	0.350716	0.388469	0.67089	0.700541	0.709558	0.506914
Gm39715	0.604183	0.491224	0.523482	0.623501	0.735422	0.59396	0.54401	0.58035
Lefty1	0.641984	0.741487	0.769294	0.879745	0.761153	0.80296	0.860162	0.709047
Tmem63a	1.0493	1.01503	0.908077	1.23402	0.732991	0.629393	0.770116	0.635745
Ephx1	0.723158	0.621804	1.11625	1.50495	0.727239	0.699258	0.905511	0.622585
9130409I23Rik	0.43486	0.425255	0.469522	0.404731	0.536676	0.594966	0.581615	0.608031
Gm39716	0.47303	0.409005	0.41607	0.367589	0.588086	0.522312	0.473501	0.578823
Gm37406	0.530335	0.532637	0.552612	0.240467	0.594325	0.505918	0.532927	0.564815
Nvl	1.59041	0.997138	1.05555	1.58613	0.495113	0.627803	0.666581	0.710737
Cnih4	2.45805	1.88933	1.71089	2.41688	0.556531	0.640516	0.718856	0.812803
Wdr26	3.80696	2.64847	2.7565	4.1518	0.496756	0.732242	0.849807	0.794634
Gm38664	1.05998	1.17119	1.45475	1.66134	0.672341	0.873821	1.02106	0.700609
A430110L20Rik	0.878365	1.49522	1.41168	1.56609	0.63834	1.32553	1.26587	0.761064
Gm39718	0.46799	0.365572	0.460557	0.502989	0.582731	0.429908	0.562725	0.61533
Gm39717	0.381658	0.407273	0.372834	0.360528	0.546259	0.379257	0.571598	0.508091
Cnih3	0.431076	0.441647	0.360666	0.32023	0.662906	0.603814	0.522745	0.510273
Ccdc121	0.375855	0.417223	0.391644	0.382703	0.848196	0.754844	0.428153	0.449451
Gm32767	0.401486	0.511237	0.306293	0.303407	0.824406	0.474193	0.465518	0.644778
LOC108167841	0.372051	0.3658	0.322386	0.32674	0.530481	0.383564	0.399601	0.58208
Dnah14	0.465223	0.431227	0.435388	0.411145	0.551638	0.539203	0.528158	0.634863
Gm33612	0.414226	0.459817	0.40323	0.369052	0.65329	0.415953	0.505568	0.567572
Lbr	2.74594	1.92193	1.62782	2.70778	0.533791	0.669583	0.714861	0.668066
Gm33669	0.579106	0.685482	0.581881	0.435136	0.757818	0.752377	0.71623	0.579557
Enah	3.08643	2.63636	2.05901	2.4153	0.548709	0.817669	0.797586	0.780836
Gm38648	0.691985	0.760145	0.591488	0.470646	0.742817	0.777023	0.702053	0.6295
Gm39719	0.733164	0.813529	0.72717	0.527377	0.807562	0.821591	0.789889	0.692107
Gm33725	0.801811	0.822847	0.723942	0.570604	0.783484	0.886473	0.884936	0.719763
Srp9	3.78623	3.17203	2.62204	4.18711	0.762584	0.73907	1.11563	0.789622
Vmn1r1	0.507906	0.235436	0.732796	0.708609	0.304584	0.795113	0.181203	0.517812
LOC105244034	0.619268	0.508874	0.371525	0.533221	0.457173	0.322231	0.464182	0.390833
Degs1	2.54302	2.77121	2.01152	2.87567	0.762505	1.02145	1.16193	0.808974
1700047M11Rik	0.586046	0.529731	0.595397	0.40745	0.69959	0.726783	0.56626	0.443839
Fbxo28	3.38183	2.52678	2.28217	3.79145	0.619991	0.719326	0.677193	0.724195
Trp53bp2	2.65264	2.19944	1.86101	2.46415	0.60691	0.803336	0.849008	0.758413
Capn2	1.5948	1.45061	1.50352	1.9058	0.74843	0.802832	0.958076	0.708762
LOC108167751	1.7893	1.89852	1.66899	2.12279	0.885887	0.960525	1.19721	0.719451
LOC108167842	0.485712	0.51831	0.442851	0.513881	0.680399	0.669284	0.625752	0.699302
Capn8	0.434328	0.37153	0.364942	0.323721	0.686739	0.511821	0.494545	0.530591
Ccdc185	0.455262	0.298964	0.218947	0.529301	0.648407	0.556797	0.622616	0.430988
Susd4	0.487326	0.438237	0.369615	0.356431	0.670453	0.579495	0.530354	0.531943
Tlr5	0.730246	0.673996	0.51961	0.457834	0.774211	0.735326	0.640259	0.552088
Gm33747	0.50638	0.639934	0.695382	0.433869	0.686271	0.754992	0.82433	0.609544
Disp1	1.75804	1.32859	1.09985	1.62877	0.639236	0.710526	0.718437	0.683449
Gm34287	0.54899	0.551374	0.577299	0.472985	0.59879	0.638494	0.612538	0.721567
Brox	2.60657	1.63093	1.84278	3.07164	0.623132	0.591722	0.719206	0.798339
Aida	2.57135	1.67515	2.32139	3.74013	1.90902	1.25588	1.45753	2.28405
Mia3	1.90836	1.30779	1.42087	2.23116	0.65469	0.626375	0.697132	0.719343
Gm34102	1.89973	1.70078	1.80935	3.10775	0.837678	0.994972	0.916967	0.667296
Taf1a	1.55128	1.1274	1.07645	1.72467	0.55928	0.485234	0.647187	0.597653
Hhipl2	0.47291	0.415594	0.376066	0.436384	0.615471	0.453116	0.490614	0.49924
Gm33973	0.308796	0.347626	0.350054	0.291315	0.661358	0.522257	0.456408	0.565388
Gm39724	0.378224	0.344753	0.33229	0.31385	0.534795	0.536331	0.398008	0.584728
Gm34068	0.368299	0.375251	0.380685	0.366569	0.570668	0.48126	0.467773	0.608758
Gm34130	0.33455	0.357269	0.44127	0.353312	0.569495	0.560191	0.523755	0.553245
Gm39725	0.530552	0.438126	0.389034	0.380153	0.60893	0.529869	0.394922	0.528307
1700056E22Rik	0.372112	1.71915	1.04691	0.40494	0.725237	2.50852	3.16403	0.915906
Dusp10	1.61145	1.89316	1.42782	1.56173	0.74855	0.872558	0.840331	0.701545
Gm34177	0.419055	0.334671	0.462963	0.366285	0.587946	0.529805	0.460521	0.635695
Gm34229	0.354926	0.377436	0.532997	0.441775	0.406907	0.557669	0.645539	0.53365
1700112H15Rik	0.383326	0.353513	0.425805	0.421225	0.562669	0.479904	0.505027	0.612801
4930488B22Rik	0.326969	0.51763	0.600562	0.502563	0.712861	0.831774	0.728245	0.592839
Hlx	0.746428	1.23594	1.67468	2.09778	0.747044	0.923756	1.01881	0.897611
Gm34342	0.473019	0.790172	1.14672	0.566107	0.804312	1.08666	1.38794	0.817917
Mir1981	1.31646	2.64435	1.82901	3.18355	1.7105	0	0.678407	1.24627
Gm34451	0.648079	0.770011	1.21819	0.880927	0.755377	0.975178	1.16563	0.773923
Gm39727	0.59666	0.606934	0.916644	0.665947	0.916883	0.632433	0.827818	0.673472
C130074G19Rik	1.19178	1.01481	1.57254	1.95791	0.678518	0.671434	0.816091	0.708211
Gm34602	1.36592	1.1631	2.03594	2.11834	0.590304	0.785599	0.725321	0.798346
Mark1	1.12598	0.917802	0.667536	0.788104	0.569878	0.636428	0.544825	0.658329
Gm39728	0.444029	0.395313	0.436409	0.365832	0.58285	0.548747	0.530546	0.560915
Gm34732	0.490852	0.387969	0.287513	0.31958	0.464177	0.450705	0.296355	0.527921
Gm37662	0.438581	0.507345	0.461084	0.383523	0.591479	0.697314	0.605391	0.574602
Gm34797	0.436283	0.415991	0.410491	0.376168	0.624274	0.564294	0.455348	0.596005
Rab3gap2	1.91269	1.41979	1.39016	2.12037	0.633221	0.661985	0.728267	0.655694
Snora36b	2.86592	2.87836	1.32725	3.08025	1.24125	2.4302	0	0.602914
Mir664	3.65047	3.66632	1.63021	3.15279	1.52457	1.98994	0.806222	0.493691
Gm34882	1.25803	0.900025	0.817054	1.27108	0.738922	0.515117	0.652739	0.489435
Iars2	1.55501	1.23199	1.19748	1.82321	0.615323	0.672502	0.714565	0.670294
Mir194-1	2.14825	1.61818	3.91736	5.19505	0.523361	0	3.32115	1.01686
Mir215	3.53406	1.29069	1.67387	3.49622	1.87849	1.22595	0.993381	0.912446
Bpnt1	1.34291	1.11561	1.48541	1.97737	0.664549	0.688916	0.823147	0.702697
Eprs	2.17455	1.35302	1.47336	2.18578	0.591576	0.657734	0.722827	0.728696
9630028B13Rik	0.586102	0.510354	0.499408	0.387503	0.678064	0.587579	0.549018	0.560319
Gm2061	0.44697	0.380505	0.368161	0.30368	0.630535	0.508962	0.513319	0.531945
Slc30a10	0.382717	0.394768	0.328736	0.325181	0.660228	0.50982	0.351806	0.47737
Gm34969	0.42344	0.397543	0.448421	0.381215	0.565133	0.515176	0.515877	0.538115
5033404E19Rik	0.50752	0.458752	0.423072	0.675027	0.395658	0.516431	0.94154	0.720691
Gm35023	0.465698	0.439629	0.450286	0.497144	0.62008	0.620804	0.488622	0.603711
Gm39729	0.374481	0.309735	0.263966	0.319622	0.515191	0.476319	0.357581	0.709028
Lyplal1	0.542564	0.504601	0.580567	0.635441	0.529908	0.625124	0.579257	0.705961
Gm35201	0.424872	0.40301	0.377876	0.358052	0.572954	0.483097	0.544052	0.65005
Gm35341	0.448053	0.5981	0.655988	0.438892	0.638353	0.743033	0.758442	0.681884
Gm35426	0.458121	0.477684	0.520461	0.384674	0.610746	0.635311	0.644308	0.671625
A730004F24Rik	0.468571	0.534639	0.477849	0.407742	0.619053	0.677092	0.619898	0.695197
Gm35546	0.663518	0.761599	0.910578	0.839964	0.689612	0.731652	0.726682	0.66133
Tgfb2	1.63238	1.26566	1.02911	1.26874	0.678743	0.733427	0.695417	0.662643
Gm35655	0.552374	1.20861	1.15115	0.500921	0.692076	0.80296	0.945455	0.728356
Rrp15	2.18396	1.33192	1.02247	1.35113	0.551905	0.548778	0.609949	0.490373
A430105J06Rik	1.13661	1.12745	0.891919	0.83703	0.733848	0.696079	0.723116	0.655345
Gm39732	0.340856	0.407063	0.398451	0.380971	0.505218	0.562887	0.522528	0.553169
1700023G09Rik	0.311633	0.250389	0.42214	0.540089	0.536505	0.488869	0.369363	0.658872
Gm39731	0.366142	0.38338	0.316582	0.339101	0.576955	0.535075	0.529918	0.545742
D1Pas1	0.302474	0.348793	0.31518	0.419915	0.917022	0.541473	0.519577	0.593904
Spata17	0.462193	0.456299	0.45811	0.435627	0.550225	0.607451	0.47537	0.63117
Gm15509	0.538402	0.630863	0.779192	0.614834	0.524666	0.532637	0.277453	0.736227
1700007P06Rik	0.60966	0.652241	0.331445	0.480758	0.72326	0.893459	0.348324	0.802997
Gpatch2	1.98473	1.41193	1.31358	2.18375	0.573952	0.650553	0.631411	0.680397
Gm37896	0.443677	0.519871	0.494627	0.426866	0.688054	0.679628	0.56791	0.643581
Gm36249	0.386161	0.452478	0.414576	0.396176	0.473237	0.520945	0.416089	0.58713
Gm36388	0.711006	0.732695	0.51187	0.506396	0.574874	0.582983	0.50259	0.602699
LOC108167753	0.424893	0.472768	0.359168	0.389067	0.634571	0.555015	0.450219	0.580308
Esrrg	1.34441	1.21424	0.914271	1.12006	0.605215	0.675701	0.563366	0.627119
LOC108167752	1.29141	1.14651	0.66594	0.660836	0.575543	0.633496	0.558746	0.667607
9330162B11Rik	1.04299	1.87057	1.59915	1.3512	0.827626	1.17501	1.10568	0.521901
Ush2a	0.387809	0.39397	0.371207	0.367733	0.534164	0.522081	0.422169	0.587129
Gm39735	0.412793	0.319231	0.292491	0.269527	0.522941	0.467295	0.440338	0.496296
Gm36456	0.358028	0.377986	0.377473	0.371548	0.468397	0.510971	0.431472	0.565787
Kctd3	2.58225	1.85837	1.60485	2.72949	0.63982	0.665858	0.745779	0.652132
Gm36561	0.356176	0.367137	0.332071	0.351333	0.575438	0.596102	0.463699	0.576765
Kcnk2	0.480515	0.456625	0.528997	0.559563	0.580414	0.557613	0.530374	0.619818
Gm3837	0.499122	0.582894	0.362852	0.407016	0.542945	0.546272	0.430679	0.373612
LOC108167754	0.381038	0.391768	0.393905	0.426126	0.603206	0.530635	0.540181	0.574588
Gm30088	0.519102	0.450262	0.590081	0.513544	0.781781	0.66027	0.364783	0.647787
Cenpf	1.31107	1.0869	0.705972	0.738567	0.562006	0.73452	0.684222	0.764071
Ptpn14	1.95254	1.74955	1.56592	2.39122	0.714326	0.701937	0.782265	0.653406
Smyd2	1.74419	2.04228	1.15542	1.69779	0.713099	0.793892	0.869105	0.624292
Gm39736	0.545777	0.458914	0.343867	0.253224	0.568959	0.556974	0.569048	0.492646
Gm30446	0.512959	0.645044	0.460539	0.328	0.67034	0.728774	0.572232	0.588011
Prox1	1.62776	1.91408	1.33143	1.36843	0.699166	0.834388	0.725783	0.603821
LOC102632463	0.510818	0.729173	0.509931	0.40837	0.616449	0.786109	0.655925	0.580734
Gm39737	0.452318	0.47566	0.32715	0.289542	0.767472	0.561787	0.427791	0.503766
Gm29678	0.453088	0.372075	0.34437	0.389937	0.649307	0.616984	0.53565	0.524809
Gm30815	0.442463	0.410201	0.327069	0.397819	0.644919	0.538738	0.473566	0.497634
[truncated: 33,787 more rows]

## Sheet: Legend
Suppl Data 6. H2Bub1 ChIP-seq signal on gene bodies.
H2Bub1 ChIP-seq and input reads mapping within gene bodies were counted and normalized using DESeq2.
Normalized counts as reads per million were divided by gene body length in kb.
