# Supplementary material for: Massively parallel in vivo CRISPR screening identifies RNF20/40 as epigenetic regulators of cardiomyocyte maturation
Source: Nat Commun. 2021 Jul 21;12:4442. doi: 10.1038/s41467-021-24743-z (PMC8295283; doi:10.1038/s41467-021-24743-z)
Supplement: Supplementary file 11 — Source Data [file 41467_2021_24743_MOESM11_ESM.xlsx]

## Sheet: F1c
	% of GFP+ that are YFP+
Cre-1	11
Cre-2	10.8
Cre-3	9.7
GATA-1	80.5
GATA-2	82
GATA-3	94.8

## Sheet: F1d
Row	S1 (P1-I)	S2 (P1-Y)	S3 (P2-I)	S4 (P2-Y)	S5 (P3-I)	S7 (P4-I)	S8 (P4-Y)	S9 (P5-I)	S11 (P6-I)	S12 (P6-Y)	S13 (P7-I)	S14 (P7-Y)	S15 (P8-I)	S16 (P8-Y)	S19 (P10-I)	S20 (P10-Y)	S21 (P11-I)	S22 (P11-Y)	S23 (P12-I)	S24 (P12-Y)	S25 (P13-I)	S26 (P13-Y)	S27 (P14-I)	S28 (P14-Y)	S29 (P15-I)
S1 (P1-I)	1	0.660267	0.898729	0.301242	0.95027	0.947972	0.607014	0.935068	0.933461	0.435109	0.810462	0.583069	0.792522	0.502794	0.895933	0.607904	0.902372	0.591054	0.890316	0.716091	0.864275	0.433862	0.836055	0.267934	0.890871
S2 (P1-Y)	0.660267	1	0.655675	0.248288	0.663866	0.678476	0.456113	0.677207	0.667747	0.3439	0.620665	0.471693	0.607023	0.411213	0.658509	0.475427	0.667695	0.456072	0.6504	0.516294	0.640059	0.341671	0.62661	0.210952	0.659181
S3 (P2-I)	0.898729	0.655675	1	0.324233	0.914213	0.923254	0.597336	0.926511	0.915783	0.444952	0.840786	0.604837	0.83486	0.531371	0.900826	0.626252	0.911884	0.604438	0.894965	0.688233	0.886201	0.450231	0.865926	0.262742	0.903342
S4 (P2-Y)	0.301242	0.248288	0.324233	1	0.304391	0.32266	0.230718	0.334843	0.317191	0.201773	0.345732	0.264732	0.339097	0.249052	0.335451	0.250823	0.345153	0.236623	0.329894	0.243503	0.340625	0.205422	0.338374	0.0967417	0.337568
S5 (P3-I)	0.95027	0.663866	0.914213	0.304391	1	0.957055	0.610433	0.942504	0.948869	0.439083	0.820191	0.589844	0.808365	0.505782	0.912539	0.61844	0.91503	0.595837	0.911899	0.719012	0.889619	0.443092	0.856202	0.273676	0.903806
S7 (P4-I)	0.947972	0.678476	0.923254	0.32266	0.957055	1	0.623098	0.964917	0.951093	0.450181	0.860768	0.616038	0.843991	0.541472	0.930233	0.637223	0.941789	0.61504	0.925081	0.72618	0.905135	0.461605	0.877958	0.271566	0.929296
S8 (P4-Y)	0.607014	0.456113	0.597336	0.230718	0.610433	0.623098	1	0.625712	0.613747	0.31108	0.571537	0.423986	0.558405	0.384328	0.607954	0.430559	0.614477	0.417311	0.604834	0.479301	0.58966	0.315315	0.580838	0.180706	0.607448
S9 (P5-I)	0.935068	0.677207	0.926511	0.334843	0.942504	0.964917	0.625712	1	0.946284	0.461058	0.887873	0.634152	0.868508	0.560385	0.941288	0.645533	0.955999	0.621071	0.936081	0.720622	0.922316	0.468982	0.897623	0.268542	0.940363
S11 (P6-I)	0.933461	0.667747	0.915783	0.317191	0.948869	0.951093	0.613747	0.946284	1	0.445437	0.839935	0.601592	0.825001	0.523122	0.914238	0.631328	0.921043	0.605664	0.910737	0.711927	0.894499	0.450377	0.866362	0.267986	0.910431
S12 (P6-Y)	0.435109	0.3439	0.444952	0.201773	0.439083	0.450181	0.31108	0.461058	0.445437	1	0.452576	0.342724	0.447966	0.31919	0.458984	0.329865	0.468091	0.324367	0.450084	0.348571	0.456466	0.257571	0.442606	0.154048	0.459157
S13 (P7-I)	0.810462	0.620665	0.840786	0.345732	0.820191	0.860768	0.571537	0.887873	0.839935	0.452576	1	0.694133	0.948884	0.642945	0.88752	0.616693	0.908783	0.598235	0.883092	0.639331	0.900309	0.467789	0.882405	0.246451	0.890728
S14 (P7-Y)	0.583069	0.471693	0.604837	0.264732	0.589844	0.616038	0.423986	0.634152	0.601592	0.342724	0.694133	1	0.676372	0.476217	0.635213	0.449427	0.649652	0.443571	0.630879	0.465622	0.639184	0.35278	0.632234	0.190907	0.635603
S15 (P8-I)	0.792522	0.607023	0.83486	0.339097	0.808365	0.843991	0.558405	0.868508	0.825001	0.447966	0.948884	0.676372	1	0.632802	0.874913	0.607617	0.893863	0.586202	0.871009	0.622685	0.89007	0.458871	0.874134	0.23896	0.88141
S16 (P8-Y)	0.502794	0.411213	0.531371	0.249052	0.505782	0.541472	0.384328	0.560385	0.523122	0.31919	0.642945	0.476217	0.632802	1	0.569558	0.406022	0.58814	0.400156	0.565234	0.407817	0.577376	0.326802	0.575062	0.162516	0.570618
S19 (P10-I)	0.895933	0.658509	0.900826	0.335451	0.912539	0.930233	0.607954	0.941288	0.914238	0.458984	0.88752	0.635213	0.874913	0.569558	1	0.640986	0.94821	0.612522	0.932294	0.696468	0.930356	0.469992	0.900492	0.261914	0.932868
S20 (P10-Y)	0.607904	0.475427	0.626252	0.250823	0.61844	0.637223	0.430559	0.645533	0.631328	0.329865	0.616693	0.449427	0.607617	0.406022	0.640986	1	0.651779	0.445166	0.634073	0.488857	0.63731	0.332024	0.622779	0.197205	0.639959
S21 (P11-I)	0.902372	0.667695	0.911884	0.345153	0.91503	0.941789	0.614477	0.955999	0.921043	0.468091	0.908783	0.649652	0.893863	0.58814	0.94821	0.651779	1	0.624868	0.942247	0.703812	0.940798	0.476473	0.914474	0.265448	0.947595
S22 (P11-Y)	0.591054	0.456072	0.604438	0.236623	0.595837	0.61504	0.417311	0.621071	0.605664	0.324367	0.598235	0.443571	0.586202	0.400156	0.612522	0.445166	0.624868	1	0.605399	0.488382	0.60335	0.343993	0.598953	0.18597	0.613618
S23 (P12-I)	0.890316	0.6504	0.894965	0.329894	0.911899	0.925081	0.604834	0.936081	0.910737	0.450084	0.883092	0.630879	0.871009	0.565234	0.932294	0.634073	0.942247	0.605399	1	0.693459	0.932412	0.466088	0.900643	0.265895	0.926508
S24 (P12-Y)	0.716091	0.516294	0.688233	0.243503	0.719012	0.72618	0.479301	0.720622	0.711927	0.348571	0.639331	0.465622	0.622685	0.407817	0.696468	0.488857	0.703812	0.488382	0.693459	1	0.675163	0.360315	0.656958	0.208148	0.693806
S25 (P13-I)	0.864275	0.640059	0.886201	0.340625	0.889619	0.905135	0.58966	0.922316	0.894499	0.456466	0.900309	0.639184	0.89007	0.577376	0.930356	0.63731	0.940798	0.60335	0.932412	0.675163	1	0.474522	0.914249	0.258211	0.925043
S26 (P13-Y)	0.433862	0.341671	0.450231	0.205422	0.443092	0.461605	0.315315	0.468982	0.450377	0.257571	0.467789	0.35278	0.458871	0.326802	0.469992	0.332024	0.476473	0.343993	0.466088	0.360315	0.474522	1	0.467759	0.141388	0.471502
S27 (P14-I)	0.836055	0.62661	0.865926	0.338374	0.856202	0.877958	0.580838	0.897623	0.866362	0.442606	0.882405	0.632234	0.874134	0.575062	0.900492	0.622779	0.914474	0.598953	0.900643	0.656958	0.914249	0.467759	1	0.258006	0.901207
S28 (P14-Y)	0.267934	0.210952	0.262742	0.0967417	0.273676	0.271566	0.180706	0.268542	0.267986	0.154048	0.246451	0.190907	0.23896	0.162516	0.261914	0.197205	0.265448	0.18597	0.265895	0.208148	0.258211	0.141388	0.258006	1	0.258967
S29 (P15-I)	0.890871	0.659181	0.903342	0.337568	0.903806	0.929296	0.607448	0.940363	0.910431	0.459157	0.890728	0.635603	0.88141	0.570618	0.932868	0.639959	0.947595	0.613618	0.926508	0.693806	0.925043	0.471502	0.901207	0.258967	1

## Sheet: F1e,g
Group (Gata targets, expressed tfs, low expression tfs, human, and controls)	gRNA sequence	gene_gRNAidentifier	mean normalised counts, averaged over all samples from both conditions	log fold change (to basis 2)	standard error estimate for the log2 fold change estimate	Wald statistic	p value for the statistical significance of this change	p value adjusted for multiple testing with the Benjamini-Hochberg procedure which controls false discovery rate (FDR)	pvalue rank	-LOG10 adj pval	adj pval < 0.05	adj pval < 0.001
CONTROL	GCTCTATATGAAACTCCATG	GATA6	4028.94	3.96733	0.379983	10.4408	1.61e-25	2.37e-21	14669	20.6255	<0.05	<0.001
CONTROL	GAGAGAGTGTGTCAATTGTG	GATA4	45665.5	3.7015	0.401541	9.21823	3.02e-20	1.49e-16	14667	15.8274	<0.05	<0.001
ETF	CCGGTTCACAATCAACAGTG	Rnf20_1	980.837	4.07014	0.441571	9.21742	3.04e-20	1.49e-16	14668	15.8274	<0.05	<0.001
ETF	AAGCGGGAACAGCTCAAGAA	Thra_4	6015.9	3.69193	0.454563	8.12193	4.59e-16	1.68e-12	14666	11.774	<0.05	<0.001
ETF	GCGGTTGACGATGAGGAGTG	Rnf40_1	5393.8	4.00063	0.494705	8.08691	6.12e-16	1.8e-12	14665	11.7458	<0.05	<0.001
ETF	GCCCCTTCTCTGCGTTCCGC	Klf13_4	1222.96	2.68882	0.350193	7.67812	1.61e-14	3.95e-11	14664	10.4037	<0.05	<0.001
ETF	CTACCTCCAACGAGATGCGG	Rnf40_2	147.187	2.25064	0.294821	7.63393	2.28e-14	4.77e-11	14663	10.3213	<0.05	<0.001
ETF	GGTTCTAGATGATTCGAAGC	Thra_5	11085.4	3.23507	0.430378	7.51681	5.61e-14	9.98e-11	14661	10.0008	<0.05	<0.001
ETF	ACCGTACTTCTTACTGTACA	Wdr82_5	882.837	2.89823	0.386152	7.50542	6.12e-14	9.98e-11	14662	10.0008	<0.05	<0.001
ETF	CATGTGTCATCTGTGCCTTT	Myo5a_2	85.777	2.46444	0.341304	7.22065	5.17e-13	7.59e-10	14660	9.11977	<0.05	<0.001
ETF	CAGGAGTCGTGGGCGCTTCA	Taf3_5	110.934	2.35638	0.328439	7.17449	7.26e-13	9.04e-10	14658	9.04369	<0.05	<0.001
ETF	CGGGTGCCTCTTACAGTCCA	Thra_1	449.735	2.2676	0.31618	7.17188	7.4e-13	9.04e-10	14659	9.04369	<0.05	<0.001
ETF	CTTGAGGTTCCGCTGGAGAG	Taf3_1	590.707	2.99292	0.425848	7.02814	2.09e-12	2.36e-09	14657	8.62678	<0.05	<0.001
GATA	TCGCAATTGTCACAACCTTC	Scrg1_2	81.2285	2.40771	0.345918	6.96036	3.39e-12	3.52e-09	14655	8.45309	<0.05	<0.001
ETF	AGGATGGATTAGGAGTAGAG	Taf1_2	3950.27	3.59184	0.516665	6.95196	3.6e-12	3.52e-09	14656	8.45309	<0.05	<0.001
GATA	CTTACCAAGGTGTATTGTGC	Eif3m_1	523.69	1.94362	0.281733	6.8988	5.24e-12	4.81e-09	14654	8.31803	<0.05	<0.001
ETF	CCGAGAGACCACGCGCACGG	Nkx2-5_2	1131.66	2.90243	0.425448	6.82207	8.97e-12	7.31e-09	14652	8.1359	<0.05	<0.001
ETF	GGGCTGGACTCACCGAGGAA	Cxxc1_6	2687.48	2.94223	0.434435	6.77256	1.27e-11	9.77e-09	14651	8.01017	<0.05	<0.001
ETF	CGCCAGCCCGTGTGGAGAGC	Chd2_6	738.415	3.26831	0.49281	6.63199	3.31e-11	2.38e-08	14649	7.62411	<0.05	<0.001
ETF	CCTTCTAATATGTAGAGGGG	Mtf2_4	116.715	2.82907	0.426833	6.62804	3.4e-11	2.38e-08	14650	7.62411	<0.05	<0.001
ETF	CGGCATCGGGGCTGAAAGTC	Cbfa2t2_4	27.7639	1.62061	0.248007	6.53454	6.38e-11	4.25e-08	14648	7.37117	<0.05	<0.001
ETF	TCTGGTTCTCGTAGCACTGG	Rnf40_4	1099.1	2.88974	0.443151	6.52089	6.99e-11	4.44e-08	14646	7.35295	<0.05	<0.001
ETF	ACCTTCTTGAGAAGACACGA	Taf3_6	1259.31	2.37112	0.363937	6.51521	7.26e-11	4.44e-08	14647	7.35295	<0.05	<0.001
ETF	TAGTTGCTTGAGAGCCATCC	Taf2_2	618.996	2.17598	0.342256	6.35774	2.05e-10	1.16e-07	14644	6.93737	<0.05	<0.001
ETF	CTCTGGGGGCAGGTAGTCCA	Aurka_3	59.5749	2.43009	0.383052	6.34402	2.24e-10	1.22e-07	14643	6.91501	<0.05	<0.001
ETF	AGTTCGCTTTCGGAGAGCTC	Ubtf_4	1716.3	2.89443	0.45953	6.29868	3e-10	1.57e-07	14642	6.80336	<0.05	<0.001
ETF	GGCAGCATGCGCTGTATATC	Rbbp5_1	77.7972	2.78312	0.448432	6.20634	5.42e-10	2.74e-07	14641	6.56174	<0.05	<0.001
ETF	ACTCGTGTTCTTCTTCCGGC	Cnot8_3	665.881	2.0821	0.335915	6.19831	5.71e-10	2.79e-07	14640	6.55429	<0.05	<0.001
NTF	GCCCAAAGGCCGCCTCCGGC	Hoxb4_2	696.166	2.19403	0.354588	6.18753	6.11e-10	2.89e-07	14639	6.53882	<0.05	<0.001
ETF	CCTATGCAAAACGGTCTCAG	Taf8_6	303.808	2.71488	0.441009	6.15608	7.46e-10	3.42e-07	14638	6.46619	<0.05	<0.001
ETF	CCGGTGGGGCAGTAGGAGGT	Zbtb7a_5	236.392	2.55782	0.416452	6.14192	8.15e-10	3.62e-07	14637	6.44081	<0.05	<0.001
ETF	TTCAAGAAGTCAGCATCCAG	Ncoa4_5	331.896	2.844	0.463943	6.13007	8.78e-10	3.73e-07	14635	6.42777	<0.05	<0.001
ETF	CTGCAACTGTGGCAAATGGG	Nfatc3_1	49.0563	1.71663	0.280139	6.1278	8.91e-10	3.73e-07	14636	6.42777	<0.05	<0.001
ETF	GGCCTGTCCTACCTGCAGGG	Gata4_1	7496.75	3.0847	0.506347	6.09207	1.11e-09	4.54e-07	14634	6.34278	<0.05	<0.001
ETF	CCTATTAGCCTCTGCCTCGA	Poc1b_1	225.594	3.32385	0.549639	6.04733	1.47e-09	5.83e-07	14632	6.23407	<0.05	<0.001
ETF	CCTGCCCCGCGGGCACGAGA	Smad6_3	62.2184	2.0961	0.349379	5.9995	1.98e-09	7.44e-07	14631	6.12815	<0.05	<0.001
ETF	CGTTCTGTGTGGTGGCCGGT	Zbtb7a_3	253.087	2.76649	0.462861	5.97693	2.27e-09	8.34e-07	14630	6.07891	<0.05	<0.001
ETF	TCGCAATATTGACACTCCTT	Stk4_1	82.9456	1.98559	0.333134	5.96033	2.52e-09	9.01e-07	14629	6.04546	<0.05	<0.001
GATA	CGGGCCGGTTCCCTGCGCCA	Dpysl3_5	782.341	2.74858	0.465703	5.902	3.59e-09	1.25e-06	14628	5.90161	<0.05	<0.001
NTF	GCGCTGCGGCCTCGTGCTGC	Asb16_3	208.379	2.34342	0.398217	5.88478	3.99e-09	1.33e-06	14626	5.87652	<0.05	<0.001
ETF	GCGGGGGTCCAATTTGAACT	Smarcd3_5	35.74	2.05023	0.34882	5.87762	4.16e-09	1.36e-06	14625	5.8675	<0.05	<0.001
ETF	ACTCGGAGTTTGACCCACCG	Eif3g_4	1624.26	2.81121	0.480049	5.85609	4.74e-09	1.51e-06	14624	5.82069	<0.05	<0.001
ETF	GCGGTCAGGGCAATCTGTGA	Ccnh_6	1415.89	2.64449	0.452182	5.84828	4.97e-09	1.55e-06	14623	5.80961	<0.05	<0.001
ETF	GCCACCATACAGAGTACCTA	Matr3_6	899.28	1.66216	0.284501	5.84238	5.15e-09	1.57e-06	14622	5.80337	<0.05	<0.001
GATA	CCTCTCTTGACGCCCTTGTG	Tnp1_5	45.2872	1.85087	0.317758	5.82478	5.72e-09	1.67e-06	14619	5.77818	<0.05	<0.001
ETF	CGAGAAGGGGCACCGGGGCT	Mxi1_4	28.4445	1.74128	0.299012	5.82344	5.76e-09	1.67e-06	14620	5.77818	<0.05	<0.001
ETF	GCCACTGGGCCCCCCTGCAT	Rnf185_5	71.8008	2.49905	0.429198	5.82259	5.79e-09	1.67e-06	14621	5.77818	<0.05	<0.001
ETF	AGCAAATCAAACGATCAGCT	Cxxc1_3	1516.97	2.82745	0.486408	5.81292	6.14e-09	1.73e-06	14618	5.76148	<0.05	<0.001
ETF	ATTCCAACACCGGGTAAGAA	Ncl_6	470.957	2.39571	0.414083	5.78558	7.23e-09	1.97e-06	14616	5.70588	<0.05	<0.001
ETF	TTCGGCCCCCTTGCCTCTCT	Nfkb2_5	31.0954	2.24348	0.389589	5.75857	8.48e-09	2.26e-06	14615	5.64543	<0.05	<0.001
ETF	GCCTCTTAATCTAGGCGCAG	Usf1_2	284.499	2.85502	0.496048	5.75553	8.64e-09	2.26e-06	14614	5.64542	<0.05	<0.001
GATA	ACTGGAGCCGCACCTCGGCC	Tspan9_4	200.948	2.53607	0.44134	5.74629	9.12e-09	2.31e-06	14611	5.63557	<0.05	<0.001
ETF	CAGCTGAGTTGGTCTTGAGT	Eif3i_4	1226.16	2.27157	0.395358	5.7456	9.16e-09	2.31e-06	14612	5.63557	<0.05	<0.001
ETF	GCTTCTTTCGGCGAACTATT	Ppara_3	11.6249	1.54485	0.269004	5.74287	9.31e-09	2.31e-06	14613	5.63557	<0.05	<0.001
ETF	GCCATAGTGGCCGTTCTGTG	Zbtb7a_1	231.426	1.88012	0.327741	5.73661	9.66e-09	2.36e-06	14610	5.62681	<0.05	<0.001
ETF	GCGACGAGATTTATCTCACA	Phf10_3	1136.93	2.82745	0.493914	5.72459	1.04e-08	2.49e-06	14609	5.60321	<0.05	<0.001
ETF	TCTCTCCCAGTCCCCCCCGA	Pcbp2_3	223.226	2.62443	0.461701	5.68425	1.31e-08	3.06e-06	14607	5.5144	<0.05	<0.001
ETF	TTACCTCAATGAGTTCAACC	Rnf20_6	229.261	1.93445	0.340902	5.67451	1.39e-08	3.19e-06	14606	5.49648	<0.05	<0.001
ETF	TGTGGAAGTATATCACAGAC	Pdcd6_4	1244.01	2.44923	0.432279	5.66585	1.46e-08	3.3e-06	14605	5.48127	<0.05	<0.001
ETF	GCTCGGGGGCAGCATAAGGC	Mark1_5	927.433	2.75405	0.486519	5.66072	1.51e-08	3.35e-06	14604	5.47491	<0.05	<0.001
ETF	AATACTAAGGGACCTTCTGG	Ddx18_5	2608.84	3.00062	0.53035	5.65781	1.53e-08	3.36e-06	14603	5.47409	<0.05	<0.001
ETF	GGGCCCCTGCAGCGTTAAGC	Foxm1_3	784.928	2.05023	0.362941	5.64894	1.61e-08	3.47e-06	14601	5.4598	<0.05	<0.001
NTF	GCCGAGCTGGAGCGTTTGGG	Caskin1_3	825.024	2.53484	0.448874	5.6471	1.63e-08	3.47e-06	14602	5.4598	<0.05	<0.001
ETF	CTTAACATTTAGCACATTTG	Srsf10_1	15.4868	1.26668	0.224428	5.64403	1.66e-08	3.48e-06	14600	5.45829	<0.05	<0.001
ETF	CCACAAGTGGCACACACGTG	Zfp672_6	102.253	1.78792	0.3185	5.61356	1.98e-08	4.09e-06	14599	5.38775	<0.05	<0.001
ETF	AAGAATTGTCCTGATAGTTG	Klf10_4	1462.75	2.43239	0.434492	5.59824	2.17e-08	4.41e-06	14598	5.35541	<0.05	<0.001
ETF	GGGCCCTAATGATGATGTAA	Krr1_1	2171.35	2.80773	0.502563	5.58682	2.31e-08	4.65e-06	14597	5.33282	<0.05	<0.001
ETF	TCCAAAAAATCTTCCAGCAA	Dek_6	97.4244	2.17644	0.389767	5.58394	2.35e-08	4.66e-06	14596	5.33151	<0.05	<0.001
ETF	AAGCCGAAGACTACTGTCAG	Tceb3_5	1884.24	2.52546	0.453834	5.56472	2.63e-08	5.14e-06	14595	5.28941	<0.05	<0.001
GATA	AGTGTCGGGAGGGTTTGGTG	Synpo_6	1208.7	3.00027	0.540157	5.55444	2.79e-08	5.38e-06	14594	5.26958	<0.05	<0.001
ETF	GCACCACCCTGTCACTGCAG	Ccnk_4	5389.9	1.93153	0.347891	5.5521	2.82e-08	5.38e-06	14593	5.26944	<0.05	<0.001
ETF	GCGCAAAACCTCCGGACCCC	Hist1h1e_1	255.649	1.9189	0.346693	5.53485	3.11e-08	5.86e-06	14592	5.23225	<0.05	<0.001
ETF	ATCTGGTTGGTTAGAAGAGG	Hipk3_1	686.548	2.44813	0.444417	5.50863	3.62e-08	6.71e-06	14591	5.17296	<0.05	<0.001
GATA	CGCTCGCCGCCGAGGTCAAC	Des_4	98.2765	1.59973	0.290809	5.50096	3.78e-08	6.93e-06	14590	5.15951	<0.05	<0.001
ETF	TCGGGCGCTCCCACTGCGCG	Wwtr1_1	403.821	2.62448	0.477621	5.49491	3.91e-08	7.08e-06	14589	5.15	<0.05	<0.001
ETF	AGGCGGTGGGTCTCCGTAAA	Nfe2l2_6	113.094	2.22854	0.406317	5.48474	4.14e-08	7.41e-06	14588	5.13033	<0.05	<0.001
GATA	CCTTTGCCGCCCTTGCCGGC	Cdk5r2_4	43.7816	2.32421	0.424423	5.47616	4.35e-08	7.68e-06	14587	5.11453	<0.05	<0.001
ETF	CTCCTCGATTTCTCCTAGGA	Srek1_2	87.5371	2.42559	0.445024	5.45046	5.02e-08	8.67e-06	14585	5.06197	<0.05	<0.001
GATA	AACGCTTCCTTGATTCCTCC	Dnajc28_2	1122.06	2.8116	0.51659	5.44261	5.25e-08	8.79e-06	14581	5.05616	<0.05	<0.001
ETF	TCCGGCTACTTCGGCCAGCC	Dhx38_2	48.1902	2.01209	0.369823	5.44069	5.31e-08	8.79e-06	14582	5.05616	<0.05	<0.001
ETF	CCTTAAACATTCTCTGTTCG	Mbd1_4	120.427	2.33509	0.429189	5.44069	5.31e-08	8.79e-06	14583	5.05616	<0.05	<0.001
ETF	TACTTTCTCATGCAGTACCC	Ddx24_5	1691.14	2.32758	0.427873	5.43989	5.33e-08	8.79e-06	14584	5.05616	<0.05	<0.001
GATA	GGGTCGGCGCGGCGTACAGG	Nes_3	2367.65	2.96524	0.545726	5.43358	5.52e-08	8.9e-06	14579	5.05043	<0.05	<0.001
ETF	GCGTTCAGAAAGTTAATGAG	Brca1_5	2481.52	2.74005	0.504959	5.42628	5.75e-08	9.17e-06	14578	5.03742	<0.05	<0.001
ETF	TCGTTCGCGGAGCCAGGAGG	Gsk3a_6	525.968	2.71007	0.500131	5.41873	6e-08	9.47e-06	14577	5.02375	<0.05	<0.001
ETF	CCCAGGGGTGCTTCGATCTT	Pa2g4_1	29.3094	1.72271	0.318249	5.41309	6.19e-08	9.57e-06	14575	5.0193	<0.05	<0.001
ETF	TAGGAATAGTAAGCATATAA	Taf2_1	543.055	2.21751	0.409933	5.40944	6.32e-08	9.66e-06	14574	5.01499	<0.05	<0.001
ETF	ACGGTGGGGCTGGGGGGTCC	Rest_4	38.3296	1.26422	0.235339	5.3719	7.79e-08	1.18e-05	14573	4.92876	<0.05	<0.001
ETF	AATAGATCAAGTGCCGCTGA	Cdk12_1	1662.89	2.77114	0.51642	5.36607	8.05e-08	1.2e-05	14572	4.91919	<0.05	<0.001
GATA	GAGGGGGGGATTGCATTTCG	Mbnl1_6	65.0606	1.54802	0.288808	5.36003	8.32e-08	1.23e-05	14571	4.90906	<0.05	<0.001
ETF	ACAACTCAGTAGCACGATAG	Golga2_1	872.434	2.24673	0.41945	5.35637	8.49e-08	1.24e-05	14568	4.90707	<0.05	<0.001
ETF	ACCCTGGCCAAAGTGATTGA	Obscn_2	607.072	2.47732	0.462721	5.3538	8.61e-08	1.24e-05	14569	4.90707	<0.05	<0.001
ETF	CCTTTGGAGGGGTGAGTTAG	Gtf3c2_6	28.8147	1.19175	0.22297	5.3449	9.05e-08	1.29e-05	14567	4.88996	<0.05	<0.001
ETF	CTGCCTCCATCGGCTCCACG	Pex10_6	23.2583	1.21118	0.227261	5.32949	9.85e-08	1.39e-05	14566	4.85723	<0.05	<0.001
GATA	AGACTTACTTGACGGTGACT	Lmo7_4	1227.49	2.83812	0.5341	5.31383	1.07e-07	1.5e-05	14564	4.8247	<0.05	<0.001
ETF	CTACCCCACTTACTGGACGG	Rbl1_4	67.8676	1.86992	0.351991	5.3124	1.08e-07	1.5e-05	14565	4.8247	<0.05	<0.001
GATA	GGCGTGGACAGACGGGTGAA	Picalm_3	2376.34	2.53574	0.477536	5.31004	1.1e-07	1.5e-05	14563	4.82316	<0.05	<0.001
ETF	GCCGCTATGGCCCGCCGTCC	Srsf1_1	104.458	2.60477	0.490777	5.30744	1.11e-07	1.51e-05	14562	4.82102	<0.05	<0.001
ETF	TCTTTATAGTATCATCCAAA	Suz12_1	160.121	2.61313	0.492818	5.30244	1.14e-07	1.53e-05	14559	4.81416	<0.05	<0.001
ETF	CATCTCGAGTTTCCCTTTAT	Ankmy2_6	19.3385	1.65271	0.311763	5.30119	1.15e-07	1.53e-05	14560	4.81416	<0.05	<0.001
NTF	CAGCATACCTGAGTCACCGC	Hesx1_2	1411.66	2.09371	0.395306	5.29642	1.18e-07	1.55e-05	14558	4.81059	<0.05	<0.001
ETF	GCTCCCCCGGGGCCCTGTAT	Mcm3_4	25.5411	1.60551	0.303583	5.28854	1.23e-07	1.59e-05	14556	4.79956	<0.05	<0.001
GATA	GCGCTGTTTGAGAAAAATAT	Cyp39a1_2	70.426	1.92936	0.364981	5.28621	1.25e-07	1.59e-05	14555	4.79781	<0.05	<0.001
ETF	ATTGAAAAACTCGAGCCAAC	Rsf1_2	250.954	2.07676	0.393527	5.27731	1.31e-07	1.65e-05	14553	4.7833	<0.05	<0.001
GATA	GTGGTCTACCTGAAGCACAT	Heatr1_3	367.289	2.05246	0.38895	5.27693	1.31e-07	1.65e-05	14554	4.7833	<0.05	<0.001
ETF	CAGAACCAGGCGCACCGGGG	Ckap4_1	264.017	2.46131	0.466873	5.27191	1.35e-07	1.66e-05	14551	4.77873	<0.05	<0.001
ETF	GACTCCTGCGTGGCTCCGGG	Zkscan5_1	5814.11	2.39627	0.454536	5.27189	1.35e-07	1.66e-05	14552	4.77873	<0.05	<0.001
ETF	GCTGGGGTCCAGCGCTCAAA	Klf4_5	31.5661	1.36887	0.259841	5.26811	1.38e-07	1.68e-05	14550	4.77343	<0.05	<0.001
ETF	AGTCCGGATCAATGACTTGG	Taf2_5	2179.76	2.51465	0.477538	5.26587	1.4e-07	1.69e-05	14549	4.77174	<0.05	<0.001
GATA	GCTGGGACTGGGGTCAGCAG	Gng2_3	1137.7	2.5557	0.485522	5.26382	1.41e-07	1.7e-05	14548	4.77046	<0.05	<0.001
ETF	CGAAGACACCAGTTACCTTG	Ddx18_2	601.188	2.31788	0.441804	5.24641	1.55e-07	1.85e-05	14547	4.73291	<0.05	<0.001
ETF	CAGGTAAGGGACGTACATCT	Pwp2_4	281.796	2.6493	0.507167	5.22371	1.75e-07	2.07e-05	14546	4.68306	<0.05	<0.001
ETF	TCCGTGTCTCGGCCGCAGAC	Psmc4_6	62.552	1.83461	0.351375	5.22123	1.78e-07	2.09e-05	14545	4.68073	<0.05	<0.001
GATA	GCAGGCGCTCACAAGACAGC	Fancd2_6	2579.37	2.54985	0.489659	5.20741	1.91e-07	2.21e-05	14543	4.65525	<0.05	<0.001
ETF	GGACCTGTCTGCGCGCCTCG	Nkx2-5_5	3200.32	2.02187	0.388448	5.20498	1.94e-07	2.22e-05	14542	4.65298	<0.05	<0.001
GATA	AGGACAGGCCACCATGAGGC	Adora1_4	854.227	2.08175	0.400607	5.19649	2.03e-07	2.28e-05	14539	4.64144	<0.05	<0.001
ETF	GAGGAGGAGCCCCCCTTCCT	Wasl_6	28.1243	1.33776	0.257473	5.19574	2.04e-07	2.28e-05	14540	4.64144	<0.05	<0.001
ETF	CAGACTAAGGACCCGCCCAG	Myo5a_4	487.757	2.27781	0.439528	5.1824	2.19e-07	2.41e-05	14533	4.6172	<0.05	<0.001
ETF	TTCCAGGCCCACCGGCGGGG	Arhgap17_1	55.0952	1.28161	0.247391	5.1805	2.21e-07	2.41e-05	14534	4.6172	<0.05	<0.001
ETF	CCGCTTGTGACCCTGAACTA	Jmjd6_3	416.791	2.12911	0.411087	5.17921	2.23e-07	2.41e-05	14535	4.6172	<0.05	<0.001
ETF	CGGGCGGAGGCCGCCAAGAG	Cdk13_6	160.148	2.00549	0.387321	5.17785	2.24e-07	2.41e-05	14536	4.6172	<0.05	<0.001
ETF	GCAAGCGGGCGGTGCAGGGT	Bcl6_4	535.335	2.5338	0.489414	5.17721	2.25e-07	2.41e-05	14537	4.6172	<0.05	<0.001
ETF	CTCGGTGGCTCCCGGGACCC	Wnk4_5	20.9105	1.36934	0.264505	5.177	2.25e-07	2.41e-05	14538	4.6172	<0.05	<0.001
ETF	CCTCAAAGAAAGCGGCGTGG	Rnf4_1	324.699	2.4121	0.466522	5.17038	2.34e-07	2.47e-05	14531	4.60768	<0.05	<0.001
ETF	CACTGAATTGCATCCATGAA	Ankrd16_4	263.445	2.25834	0.436799	5.1702	2.34e-07	2.47e-05	14532	4.60768	<0.05	<0.001
ETF	GCCCCACCACCAGTCCGCCG	Prmt2_3	692.763	1.99402	0.385967	5.16631	2.39e-07	2.47e-05	14528	4.60702	<0.05	<0.001
GATA	GAAGACTCGTGTCAGCCGGG	Fstl3_4	1259.11	2.53788	0.491238	5.1663	2.39e-07	2.47e-05	14529	4.60702	<0.05	<0.001
GATA	GTGAGAAACCCGCGTTTAGC	Efcab2_3	17.8145	1.32194	0.255895	5.16592	2.39e-07	2.47e-05	14530	4.60702	<0.05	<0.001
ETF	GACTTCGCAGATGAAGCGTG	Zfp74_2	5856.72	2.73803	0.53063	5.15995	2.47e-07	2.53e-05	14527	4.59621	<0.05	<0.001
GATA	TGACAGTCGCTCAGAAGCAG	Rbpms_6	913.683	2.25345	0.437289	5.15323	2.56e-07	2.61e-05	14526	4.58367	<0.05	<0.001
ETF	GGTGGAGGTGCTGCACGTGT	Epc1_2	1943.48	2.48486	0.482846	5.14628	2.66e-07	2.69e-05	14525	4.57057	<0.05	<0.001
ETF	GTGACCCTTTCCTAGAGCCG	Apbb2_6	21.7413	1.52704	0.296949	5.14242	2.71e-07	2.72e-05	14524	4.56464	<0.05	<0.001
GATA	TCTCCTGCATCGGGGCCTAT	Thsd4_2	16.9402	1.18451	0.230415	5.14078	2.74e-07	2.73e-05	14523	4.5638	<0.05	<0.001
ETF	TGCGGGAGTTCATTCCCGGG	Zbtb5_3	431.329	2.58555	0.50311	5.13914	2.76e-07	2.74e-05	14522	4.56294	<0.05	<0.001
ETF	CGACTACATAGAGCAGACGC	Yy1_4	889.87	2.12377	0.414183	5.12762	2.93e-07	2.89e-05	14521	4.53927	<0.05	<0.001
NTF	CCAGCCCCCACTGCGCCCTT	Foxa3_6	26.4425	1.29853	0.25344	5.1236	3e-07	2.93e-05	14520	4.53292	<0.05	<0.001
GATA	GCGCCAGCAGTATGAAAGCG	Vim_4	4011.89	2.44611	0.477609	5.12156	3.03e-07	2.94e-05	14519	4.53111	<0.05	<0.001
ETF	GTGGCTGCTCGAGCTGGCTT	Csrp3_4	376.215	1.9348	0.378516	5.11154	3.2e-07	3.08e-05	14517	4.51109	<0.05	<0.001
ETF	GTTGTGCCGTAGGCTCACTG	Pes1_3	3176.99	2.56079	0.501097	5.11038	3.22e-07	3.08e-05	14518	4.51109	<0.05	<0.001
ETF	CCATTAGATCCTGTTAAGCA	Ankrd10_6	372.218	2.29626	0.449693	5.10628	3.29e-07	3.13e-05	14516	4.50451	<0.05	<0.001
GATA	CTCATGGAGTTTGCCAGCTC	Fam161b_4	58.3816	1.89983	0.372645	5.09825	3.43e-07	3.24e-05	14515	4.48887	<0.05	<0.001
ETF	TTTCTACAATTCTCGTAGAA	Dync1i2_6	22.963	2.30147	0.451637	5.09585	3.47e-07	3.25e-05	14513	4.48802	<0.05	<0.001
GATA	TGGGGGCGAGAAGATTCCGC	Socs3_3	1295.13	2.6788	0.525916	5.09359	3.51e-07	3.26e-05	14512	4.48653	<0.05	<0.001
GATA	TTCTGTTCGCTTAAGCTTCA	Adhfe1_1	43.606	1.48015	0.290703	5.09164	3.55e-07	3.27e-05	14511	4.48479	<0.05	<0.001
ETF	CGGCCTTGTCCCCAGGCTGG	Rps6ka4_1	249.447	2.80019	0.551028	5.08176	3.74e-07	3.43e-05	14510	4.4649	<0.05	<0.001
ETF	ACATCAAGGAGCATGAAAAA	Rfwd2_5	1015.05	1.94622	0.38368	5.07251	3.93e-07	3.58e-05	14509	4.44648	<0.05	<0.001
ETF	GGGGATAAATTCAAACTTGG	Bcs1l_4	961.604	1.92315	0.379378	5.06921	3.99e-07	3.62e-05	14508	4.44163	<0.05	<0.001
ETF	GCACCCTCGGCAAAGGGGCA	Ikbkb_6	1201.17	2.38546	0.470825	5.06656	4.05e-07	3.63e-05	14506	4.43965	<0.05	<0.001
ETF	GATGATTGACGAAGTAGACG	Tnnc1_2	7677.63	2.44916	0.48345	5.06601	4.06e-07	3.63e-05	14507	4.43965	<0.05	<0.001
ETF	ACGGGCGGGGCCTTCGTGCC	Arvcf_4	52.3039	1.81122	0.357803	5.06205	4.15e-07	3.69e-05	14505	4.43327	<0.05	<0.001
GATA	TACGTTCAAAGCGTTCTTTG	Rbpms_5	458.462	2.09091	0.413332	5.05867	4.22e-07	3.73e-05	14504	4.4282	<0.05	<0.001
ETF	ACGGAAAGTTGTGTCACGGG	Wdr37_2	1081.84	2.41432	0.477863	5.05232	4.36e-07	3.83e-05	14503	4.41636	<0.05	<0.001
GATA	TCGGGCACAGCCTGTGCCCA	Mical2_1	647.023	2.14678	0.425569	5.04449	4.55e-07	3.96e-05	14500	4.40257	<0.05	<0.001
ETF	AGCGGAGGCATAGCCCCCCG	Fam58b_3	184.765	2.5707	0.509715	5.04341	4.57e-07	3.96e-05	14501	4.40257	<0.05	<0.001
GATA	CCTCACAAGGGCGTCAAGAG	Tnp1_2	219.126	1.88242	0.373284	5.04285	4.59e-07	3.96e-05	14502	4.40257	<0.05	<0.001
ETF	CCACTAGTGCCTCAGGTTTC	Cdyl_4	19.8736	1.42059	0.281854	5.04017	4.65e-07	3.99e-05	14499	4.39903	<0.05	<0.001
GATA	GGGGCCAGTACCTGCCACAA	Fhl1_2	1303	2.59278	0.514795	5.03652	4.74e-07	4.04e-05	14498	4.39328	<0.05	<0.001
ETF	GCCGCATCTCCCGGTTTATG	Rnf20_2	69.0475	1.99639	0.396628	5.0334	4.82e-07	4.06e-05	14496	4.39123	<0.05	<0.001
NTF	CCTCGGGAGGCTCCAGACGG	Foxp3_1	53.9907	1.89572	0.376813	5.03094	4.88e-07	4.09e-05	14495	4.38814	<0.05	<0.001
GATA	GTCCACCGGTCCCGACCCTC	Cdk5r2_2	184.674	1.78833	0.355729	5.02721	4.98e-07	4.14e-05	14492	4.38263	<0.05	<0.001
ETF	CGTCTCAGGATGCTCCTCTA	Rfx7_4	31.7496	1.8812	0.374283	5.02613	5e-07	4.14e-05	14493	4.38263	<0.05	<0.001
GATA	CAAAGATCCATTCCTCAGTT	Cd36_6	407.334	2.36203	0.470032	5.02525	5.03e-07	4.14e-05	14494	4.38263	<0.05	<0.001
ETF	ACGACGCCAGGGAGACTTGA	Chuk_1	322.822	2.74779	0.548216	5.01224	5.38e-07	4.38e-05	14489	4.35895	<0.05	<0.001
ETF	GCGCCAGGAGCAGAGCAACA	Mnat1_4	431.811	2.01483	0.402038	5.01156	5.4e-07	4.38e-05	14490	4.35895	<0.05	<0.001
ETF	TAGTTCAGGGTCACAAGCGG	Jmjd6_1	1062.9	2.16483	0.432082	5.01024	5.44e-07	4.38e-05	14488	4.35837	<0.05	<0.001
NTF	CTGCAAGAGGGGCAGCCCTA	Dmbx1_6	37.0788	1.48384	0.29635	5.00705	5.53e-07	4.43e-05	14487	4.35355	<0.05	<0.001
ETF	GCCACGTGCTGACCACACTT	Zfp13_6	40.9947	1.517	0.303117	5.00467	5.6e-07	4.45e-05	14485	4.35118	<0.05	<0.001
ETF	TTTAGGAGGTCAAAGTAAAC	Tial1_4	61.5864	1.60533	0.320816	5.0039	5.62e-07	4.45e-05	14486	4.35118	<0.05	<0.001
GATA	TTTCGGCGAAGGGCTGCTTG	Hspb6_3	161.949	2.39356	0.478824	4.99883	5.77e-07	4.52e-05	14483	4.34442	<0.05	<0.001
ETF	CTATGCGATGGCCGCGGTTC	Ikzf5_1	29.8574	1.85092	0.370959	4.98956	6.05e-07	4.67e-05	14479	4.33098	<0.05	<0.001
ETF	CGTCCGAGGGGCACTCACTG	Rxrg_4	150.958	1.96452	0.393776	4.98893	6.07e-07	4.67e-05	14480	4.33098	<0.05	<0.001
ETF	ATCTGTCCCACCTTAATAAG	Zfp655_5	239.909	2.52279	0.505683	4.98889	6.07e-07	4.67e-05	14481	4.33098	<0.05	<0.001
ETF	ACCCGGTGTTGGAATGACTT	Ncl_5	117.769	1.60481	0.321685	4.98877	6.08e-07	4.67e-05	14482	4.33098	<0.05	<0.001
ETF	AGGACGCTGGGGGGGGACTC	Mllt6_5	29.2143	1.08684	0.217917	4.98741	6.12e-07	4.68e-05	14478	4.3302	<0.05	<0.001
NTF	CGAAGCTCCTGTAGTAGGTC	Aspg_2	657.24	2.56101	0.513608	4.98631	6.15e-07	4.68e-05	14477	4.32999	<0.05	<0.001
GATA	CGCCCAGATCGTGGGCGCCT	Tagln_3	36.2443	1.63668	0.328669	4.97973	6.37e-07	4.81e-05	14476	4.31744	<0.05	<0.001
ETF	GCATGAGAAACGAATGTCGA	Nfib_5	2957.34	2.39135	0.480408	4.97774	6.43e-07	4.84e-05	14475	4.31522	<0.05	<0.001
ETF	CGGCACGAACGGGCCCATGG	Zfp672_2	1479.28	2.51774	0.506212	4.97369	6.57e-07	4.91e-05	14473	4.30919	<0.05	<0.001
ETF	CTCCAGAAACCTCCGGGACT	Numa1_3	20.2176	1.15486	0.232223	4.97308	6.59e-07	4.91e-05	14474	4.30919	<0.05	<0.001
ETF	CGCCGCCATTGGGCGTCCCC	Eid2_6	56.6883	1.79827	0.361942	4.96839	6.75e-07	5e-05	14472	4.3009	<0.05	<0.001
NTF	CCCTACCGAGTTCGTCATGC	Lmx1b_4	151.877	1.8346	0.369612	4.96359	6.92e-07	5.08e-05	14470	4.29408	<0.05	<0.001
ETF	GGGGCACTCGTTACAAGATT	Prkx_6	624.526	2.41938	0.487444	4.9634	6.93e-07	5.08e-05	14471	4.29408	<0.05	<0.001
ETF	GGGCCCAAGGCCCCCGTCAC	Hmg20b_5	24.9695	1.49706	0.301917	4.95852	7.1e-07	5.18e-05	14468	4.28544	<0.05	<0.001
GATA	CCCCACCAGCCGCCCACCCT	Pdlim7_6	49.3263	1.10744	0.223382	4.9576	7.14e-07	5.18e-05	14469	4.28544	<0.05	<0.001
GATA	ACTCAGCACCAGTAGGATAG	Vkorc1_3	668.045	2.1334	0.430525	4.95534	7.22e-07	5.21e-05	14466	4.28315	<0.05	<0.001
GATA	TCAACACAGTTACCTATGAG	Tes_1	436.225	2.3218	0.46861	4.95466	7.25e-07	5.21e-05	14467	4.28315	<0.05	<0.001
ETF	TGAACCGGACCCCGACGGGG	Srf_4	175.506	1.81154	0.366438	4.94366	7.67e-07	5.49e-05	14465	4.26072	<0.05	<0.001
ETF	ACTGCCGCCTCGTCGGAACG	Clpb_3	623.239	2.12792	0.430618	4.94155	7.75e-07	5.52e-05	14464	4.25814	<0.05	<0.001
ETF	CTGCCTCTGGCTGCGGGTTT	Ankrd24_5	25.076	1.276	0.258276	4.94047	7.79e-07	5.52e-05	14463	4.25783	<0.05	<0.001
ETF	ACATTGGATCGTACACAGTG	Actl6a_5	2589.46	2.28807	0.463448	4.93706	7.93e-07	5.59e-05	14462	4.25235	<0.05	<0.001
ETF	CCCGGCCCAGCTGCATTCTT	Jmy_4	27.8627	1.80095	0.364979	4.9344	8.04e-07	5.63e-05	14458	4.24974	<0.05	<0.001
ETF	GCCAGGTAGAGCCCATTGGG	Dtx3_4	340.841	1.98991	0.403341	4.93358	8.07e-07	5.63e-05	14459	4.24974	<0.05	<0.001
ETF	AGCCAAAGTCATTCCAACAC	Ncl_4	1913.32	2.09301	0.424283	4.93306	8.1e-07	5.63e-05	14460	4.24974	<0.05	<0.001
GATA	CGTCTGTGGGCATCAACCGA	Cry2_3	262.304	1.79925	0.364799	4.93217	8.13e-07	5.63e-05	14461	4.24974	<0.05	<0.001
ETF	CTTTACGGGAAGAAGAGCCC	Med12_6	17.1068	1.58607	0.32204	4.92507	8.43e-07	5.8e-05	14456	4.23665	<0.05	<0.001
GATA	GCGGAGTGTACCCCTCTGAA	Fam134b_6	353.33	1.27924	0.259773	4.92445	8.46e-07	5.8e-05	14457	4.23665	<0.05	<0.001
ETF	AGTTGGTTTGTTACCCGTCC	Brd2_5	572.072	2.33398	0.47416	4.92234	8.55e-07	5.83e-05	14455	4.234	<0.05	<0.001
GATA	ATCTCCAACGAGACCTTCCG	Vasn_1	551.826	1.80602	0.36703	4.92063	8.63e-07	5.86e-05	14454	4.23222	<0.05	<0.001
GATA	GCCCATTTCACTGCTTCTTC	Rgs18_4	44.6396	1.97596	0.401761	4.91824	8.73e-07	5.9e-05	14453	4.22892	<0.05	<0.001
ETF	CCCCTGGCGAGGGGCCCAGT	Tfpt_2	22.9579	1.23098	0.250411	4.91583	8.84e-07	5.95e-05	14452	4.22558	<0.05	<0.001
ETF	TCCTCCGAGGAGAGGCCCTC	Cntln_4	40.0894	1.12383	0.228796	4.91192	9.02e-07	6.04e-05	14451	4.2189	<0.05	<0.001
ETF	CCCCCTATTTCTATGCACTG	Zfp462_2	51.5838	1.88257	0.383606	4.90758	9.22e-07	6.12e-05	14449	4.21322	<0.05	<0.001
GATA	CCTGCACAGCGTCTCAGCTA	Adamtsl3_5	556.998	2.23544	0.455622	4.90635	9.28e-07	6.12e-05	14447	4.21303	<0.05	<0.001
ETF	CTGGGCACGGCGTCTGTGAG	Pak1ip1_4	197.869	1.93468	0.394373	4.90572	9.31e-07	6.12e-05	14448	4.21303	<0.05	<0.001
NTF	GCCGTACTGGCAGTTTAGTC	Egfl6_2	32.0644	1.73404	0.353793	4.9013	9.52e-07	6.22e-05	14444	4.20589	<0.05	<0.001
NTF	GGGTTGCGGTTGACGCACGG	Bhlhe23_2	2902.96	1.67166	0.341107	4.9007	9.55e-07	6.22e-05	14445	4.20589	<0.05	<0.001
ETF	GTGAGTCTGAGTGACCATTG	Tfdp2_4	491.84	2.44244	0.49847	4.89987	9.59e-07	6.22e-05	14446	4.20589	<0.05	<0.001
ETF	TGGGCACGGGCCGCTTCCTC	Vps4a_6	42.271	1.5545	0.317447	4.89688	9.74e-07	6.29e-05	14443	4.20119	<0.05	<0.001
ETF	TCATGGTTTGTCTAATCCTT	Purg_2	72.7251	2.19949	0.449261	4.89578	9.79e-07	6.3e-05	14442	4.20069	<0.05	<0.001
ETF	GTAGTCCTTGTCCAGCAGTG	Cdk12_2	3822.71	2.01373	0.411967	4.88809	1.02e-06	6.52e-05	14441	4.1856	<0.05	<0.001
ETF	CTTACCTCCCGTCAGCTTCC	Sik1_3	34.2477	1.49961	0.307478	4.87711	1.08e-06	6.85e-05	14438	4.16458	<0.05	<0.001
ETF	CGGTACCGGGCCTCAGTGGC	Ccnk_2	29.216	1.25908	0.258217	4.87606	1.08e-06	6.85e-05	14439	4.16458	<0.05	<0.001
ETF	TAGTCGCAACCTCCTGAAAA	Pkn2_2	1078.94	2.31781	0.475352	4.87598	1.08e-06	6.85e-05	14440	4.16458	<0.05	<0.001
GATA	AACATTCGCGGGCCTTGTTT	Cst3_5	27.7206	1.03081	0.211603	4.87144	1.11e-06	6.97e-05	14436	4.15652	<0.05	<0.001
ETF	CTGAGTATGGGCCAGGACCA	Hsf1_3	65.1981	1.9356	0.397402	4.87062	1.11e-06	6.97e-05	14437	4.15652	<0.05	<0.001
ETF	CGGTGGCCGGCTTCCTGCGC	Setd6_4	231.297	1.65208	0.340281	4.85505	1.2e-06	7.51e-05	14435	4.12419	<0.05	<0.001
ETF	CCCTCGCACCCCTGGCAACC	Ybx2_3	31.5243	1.28404	0.265067	4.8442	1.27e-06	7.9e-05	14434	4.10228	<0.05	<0.001
ETF	CGGCCTCATTGGCGACAGCC	Foxo4_1	31.115	1.5176	0.313841	4.83556	1.33e-06	8.19e-05	14432	4.08652	<0.05	<0.001
ETF	CTTACCATCTTGACGTGCAT	Hnrnpm_2	160.764	2.19707	0.454381	4.83531	1.33e-06	8.19e-05	14433	4.08652	<0.05	<0.001
ETF	CTACTGTTGTTGGTGGACAG	Ncoa1_3	75.5983	1.98362	0.410519	4.83199	1.35e-06	8.3e-05	14431	4.08109	<0.05	<0.001
ETF	CCGCGGCAGGCCCAGAACAC	Ankrd23_4	32.2908	1.22346	0.253456	4.82713	1.39e-06	8.47e-05	14430	4.07231	<0.05	<0.001
NTF	CACCGGTCTTTGACCGAAGA	4932411N23Rik_2	309.124	1.90883	0.396046	4.81972	1.44e-06	8.75e-05	14429	4.05799	<0.05	<0.001
GATA	CCCGGGTTCCTGAGCCTTCC	Kcnj12_3	17.9087	1.23058	0.255426	4.81777	1.45e-06	8.8e-05	14428	4.05553	<0.05	<0.001
ETF	CCCTGAAAGAGTACCGTTCT	Prkaa1_3	28.3957	1.63522	0.340138	4.80752	1.53e-06	9.22e-05	14427	4.03504	<0.05	<0.001
NTF	AATCTGCAAGTGGCCAAACC	Ankdd1a_4	1053.87	2.34375	0.487805	4.80468	1.55e-06	9.31e-05	14424	4.03097	<0.05	<0.001
ETF	GCTGGGAGTAGTGTTTCCCT	Tada3_1	173.947	2.44753	0.509563	4.80319	1.56e-06	9.31e-05	14425	4.03097	<0.05	<0.001
ETF	CTGCCGTTGCAGGCGGTCCG	Rnf40_6	21.7574	1.33312	0.277604	4.80223	1.57e-06	9.32e-05	14423	4.03064	<0.05	<0.001
ETF	CACCTCTGCATCTTCACTTT	Hmgn5_3	54.298	1.85111	0.385671	4.79971	1.59e-06	9.4e-05	14422	4.02693	<0.05	<0.001
GATA	GCAGCAGACATATCAAGATG	Pln_5	3960.06	2.0544	0.428175	4.79803	1.6e-06	9.4e-05	14420	4.02667	<0.05	<0.001
ETF	TCGGGAACTTACCAAGGGCA	Kat2b_6	269.602	1.99848	0.416526	4.79798	1.6e-06	9.4e-05	14421	4.02667	<0.05	<0.001
ETF	CGGGGGCCCGCAAGGTTATT	Prmt1_2	13.3627	1.10014	0.229367	4.79643	1.62e-06	9.44e-05	14419	4.02506	<0.05	<0.001
ETF	GATGAACAGAAGCTTGTGAC	Fbxw2_1	7884.69	2.50259	0.521868	4.79545	1.62e-06	9.45e-05	14418	4.02467	<0.05	<0.001
ETF	CTGGTGCAGGGTTACCAAAG	Zfpm1_3	163.504	2.20279	0.459446	4.79446	1.63e-06	9.46e-05	14417	4.02422	<0.05	<0.001
ETF	CAGCTACTCCCTGTACTGTG	Ubtf_5	757.51	2.17127	0.453566	4.7871	1.69e-06	9.77e-05	14416	4.01002	<0.05	<0.001
ETF	AGCCTGTGCCAAGCACCGTC	Taf2_4	179.344	2.36391	0.494458	4.78081	1.75e-06	0.0001	14415	3.99811	<0.05	<0.001
NTF	GAGAAGCAGCAATTGCAGAC	Myt1_1	1790.92	2.21312	0.462998	4.77997	1.75e-06	0.0001	14414	3.99801	<0.05	<0.001
GATA	GCGATTTCTGAATGGCTTCT	Exog_6	58.9155	2.03286	0.425608	4.77636	1.78e-06	0.000101	14409	3.99548	<0.05	<0.001
NTF	TCCCCACAGTCAGAGGTCTA	Glis3_3	275.777	2.22266	0.465372	4.77609	1.79e-06	0.000101	14410	3.99548	<0.05	<0.001
ETF	AAGTATTCCCCGGAGTTTAG	Mcm6_3	255.677	1.57097	0.328976	4.77534	1.79e-06	0.000101	14411	3.99548	<0.05	<0.001
ETF	CCTCTGATGTGGCTCTCCCC	Tgif2_3	53.0437	2.04495	0.428269	4.77491	1.8e-06	0.000101	14412	3.99548	<0.05	<0.001
ETF	CCAAGAACGGTACTCTTTCA	Prkaa1_2	24.3848	1.39227	0.291659	4.7736	1.81e-06	0.000101	14408	3.99431	<0.05	<0.001
ETF	TCTCTGTTGTGTACAAACTG	Tra2a_4	629.191	2.15894	0.452487	4.77126	1.83e-06	0.000102	14396	3.99216	<0.05	<0.001
NTF	ATGCAGGGGGTTCTGGGCGC	Hoxb4_6	27.6201	1.21639	0.255056	4.7691	1.85e-06	0.000102	14397	3.99216	<0.05	<0.001
ETF	GGCCCTCAGAGGCGCCGCTG	Carm1_3	1524.4	2.42435	0.508518	4.76749	1.87e-06	0.000102	14398	3.99216	<0.05	<0.001
ETF	CCTAAAATTGAAGTAGTGGA	Gtf2e2_6	108.199	2.03659	0.427245	4.76681	1.87e-06	0.000102	14399	3.99216	<0.05	<0.001
GATA	GCATGTTCGGTGTCCTGTGG	Adamtsl3_1	703.691	1.61936	0.339765	4.76613	1.88e-06	0.000102	14400	3.99216	<0.05	<0.001
GATA	GCTTCAGCTGGTAAATCTCT	Ppl_2	85.1415	2.33634	0.490206	4.76603	1.88e-06	0.000102	14401	3.99216	<0.05	<0.001
ETF	GGTATTTACCAAATCGCCGT	Vcp_2	373.229	2.14661	0.450473	4.76524	1.89e-06	0.000102	14402	3.99216	<0.05	<0.001
ETF	CTGGCCTTTAAGTGAAGGAA	Rad50_1	222.674	2.24132	0.470379	4.76493	1.89e-06	0.000102	14403	3.99216	<0.05	<0.001
ETF	TTGCGGTGGGGTAACAGTGT	Zbtb12_4	216.592	2.03949	0.42806	4.76449	1.89e-06	0.000102	14404	3.99216	<0.05	<0.001
ETF	CCCAGCCGACTCCAGGCTTC	Apc_1	23.89	1.28721	0.270179	4.76427	1.9e-06	0.000102	14405	3.99216	<0.05	<0.001
ETF	GGCCAGCTGCCGCGTCAAGC	Mafg_1	832.141	2.20898	0.463698	4.76383	1.9e-06	0.000102	14406	3.99216	<0.05	<0.001
ETF	CGTCACATGCTGGTGCACTC	Rreb1_2	66.6349	1.50409	0.315747	4.76358	1.9e-06	0.000102	14407	3.99216	<0.05	<0.001
GATA	TGGAGGCAGATCTATAAGAA	Abca5_5	1084.65	2.30202	0.4838	4.75821	1.95e-06	0.000104	14395	3.98219	<0.05	<0.001
ETF	GATCTGGACCGGGATTGGCA	Kat5_4	2965.08	2.05233	0.431748	4.75354	2e-06	0.000106	14394	3.97372	<0.05	<0.001
ETF	CAGCTGACAGCGGCGTTCTC	Dync1i2_4	44.7977	1.80012	0.379006	4.74959	2.04e-06	0.000108	14392	3.9675	<0.05	<0.001
ETF	CCCATACAGAGAGTGCACTG	Tob1_6	341.566	1.92682	0.405717	4.74918	2.04e-06	0.000108	14393	3.9675	<0.05	<0.001
ETF	CTCAGCTTCGTCAGGAGGGC	Cry1_5	85.861	2.20868	0.466057	4.73908	2.15e-06	0.000113	14391	3.94739	<0.05	<0.001
ETF	CGCTCACCCGAGCTGCTAGT	Cdkl1_6	27.5951	1.57864	0.333309	4.73627	2.18e-06	0.000114	14390	3.94291	<0.05	<0.001
ETF	CTTCTGGAGACCAAAGCGCC	Ppp1r12c_4	23.3279	1.17928	0.249088	4.73439	2.2e-06	0.000115	14389	3.94044	<0.05	<0.001
ETF	AGGAGGCTGAGGGCGCGCGC	Trim35_4	391.452	2.27813	0.481416	4.73215	2.22e-06	0.000115	14385	3.9387	<0.05	<0.001
ETF	ACACCGTGGAGATACAGACC	Matr3_2	1545.72	1.95363	0.412907	4.73142	2.23e-06	0.000115	14386	3.9387	<0.05	<0.001
ETF	AACCAGGGCTCCCGCCTCTA	Mcm2_1	48.7267	1.29509	0.273743	4.73104	2.23e-06	0.000115	14387	3.9387	<0.05	<0.001
GATA	GGCCCACCCTCCGAAGAGTG	Tnni3_2	4754.19	2.16193	0.457	4.73071	2.24e-06	0.000115	14388	3.9387	<0.05	<0.001
ETF	CCCCAATTTCATCTGAGGAC	Ddit3_1	32.9731	1.36473	0.288683	4.72744	2.27e-06	0.000117	14384	3.93323	<0.05	<0.001
ETF	CTTCCGGATGCGCTTCCCAG	Maz_6	51.2512	1.80769	0.382605	4.72469	2.3e-06	0.000117	14381	3.93015	<0.05	<0.001
ETF	TGGAAAGCGTGGATTATGAC	Nmi_2	1440.83	2.0724	0.438698	4.72398	2.31e-06	0.000117	14382	3.93015	<0.05	<0.001
ETF	CGGAAAATGAGACCGTTTGA	Hnrnpul1_2	456.551	1.7108	0.362161	4.72388	2.31e-06	0.000117	14383	3.93015	<0.05	<0.001
ETF	CCGCCCCCGCCAGGGAAGAG	Cbx4_6	35.7437	1.3573	0.28747	4.72155	2.34e-06	0.000118	14380	3.92667	<0.05	<0.001
ETF	AGATAACGTGAGAAAACTGC	Gcc2_5	2000.98	1.48767	0.31525	4.71901	2.37e-06	0.000119	14379	3.92275	<0.05	<0.001
ETF	TTATCCCGGAAACTGAACAG	Rnf20_5	1230.56	1.89524	0.401882	4.71591	2.41e-06	0.000121	14378	3.91763	<0.05	<0.001
ETF	ACTTACCATATTTGGCACAG	Crebbp_5	143.246	1.88906	0.400843	4.71273	2.44e-06	0.000122	14377	3.91233	<0.05	<0.001
GATA	CCGCAAGCAGCTCAACAAAA	Adora1_2	33.2238	1.62529	0.344975	4.71132	2.46e-06	0.000123	14375	3.91181	<0.05	<0.001
ETF	GGCCCAGCTTGAGATCTACC	Asb11_5	811.783	2.01822	0.428397	4.7111	2.46e-06	0.000123	14376	3.91181	<0.05	<0.001
ETF	CTTCCCGGGCCGCCGCCATT	Eid2_3	24.0685	1.13584	0.241189	4.70933	2.49e-06	0.000123	14373	3.91089	<0.05	<0.001
ETF	CCCAACTCTTGGTCTCTAAC	Zkscan6_2	13.5164	1.16175	0.246693	4.70929	2.49e-06	0.000123	14374	3.91089	<0.05	<0.001
ETF	CCGTCTTCTGCCATCTGGGG	Klf6_2	102.389	2.28364	0.485363	4.70502	2.54e-06	0.000125	14372	3.90326	<0.05	<0.001
GATA	CTCACCGTGGGGGCGGCCTG	Fgf20_1	28.5538	1.25861	0.267851	4.69893	2.62e-06	0.000128	14369	3.89202	<0.05	<0.001
ETF	CTGCTGGAAGTAAGTGAGAC	Kdm2b_1	107.032	2.06516	0.439561	4.69823	2.62e-06	0.000128	14370	3.89202	<0.05	<0.001
ETF	CCCCCGCCACAGCGGCGCTA	Lztr1_3	36.5372	1.02078	0.217294	4.69769	2.63e-06	0.000128	14371	3.89202	<0.05	<0.001
ETF	GCAGCTGAAACGCAAGCGTG	Nfkb2_2	3168.68	2.20262	0.469184	4.69457	2.67e-06	0.00013	14368	3.88682	<0.05	<0.001
ETF	TACTTCAAACAATATTCACG	Elp3_5	3804.52	2.68721	0.572666	4.69246	2.7e-06	0.00013	14366	3.88519	<0.05	<0.001
ETF	CCATCCAACCTCATCGTTTC	Wdr5b_5	16.1747	1.24348	0.264995	4.69245	2.7e-06	0.00013	14367	3.88519	<0.05	<0.001
ETF	GGAGACCCGGGGACGCCCAA	Eid2_5	3137.92	2.03835	0.43456	4.6906	2.72e-06	0.000131	14365	3.88269	<0.05	<0.001
GATA	GGGTGTTGGCACATGGTTGA	Phf21b_5	1577.69	2.19999	0.469114	4.68966	2.74e-06	0.000131	14364	3.88212	<0.05	<0.001
ETF	GATATCCACGCGGGCGGCGG	Hnrnpa0_2	372.048	2.22432	0.474402	4.68869	2.75e-06	0.000131	14363	3.88146	<0.05	<0.001
ETF	ATCATGATAGTCCAGGCAAA	Brd4_2	626.014	2.4624	0.525875	4.68248	2.83e-06	0.000135	14361	3.87111	<0.05	<0.001
ETF	GGAACGGAGTGCGGCTTTCG	Pkn1_5	959.063	1.79974	0.384537	4.68027	2.86e-06	0.000136	14360	3.86785	<0.05	<0.001
ETF	AGTCAGTCTCTCTCTTTGCT	Abt1_1	93.0308	2.05381	0.438981	4.67859	2.89e-06	0.000136	14359	3.86568	<0.05	<0.001
ETF	TGCGTTCGTCGGGGCCTGTG	Gtf3a_6	125.171	1.96855	0.420993	4.67598	2.93e-06	0.000137	14356	3.86223	<0.05	<0.001
ETF	AACCTTGCGGGCCCCCGCCT	Prmt1_6	33.7664	1.31343	0.280925	4.67537	2.93e-06	0.000137	14357	3.86223	<0.05	<0.001
ETF	TACATCGGCGAGGGCGCGTA	Mapk3_5	791.151	2.07693	0.444263	4.67499	2.94e-06	0.000137	14358	3.86223	<0.05	<0.001
ETF	GTCCGACTTGCGGCCCGGCA	Gps1_1	277.409	2.22943	0.477253	4.67139	2.99e-06	0.000139	14355	3.856	<0.05	<0.001
ETF	AAAGACAAGAGCCCACCTTG	Nop2_4	867.792	1.87484	0.401537	4.66916	3.02e-06	0.000139	14347	3.85587	<0.05	<0.001
ETF	ATTTACCTGCAGCATAACTC	Atr_1	200.725	2.18633	0.46838	4.66786	3.04e-06	0.000139	14348	3.85587	<0.05	<0.001
NTF	TCTTCCTCCAACAGCGGGCG	Dpf1_6	56.5302	1.9055	0.408271	4.66725	3.05e-06	0.000139	14349	3.85587	<0.05	<0.001
ETF	TTGTGGCGACTGCTTGATAG	Supt7l_1	683.512	2.46787	0.528805	4.66688	3.06e-06	0.000139	14350	3.85587	<0.05	<0.001
ETF	CTGGTGGACCCCTCAGTGTA	Fubp3_5	22.6345	1.22049	0.26153	4.66675	3.06e-06	0.000139	14351	3.85587	<0.05	<0.001
GATA	CCTCCGTTCCTCTTACCTTC	Hip1_5	20.9478	1.38392	0.296582	4.66624	3.07e-06	0.000139	14352	3.85587	<0.05	<0.001
ETF	TAGTCGAGCATGACACGGTT	Bicd2_5	2275.37	1.92017	0.411508	4.66618	3.07e-06	0.000139	14353	3.85587	<0.05	<0.001
ETF	GCCCGGCTCTGTGCCGAGAG	Ptges2_3	543.589	1.74643	0.374391	4.66473	3.09e-06	0.00014	14345	3.85471	<0.05	<0.001
ETF	ACGCCGCCTCCGGTCTTTGT	Mlx_1	36.6946	1.25872	0.26986	4.66436	3.1e-06	0.00014	14346	3.85471	<0.05	<0.001
ETF	TCTTTCAGGCAGAGGAGATA	G3bp2_2	492.957	2.11836	0.45442	4.66169	3.14e-06	0.000141	14344	3.85041	<0.05	<0.001
ETF	GGCTGTGTGAGCTGTTGCGC	Satb1_1	2847.99	1.80225	0.386767	4.6598	3.17e-06	0.000142	14343	3.84775	<0.05	<0.001
ETF	TATGTAGAATGGTGGTTCCC	Abl1_2	992.979	2.29296	0.492456	4.65616	3.22e-06	0.000144	14340	3.84229	<0.05	<0.001
ETF	GGACCCCGGGCCACGGAGAG	Mbd2_6	1605.87	2.09623	0.450266	4.65555	3.23e-06	0.000144	14341	3.84229	<0.05	<0.001
ETF	GCAACAACGCACGCCACTAA	Ehmt2_2	429.724	2.0908	0.449119	4.65533	3.23e-06	0.000144	14342	3.84229	<0.05	<0.001
ETF	AAGGGTTCTCCTCCATTGTG	Zfp266_1	382.48	2.1029	0.451893	4.65354	3.26e-06	0.000145	14339	3.83983	<0.05	<0.001
ETF	CCGCATCCGGGGCTGCCCCA	Clasrp_5	37.2778	1.21121	0.26041	4.65118	3.3e-06	0.000145	14337	3.83743	<0.05	<0.001
ETF	GACCTCCAGACGTCCACCCC	Nfatc1_3	886.166	2.07183	0.445445	4.65116	3.3e-06	0.000145	14338	3.83743	<0.05	<0.001
ETF	CACTTCCGGGCGCCCCCTGG	Foxj2_6	40.366	1.19367	0.256696	4.65013	3.32e-06	0.000146	14336	3.83657	<0.05	<0.001
ETF	CCCCACTCGGGGCATCGGCT	Dbp_5	29.1575	1.44394	0.310662	4.64794	3.35e-06	0.000147	14335	3.83325	<0.05	<0.001
NTF	TGGGAGACAAACTCGGCGCA	Pou4f3_2	1742.9	2.25093	0.484543	4.64546	3.39e-06	0.000148	14334	3.82933	<0.05	<0.001
ETF	AAGAAGGGTGGGACTTGACG	Zrsr1_5	861.744	1.90474	0.410197	4.64348	3.43e-06	0.000149	14332	3.82699	<0.05	<0.001
GATA	TACCCAGTTTGGGATCATAG	Cnn1_5	736.077	2.11893	0.456358	4.64312	3.43e-06	0.000149	14333	3.82699	<0.05	<0.001
ETF	GGGGAGCAAATTCTGCCTAG	Arnt_2	744.014	2.09078	0.450412	4.64193	3.45e-06	0.000149	14331	3.82577	<0.05	<0.001
ETF	GCGCCAGTTCAAGGGCCAAT	Ubr7_3	238.47	2.13135	0.459291	4.64052	3.48e-06	0.00015	14330	3.82407	<0.05	<0.001
ETF	GGACCCGGGAAGAGGGCTCG	Zfp641_3	1286.13	1.98686	0.428211	4.6399	3.49e-06	0.00015	14329	3.82405	<0.05	<0.001
ETF	GCTGTGGCAAATATCCCAAA	Rnf185_6	258.169	2.12996	0.459284	4.63756	3.53e-06	0.000151	14328	3.82042	<0.05	<0.001
ETF	GATTCCTTTCAGGAGCTCGC	Eif3g_2	1494.08	1.97888	0.426827	4.63626	3.55e-06	0.000152	14325	3.81909	<0.05	<0.001
ETF	CCTTCACTGCGCTGTATAGC	Chd7_6	24.9938	1.46497	0.316052	4.63523	3.57e-06	0.000152	14326	3.81909	<0.05	<0.001
ETF	AGGCACAGGACGAGCCACGC	Pura_3	2855.4	2.23175	0.481487	4.63513	3.57e-06	0.000152	14327	3.81909	<0.05	<0.001
ETF	ACCAAGCAGAAGATGCCATA	Ddx49_3	551.906	2.23241	0.482194	4.6297	3.66e-06	0.000155	14324	3.80895	<0.05	<0.001
ETF	TATTCAAAAAGACTGCACCA	Cnbp_3	2461.18	2.09399	0.452373	4.6289	3.68e-06	0.000155	14323	3.80855	<0.05	<0.001
ETF	AGGACTGACAAGGCGGTAAC	Ltbp1_1	713.518	2.62621	0.568076	4.62298	3.78e-06	0.000159	14318	3.7974	<0.05	<0.001
ETF	ATACCTCCTCCCCCCGGCGG	Hnrnpa3_2	69.5979	1.57349	0.340424	4.62216	3.8e-06	0.000159	14319	3.7974	<0.05	<0.001
ETF	CAACAGCATCCACAGCTTGC	Glyr1_2	138.423	2.04982	0.443576	4.62113	3.82e-06	0.000159	14320	3.7974	<0.05	<0.001
ETF	CTGCGGCCCCCTGGGCGTTT	Ezh2_3	23.1365	1.22702	0.265528	4.62106	3.82e-06	0.000159	14321	3.7974	<0.05	<0.001
GATA	CGTCCGCAGGTGCCGGTTGC	Adra1b_2	78.1814	1.75777	0.38042	4.62062	3.83e-06	0.000159	14322	3.7974	<0.05	<0.001
GATA	TTTCTGGGGGGGACAATCAG	Tpx2_2	27.2579	1.32114	0.285968	4.6199	3.84e-06	0.00016	14317	3.79713	<0.05	<0.001
ETF	GGGCAGCTTCATCATTGAGT	Mga_4	1878.18	2.27585	0.493091	4.61547	3.92e-06	0.000162	14314	3.79153	<0.05	<0.001
ETF	ACCTTAGTGACTTGTAACCA	Scube2_5	1026.78	2.12522	0.460824	4.61179	3.99e-06	0.000164	14313	3.78507	<0.05	<0.001
ETF	GCCTATCTGAAGATTTGATA	Smarcad1_5	270.34	2.0681	0.448567	4.61046	4.02e-06	0.000164	14311	3.78394	<0.05	<0.001
NTF	CTGCGCCACGGGGCAAGCCC	Asb16_2	20.1752	0.993928	0.215767	4.60648	4.1e-06	0.000167	14310	3.77761	<0.05	<0.001
ETF	CACTTACCGTGTTCGTAGAC	Gpi1_2	72.607	2.00629	0.4362	4.59947	4.24e-06	0.000172	14308	3.76465	<0.05	<0.001
NTF	GCCTCGGTGGGCCACCTCTA	Onecut3_5	35.127	1.77636	0.386239	4.59912	4.24e-06	0.000172	14309	3.76465	<0.05	<0.001
ETF	TTTCAATTCTAACCATGAGC	Setd2_3	261.438	2.37157	0.515947	4.59653	4.3e-06	0.000174	14307	3.76046	<0.05	<0.001
ETF	GAAGTCTGAACTAACCTGAT	Lbh_2	588.419	1.9144	0.416795	4.59314	4.37e-06	0.000176	14306	3.75459	<0.05	<0.001
ETF	TCGATAGCTGGCGACCTGTC	Rnf115_3	133.277	2.23391	0.486484	4.59194	4.39e-06	0.000176	14305	3.75329	<0.05	<0.001
ETF	TGTCCGACGGCACAGGCACA	Zfp523_6	291.527	1.88527	0.410627	4.5912	4.41e-06	0.000177	14304	3.75293	<0.05	<0.001
ETF	AACTGGGCCCGGGCAGGACT	Zfpl1_3	70.9285	1.5166	0.330442	4.58962	4.44e-06	0.000177	14302	3.75124	<0.05	<0.001
ETF	CCTTGGCGTGATTGGCTACT	Zfpl1_4	23.3527	1.50076	0.327016	4.58925	4.45e-06	0.000177	14303	3.75124	<0.05	<0.001
NTF	CTCTGCGCGCGGCGAACGTC	Nkx1-1_4	45.2158	1.0638	0.23194	4.58654	4.51e-06	0.000179	14301	3.74679	<0.05	<0.001
GATA	GTCGTTTATCTGACAAGGGC	Ntn4_4	344.103	1.9457	0.424364	4.58498	4.54e-06	0.00018	14300	3.74471	<0.05	<0.001
ETF	GCCCACTTCATCGCCTGGAC	Etv5_1	181.634	1.78776	0.390196	4.58169	4.61e-06	0.000182	14299	3.73905	<0.05	<0.001
GATA	TCTGGATTTGGGGGGCTTCG	Myoz2_5	98.3698	1.67089	0.364743	4.581	4.63e-06	0.000182	14298	3.73879	<0.05	<0.001
GATA	CTTGATGAATATACTAACTT	Casc5_2	14.7488	1.06972	0.233546	4.58034	4.64e-06	0.000183	14297	3.73859	<0.05	<0.001
ETF	CCGCACGTCCACACTCTCTA	Tead2_1	47.8865	1.59679	0.348837	4.57747	4.71e-06	0.000185	14296	3.73379	<0.05	<0.001
ETF	ACTTGGCTTTAAAATCTTTG	Polr2k_3	117.088	2.12214	0.463937	4.57419	4.78e-06	0.000187	14295	3.72815	<0.05	<0.001
GATA	AGTCTTCAAGAATCGCGGAC	Tmtc1_1	233.187	2.12262	0.464262	4.57204	4.83e-06	0.000188	14294	3.72484	<0.05	<0.001
ETF	CCCCGTGTCTTCCTGGATTC	Ikbkb_3	23.1132	1.11181	0.243238	4.57087	4.86e-06	0.000189	14293	3.72357	<0.05	<0.001
ETF	CGGATATCACATTCGATTCT	Npas2_5	125.126	2.19379	0.480178	4.5687	4.91e-06	0.00019	14292	3.72023	<0.05	<0.001
GATA	ATCGGTATCCTTTCTACAAC	Defb42_3	674.296	2.19504	0.481022	4.56328	5.04e-06	0.000195	14291	3.71014	<0.05	<0.001
NTF	CTTCGGGTGGCGGCCGAACA	Aspg_5	43.1027	1.01835	0.223274	4.56101	5.09e-06	0.000196	14288	3.70744	<0.05	<0.001
NTF	CCGAGCTGCTGCTGCGCCAC	Asb16_5	52.2029	0.909357	0.199398	4.56052	5.1e-06	0.000196	14289	3.70744	<0.05	<0.001
GATA	CTTGTTTGGGGTACAATAGA	Atp2a2_5	57.9511	1.87783	0.411776	4.56032	5.11e-06	0.000196	14290	3.70744	<0.05	<0.001
ETF	TGGAGTGGTCCCCAAGTGGA	Pak1ip1_1	311.905	1.83369	0.402239	4.55871	5.15e-06	0.000197	14287	3.70524	<0.05	<0.001
ETF	CCCGCAAATTGCTATCTGTC	Pcgf5_3	56.0136	1.71747	0.377111	4.55427	5.26e-06	0.0002	14281	3.69929	<0.05	<0.001
ETF	ACGGCTTCTAAAGATGACAG	Casz1_3	796.349	1.82115	0.399938	4.55357	5.27e-06	0.0002	14282	3.69929	<0.05	<0.001
ETF	ATGCAAGTGGCCAGGCTGTG	Foxp1_5	143.135	2.14781	0.471733	4.55302	5.29e-06	0.0002	14283	3.69929	<0.05	<0.001
ETF	CCCAGGCCCCCGATCAGAAT	Ssbp3_3	33.7812	1.30973	0.287667	4.55293	5.29e-06	0.0002	14284	3.69929	<0.05	<0.001
GATA	AAAGGCCAGTAGGGCATAGC	Otos_1	15.335	1.17835	0.258822	4.55276	5.29e-06	0.0002	14285	3.69929	<0.05	<0.001
GATA	CGTCAGGATTACCAATGCTC	Scn5a_3	185.955	1.94808	0.427909	4.55256	5.3e-06	0.0002	14286	3.69929	<0.05	<0.001
ETF	ATTGCTGACCGCGGAGACAA	Prdm16_6	406.694	1.64472	0.361608	4.54834	5.41e-06	0.000203	14279	3.69262	<0.05	<0.001
GATA	AACAGGTGCCGCAGGGTTGC	Phf21b_6	44.8414	1.19837	0.263479	4.54825	5.41e-06	0.000203	14280	3.69262	<0.05	<0.001
ETF	CAGCATCAGATGGTTCAAGA	Gak_1	737.073	1.70984	0.376024	4.54716	5.44e-06	0.000203	14278	3.69149	<0.05	<0.001
ETF	GGGTCAGGATTTCGAAAGCT	Golim4_1	482.099	1.96178	0.43185	4.54274	5.55e-06	0.000207	14277	3.68349	<0.05	<0.001
ETF	CGGGATGATTAACTTTGGGG	Nucb2_3	946.054	1.81644	0.400104	4.53993	5.63e-06	0.000209	14275	3.6799	<0.05	<0.001
GATA	CAGACGGAAGAGCGGCGGGC	Spc25_1	29.2288	1.15569	0.254682	4.53777	5.69e-06	0.000211	14274	3.67655	<0.05	<0.001
GATA	CCGGCAGAATTTCACCCATT	Atp1a1_2	20.511	1.17947	0.259969	4.53696	5.71e-06	0.000211	14273	3.67597	<0.05	<0.001
GATA	GGACCGAATTCCTGACACAG	Impg1_6	4991.27	1.314	0.290061	4.53008	5.9e-06	0.000217	14270	3.66403	<0.05	<0.001
ETF	GCGTCACGGCATTGTCAGAG	Taf7_2	1046.04	1.52689	0.337095	4.52956	5.91e-06	0.000217	14271	3.66403	<0.05	<0.001
ETF	GCCAATTCACTGTGGTTTAA	Cdk13_5	33.6312	1.31083	0.289655	4.52549	6.03e-06	0.00022	14269	3.65674	<0.05	<0.001
ETF	CGCGCAGGTGTCCAGAAGCG	Trim33_2	165.009	2.04526	0.452014	4.52477	6.05e-06	0.000221	14268	3.65635	<0.05	<0.001
GATA	ATCCCACAGACCCCGGTCCA	Elavl2_2	137.464	1.73922	0.384515	4.52316	6.09e-06	0.000222	14267	3.65412	<0.05	<0.001
ETF	AGGCGGCATTTGGTACAGGC	Nr4a3_1	730.092	1.58409	0.350351	4.52144	6.14e-06	0.000223	14266	3.65167	<0.05	<0.001
ETF	CTCTGTCACAATTAAGCTTT	Atm_6	21.1696	1.58731	0.351254	4.51898	6.21e-06	0.000225	14264	3.64814	<0.05	<0.001
GATA	CAGCAATTTCGGGCACGTAG	Kcnma1_2	695.847	2.18769	0.484144	4.51867	6.22e-06	0.000225	14265	3.64814	<0.05	<0.001
GATA	GCGCTCTTCACCCCACGGGC	Otud1_4	25.0698	1.03198	0.228622	4.5139	6.36e-06	0.000229	14261	3.64068	<0.05	<0.001
NTF	GGCCCTTACCAGGTCTCCCG	Foxf2_6	4392.59	1.66827	0.369621	4.51347	6.38e-06	0.000229	14262	3.64068	<0.05	<0.001
ETF	GTTATCTTCTTGAGGGCAAC	Pias2_1	993.232	2.15548	0.477808	4.51118	6.45e-06	0.000231	14259	3.63726	<0.05	<0.001
ETF	ACCCCGGTGGCACCCAGCGC	Kank2_4	331.598	1.75346	0.388727	4.51077	6.46e-06	0.000231	14260	3.63726	<0.05	<0.001
ETF	CTCCTTACCTCTATTGAGTC	E2f3_6	35.2616	1.32471	0.293722	4.51006	6.48e-06	0.000231	14258	3.63686	<0.05	<0.001
ETF	CCACTCTGCTGAGCATAGCT	Ddx19a_4	46.5279	1.85426	0.411423	4.50693	6.58e-06	0.000234	14257	3.63151	<0.05	<0.001
GATA	TTCTGATTCACCAGTGAGTG	Atp1a1_5	155.501	1.04193	0.231261	4.50542	6.62e-06	0.000234	14254	3.63043	<0.05	<0.001
ETF	GCGGCTTCGGGCGGCAAATC	Suz12_6	14.2188	0.984567	0.21854	4.5052	6.63e-06	0.000234	14255	3.63043	<0.05	<0.001
ETF	AAAATCATTGACATCACCGG	Phkg1_3	595.616	1.46426	0.325041	4.50487	6.64e-06	0.000234	14256	3.63043	<0.05	<0.001
GATA	GCGCCTGCGGAGCAGCGTGC	Vim_5	3860.27	1.84002	0.408561	4.50367	6.68e-06	0.000235	14253	3.62903	<0.05	<0.001
ETF	CTGGTGTCCACATAATGACC	Coro1c_5	138.324	2.10286	0.467034	4.50257	6.71e-06	0.000235	14251	3.62808	<0.05	<0.001
ETF	CCGATGCCTGCCCAGCGCCG	Smarcd2_5	79.8509	1.71224	0.380313	4.50219	6.73e-06	0.000235	14252	3.62808	<0.05	<0.001
ETF	ACTGAGCGGTGGAGATGCAC	Ppfia4_4	1928.27	1.96788	0.437181	4.50129	6.75e-06	0.000236	14250	3.62728	<0.05	<0.001
GATA	CCTGCGACGTCTCTTCCCCA	Cbfa2t3_1	226.454	2.24511	0.499264	4.49683	6.9e-06	0.00024	14248	3.62001	<0.05	<0.001
ETF	ATGGGGCGTGAACATCTGCA	Zfp445_2	444.459	1.62604	0.361606	4.49673	6.9e-06	0.00024	14249	3.62001	<0.05	<0.001
ETF	GTGTTGTCCAAGCGGAGAGT	Myh7b_2	3283.37	1.93694	0.431122	4.4928	7.03e-06	0.000244	14247	3.61304	<0.05	<0.001
GATA	GGACAGATCTGTCATTGTAC	Pde1c_6	1011.04	2.00128	0.445838	4.48881	7.16e-06	0.000247	14245	3.60693	<0.05	<0.001
GATA	TCAGGGCCCGCTGGCCCCAC	Bcl2l11_4	22.9343	1.04309	0.232416	4.48801	7.19e-06	0.000248	14244	3.60634	<0.05	<0.001
ETF	ATAGTCCCAGACTCGATGGT	Brap_3	596.963	1.62847	0.362925	4.48708	7.22e-06	0.000248	14243	3.60546	<0.05	<0.001
ETF	GATGTGTGCCCCGGTGATGG	Polr2f_6	838.443	2.22019	0.494986	4.48536	7.28e-06	0.000249	14242	3.60296	<0.05	<0.001
ETF	ACAGCGGCTTTCCACCAGAG	Mtor_2	524.879	1.90219	0.424272	4.48343	7.35e-06	0.000251	14239	3.60071	<0.05	<0.001
ETF	ACACTCGGGCGGTGTGCAAC	Sugp1_6	177.408	1.5635	0.34876	4.48304	7.36e-06	0.000251	14240	3.60071	<0.05	<0.001
ETF	CCGGCGCTTCGGCTGAGGGG	Msl3_2	123.362	2.02804	0.452408	4.48276	7.37e-06	0.000251	14241	3.60071	<0.05	<0.001
ETF	AGGGTTGTGCAGCACACCAA	Ep300_6	1562.62	1.71499	0.382877	4.47923	7.49e-06	0.000253	14234	3.59618	<0.05	<0.001
ETF	CTTCGGGAGAAACGGACAGA	Arid5b_6	138.451	2.25168	0.502737	4.47884	7.5e-06	0.000253	14235	3.59618	<0.05	<0.001
ETF	CTGGACAAAGCCGAGACGGA	Nkx2-5_1	215.74	1.95779	0.43717	4.47833	7.52e-06	0.000253	14236	3.59618	<0.05	<0.001
ETF	CGGCTTCGTGCACTCCGCAG	Gata6_6	405.279	2.23794	0.499727	4.47833	7.52e-06	0.000253	14237	3.59618	<0.05	<0.001
ETF	CTCCCATGCCTCCGAAGATC	Tspyl4_4	25.5948	1.47999	0.330497	4.47807	7.53e-06	0.000253	14238	3.59618	<0.05	<0.001
NTF	CGGGGTTCCCATAATGTCCC	Celf3_5	317.338	2.03789	0.455184	4.47707	7.57e-06	0.000254	14232	3.59589	<0.05	<0.001
ETF	TCTCGTGCTGCAGCCCCCCC	Pura_1	44.7537	1.16379	0.259952	4.47695	7.57e-06	0.000254	14233	3.59589	<0.05	<0.001
ETF	AACCCGCTGGTGCTGAGTGA	Zfp251_2	1614.68	1.77084	0.395629	4.47601	7.61e-06	0.000254	14231	3.59496	<0.05	<0.001
ETF	CGTCGTCTAGTGCACTGTCT	Gigyf2_5	33.0461	1.55885	0.348712	4.47032	7.81e-06	0.00026	14230	3.58439	<0.05	<0.001
GATA	TGGCCCTGGTGACGTCCAGC	Adra1b_3	340.423	2.06599	0.462326	4.46868	7.87e-06	0.000262	14229	3.58205	<0.05	<0.001
ETF	CGGCGGACATCTCCAGCAGG	Ercc2_4	390.812	2.74467	0.61433	4.46775	7.9e-06	0.000262	14228	3.58114	<0.05	<0.001
ETF	TAGCATTCGGAGCTCCCAAG	Pbx2_1	2711.82	2.04357	0.457941	4.46252	8.1e-06	0.000268	14227	3.57152	<0.05	<0.001
ETF	TGTGGGTTTCCACACAGCAT	B3gat3_2	20.5508	1.28465	0.287973	4.461	8.16e-06	0.00027	14226	3.56941	<0.05	<0.001
ETF	ATACTCACATTATTATCCGA	Ccnh_1	923.071	2.06086	0.462106	4.45972	8.21e-06	0.000271	14225	3.56778	<0.05	<0.001
ETF	GTTCTTCTCTATGATCCAAT	Zfp449_2	88.3453	1.58648	0.355873	4.458	8.27e-06	0.000272	14224	3.56528	<0.05	<0.001
ETF	TATTGGGTGAATGATGCGGG	Mtor_4	720.099	2.01139	0.451254	4.45734	8.3e-06	0.000272	14222	3.56524	<0.05	<0.001
ETF	ACCTTTCTTCTCTTGCTTCA	Tcea1_6	36.5639	1.76627	0.396289	4.45702	8.31e-06	0.000272	14223	3.56524	<0.05	<0.001
ETF	TTGTCGTGCAGGCTCCCAAA	Cep120_5	122.145	1.60609	0.360448	4.4558	8.36e-06	0.000272	14219	3.56514	<0.05	<0.001
ETF	CTGCAGCTCGAAGCGGAGGG	B3gat3_1	41.5363	1.34945	0.30287	4.45554	8.37e-06	0.000272	14220	3.56514	<0.05	<0.001
ETF	CCCCAGCAACCGGAGCCCAC	Tbx5_4	45.8985	1.27447	0.286086	4.45485	8.4e-06	0.000272	14218	3.56472	<0.05	<0.001
ETF	GCCAAAGGGCGGCGGCCGAG	Rest_3	547.635	1.58206	0.355173	4.45435	8.41e-06	0.000272	14217	3.56465	<0.05	<0.001
ETF	GAGTAGGTGAGGTCTCTAGA	Nr1d1_3	1319.55	2.26451	0.508507	4.45324	8.46e-06	0.000273	14216	3.56338	<0.05	<0.001
NTF	CGCCACTGTCAGATGGCATC	Glis3_5	177.465	2.02481	0.455066	4.44947	8.61e-06	0.000278	14215	3.5567	<0.05	<0.001
ETF	CTGCTTGCCCGAGCCCGAAG	Kank1_1	247.493	2.08403	0.468478	4.44852	8.65e-06	0.000278	14213	3.55628	<0.05	<0.001
NTF	CAGCCGGCTCCTCCGGGTAC	Creb3l3_1	138.212	1.81537	0.408101	4.44832	8.65e-06	0.000278	14214	3.55628	<0.05	<0.001
ETF	CCTCTCTTCTCACAGTTCGA	Mark1_4	28.4512	1.24182	0.279214	4.44758	8.68e-06	0.000278	14212	3.55573	<0.05	<0.001
GATA	TGAAGCAGGTTGAAGAGCGA	Dab2ip_6	15.5593	1.0677	0.240192	4.44518	8.78e-06	0.00028	14208	3.55338	<0.05	<0.001
ETF	CCGCTCCCTGCGGGGTCCAG	Setd6_3	32.2612	1.30854	0.294375	4.44515	8.78e-06	0.00028	14209	3.55338	<0.05	<0.001
ETF	CGTCCCAGTCCCCGTGGTCC	Creg1_4	83.4458	1.96117	0.44123	4.44477	8.8e-06	0.00028	14210	3.55338	<0.05	<0.001
ETF	CATACAGATAGGACAACTGA	Rnf4_4	734.591	1.89802	0.427044	4.44455	8.81e-06	0.00028	14211	3.55338	<0.05	<0.001
GATA	GCCACCTTTCGGATGAGGTC	Tm4sf4_1	512.676	2.20635	0.496515	4.44367	8.84e-06	0.00028	14207	3.55254	<0.05	<0.001
ETF	ACGCAGCGGCGGGATACGGT	Junb_1	915.164	2.0195	0.454591	4.44247	8.89e-06	0.000281	14206	3.55105	<0.05	<0.001
ETF	GCGGGGCCGCCGCAGGCTTT	Ptch1_5	26.9657	1.19905	0.270004	4.44087	8.96e-06	0.000282	14204	3.54919	<0.05	<0.001
ETF	TTCAGATAATGCACGAAAGG	Coro6_1	1033.21	1.76424	0.397296	4.44062	8.97e-06	0.000282	14205	3.54919	<0.05	<0.001
GATA	GGACCTTGGTGATGGTGGCT	Usp20_3	826.779	1.67643	0.37782	4.43711	9.12e-06	0.000286	14200	3.54364	<0.05	<0.001
NTF	CAGCAGCGTCGGCGCCCAGC	Hoxa9_6	206.845	1.96639	0.443194	4.43686	9.13e-06	0.000286	14201	3.54364	<0.05	<0.001
ETF	TGACATTCAATGGTGTAAGC	Tnks2_5	563.225	1.77263	0.399594	4.43607	9.16e-06	0.000286	14202	3.54364	<0.05	<0.001
GATA	TTTCTCGGGCAGGTATATTT	Ugcg_2	15.2406	1.03347	0.232972	4.43603	9.16e-06	0.000286	14203	3.54364	<0.05	<0.001
ETF	CTTCTTCCTGCTGGGCTATT	Hook3_2	12.6763	1.09489	0.246853	4.43542	9.19e-06	0.000286	14199	3.54333	<0.05	<0.001
ETF	CGCTTACTTGGATAAGAGCC	Gps1_3	81.041	1.4909	0.33618	4.43483	9.21e-06	0.000286	14198	3.54308	<0.05	<0.001
ETF	GAAGACGCCGAGAAAGGTCC	Snrnp27_4	4451.51	1.93184	0.435677	4.4341	9.25e-06	0.000287	14197	3.54252	<0.05	<0.001
ETF	ACGGGATAAGTGATGACCCC	Epc1_3	1725.14	1.5189	0.342822	4.43059	9.4e-06	0.000291	14191	3.53637	<0.05	<0.001
GATA	AGGGCTGCACTTTGTAAAAT	Dync2h1_6	56.2519	1.67716	0.378658	4.42922	9.46e-06	0.000291	14192	3.53637	<0.05	<0.001
ETF	CTCCAGCATAATGCAGAAGG	Myo1c_4	155.959	1.82341	0.411726	4.42871	9.48e-06	0.000291	14193	3.53637	<0.05	<0.001
ETF	CCCAGAAGATCGGCCTCTGA	Per3_4	131.741	1.96286	0.443215	4.42869	9.48e-06	0.000291	14194	3.53637	<0.05	<0.001
GATA	CCGCAGGTCCGACTCTGTGC	Iqsec1_6	510.376	1.78569	0.403221	4.42857	9.49e-06	0.000291	14195	3.53637	<0.05	<0.001
ETF	CGCCGTGCCGGGCCGCAAGT	Gps1_6	96.0613	1.84573	0.4168	4.42833	9.5e-06	0.000291	14196	3.53637	<0.05	<0.001
ETF	AAGGCCATGGGAGGAAACGC	Golga5_3	1130.18	1.96242	0.443563	4.42422	9.68e-06	0.000296	14190	3.529	<0.05	<0.001
GATA	ACACCAGGGAGCTTGCTATA	Ugcg_5	76.0314	1.28254	0.289976	4.42291	9.74e-06	0.000297	14189	3.52728	<0.05	<0.001
ETF	TGTATGTCTCAAGCTGTCCC	Hook3_1	1033.76	1.92052	0.435264	4.4123	1.02e-05	0.000311	14187	3.50776	<0.05	<0.001
ETF	TGCTCCGCGGGCGAAGAAGC	Kat2b_5	263.156	1.72491	0.391111	4.41028	1.03e-05	0.000312	14184	3.50579	<0.05	<0.001
GATA	CACGCCCAGTCCCCCTCCGG	Smtnl2_3	83.8352	1.49659	0.339345	4.41023	1.03e-05	0.000312	14185	3.50579	<0.05	<0.001
ETF	GTACCCAGCAGGTTACCCCT	Uhrf2_1	305.958	1.85777	0.421264	4.40997	1.03e-05	0.000312	14186	3.50579	<0.05	<0.001
ETF	GGAGCAGTTTCTCTACACCC	Gmeb1_2	2617.85	1.68088	0.381238	4.40902	1.04e-05	0.000313	14183	3.50477	<0.05	<0.001
GATA	GGATAACCCAGTGGGACACC	Eln_5	2589.52	2.0482	0.464692	4.40765	1.04e-05	0.000314	14181	3.50374	<0.05	<0.001
ETF	CCTACCCATGCCAGGCTTGT	Zbtb8a_2	29.5662	1.54472	0.350467	4.40762	1.05e-05	0.000314	14182	3.50374	<0.05	<0.001
ETF	CTGTTCCTCCACTGACTTCG	Rai1_2	54.0988	1.48135	0.33619	4.4063	1.05e-05	0.000315	14180	3.50197	<0.05	<0.001
ETF	GGGGGGCCGGTTAGGTTTCT	Ankzf1_6	26.0055	1.6189	0.36756	4.40445	1.06e-05	0.000316	14177	3.49965	<0.05	<0.001
ETF	TCAGAGAGGTAACTCGTTCC	Hmbox1_1	180.397	2.03517	0.462121	4.40397	1.06e-05	0.000316	14178	3.49965	<0.05	<0.001
ETF	CGGGGTAACTTGATGGCCCC	Paxip1_3	174.936	1.94956	0.442698	4.40382	1.06e-05	0.000316	14179	3.49965	<0.05	<0.001
NTF	GGGTCGCAGGCTGCTCCTGT	Hes2_4	846.765	2.07276	0.470979	4.40096	1.08e-05	0.00032	14176	3.49481	<0.05	<0.001
GATA	GCTTCTGGAAGTCACTCCGC	4930505A04Rik_3	495.089	1.74245	0.396078	4.39925	1.09e-05	0.000322	14175	3.49228	<0.05	<0.001
ETF	TAACCCTGTTGCTATGACCG	Taf1_1	775.382	1.64458	0.373957	4.3978	1.09e-05	0.000323	14173	3.49095	<0.05	<0.001
ETF	CACAGGCCTGGGGTGCTTGA	Setbp1_6	71.7782	1.59743	0.363241	4.39772	1.09e-05	0.000323	14174	3.49095	<0.05	<0.001
GATA	TCCGTTGTCTGGGATTGCAG	Efna5_5	589.122	2.19016	0.498195	4.3962	1.1e-05	0.000324	14172	3.48879	<0.05	<0.001
ETF	CTCATATGGCGGCGGCACCA	Mink1_5	52.4686	1.7422	0.396377	4.3953	1.11e-05	0.000325	14169	3.48864	<0.05	<0.001
ETF	CCTACCAAGCGGGGCTCTCT	Parp2_3	27.2193	1.62134	0.368912	4.39491	1.11e-05	0.000325	14170	3.48864	<0.05	<0.001
GATA	CCGAGATGACAGCAAGCTAG	Kcne1_5	256.435	1.91039	0.434691	4.39482	1.11e-05	0.000325	14171	3.48864	<0.05	<0.001
ETF	CGTACATGGTGGTGAGCAGT	Clasrp_6	603.863	1.73366	0.394699	4.39236	1.12e-05	0.000328	14168	3.4846	<0.05	<0.001
ETF	CTACTCGGCTCTGTCTTGTC	Atf7ip_6	53.1333	1.73647	0.395524	4.3903	1.13e-05	0.00033	14167	3.48134	<0.05	<0.001
GATA	CTCCGGTTCTACAGGTATGT	Scn10a_4	44.3369	2.16976	0.494278	4.38975	1.13e-05	0.00033	14166	3.48111	<0.05	<0.001
GATA	CTTCTCCCCAGGCCGATTGT	Card11_3	17.1504	1.2174	0.277425	4.3882	1.14e-05	0.000331	14164	3.47961	<0.05	<0.001
ETF	CAATGACATTGACATCGTCC	Gadd45b_2	219.373	1.98064	0.451362	4.38814	1.14e-05	0.000331	14165	3.47961	<0.05	<0.001
ETF	CTTTGACAATGTTCTTCAGT	Zfp933_4	30.7149	2.00331	0.456641	4.38704	1.15e-05	0.000332	14163	3.47828	<0.05	<0.001
ETF	CTTCCTCATTATAGATTCTA	Spata5_2	14.717	1.3341	0.304365	4.38322	1.17e-05	0.000338	14162	3.47152	<0.05	<0.001
ETF	AGAATCCTTTCTCCACAATT	Camk1_4	20.9697	1.43804	0.328138	4.38242	1.17e-05	0.000338	14160	3.47137	<0.05	<0.001
NTF	TAAAATCCCCCTGCGAGCTT	Dbx2_5	28.5722	1.04373	0.238171	4.38229	1.17e-05	0.000338	14161	3.47137	<0.05	<0.001
ETF	TGCGGGCGTCAACTCAGAAA	Wdr82_2	728.582	2.05573	0.469307	4.38034	1.18e-05	0.00034	14159	3.46832	<0.05	<0.001
GATA	GACTCTAACACCAATTATAC	Pdcd4_3	95.4319	1.84811	0.421952	4.3799	1.19e-05	0.00034	14158	3.46829	<0.05	<0.001
ETF	CTGCGGTTCCTCTTTAAAGG	Junb_4	88.0267	1.65849	0.378716	4.37925	1.19e-05	0.000341	14157	3.46785	<0.05	<0.001
ETF	TCGTTGGCCACCCGGACATT	Dr1_3	17.8587	1.21204	0.276813	4.37856	1.19e-05	0.000341	14156	3.46732	<0.05	<0.001
ETF	TCTGCTACAAGTTAAGGAAG	Ddx59_2	1760.49	2.28489	0.522098	4.37637	1.21e-05	0.000344	14155	3.4638	<0.05	<0.001
ETF	ATGTGGAATCTTGTGACTCT	Asf1a_3	319.613	2.04243	0.466782	4.37556	1.21e-05	0.000344	14154	3.46303	<0.05	<0.001
ETF	AGCTGGATTATAAAGTTGGC	Hnrnpm_3	586.761	1.66213	0.379988	4.37416	1.22e-05	0.000346	14153	3.46109	<0.05	<0.001
ETF	TGTTACCTGATCATACTCCA	Hipk3_4	1013.03	1.83703	0.420103	4.37281	1.23e-05	0.000347	14152	3.45924	<0.05	<0.001
ETF	AAGGAGCGGACACGGTGTCC	Mllt1_5	84.5257	1.62125	0.370796	4.37234	1.23e-05	0.000347	14151	3.45914	<0.05	<0.001
ETF	ACCGTCTCATTCCATAAATA	Hdac2_2	126.15	1.96304	0.44905	4.37155	1.23e-05	0.000348	14149	3.45893	<0.05	<0.001
ETF	ACTGTTAGGTTGAGAAAAAT	Fmr1_4	122.996	1.81904	0.416124	4.3714	1.23e-05	0.000348	14150	3.45893	<0.05	<0.001
ETF	CGCTTGCTCAGCTCGATCCA	Tpm1_3	89.4073	1.69523	0.388262	4.3662	1.26e-05	0.000355	14147	3.44962	<0.05	<0.001
ETF	TCCGCTAAGGAAGACGGCTT	Fosb_6	170.145	2.28979	0.524475	4.36588	1.27e-05	0.000355	14148	3.44962	<0.05	<0.001
ETF	CTCTGGAGGCGAGATGGGAC	Gata4_4	180.012	1.86356	0.426974	4.36458	1.27e-05	0.000357	14146	3.44786	<0.05	<0.001
ETF	TGCAAGAGACCCGCAGCTCG	Snrk_1	504.956	2.11028	0.483658	4.36316	1.28e-05	0.000358	14145	3.44589	<0.05	<0.001
ETF	ATCTCTTGGAGATGGCTCGT	Nfrkb_4	217.979	1.4685	0.336714	4.36128	1.29e-05	0.00036	14143	3.44367	<0.05	<0.001
ETF	TCACAGTACACTCACCTTAT	Pabpc4_1	13.8669	1.08689	0.249217	4.36122	1.29e-05	0.00036	14144	3.44367	<0.05	<0.001
ETF	GGCATTCCCAGTAGCACCTC	Dyrk1a_2	2182.52	2.08766	0.478739	4.36075	1.3e-05	0.00036	14142	3.44356	<0.05	<0.001
ETF	ACAAGAGGGCTGGTCCGCAC	Jmjd6_6	579.188	1.57084	0.360333	4.3594	1.3e-05	0.000362	14141	3.44171	<0.05	<0.001
GATA	TCGGATGCGGCGGGGGTCGG	Slc12a2_3	49.7708	1.42887	0.327999	4.35633	1.32e-05	0.000366	14140	3.43644	<0.05	<0.001
ETF	GATGCCGTAGTATAGGAGGC	Lpp_2	583.968	1.79257	0.411573	4.35542	1.33e-05	0.000367	14139	3.43546	<0.05	<0.001
ETF	GGGGCAGGACTCTAGCCTGC	Zkscan1_6	800.319	1.95305	0.448556	4.35409	1.34e-05	0.000368	14138	3.43364	<0.05	<0.001
ETF	GGGGGCTGCCACAAATGACC	Ankrd24_4	379.82	1.5065	0.34604	4.35354	1.34e-05	0.000369	14137	3.43337	<0.05	<0.001
ETF	GCTAAACTTATCATAGCCTA	Ash2l_1	206.035	1.98099	0.455103	4.35285	1.34e-05	0.000369	14136	3.4328	<0.05	<0.001
ETF	CGCGTGCTGTCTCTCTTTGA	Dnmt3a_1	56.8751	1.40039	0.321992	4.34915	1.37e-05	0.000375	14135	3.42629	<0.05	<0.001
GATA	GGGAAAGGCGAATCGCTTTC	Areg_6	43.3352	1.65966	0.381663	4.34848	1.37e-05	0.000375	14134	3.42578	<0.05	<0.001
ETF	AGGGCTGAGGCGGACCTTAT	Cic_5	42.1473	1.67248	0.384711	4.34737	1.38e-05	0.000376	14133	3.42439	<0.05	<0.001
ETF	GTCTCCAGGAGGCCCGAGAA	Cdkn1a_4	104.707	1.77114	0.407782	4.34335	1.4e-05	0.000382	14131	3.41763	<0.05	<0.001
ETF	GCGAACTATTGAAGAAAAGA	Ift81_1	2072.96	1.95472	0.45007	4.34314	1.4e-05	0.000382	14132	3.41763	<0.05	<0.001
ETF	TAGCAGGGAGTTTCGGGCCG	Per1_6	54.417	1.66829	0.384275	4.34138	1.42e-05	0.000384	14128	3.41592	<0.05	<0.001
ETF	CCCGGGCGCGCTTTGCTCTC	Prox1_6	39.5219	1.02827	0.236872	4.34105	1.42e-05	0.000384	14129	3.41592	<0.05	<0.001
GATA	CCTTACCAGAGTAGGGATCC	Tgm2_4	82.7004	1.98928	0.458329	4.34028	1.42e-05	0.000384	14127	3.4152	<0.05	<0.001
ETF	CGTCGAAGTTTACAGTTCTT	Arid4b_6	14.0245	1.17749	0.271369	4.33909	1.43e-05	0.000385	14125	3.41443	<0.05	<0.001
ETF	CATAAGCTAGCTTCAATTCT	Ddx19a_5	14.3074	1.29716	0.299157	4.33605	1.45e-05	0.00039	14124	3.40922	<0.05	<0.001
ETF	CTAAGCCTGGCCCAGGGGCC	Stat6_5	20.2984	1.00068	0.230803	4.33563	1.45e-05	0.00039	14123	3.4092	<0.05	<0.001
ETF	AGGCCTCACTCACGGGATAC	Klf3_1	402.783	2.13665	0.492877	4.33506	1.46e-05	0.00039	14122	3.40885	<0.05	<0.001
ETF	TCCGTTTCTTTCTCTTCACG	Bcorl1_1	82.2651	1.68276	0.388239	4.33434	1.46e-05	0.000391	14117	3.40826	<0.05	<0.001
ETF	CTGCATACCACAAAGATCCG	Zmym3_1	155.79	2.14892	0.495899	4.33339	1.47e-05	0.000391	14118	3.40826	<0.05	<0.001
ETF	GCGGCGCTGGGTGACCTCGG	Jmjd4_1	1050.08	1.23891	0.285915	4.33314	1.47e-05	0.000391	14119	3.40826	<0.05	<0.001
ETF	GACGGAGAACTGTAGTATAG	Ssrp1_3	3260.78	2.06115	0.475702	4.33286	1.47e-05	0.000391	14120	3.40826	<0.05	<0.001
ETF	TCCCGGGAATGAACTCCCGC	Zbtb5_4	495.797	2.13888	0.493654	4.33276	1.47e-05	0.000391	14121	3.40826	<0.05	<0.001
ETF	CCTCCCGGATGAGCAGCACT	Per3_5	46.0891	1.22945	0.28385	4.33132	1.48e-05	0.000392	14116	3.40621	<0.05	<0.001
GATA	TCGGTTGATGCCCACAGACG	Cry2_1	402.029	1.74346	0.40258	4.33071	1.49e-05	0.000393	14115	3.40578	<0.05	<0.001
GATA	CAGGCTGGCTCCTCGCTTGC	Phf21b_4	163.037	1.74459	0.40289	4.33019	1.49e-05	0.000393	14114	3.40554	<0.05	<0.001
ETF	ACGCCACTGTGGAGACGAGA	Gata6_1	958.787	1.59804	0.369124	4.32927	1.5e-05	0.000394	14113	3.40451	<0.05	<0.001
ETF	ACCTGAATGAGCAGCAGCGA	Sin3b_1	1730.59	2.03771	0.470775	4.32841	1.5e-05	0.000395	14112	3.4036	<0.05	<0.001
NTF	CTGCGCTCTCGCCCTTCTCT	Tlx2_3	30.8851	1.34743	0.311372	4.32741	1.51e-05	0.000395	14110	3.40317	<0.05	<0.001
ETF	GCCGTGCGGGTGGTGGACTT	Clk2_2	42.6034	1.05554	0.24392	4.32741	1.51e-05	0.000395	14111	3.40317	<0.05	<0.001
GATA	ACCTCCCGTGACGCGCGCAC	Ttc32_5	898.77	1.88207	0.434989	4.32671	1.51e-05	0.000396	14109	3.40257	<0.05	<0.001
ETF	GACACAAGGCCGCTGACTTC	Ppargc1b_3	494.447	2.01389	0.465924	4.32235	1.54e-05	0.000401	14102	3.39708	<0.05	<0.001
ETF	CGAGACCGGCGGGCAGGGAG	Mark4_6	58.4885	1.15783	0.267903	4.32182	1.55e-05	0.000401	14103	3.39708	<0.05	<0.001
ETF	CCGTATGCCAGGGTCCCGGG	Cited4_1	162.182	2.05397	0.475268	4.32171	1.55e-05	0.000401	14104	3.39708	<0.05	<0.001
ETF	ATCCCGGGGATGTCGTCCAG	Traf6_4	385.419	1.43188	0.331323	4.3217	1.55e-05	0.000401	14105	3.39708	<0.05	<0.001
ETF	AGTGACGGTGCCGCTTGTTG	Vps72_5	631.14	1.95069	0.451405	4.32138	1.55e-05	0.000401	14106	3.39708	<0.05	<0.001
ETF	TAAACCCGTGCGGCTGAGTG	Trnau1ap_1	799.205	1.77754	0.411354	4.32119	1.55e-05	0.000401	14107	3.39708	<0.05	<0.001
GATA	TCAAAGTGGCGGCATCATGT	Eif3m_3	97.8163	1.68227	0.389369	4.32051	1.56e-05	0.000401	14101	3.39651	<0.05	<0.001
NTF	CACTGACAGTCCTCTGTCGC	Hes2_1	169.984	1.81927	0.421461	4.31658	1.58e-05	0.000407	14096	3.38995	<0.05	<0.001
ETF	CGGAGACTTGGATGAGGTGA	Mtpn_2	816.893	1.97058	0.456535	4.31639	1.59e-05	0.000407	14097	3.38995	<0.05	<0.001
NTF	GCCTTTGAATAGCTACCTCG	Hes2_3	1441.86	2.1152	0.490114	4.31573	1.59e-05	0.000407	14098	3.38995	<0.05	<0.001
ETF	CGCCCGCATCATGTGGCGGG	Smyd1_6	50.669	1.63148	0.378052	4.31548	1.59e-05	0.000407	14099	3.38995	<0.05	<0.001
ETF	ACCCTTCGTATGCACGTCAA	Hipk3_2	497.997	1.77459	0.411238	4.31524	1.59e-05	0.000407	14100	3.38995	<0.05	<0.001
ETF	CTGCGCTTGCGGGCGCCCAT	Abt1_4	18.7321	1.16331	0.269651	4.31413	1.6e-05	0.000409	14095	3.38851	<0.05	<0.001
ETF	TTGCGGGACTCTGTGGCTGT	Smarcc1_4	116.628	1.92777	0.446985	4.31283	1.61e-05	0.00041	14094	3.38672	<0.05	<0.001
ETF	CCCGCACCTTGAGGCGTGCT	Trim72_3	36.296	1.25752	0.291654	4.31169	1.62e-05	0.000412	14093	3.38523	<0.05	<0.001
NTF	CCCCCACCCTAAAGGGCCCT	Otx2_2	14.0354	1.05631	0.245093	4.30983	1.63e-05	0.000414	14090	3.38323	<0.05	<0.001
NTF	CCGTGAACTTGCCATCAATT	Banf2_6	20.2151	1.44064	0.334291	4.30953	1.64e-05	0.000414	14091	3.38323	<0.05	<0.001
GATA	ACCTTACAGGAGTGAACAAG	Lrig2_2	1991.45	1.83375	0.425682	4.30779	1.65e-05	0.000416	14089	3.38058	<0.05	<0.001
ETF	GCTATCTTTAGACTCCACCC	Rev1_4	340.507	1.63019	0.37862	4.30561	1.67e-05	0.00042	14088	3.37704	<0.05	<0.001
ETF	AGACTTAAAAGCGTGCACAC	Zfp948_3	969.238	2.16846	0.503845	4.30383	1.68e-05	0.000422	14087	3.37429	<0.05	<0.001
GATA	TGGCGGGCGCGGCCGTTACC	Ndufs6_2	43.7928	1.1017	0.256103	4.30178	1.69e-05	0.000426	14086	3.37103	<0.05	<0.001
ETF	TGACCCTCCAGTCGTCCCCT	Tcf19_5	59.4002	1.78689	0.415668	4.29883	1.72e-05	0.000431	14085	3.36599	<0.05	<0.001
ETF	TTCGGGGAGGCCCCTTCCAC	Tspyl2_6	19.9602	1.03691	0.241413	4.29518	1.75e-05	0.000437	14084	3.35957	<0.05	<0.001
GATA	CCTTACCGTGGAGAGGTTCC	Slc39a14_5	48.8848	1.50075	0.349466	4.2944	1.75e-05	0.000438	14083	3.35879	<0.05	<0.001
NTF	ATCCCAACAAGTTCAACAGT	Nkx1-1_1	1130.68	2.14201	0.498859	4.29382	1.76e-05	0.000438	14082	3.35839	<0.05	<0.001
GATA	CGGCGTGGCCTGAGAGCTGC	Pcbp4_5	449.24	1.78167	0.415087	4.29229	1.77e-05	0.00044	14079	3.35616	<0.05	<0.001
ETF	CCGCCCCCTGCTTGGATGAA	Kdm6b_5	26.9335	1.1232	0.261717	4.29165	1.77e-05	0.00044	14080	3.35616	<0.05	<0.001
ETF	CTCTCGGAGGACAGCACATC	Mtus1_4	23.5667	1.20745	0.281356	4.29155	1.77e-05	0.00044	14081	3.35616	<0.05	<0.001
ETF	AGCCCAGTTAGCGTCTTCGC	Rad50_4	723.829	1.74835	0.407501	4.29042	1.78e-05	0.000442	14078	3.35469	<0.05	<0.001
ETF	AACACTGTTACCCCACCGCA	Zbtb12_6	544.365	2.08039	0.484938	4.29	1.79e-05	0.000442	14077	3.3546	<0.05	<0.001
ETF	GCAGAAGGCATACTGGAAGC	Tra2a_2	1348.25	1.94067	0.452464	4.28912	1.79e-05	0.000443	14076	3.35361	<0.05	<0.001
GATA	GGGGAGTGGAATAACCTAAT	Thnsl1_1	97.1382	2.09133	0.487695	4.2882	1.8e-05	0.000444	14075	3.35253	<0.05	<0.001
GATA	AGCCACTGTGATCCGAGACG	Atp4a_3	1723.67	2.17948	0.508403	4.28691	1.81e-05	0.000446	14074	3.35074	<0.05	<0.001
ETF	GCCGCTGACCAGACGGTGCT	Taf2_3	444.987	1.8083	0.422252	4.28252	1.85e-05	0.000453	14072	3.34363	<0.05	<0.001
ETF	CCCCTTTGATTAGGACATTG	Hdac1_3	19.9376	1.26	0.294351	4.2806	1.86e-05	0.000456	14070	3.34091	<0.05	<0.001
ETF	CCTTGCTGGATCATACCCAG	Zfp930_5	24.6637	1.42902	0.333854	4.28039	1.87e-05	0.000456	14071	3.34091	<0.05	<0.001
ETF	CCTAAGGAAGATCAAAAGGA	Hmgn5_2	191.871	1.99148	0.465514	4.27803	1.89e-05	0.000459	14068	3.33776	<0.05	<0.001
ETF	CTCATGCACACGCTTATGTT	Zfp358_1	28.2583	1.42228	0.332563	4.27673	1.9e-05	0.000461	14067	3.33594	<0.05	<0.001
GATA	TCGACAGCAAAAACGCAGCG	Slc16a6_6	952.881	1.64773	0.385402	4.27536	1.91e-05	0.000463	14066	3.33399	<0.05	<0.001
ETF	CCAGCAGATCCTGTCTGCCG	Prkaa2_3	432.781	2.12482	0.497054	4.27483	1.91e-05	0.000464	14064	3.3337	<0.05	<0.001
ETF	ACCCTGCGGGACCTGATACA	Smc1a_1	58.3998	1.30269	0.304761	4.27447	1.92e-05	0.000464	14065	3.3337	<0.05	<0.001
ETF	CCTGGGGAGAGCCACATCAG	Tgif2_4	70.9843	1.73596	0.40617	4.27396	1.92e-05	0.000464	14063	3.33342	<0.05	<0.001
GATA	GAGGAGCAGCCGACATGGCG	Picalm_6	2648.73	2.16052	0.505705	4.2723	1.93e-05	0.000465	14059	3.33249	<0.05	<0.001
ETF	CAGAGGGCCGCAGGGGCGTG	Dyrk1b_4	31.4016	1.03967	0.243366	4.27202	1.94e-05	0.000465	14060	3.33249	<0.05	<0.001
GATA	ATTCGGAGGGCACCTCAGAC	Igf1_6	140.51	1.10119	0.257767	4.27202	1.94e-05	0.000465	14061	3.33249	<0.05	<0.001
ETF	TCTCTTTGGGAGGATTCTCA	Zfp81_4	57.5642	1.60074	0.374927	4.26947	1.96e-05	0.00047	14057	3.32832	<0.05	<0.001
ETF	CTTGCAGAGACGGTGCTGTT	Tcof1_2	32.0063	1.14801	0.268907	4.26915	1.96e-05	0.00047	14058	3.32832	<0.05	<0.001
ETF	TTGACCCTGCGTCCCTAGCT	Ddit3_3	22.9915	1.49028	0.349216	4.2675	1.98e-05	0.000472	14056	3.32581	<0.05	<0.001
ETF	GCCCAGTGACCAAATGTCGG	Map3k5_5	1328.56	1.55639	0.364906	4.26518	2e-05	0.000476	14055	3.32201	<0.05	<0.001
GATA	TTCAAATGTGATCTTGCCAG	Cetn3_5	335.331	1.81349	0.425551	4.2615	2.03e-05	0.000482	14052	3.31671	<0.05	<0.001
ETF	CGGGAGCTGAACTTACGTAG	Nid2_3	576.7	2.13629	0.501316	4.26137	2.03e-05	0.000482	14053	3.31671	<0.05	<0.001
ETF	CTGCAGGAGGCAAAGGAAGT	Hn1l_6	43.9423	1.29106	0.303001	4.2609	2.04e-05	0.000483	14051	3.3165	<0.05	<0.001
ETF	CGGCCCAGTCTCCGGCTGTT	Ppargc1a_2	20.6458	1.00695	0.236399	4.25953	2.05e-05	0.000485	14050	3.31454	<0.05	<0.001
ETF	CGCACTGCAGCTTAATAGAA	Dip2c_2	38.86	1.57371	0.369593	4.25795	2.06e-05	0.000486	14045	3.31292	<0.05	<0.001
GATA	GAGGGGAGTCTTACCTTACA	Frmd5_1	205.268	2.08443	0.489584	4.25755	2.07e-05	0.000486	14046	3.31292	<0.05	<0.001
ETF	GGGACGTGAGCCACCGAGGC	Cited2_3	1107.16	1.80673	0.42436	4.25753	2.07e-05	0.000486	14047	3.31292	<0.05	<0.001
ETF	ATCCACTATTAGATGAAGCT	Chd1_1	818.8	1.78404	0.419068	4.25717	2.07e-05	0.000486	14048	3.31292	<0.05	<0.001
ETF	CTGTCCCGTCTGGTCCTTTC	Dpf3_3	14.6486	1.28761	0.302551	4.25584	2.08e-05	0.000488	14044	3.31156	<0.05	<0.001
ETF	AGAAGGCGGATCCTGCAGTG	Ncoa6_5	624.862	2.14477	0.504083	4.2548	2.09e-05	0.00049	14043	3.31024	<0.05	<0.001
ETF	ACTGCGACAGCTATGATCTC	Ccnk_5	123.255	1.59864	0.375927	4.25252	2.11e-05	0.000494	14042	3.3065	<0.05	<0.001
ETF	GCAGCGGTAGCGCGCCTCCC	Zbtb17_5	39.8704	1.34606	0.316571	4.25201	2.12e-05	0.000494	14041	3.30619	<0.05	<0.001
ETF	GATTTACTCTCTAAGTTGTG	Csde1_3	1950.25	2.09783	0.493503	4.2509	2.13e-05	0.000496	14039	3.30489	<0.05	<0.001
ETF	ATGTGGCAATCCACTCGAGA	Rel_3	1093.1	2.12852	0.500756	4.25062	2.13e-05	0.000496	14040	3.30489	<0.05	<0.001
ETF	CTGCTCCAGCGCCTGCTCGT	Cirbp_1	41.8861	1.59802	0.376041	4.2496	2.14e-05	0.000497	14038	3.3036	<0.05	<0.001
ETF	TCCTTCCGTTCGGGGCCCCG	Tspyl1_1	162.75	2.01808	0.475163	4.24712	2.17e-05	0.000501	14036	3.29977	<0.05	<0.001
ETF	CGGCTGAGACTGGGTCCGAA	Wdr5_1	365.257	2.1819	0.513761	4.24692	2.17e-05	0.000501	14037	3.29977	<0.05	<0.001
ETF	GATCTGAGCCCCGCTGACAT	Glis2_6	1499.31	2.05271	0.483507	4.24545	2.18e-05	0.000504	14035	3.29761	<0.05	<0.001
GATA	CCATAATTGAGTCCTATAAA	Cd36_5	31.5389	1.30126	0.306711	4.24264	2.21e-05	0.00051	14034	3.29285	<0.05	<0.001
ETF	CCTCCCTCAGATTCTCGGGC	Nvl_4	41.4033	0.962452	0.227075	4.23847	2.25e-05	0.000517	14031	3.28683	<0.05	<0.001
GATA	CCAAAGAACCAACTGGATTA	Iyd_3	105.964	1.91211	0.45134	4.23653	2.27e-05	0.00052	14030	3.28375	<0.05	<0.001
ETF	CGGGGGCGCCCTCTTCGCTT	Chd2_1	41.0738	0.867445	0.204779	4.23601	2.28e-05	0.000521	14029	3.28342	<0.05	<0.001
NTF	CGTGGCACGCCACGGCGCAC	Hoxb8_4	37.0396	1.35443	0.319839	4.23474	2.29e-05	0.000523	14028	3.28165	<0.05	<0.001
ETF	GGGGGCTCTCGGCGCTCAGC	Zfp219_4	214.48	1.74683	0.412648	4.23322	2.3e-05	0.000526	14027	3.27938	<0.05	<0.001
GATA	GTCAAATGCGCCCAGCACGG	Gadl1_4	241.801	1.61894	0.382483	4.23271	2.31e-05	0.000526	14026	3.27908	<0.05	<0.001
ETF	TCAGAGAATCGGCCCTACCA	Sf1_6	709.144	2.00968	0.474955	4.2313	2.32e-05	0.000528	14025	3.27703	<0.05	<0.001
ETF	CTCTCGGAGCCGCGGAGAGC	Atrx_1	78.3328	1.47587	0.348885	4.23024	2.33e-05	0.000529	14021	3.27669	<0.05	<0.001
ETF	CCCCCGCCCACGTGGCAACA	Dazap1_4	24.5089	1.21491	0.287204	4.23012	2.34e-05	0.000529	14022	3.27669	<0.05	<0.001
ETF	TGCCACTGAGAAGTTGTTGA	Akt3_6	1759.59	2.01772	0.477032	4.22975	2.34e-05	0.000529	14023	3.27669	<0.05	<0.001
ETF	GCGTCAAGCACGGCTGCAGA	Atg16l1_6	2627.45	1.97318	0.466502	4.22973	2.34e-05	0.000529	14024	3.27669	<0.05	<0.001
GATA	GATGTTGGGGCGAAGGGCAA	Ndufs4_3	621.859	2.06102	0.487529	4.22749	2.36e-05	0.000533	14020	3.27302	<0.05	<0.001
ETF	GCCAGACAGGGTCCGTCCCT	Zscan18_6	25.5855	1.83513	0.43418	4.22666	2.37e-05	0.000534	14019	3.27209	<0.05	<0.001
ETF	CATGGAGTTGCGGTATGTGA	Prmt1_5	781.583	1.83509	0.434244	4.22594	2.38e-05	0.000535	14018	3.27137	<0.05	<0.001
ETF	GCGCAGAAATTCCTCCTCAC	Ctnnbip1_4	241.049	1.42659	0.337685	4.22461	2.39e-05	0.000538	14017	3.26948	<0.05	<0.001
ETF	GACCCGGGGCGTCCTGAAAG	Zfp263_4	1529.38	2.02853	0.480233	4.22404	2.4e-05	0.000538	14016	3.26904	<0.05	<0.001
ETF	TAGAAAAAGCCGAAGACTGC	Zfp110_6	1313.34	1.83008	0.433346	4.22315	2.41e-05	0.000539	14013	3.26838	<0.05	<0.001
ETF	TCCCCTAGTTGGAGCCGAGA	Rbbp5_2	555.925	1.78036	0.421598	4.22289	2.41e-05	0.000539	14014	3.26838	<0.05	<0.001
ETF	ACTAACCCAGCTCGAAAGGA	Dmap1_4	949.768	1.83792	0.435252	4.22267	2.41e-05	0.000539	14015	3.26838	<0.05	<0.001
ETF	CCCCCTTTCTTGATCTTGGC	Ldlr_3	19.4136	0.982433	0.232678	4.22228	2.42e-05	0.000539	14012	3.26829	<0.05	<0.001
ETF	GTCCTTCAGTTTCCTCAGCC	Taf3_4	166.676	1.81865	0.431172	4.21793	2.47e-05	0.000548	14010	3.26088	<0.05	<0.001
GATA	CGTGGACAATAGCGAGGTAC	Cxcr4_5	753.261	1.90017	0.450518	4.21775	2.47e-05	0.000548	14011	3.26088	<0.05	<0.001
ETF	TGCTGGCGCCCAGGCCAGGC	Wdr43_2	84.4153	1.39586	0.331066	4.21625	2.48e-05	0.000551	14009	3.25865	<0.05	<0.001
GATA	GCCACGAGTCCGTCTCACGA	Dclre1a_3	2679.96	2.06383	0.48981	4.21354	2.51e-05	0.000557	14007	3.2543	<0.05	<0.001
ETF	CAAAGGTGATCTTGCTTAAA	Zfp639_5	15.0133	1.18457	0.28115	4.21331	2.52e-05	0.000557	14008	3.2543	<0.05	<0.001
GATA	AACGTAGTCTTGTCAACAAG	Sema3c_3	1795.15	2.15977	0.512702	4.21253	2.53e-05	0.000558	14005	3.25369	<0.05	<0.001
ETF	TAACTACGGTGGCACCCCAT	Rnf38_1	133.562	1.80241	0.427892	4.21231	2.53e-05	0.000558	14006	3.25369	<0.05	<0.001
ETF	GAGATAAGGTGACCTTCAGT	Ablim3_4	695.774	2.0471	0.486064	4.2116	2.54e-05	0.000558	14003	3.25318	<0.05	<0.001
ETF	CGGCTACGCACCGCCCGAGA	Scap_5	176.812	1.64561	0.390755	4.21136	2.54e-05	0.000558	14004	3.25318	<0.05	<0.001
ETF	CCTGCCACCACTTACATGGA	Ddx18_1	172.509	1.83715	0.436409	4.20969	2.56e-05	0.000561	14001	3.25125	<0.05	<0.001
ETF	TCTCGGCTTCTGCGGCCTTT	Mta3_5	26.9425	1.30244	0.309754	4.20477	2.61e-05	0.000572	13998	3.24246	<0.05	<0.001
NTF	GGTCCGAGTGCGTCGAGCTG	Nhlh2_6	2495.07	1.91429	0.455332	4.20416	2.62e-05	0.000572	13999	3.24246	<0.05	<0.001
GATA	CCAGCGTTTCATTCAGTATT	Picalm_2	14.0999	0.917643	0.218274	4.2041	2.62e-05	0.000572	14000	3.24246	<0.05	<0.001
NTF	ACAGCCAGGGTGAGCTGGTA	Atoh1_3	418.27	1.96036	0.466461	4.20263	2.64e-05	0.000575	13996	3.24068	<0.05	<0.001
ETF	GGTCTATCTGTTTCAGGACG	Epc2_2	463.091	1.87388	0.445896	4.2025	2.64e-05	0.000575	13997	3.24068	<0.05	<0.001
ETF	TATGAAAGGAGGTGAATTGC	Rps6ka3_5	1495.86	1.749	0.416262	4.20169	2.65e-05	0.000576	13995	3.23977	<0.05	<0.001
NTF	GGGGCCCGCGGCGCAGTTAG	Sp8_6	382.686	1.71451	0.408189	4.20029	2.67e-05	0.000578	13993	3.23792	<0.05	<0.001
NTF	AGCAGGAGGGGGGCGAAGGC	Prkg2_1	56.4496	1.2675	0.301781	4.20006	2.67e-05	0.000578	13994	3.23792	<0.05	<0.001
ETF	CCGAGCAGTACCGTGCTCTC	Hmgxb4_1	29.334	0.922857	0.219942	4.19591	2.72e-05	0.000586	13990	3.23189	<0.05	<0.001
NTF	GTTGTAGACGCTCTGTTCAA	Lmx1a_2	1080.94	2.01382	0.480115	4.19445	2.74e-05	0.000589	13989	3.22973	<0.05	<0.001
ETF	CTCGACTCTCATCCTCGCCT	Tchp_6	264.881	1.64227	0.391596	4.19378	2.74e-05	0.00059	13988	3.2291	<0.05	<0.001
GATA	GTGCTGCAAGATCCTCAGTG	Atp2b2_2	1837.8	2.35809	0.562603	4.19139	2.77e-05	0.000595	13987	3.22514	<0.05	<0.001
GATA	CTTTCATAGAGAGTGACGAT	Fam111a_5	206.595	1.70251	0.406278	4.1905	2.78e-05	0.000597	13986	3.22409	<0.05	<0.001
ETF	TGACGGTAGCAGCAGGTCGC	Golga5_1	554.857	1.7985	0.429364	4.18875	2.8e-05	0.000601	13985	3.22136	<0.05	<0.001
ETF	CCACTGGTGATGCCAATAAA	Sdccag8_1	27.7652	1.1339	0.270733	4.18824	2.81e-05	0.000601	13983	3.22121	<0.05	<0.001
GATA	GCTCTACTTCTTAGCTTATG	Glo1_6	67.0966	1.43849	0.343479	4.18801	2.81e-05	0.000601	13984	3.22121	<0.05	<0.001
ETF	GACCTGATTCACTCGCCTCA	Wdr3_6	3967.97	1.94306	0.464011	4.18754	2.82e-05	0.000601	13982	3.22096	<0.05	<0.001
ETF	CGCTTCCTCCCGCGGCTCTT	Zfp521_1	20.3132	0.871679	0.208234	4.18606	2.84e-05	0.000604	13981	3.21875	<0.05	<0.001
ETF	CCTCCGCAGGTACGGTTTCG	Srsf6_3	17.4419	0.962169	0.229935	4.18453	2.86e-05	0.000607	13979	3.21707	<0.05	<0.001
GATA	GGCACTAGTGGCAACCAGGA	Pde3a_6	3274.41	1.84405	0.440819	4.18324	2.87e-05	0.000609	13977	3.2154	<0.05	<0.001
ETF	GAGAACAGCACCAAGGCCGC	Zfp641_2	1071.03	1.59194	0.380574	4.18299	2.88e-05	0.000609	13978	3.2154	<0.05	<0.001
ETF	CATCAGCCAGTTCATACAAG	Zfp946_2	821.878	2.16958	0.518733	4.18246	2.88e-05	0.00061	13976	3.21501	<0.05	<0.001
ETF	TCGCTGCAGACGGTGCTTCA	Aaas_6	60.7094	1.65929	0.396845	4.18122	2.9e-05	0.000612	13975	3.21326	<0.05	<0.001
ETF	AGGGTCTAATTTAAACTGGG	Smarcd1_3	1321.06	2.10311	0.503286	4.17875	2.93e-05	0.000618	13974	3.20918	<0.05	<0.001
ETF	ATGGCTTTAAAGTGTACGGC	Med16_2	382.699	1.51455	0.362516	4.17788	2.94e-05	0.000618	13971	3.2088	<0.05	<0.001
ETF	CAGAAGGCTCTTTGTAAGGT	Cdk12_3	943.345	1.76	0.421277	4.17778	2.94e-05	0.000618	13972	3.2088	<0.05	<0.001
ETF	TTCATGTAACTAAGGTCCTC	Fus_4	100.382	1.94584	0.465781	4.17758	2.95e-05	0.000618	13973	3.2088	<0.05	<0.001
GATA	GGCCAGGGTCCACCAGACCC	Kcnj12_4	288.543	1.6746	0.401105	4.17496	2.98e-05	0.000624	13969	3.20504	<0.05	<0.001
ETF	TGTTCTCTGCTCGTCAAACT	Aurka_4	166.935	1.75373	0.420137	4.17418	2.99e-05	0.000625	13968	3.20417	<0.05	<0.001
ETF	GACGAAGAGGGGGGCGCGCC	Gadd45g_3	79.6048	1.70705	0.409004	4.17368	3e-05	0.000625	13966	3.20414	<0.05	<0.001
ETF	AAACCGAGTGGTAGGTACCG	Wdr55_6	535.533	1.96466	0.470744	4.17351	3e-05	0.000625	13967	3.20414	<0.05	<0.001
ETF	ACGGGGACGCGGCTGAGCGC	Cacna1a_6	711.42	1.51048	0.36198	4.17281	3.01e-05	0.000626	13965	3.20342	<0.05	<0.001
GATA	CCTCATCGGCCACCACGGTG	Fads3_1	92.6388	1.7046	0.408689	4.17091	3.03e-05	0.00063	13964	3.20041	<0.05	<0.001
ETF	AGGGCTCCAAGTGAGGCTAT	Celf1_1	238.974	1.65509	0.396857	4.17051	3.04e-05	0.000631	13963	3.20026	<0.05	<0.001
ETF	GGCAAGGTTTAACACCTGTA	Irf2_1	278.62	1.8244	0.437489	4.17016	3.04e-05	0.000631	13962	3.20021	<0.05	<0.001
ETF	CCCCCGGTGACCCTGGCCTC	Esrra_3	18.7658	0.918422	0.220291	4.16913	3.06e-05	0.000632	13959	3.1991	<0.05	<0.001
GATA	CGCTTCTTCACTCGGGACTC	Stox2_1	30.5418	1.58464	0.380117	4.16881	3.06e-05	0.000632	13960	3.1991	<0.05	<0.001
GATA	CCTCTCTTGCCCTGCTGCAC	Aff3_2	32.9684	1.38901	0.333206	4.16861	3.06e-05	0.000632	13961	3.1991	<0.05	<0.001
ETF	TCACTCTTGAGTGAATTCGC	Zfp27_6	32.9816	0.952913	0.228623	4.16806	3.07e-05	0.000633	13958	3.19865	<0.05	<0.001
ETF	TCACTACGGCGGCTGTTGGG	Stat3_4	187.879	1.66975	0.400737	4.16668	3.09e-05	0.000636	13957	3.19664	<0.05	<0.001
ETF	CCTACCGGAGAAGTTCCTGG	Camk2a_3	128.321	1.67633	0.402382	4.16603	3.1e-05	0.000637	13955	3.19612	<0.05	<0.001
GATA	GGCACAGGGATCACTGCACT	Grm3_4	1465.61	1.99381	0.478617	4.16577	3.1e-05	0.000637	13956	3.19612	<0.05	<0.001
GATA	TCCTGAATTTCCAGCTAATG	Eda2r_5	158.639	2.00543	0.481612	4.16399	3.13e-05	0.00064	13953	3.19361	<0.05	<0.001
ETF	CGCGCTCCAGGTCTGCTTTG	Atxn3_3	35.6823	0.959895	0.230533	4.16381	3.13e-05	0.00064	13954	3.19361	<0.05	<0.001
GATA	GTCCAACAGATCTCCTGTGC	Stard13_2	1084.13	1.75285	0.421011	4.16343	3.13e-05	0.00064	13952	3.19349	<0.05	<0.001
ETF	AACACCACAGAGCGCTCCTT	Zim1_4	119.911	1.68664	0.405203	4.16246	3.15e-05	0.000642	13951	3.19224	<0.05	<0.001
ETF	TTACTCTCCCCACAGGTTAT	Gmeb1_5	17.8524	1.0581	0.254233	4.16194	3.16e-05	0.000643	13950	3.19185	<0.05	<0.001
GATA	CCCCACCAGGGGGGGGATGC	Racgap1_2	37.6373	1.16716	0.28055	4.16024	3.18e-05	0.000645	13946	3.19044	<0.05	<0.001
ETF	TTCTATTCTGCAGGCTTATG	Banf1_1	46.6933	1.71053	0.41117	4.16015	3.18e-05	0.000645	13947	3.19044	<0.05	<0.001
NTF	CTTTGACCCTTACAAGTATT	Cyp1a1_4	13.1977	1.82616	0.438967	4.16014	3.18e-05	0.000645	13948	3.19044	<0.05	<0.001
ETF	GACAAGGAGCAGTAGCATGT	Mis18bp1_5	3917.59	2.02706	0.487281	4.15993	3.18e-05	0.000645	13949	3.19044	<0.05	<0.001
ETF	ATCCGGGCACACTTGGACTC	Nr4a1_2	42.6439	1.68266	0.404531	4.15952	3.19e-05	0.000645	13945	3.19027	<0.05	<0.001
ETF	AAGTACCAGGACGATGACTA	Prdm11_6	653.577	2.06762	0.497162	4.15886	3.2e-05	0.000646	13943	3.19007	<0.05	<0.001
ETF	GTTTCAGGGAAGTAAGCAAT	Mtf2_3	1598.31	2.20031	0.529074	4.15879	3.2e-05	0.000646	13944	3.19007	<0.05	<0.001
NTF	TGTTTCCGGGGGGTGGCTGC	Otx2_5	54.4393	1.21507	0.292228	4.15795	3.21e-05	0.000647	13942	3.18906	<0.05	<0.001
ETF	AAAACACTCACCCTAGCGCC	Nr2c1_6	23.3699	1.20167	0.289076	4.15694	3.23e-05	0.000649	13941	3.18774	<0.05	<0.001
GATA	CTATTGAAGAGTTTGCCAAT	AW551984_4	25.0011	1.34773	0.324268	4.15623	3.24e-05	0.00065	13940	3.187	<0.05	<0.001
ETF	GGCTCCTGCGATTATAGGCC	Tspyl2_4	686.564	1.86174	0.448151	4.15427	3.26e-05	0.000654	13938	3.18446	<0.05	<0.001
NTF	CTTAATACCATATGGGAGCA	Eomes_4	55.2001	1.4696	0.353797	4.1538	3.27e-05	0.000654	13936	3.18433	<0.05	<0.001
ETF	TGGTGGTACGTTCCGTTCAG	Gata6_5	908.368	2.15642	0.519171	4.15358	3.27e-05	0.000654	13937	3.18433	<0.05	<0.001
ETF	ACCAAATGCTTTACACGCAA	Zfp943_3	602.216	1.90861	0.459823	4.15075	3.31e-05	0.000659	13932	3.18096	<0.05	<0.001
ETF	CTGTGCCAGGATATTCCGTC	Polr3c_2	144.961	2.1433	0.516381	4.15061	3.32e-05	0.000659	13933	3.18096	<0.05	<0.001
ETF	AAGACTTTGCGATCTATTTA	Pbrm1_1	22.4984	1.34564	0.324206	4.15056	3.32e-05	0.000659	13934	3.18096	<0.05	<0.001
ETF	ATCCATCTTCGACTTGTCTG	Ing2_2	1271.95	1.90564	0.459251	4.14944	3.33e-05	0.000661	13929	3.17978	<0.05	<0.001
ETF	AACACCAAGGGCCTACAGGT	Mapk1_2	554.319	2.15078	0.518369	4.14913	3.34e-05	0.000661	13930	3.17978	<0.05	<0.001
ETF	GCAAGTACCTGGGATTGCAC	Pknox1_6	546.203	1.25623	0.302778	4.14901	3.34e-05	0.000661	13931	3.17978	<0.05	<0.001
ETF	CAGGAGGGGGTGGTGTACTG	Morf4l1_3	85.6938	0.978037	0.235814	4.14749	3.36e-05	0.000664	13927	3.17761	<0.05	<0.001
ETF	GCGGCCCCCGCTCTCCCTTC	Brd3_3	37.0609	1.37318	0.331106	4.14725	3.36e-05	0.000664	13928	3.17761	<0.05	<0.001
ETF	GGTCTATGTTGTCGTTACAC	Lamc1_1	1309.53	1.77144	0.42717	4.14693	3.37e-05	0.000664	13926	3.17759	<0.05	<0.001
NTF	TCCCAAACGGCAGTCGCAGC	Lmo3_4	677.448	2.0015	0.482742	4.14611	3.38e-05	0.000666	13924	3.17666	<0.05	<0.001
ETF	GGCCAAAGACGGCCCAGAAC	Bach1_3	80.6444	1.82019	0.439043	4.14582	3.39e-05	0.000666	13925	3.17666	<0.05	<0.001
GATA	ACGCCCAAGCCAGCGTCCAC	Cdk5r2_6	291.958	1.62412	0.391792	4.14537	3.39e-05	0.000666	13923	3.17638	<0.05	<0.001
ETF	CCTTCGGGGGTCGCCCCTGG	Vps72_1	30.5795	1.21073	0.292201	4.14348	3.42e-05	0.000671	13922	3.17338	<0.05	<0.001
ETF	ATCCTCGTTGATGACCATGG	Polr1a_5	501.229	1.4448	0.349105	4.13858	3.49e-05	0.000684	13921	3.16468	<0.05	<0.001
ETF	GGAGGGGACCGCAAGCGAGG	Calm1_2	1283.28	1.96781	0.475518	4.13824	3.5e-05	0.000685	13920	3.16461	<0.05	<0.001
ETF	GACGTAGATGCAGCTGTTGT	Polr2i_6	1633.45	2.01726	0.487577	4.13733	3.51e-05	0.000686	13918	3.16372	<0.05	<0.001
ETF	ACCCCTCAGCGGGCAATGAA	Tulp4_3	82.1245	1.49848	0.3622	4.13716	3.52e-05	0.000686	13919	3.16372	<0.05	<0.001
ETF	AGAATACTGTGGCCCGATGG	Wdtc1_3	722.137	1.89841	0.458983	4.13613	3.53e-05	0.000688	13917	3.16235	<0.05	<0.001
ETF	GTGCCGGAGCCCGTTGGGGC	Kcnip2_1	100.786	1.41075	0.341151	4.13528	3.55e-05	0.00069	13915	3.1614	<0.05	<0.001
ETF	TCTCTATGCAGATTGTACGC	Prkaa1_6	911.38	1.98582	0.480245	4.13501	3.55e-05	0.00069	13916	3.1614	<0.05	<0.001
GATA	GGCAACTTGGAGGATTGGCT	Cdh20_4	569.705	1.89814	0.459183	4.13373	3.57e-05	0.000692	13913	3.15991	<0.05	<0.001
ETF	GCAGAGCATCAGGGGTCCAC	Chd1l_3	656.736	1.9704	0.476676	4.13362	3.57e-05	0.000692	13914	3.15991	<0.05	<0.001
NTF	ACGAGGACGAAGCCTTCGAG	Bhlhe23_1	396.026	1.8424	0.445772	4.13306	3.58e-05	0.000692	13911	3.15962	<0.05	<0.001
GATA	CTTCGAAGCGATCTTCCATG	Ppm1l_5	76.0453	1.70544	0.412653	4.13286	3.58e-05	0.000692	13912	3.15962	<0.05	<0.001
ETF	TGGGTATAAGGAGAGGCCCG	Akt2_1	760.501	2.07515	0.502351	4.13088	3.61e-05	0.000697	13909	3.15647	<0.05	<0.001
GATA	GGACAAAAGTGCTTCACCTC	Rhoc_5	2349.71	1.64512	0.398278	4.13059	3.62e-05	0.000697	13910	3.15647	<0.05	<0.001
GATA	CTCGCCGCGGCCAGAGTCCA	Ntn1_2	27.528	1.56524	0.379013	4.12978	3.63e-05	0.000698	13906	3.15602	<0.05	<0.001
ETF	TAGAGGTGGATGGGATTCCC	Eif4h_4	285.975	2.05892	0.498586	4.12952	3.64e-05	0.000698	13907	3.15602	<0.05	<0.001
ETF	TGGAAAATGACTCGAGTAAC	Pafah1b1_6	279.756	1.83082	0.443358	4.12944	3.64e-05	0.000698	13908	3.15602	<0.05	<0.001
ETF	ATACGGTGGAATGATGTAGC	Vps4a_4	78.7241	1.77783	0.43095	4.12538	3.7e-05	0.00071	13905	3.14891	<0.05	<0.001
ETF	TCTTTGTGGGCAGCCGGGAG	Polr2k_6	54.0619	1.23657	0.299795	4.12473	3.71e-05	0.000711	13904	3.14825	<0.05	<0.001
ETF	AGCCGGCCCACCAAGGGTCT	Mtor_6	29.2875	1.37843	0.334218	4.12433	3.72e-05	0.000711	13902	3.14823	<0.05	<0.001
ETF	TCATCTGGTGGCCTGCAGTG	Cited2_5	407.161	1.60185	0.388411	4.12412	3.72e-05	0.000711	13903	3.14823	<0.05	<0.001
ETF	ACGGGGCCGGCTCACCCTTA	Zfp36l1_1	19.6193	1.20151	0.291367	4.12371	3.73e-05	0.000711	13901	3.14803	<0.05	<0.001
ETF	TGCTGCAGATTCCCCCCCTA	Tada3_5	52.6254	1.36321	0.330676	4.1225	3.75e-05	0.000713	13898	3.14666	<0.05	<0.001
ETF	TAGGCTGACATGACATGTAG	Hat1_1	2823.77	2.19373	0.532178	4.12218	3.75e-05	0.000713	13899	3.14666	<0.05	<0.001
NTF	CCCCCATTTCCCAGACGTTC	Dlk1_1	13.5114	0.913159	0.221528	4.12209	3.75e-05	0.000713	13900	3.14666	<0.05	<0.001
ETF	GCGCATGCTCCTCAGCGACC	Psmc1_4	499.382	2.06165	0.500238	4.12134	3.77e-05	0.000714	13893	3.14625	<0.05	<0.001
ETF	CCCTGCTATGCCACGCTGTT	Crip2_4	20.3488	1.32269	0.320966	4.12095	3.77e-05	0.000714	13894	3.14625	<0.05	<0.001
ETF	CCTCATTGTAGGATCCTGTC	Wdr12_2	32.2704	1.40514	0.340999	4.12065	3.78e-05	0.000714	13895	3.14625	<0.05	<0.001
GATA	GAGGGCATAAAAGGGTCTCC	Manba_3	640.701	2.11215	0.512581	4.12062	3.78e-05	0.000714	13896	3.14625	<0.05	<0.001
ETF	TATCAAGACCCCCTCTATCC	Otud4_1	90.8168	1.26932	0.308102	4.1198	3.79e-05	0.000715	13892	3.14572	<0.05	<0.001
GATA	CTCCGGCGCTGCCCCAGATC	Birc5_6	29.2463	1.08735	0.264023	4.11841	3.81e-05	0.000718	13891	3.14365	<0.05	<0.001
ETF	GGGACTTTCGAGGGCTGTCC	Zfp629_6	146.516	1.54813	0.376105	4.11622	3.85e-05	0.000724	13890	3.14007	<0.05	<0.001
ETF	GCAGTGCAGGTCTCGGGCTT	Gadd45b_3	113.414	1.74862	0.424861	4.11575	3.86e-05	0.000725	13889	3.13975	<0.05	<0.001
ETF	GGCATGCGTGTAGGGAATAC	Tlk2_3	497.286	1.78606	0.434107	4.11432	3.88e-05	0.000728	13888	3.13761	<0.05	<0.001
GATA	CTCTCAGCTTCTGGGATTCA	Dnajc28_6	26.8271	1.18114	0.287193	4.1127	3.91e-05	0.000732	13886	3.13525	<0.05	<0.001
ETF	CTCTATCTTGTCAGTCCTGA	Trim56_6	53.8996	1.42608	0.346769	4.11247	3.91e-05	0.000732	13887	3.13525	<0.05	<0.001
ETF	CAGAGACACCCCGCTTCATT	Asb8_1	21.3164	1.07111	0.260564	4.11075	3.94e-05	0.000737	13885	3.13255	<0.05	<0.001
GATA	ATCCCAGAAAGGGCCATAAT	Vrk2_3	31.2814	1.3906	0.338323	4.11028	3.95e-05	0.000738	13884	3.13222	<0.05	<0.001
ETF	GATCTCGCCTATCATGGTGG	Btg1_2	5146.41	1.88276	0.458258	4.10852	3.98e-05	0.000742	13883	3.12948	<0.05	<0.001
ETF	ACTAATTTCTACGCACCGGA	Fbxw11_6	393.085	1.63379	0.397803	4.10702	4.01e-05	0.000745	13881	3.12776	<0.05	<0.001
ETF	GTGATATATCCTCATCTGGA	Zfp207_2	705.567	2.14726	0.522959	4.10598	4.03e-05	0.000746	13878	3.12723	<0.05	<0.001
NTF	CCTCCGCAGCGGCGACTGGA	Barx2_1	56.0141	1.07867	0.262713	4.1059	4.03e-05	0.000746	13879	3.12723	<0.05	<0.001
ETF	GCCCACTGGGCCCCTCGCCA	Tfpt_1	45.4637	1.37097	0.333906	4.10586	4.03e-05	0.000746	13880	3.12723	<0.05	<0.001
ETF	CAGGCGTGTGGCTGCTTCAG	Polr2h_4	110.014	1.54786	0.377076	4.10491	4.04e-05	0.000748	13877	3.12599	<0.05	<0.001
NTF	GCAAGGACCGCCATCCTCTC	Lhx1_2	14.3305	1.02355	0.249379	4.10439	4.05e-05	0.000749	13876	3.12555	<0.05	<0.001
NTF	ATGCCCCGGGCCCGGGATGG	Pou3f2_3	28.5753	0.922021	0.224687	4.10357	4.07e-05	0.000751	13875	3.12457	<0.05	<0.001
ETF	GGCTCAGTAGTACTTTGTGG	Mtf1_3	4891.62	1.76902	0.431203	4.10253	4.09e-05	0.000753	13874	3.12316	<0.05	<0.001
ETF	GAAAAATGCGAAGCTGTAAT	Rbms1_1	224.376	1.9407	0.473146	4.1017	4.1e-05	0.000755	13873	3.12214	<0.05	<0.001
ETF	CTCTGGCTCAATGGGTTTAC	Rnf8_3	17.6174	1.20575	0.294021	4.10091	4.12e-05	0.000756	13871	3.12136	<0.05	<0.001
ETF	ACCCATCTGACTCCGGAGTG	Golga2_6	106.585	1.30914	0.319247	4.1007	4.12e-05	0.000756	13872	3.12136	<0.05	<0.001
GATA	ATTAGCGTTACAGCAGATTG	Add3_4	518.732	1.85175	0.451668	4.0998	4.14e-05	0.000758	13870	3.12021	<0.05	<0.001
ETF	CCCTCGAGGCAGAGGCTAAT	Poc1b_2	34.0186	1.13642	0.277258	4.09879	4.15e-05	0.000761	13869	3.11886	<0.05	<0.001
NTF	GGCGTAGGCTGGGGCTGAGC	Foxa3_4	864.892	1.88816	0.460717	4.09831	4.16e-05	0.000761	13868	3.11849	<0.05	<0.001
ETF	TCAAAATGTCGAGACATTCA	Asb5_5	37.2004	1.41403	0.345263	4.09551	4.21e-05	0.000769	13866	3.11433	<0.05	<0.001
ETF	GACTGGGGTGTAAACCCGTG	Trnau1ap_2	714.279	1.63985	0.400463	4.09488	4.22e-05	0.000769	13863	3.11394	<0.05	<0.001
NTF	CAGGCTGGGCGGTGCGGTTT	Ankrd7_3	45.0403	1.11856	0.273182	4.09457	4.23e-05	0.000769	13864	3.11394	<0.05	<0.001
ETF	GGGCTGTTCCCCGTGCAGCG	Trim56_1	2968.21	1.93144	0.471723	4.09444	4.23e-05	0.000769	13865	3.11394	<0.05	<0.001
NTF	CGCTGGAGCTGCAACTCCGC	Barx1_4	164.897	1.78589	0.436283	4.09342	4.25e-05	0.000771	13861	3.11309	<0.05	<0.001
GATA	AACGAGATCAGCAAATATTT	Aspm_5	49.2885	1.99476	0.487609	4.0909	4.3e-05	0.000778	13860	3.10892	<0.05	<0.001
GATA	TCAGGAGCTGCCCCCGCTGG	Lancl3_3	144.306	1.6787	0.410397	4.09043	4.31e-05	0.000779	13859	3.10858	<0.05	<0.001
ETF	TTGGGGTGGGTTCAAGTCAG	Tcf4_4	80.5968	1.23414	0.301806	4.0892	4.33e-05	0.000782	13857	3.10691	<0.05	<0.001
ETF	GGTGAGGGGTTATCCTTCAG	Eaf1_6	153.417	1.68091	0.411083	4.08897	4.33e-05	0.000782	13858	3.10691	<0.05	<0.001
GATA	CCTCTAGCTTGCTGTCATCT	Kcne1_2	103.102	1.54829	0.378952	4.08573	4.39e-05	0.000792	13856	3.10137	<0.05	<0.001
ETF	CCCCGCACGATGGTCACCTC	Obscn_5	49.785	1.2684	0.310474	4.08536	4.4e-05	0.000792	13855	3.10123	<0.05	<0.001
ETF	GTAGGGTGGCCAATTCCATT	Polr2c_4	16.247	1.08888	0.266561	4.0849	4.41e-05	0.000793	13854	3.10089	<0.05	<0.001
ETF	CCTTTGGTGGCATTTCTCAT	Npc1_3	17.7952	1.08545	0.266029	4.08022	4.5e-05	0.000808	13853	3.09267	<0.05	<0.001
ETF	CAAGACGTCGTTGCTCCTTT	Ets2_6	20.7776	1.40543	0.344581	4.07866	4.53e-05	0.00081	13848	3.09149	<0.05	<0.001
ETF	GAAGCGGTCACCATGCTTGC	Fzr1_2	527.245	1.76347	0.432379	4.07852	4.53e-05	0.00081	13849	3.09149	<0.05	<0.001
GATA	CTATTAAAAGAAAGCCTGGG	Kif14_5	125.108	1.68921	0.414193	4.07832	4.54e-05	0.00081	13850	3.09149	<0.05	<0.001
ETF	GCGGAGTCCTCCCCGAGCCG	Tspyl5_6	179.409	1.79759	0.440783	4.07817	4.54e-05	0.00081	13851	3.09149	<0.05	<0.001
ETF	CCCGCTGGCCCCGCTCAGCT	Maz_5	46.5717	1.54786	0.379595	4.07765	4.55e-05	0.000811	13847	3.09106	<0.05	<0.001
GATA	TCACTTCTCGATCGACAGGG	Cdh26_6	311.782	1.88454	0.462266	4.07675	4.57e-05	0.000813	13846	3.0899	<0.05	<0.001
ETF	TGTTTGAACAGGGTATGTAA	Ythdc1_2	560.064	1.85956	0.456211	4.07611	4.58e-05	0.000814	13845	3.08923	<0.05	<0.001
ETF	CGCGCGCGCCCTCACCTGTT	Zfx_2	31.8331	1.02374	0.251293	4.0739	4.62e-05	0.000821	13844	3.08563	<0.05	<0.001
ETF	CGCCCCTCCAGGCTCCCCTT	Zfp629_5	21.2987	1.15695	0.284115	4.07212	4.66e-05	0.000826	13843	3.08284	<0.05	<0.001
GATA	AGGTTAAGATATAATGTTGA	Adamts9_6	1734.78	1.85622	0.456206	4.06882	4.73e-05	0.000836	13841	3.07757	<0.05	<0.001
ETF	TTATACCCGGGGAAGAACGG	Gtf2h3_5	418.628	1.76627	0.434109	4.06873	4.73e-05	0.000836	13842	3.07757	<0.05	<0.001
ETF	AGCCAGACGCGCTCGGCCCT	Fblim1_5	102.057	1.28624	0.316212	4.06767	4.75e-05	0.000838	13839	3.07662	<0.05	<0.001
ETF	AAACAGATAGGGGGGTTATA	Tsg101_3	14.3351	1.08266	0.266163	4.06766	4.75e-05	0.000838	13840	3.07662	<0.05	<0.001
NTF	TTCCCACCTGGGGTCCCTTT	Ferd3l_6	15.685	1.10674	0.272168	4.0664	4.77e-05	0.000842	13838	3.0748	<0.05	<0.001
ETF	CGCCTCTGGGACTTGGAAAA	Wdr61_1	20.9518	0.991113	0.243783	4.06555	4.79e-05	0.000843	13836	3.07426	<0.05	<0.001
ETF	CGGCGCTGGGCAGGACCATC	Bpnt1_4	37.5825	1.01119	0.24872	4.06555	4.79e-05	0.000843	13837	3.07426	<0.05	<0.001
GATA	CCTCAGAGGAAAAATGATAC	Gadl1_3	30.3398	1.44603	0.355824	4.0639	4.83e-05	0.000848	13835	3.0717	<0.05	<0.001
ETF	GACGACAAACTCATAGTTAC	Wdr70_5	697.489	1.96361	0.483511	4.06116	4.88e-05	0.000857	13834	3.06712	<0.05	<0.001
ETF	GTTCTACTCAACAGCACTGC	Gripap1_3	3201.2	2.12027	0.522264	4.05978	4.91e-05	0.000861	13833	3.06507	<0.05	<0.001
ETF	TACTCGTAAAAGGGGTCCCC	Ccnt1_3	825.506	1.64368	0.404953	4.05895	4.93e-05	0.000862	13830	3.06438	<0.05	<0.001
NTF	GGTACCTGTTTGCCAGGGGG	Batf_1	175.195	1.48807	0.366637	4.0587	4.93e-05	0.000862	13831	3.06438	<0.05	<0.001
ETF	CTGTTCCAAAATCTGTGATC	Pdpk1_2	167.023	1.91534	0.471926	4.05857	4.94e-05	0.000862	13832	3.06438	<0.05	<0.001
ETF	CTTCTGTTCTAGGGGGTGGA	Rbm3_2	23.8555	1.17304	0.289101	4.05753	4.96e-05	0.000864	13827	3.06367	<0.05	<0.001
ETF	TCTGAGCACCCGCCTTAGAG	Ltbp1_5	436.185	1.57642	0.388948	4.05305	5.06e-05	0.000879	13826	3.05618	<0.05	<0.001
ETF	GCCAAGAGTCGAGTTCCCGC	Lcorl_4	732.929	1.30654	0.322448	4.05193	5.08e-05	0.000882	13825	3.05463	<0.05	<0.001
ETF	CTAGATGATTATGTTGCAAT	Tcea1_5	159.87	1.94284	0.479539	4.05149	5.09e-05	0.000882	13824	3.05431	<0.05	<0.001
ETF	AAACCACCACGTTGGCATGC	Ercc2_3	51.0874	1.25713	0.310516	4.04853	5.15e-05	0.000892	13822	3.04977	<0.05	<0.001
ETF	AACCAATCATTGGCATTCGA	Mib1_5	750.381	1.70894	0.422237	4.04734	5.18e-05	0.000894	13820	3.04866	<0.05	<0.001
GATA	TGCCGAGGACCGGGTCACAT	Vim_6	75.2998	1.79086	0.442537	4.04679	5.19e-05	0.000895	13819	3.04815	<0.05	<0.001
GATA	CCGTCAGTCAATTGAGCAGC	Birc5_5	124.699	1.01686	0.251349	4.0456	5.22e-05	0.000899	13818	3.04646	<0.05	<0.001
ETF	TGCGGGCCCCCAGGGCTGTC	Habp4_2	22.5308	0.966993	0.239063	4.04494	5.23e-05	0.000899	13814	3.04622	<0.05	<0.001
ETF	CTGGGGGTGGTTCCGAAAAG	Tspyl4_5	119.385	1.83077	0.452647	4.04459	5.24e-05	0.000899	13815	3.04622	<0.05	<0.001
ETF	GTTGGTTGCAGCGAATGTCA	Ddx5_1	873.356	1.77477	0.438823	4.04437	5.25e-05	0.000899	13816	3.04622	<0.05	<0.001
ETF	GCCCACAAACACGTACCATG	Polr1a_3	2055.19	1.51702	0.375202	4.04322	5.27e-05	0.000902	13813	3.04458	<0.05	<0.001
ETF	GATAAATGACCTCTTGAGTG	Mta2_5	1516.85	1.82526	0.451564	4.04207	5.3e-05	0.000906	13812	3.04297	<0.05	<0.001
ETF	GCGACGCCCTCTCTCCCTCT	Btf3_3	59.0793	1.50732	0.372962	4.04148	5.31e-05	0.000907	13811	3.04238	<0.05	<0.001
GATA	CTTCCAGCAGGGGTCCTCAT	Phf21b_2	26.846	1.07582	0.266251	4.04062	5.33e-05	0.000909	13809	3.04152	<0.05	<0.001
ETF	TTCCCCACTTTCTGGATAGA	Zfp369_3	71.4458	1.64857	0.408013	4.04047	5.33e-05	0.000909	13810	3.04152	<0.05	<0.001
ETF	CAACCGCCCGCTCGCCAAAA	Trim11_5	40.9774	1.28197	0.317357	4.03952	5.36e-05	0.00091	13807	3.04074	<0.05	<0.001
GATA	AATGTTGTCTGTAGGTCCAC	Ntn4_6	756.919	1.97409	0.488696	4.03951	5.36e-05	0.00091	13808	3.04074	<0.05	<0.001
ETF	CCCACGGCGGCGGCGATCTC	Btg2_6	35.5812	0.954898	0.23653	4.03711	5.41e-05	0.000918	13805	3.03709	<0.05	<0.001
ETF	CGAAGAAAAGCTGGGCGCCA	Dcp1a_4	369.631	1.85022	0.458316	4.03699	5.41e-05	0.000918	13806	3.03709	<0.05	<0.001
NTF	AAATGCGCCGGTTGTGCGCA	Lhx1_3	43.3936	1.34559	0.333393	4.03606	5.44e-05	0.000921	13804	3.03587	<0.05	<0.001
ETF	GTCCGTGTAGCCACCCATAC	Rfxank_6	33.3005	1.43176	0.354926	4.03397	5.48e-05	0.000928	13803	3.0325	<0.05	<0.001
NTF	CAAAGCAGTGTCGTGCTAAA	4932411N23Rik_3	27.1387	1.11857	0.277415	4.03212	5.53e-05	0.000934	13802	3.02959	<0.05	<0.001
ETF	GAACCCGCAGAACGACTTGC	Chd2_3	1513.19	1.72021	0.426694	4.03149	5.54e-05	0.000936	13801	3.02892	<0.05	<0.001
GATA	TCACAGCAGTGATATTTGCC	Dapk2_1	32.8596	1.55512	0.386006	4.02875	5.61e-05	0.000944	13799	3.02486	<0.05	<0.001
ETF	CCCGTCATGTAGCTGGAGGG	Ccnk_1	103.788	1.75995	0.437104	4.0264	5.66e-05	0.000953	13798	3.021	<0.05	<0.001
ETF	AGAGCTGTTTGACCGAATTG	Camk1_5	1122.67	1.79121	0.445001	4.02518	5.69e-05	0.000957	13796	3.01928	<0.05	<0.001
ETF	ATACACGTGAGGGTCCACAC	Zfp74_1	246.153	1.98613	0.493457	4.02492	5.7e-05	0.000957	13797	3.01928	<0.05	<0.001
ETF	CGGAAATGGGCGAAGATCTC	Rbm39_1	63.7666	1.75629	0.436458	4.02396	5.72e-05	0.000959	13795	3.01799	<0.05	<0.001
ETF	CCCCTCAAAATGATGTACGG	Pogk_3	88.6718	1.15351	0.286685	4.02361	5.73e-05	0.00096	13794	3.01785	<0.05	<0.001
ETF	TCCAGCGTCTTCGGCGTACC	Hmbox1_5	17.2386	1.20556	0.299774	4.02157	5.78e-05	0.000965	13791	3.01545	<0.05	<0.001
ETF	GCCGGGATGATTGCAGTGCG	Myh6_6	595.907	1.60607	0.399371	4.0215	5.78e-05	0.000965	13792	3.01545	<0.05	<0.001
ETF	TCTGTGGACTACGAAGTGTT	Acyp2_3	56.9945	1.65847	0.412482	4.02071	5.8e-05	0.000967	13790	3.01448	<0.05	<0.001
ETF	CCCGGGCACAGGGATCGACC	Cstf1_4	26.5773	0.992946	0.246993	4.02014	5.82e-05	0.000967	13788	3.01439	<0.05	<0.001
ETF	AAGGTCCACATGCAGCGTCC	Klf11_1	770.652	1.84437	0.458784	4.02012	5.82e-05	0.000967	13789	3.01439	<0.05	<0.001
GATA	CTGGACGGCTCCCTTGGGGT	Syk_6	48.2286	1.33531	0.332239	4.01911	5.84e-05	0.00097	13787	3.01301	<0.05	<0.001
ETF	CCCAACTCACTCACTTGTTC	Chd1l_5	23.1842	1.06574	0.265221	4.01831	5.86e-05	0.000973	13786	3.01202	<0.05	<0.001
GATA	GCAAGAAACAAAATTACAAC	Kif11_3	575.336	1.48197	0.368937	4.01687	5.9e-05	0.000978	13785	3.00986	<0.05	<0.001
ETF	AGCAATGATCTGGCTACATC	Hmg20a_6	817.699	1.95829	0.487601	4.01617	5.92e-05	0.000979	13784	3.00907	<0.05	<0.001
GATA	GCGCATGCATAGGGGAGCGA	Fkbp10_1	3040.12	2.33434	0.58148	4.01448	5.96e-05	0.000985	13783	3.00644	<0.05	<0.001
ETF	CTGAGACTTGCACACTGCAA	Ehmt1_4	310.502	1.60049	0.398767	4.01361	5.98e-05	0.000988	13782	3.00533	<0.05	<0.001
GATA	CCTCGGAACGTGGAGACACA	Pgbd1_3	216.801	1.77079	0.441262	4.01302	5.99e-05	0.000989	13781	3.00474	<0.05	<0.001
ETF	AGCAGGACCCTTCGAAACGC	Gata6_2	261.794	1.55165	0.386691	4.01263	6e-05	0.00099	13780	3.00451	<0.05	<0.001
NTF	AGCTTCCTCTGGGGGTTACT	Atoh1_5	65.5502	2.0671	0.515372	4.01089	6.05e-05	0.000996	13778	3.00188	<0.05	<0.001
GATA	GCCCGGGACACCGCTGCGCT	Tmtc1_2	559.626	1.76282	0.439531	4.01067	6.05e-05	0.000996	13779	3.00188	<0.05	<0.001
ETF	CGAGGCGAGGATGAGAGTCG	Tchp_4	670.396	1.66064	0.414108	4.01016	6.07e-05	0.000996	13776	3.00165	<0.05	<0.001
ETF	GCCAACTTCGTATGCAAGCA	Sfswap_5	545.31	1.72105	0.429188	4.01002	6.07e-05	0.000996	13777	3.00165	<0.05	<0.001
NTF	TTCCAGGTACTTACGTTCTG	Foxn1_6	255.503	1.44792	0.361149	4.0092	6.09e-05	0.000999	13775	3.00062	<0.05	<0.001
GATA	GAGCGAGAAATTCGTCCAGC	Gpc4_5	953.055	1.55398	0.387648	4.00876	6.1e-05	0.000999	13774	3.0003	<0.05	<0.001
ETF	CCTCCAACTCCGCAGGTGTT	Cacna1a_2	21.0325	0.954331	0.238153	4.00722	6.14e-05	0.001	13773	2.99796	<0.05	>0.001
ETF	GTATGGGGGGCTCCCACAGA	Mark4_3	48.9456	1.7248	0.430509	4.00642	6.16e-05	0.00101	13772	2.99697	<0.05	>0.001
ETF	GCGCTGTCCCCGCTGTAGCC	Csrp1_1	91.3371	1.23119	0.307437	4.00468	6.21e-05	0.00101	13769	2.99477	<0.05	>0.001
ETF	GGAACAGATGGCGATCAGAA	Ikzf5_3	4345.1	1.86813	0.466502	4.00455	6.21e-05	0.00101	13770	2.99477	<0.05	>0.001
GATA	TCGCCCCAGGCCCAGAGCGG	Mycn_3	177.439	1.63984	0.409506	4.00444	6.22e-05	0.00101	13771	2.99477	<0.05	>0.001
NTF	CTAGAGCTACCTGGCTGATA	Asb9_6	36.2557	1.92315	0.48031	4.00398	6.23e-05	0.00101	13768	2.99443	<0.05	>0.001
ETF	ATCCTGGCTCGCTCCGCACC	Cdyl_5	418.459	1.66905	0.416878	4.0037	6.24e-05	0.00101	13767	2.99438	<0.05	>0.001
ETF	TATCGGACAAGAAGCAGTCC	Mlxipl_1	1856.56	1.85959	0.464591	4.00264	6.26e-05	0.00102	13766	2.99291	<0.05	>0.001
ETF	GCGGAGTGGGCATGATCAAG	Ank2_3	819.638	1.62827	0.406837	4.00227	6.27e-05	0.00102	13765	2.99273	<0.05	>0.001
ETF	CCGCGAGCTGCTGGACCTTC	Zfp277_3	26.471	1.19179	0.297888	4.0008	6.31e-05	0.00102	13764	2.99051	<0.05	>0.001
ETF	CCCAGGTTCTACCTGTTGGC	Bcorl1_2	20.585	0.907447	0.226863	3.99998	6.33e-05	0.00102	13761	2.98985	<0.05	>0.001
GATA	AGTGCAAGCCGCACGAGTCC	Vkorc1_1	907.268	1.80188	0.450483	3.99988	6.34e-05	0.00102	13762	2.98985	<0.05	>0.001
ETF	ATATTTCCTGAGGGATGGGC	Rxra_2	374.017	1.43228	0.358101	3.99966	6.34e-05	0.00102	13763	2.98985	<0.05	>0.001
ETF	GCTTCTTTAGATTACTACAA	Oxr1_4	175.446	1.97096	0.493022	3.99772	6.4e-05	0.00103	13760	2.98676	<0.05	>0.001
ETF	GCCGTCGCTTGTACTTCTGG	Esrrb_1	2954.7	2.12572	0.531811	3.99714	6.41e-05	0.00103	13759	2.98617	<0.05	>0.001
GATA	GCCCCCCCAAAGGCCTCCCC	Iqsec1_1	25.5985	1.17101	0.293035	3.99614	6.44e-05	0.00103	13757	2.98529	<0.05	>0.001
GATA	TGACGGCGGGCGCAGTCCCC	Etaa1_4	67.5196	1.41499	0.354277	3.99401	6.5e-05	0.00104	13754	2.9823	<0.05	>0.001
GATA	AGGCTCAGTTACCGGTCAGC	Sel1l3_1	307.419	1.77835	0.445268	3.99389	6.5e-05	0.00104	13755	2.9823	<0.05	>0.001
ETF	CTTTCGGGGCAGTGATGACC	Tbx5_1	31.335	1.40219	0.351097	3.99373	6.5e-05	0.00104	13756	2.9823	<0.05	>0.001
ETF	CCCGGTCTCTAGTCCCCAGA	Dcaf7_4	31.8368	1.38467	0.3468	3.99272	6.53e-05	0.00104	13753	2.98093	<0.05	>0.001
ETF	CCGGCCTGCTGCGCAGCTCA	Hipk1_3	113.605	1.71222	0.42897	3.99147	6.57e-05	0.00105	13752	2.97912	<0.05	>0.001
GATA	CTGCAACAGGCTGCCCATAC	Rrp12_2	17.6439	0.979334	0.245467	3.98968	6.62e-05	0.00106	13750	2.9766	<0.05	>0.001
GATA	ACATAAAACCAAGTCGTAAA	Uty_3	244.64	1.82829	0.458265	3.98958	6.62e-05	0.00106	13751	2.9766	<0.05	>0.001
ETF	CTTTATTACCCTCTTGAAAG	Smarcad1_3	56.6111	2.03052	0.50916	3.98799	6.66e-05	0.00106	13748	2.97457	<0.05	>0.001
ETF	GACCTAAAGGAAAACCAACG	Purg_1	6653.39	1.74685	0.438031	3.98796	6.66e-05	0.00106	13749	2.97457	<0.05	>0.001
ETF	TCGGCATCCGTGGCGGTTAC	Mllt6_3	59.543	1.29617	0.325052	3.98758	6.67e-05	0.00106	13747	2.97435	<0.05	>0.001
ETF	ACTGTGCCGGGCGCGAGGCT	Cebpd_4	144.647	1.44731	0.363247	3.98436	6.77e-05	0.00107	13746	2.96892	<0.05	>0.001
ETF	ACAGCAGATGATGTCATCGG	Zbtb7a_6	775.736	1.46595	0.367995	3.98361	6.79e-05	0.00108	13745	2.96802	<0.05	>0.001
ETF	CGTTAGCCCCGAGCATCCAT	Mcm3_2	57.122	1.48387	0.372546	3.98304	6.8e-05	0.00108	13744	2.96745	<0.05	>0.001
GATA	TGTAGGCTCCGGTCTACCTG	Ntm_4	720.782	1.79981	0.451919	3.9826	6.82e-05	0.00108	13743	2.96711	<0.05	>0.001
ETF	CTGCTTAAGGCATCGGTTTC	Aff4_5	12.4795	0.997836	0.250569	3.98228	6.83e-05	0.00108	13742	2.967	<0.05	>0.001
ETF	CTGTAGGCTGCTCGGTGAAG	Ankrd49_1	271.536	1.76873	0.444676	3.97757	6.96e-05	0.0011	13741	2.95886	<0.05	>0.001
ETF	GCTCGTTGGGGTCGATGGGA	Ing1_4	470.882	1.33508	0.335686	3.97716	6.97e-05	0.0011	13740	2.95858	<0.05	>0.001
ETF	GACAGTTAAATATGATGTGC	Taf1b_5	1932.96	1.43136	0.36011	3.9748	7.04e-05	0.00111	13737	2.95564	<0.05	>0.001
GATA	TGGCAGGCCGAAGTATGGTG	Slc5a1_2	1382.4	1.47771	0.371771	3.97479	7.04e-05	0.00111	13738	2.95564	<0.05	>0.001
ETF	TGAGAGGATTTGTGCCGTAG	Hdac4_5	1526.85	2.02522	0.50963	3.9739	7.07e-05	0.00111	13736	2.95449	<0.05	>0.001
ETF	GCAATGGGGGCGCTTCTGGC	Brpf3_6	30.8617	0.941475	0.23708	3.97112	7.15e-05	0.00112	13735	2.94989	<0.05	>0.001
ETF	ATGATCACCCGCCGCTCCTT	Pabpc1_4	38.3089	1.41779	0.357065	3.97068	7.17e-05	0.00112	13734	2.94954	<0.05	>0.001
ETF	AAGTTGTTCTAGGCCATAGG	3632451O06Rik_2	1407.48	1.90484	0.479833	3.9698	7.19e-05	0.00113	13732	2.94859	<0.05	>0.001
ETF	GGCAAGCCCGCTCAGACTTG	Numa1_1	1333.18	1.79768	0.452856	3.96964	7.2e-05	0.00113	13733	2.94859	<0.05	>0.001
GATA	CTTCTGTCCACACATGGTTT	4930505A04Rik_5	13.9201	0.985295	0.248228	3.96931	7.21e-05	0.00113	13731	2.94845	<0.05	>0.001
ETF	GTATCGTGTCCATTGTGCCA	Kdm2a_5	145.369	1.18688	0.299066	3.96861	7.23e-05	0.00113	13730	2.94763	<0.05	>0.001
NTF	TGGCAGCGTGCAGAGGTAGG	Ankrd55_3	305.011	1.94136	0.489403	3.9668	7.28e-05	0.00113	13728	2.94525	<0.05	>0.001
ETF	AAGCTCATCTGATCCAGTCC	Zeb2_2	1714.09	1.40308	0.353879	3.96486	7.34e-05	0.00114	13721	2.94325	<0.05	>0.001
NTF	GCGGCCGAGCCCAGCCCGTA	Foxb2_5	48.4813	1.27044	0.320449	3.96456	7.35e-05	0.00114	13722	2.94325	<0.05	>0.001
ETF	TCCTGAATTAGGAGTCGTTA	Gripap1_4	244.559	1.65914	0.418522	3.96428	7.36e-05	0.00114	13723	2.94325	<0.05	>0.001
NTF	TAGTCGGAGGAGCAGGAGCC	Elf3_2	119.601	1.5842	0.399621	3.96425	7.36e-05	0.00114	13724	2.94325	<0.05	>0.001
ETF	TGCAGATGTTCTTCGACTCC	Nrip1_4	126.757	1.14771	0.289536	3.96398	7.37e-05	0.00114	13725	2.94325	<0.05	>0.001
ETF	CGCTACACCAAGGAGTCCCG	Srsf2_5	196.169	1.6079	0.40563	3.96396	7.37e-05	0.00114	13726	2.94325	<0.05	>0.001
ETF	GGCCGGGTGGGCACAGTTAT	Parp1_4	36.7399	1.59127	0.401439	3.96393	7.37e-05	0.00114	13727	2.94325	<0.05	>0.001
ETF	CGCCCCCGGAGCTGTGGCGA	Igf2bp3_3	80.052	1.43328	0.361713	3.96249	7.42e-05	0.00114	13719	2.94153	<0.05	>0.001
GATA	GCCGCAGGATCCCCTTCAGG	Fgf16_4	1222.07	2.11018	0.532539	3.96249	7.42e-05	0.00114	13720	2.94153	<0.05	>0.001
GATA	AGGATCTATAGCAGCAGTGA	Acvrl1_2	2625.71	1.94268	0.490408	3.96135	7.45e-05	0.00115	13716	2.94039	<0.05	>0.001
ETF	GACTCTGCCGCCGGACTTCC	Myo1c_3	61.6352	1.44088	0.363738	3.96133	7.45e-05	0.00115	13717	2.94039	<0.05	>0.001
GATA	GCGGCAAGAAATCAAAGCCC	Stbd1_6	1172.9	1.63497	0.412756	3.96111	7.46e-05	0.00115	13718	2.94039	<0.05	>0.001
ETF	TTCATCCTGCCGTGTGCTAT	Tbpl1_5	53.3609	1.71155	0.432315	3.95904	7.53e-05	0.00115	13714	2.93748	<0.05	>0.001
ETF	AAGACCATTCTGGAGTGTCG	Rnf103_6	1730.47	1.54782	0.39096	3.95901	7.53e-05	0.00115	13715	2.93748	<0.05	>0.001
NTF	GCCGGGGATTGGGAGCGATC	Foxl1_4	157.363	1.32864	0.335641	3.95851	7.54e-05	0.00116	13712	2.93704	<0.05	>0.001
GATA	ACCACACTGGGTGATGCAAA	Pcbp4_4	628.76	1.90294	0.480751	3.95827	7.55e-05	0.00116	13713	2.93704	<0.05	>0.001
ETF	AACCGGCTGTGTCTGGAAAC	Coro7_6	610.799	1.84702	0.46668	3.95778	7.56e-05	0.00116	13711	2.93661	<0.05	>0.001
ETF	CGTTCCAGGAAGCACAGTGC	Chd7_5	332.897	1.65723	0.418782	3.95727	7.58e-05	0.00116	13707	2.93624	<0.05	>0.001
ETF	GTAGGGCCGCTGGGCCATTT	Tanc2_4	18.7504	1.17879	0.297895	3.95707	7.59e-05	0.00116	13708	2.93624	<0.05	>0.001
ETF	GGGGTAGCACGCTTCCGGGA	Ell_4	1109.41	1.94909	0.492593	3.95679	7.6e-05	0.00116	13709	2.93624	<0.05	>0.001
ETF	CATTGGGCAGCAGCTCACTT	Ctbp2_1	34.2559	0.789762	0.199607	3.95658	7.6e-05	0.00116	13710	2.93624	<0.05	>0.001
ETF	ACCTTGCCCAGTGCATGGAG	Nr2c2_6	797.317	1.93942	0.490342	3.95524	7.65e-05	0.00116	13702	2.93506	<0.05	>0.001
ETF	TCGGAAGAAGACTCGTAGAA	Wdr76_6	498.909	1.78936	0.45245	3.95484	7.66e-05	0.00116	13703	2.93506	<0.05	>0.001
NTF	TACGCGGCCTGCCGAGACCC	Hoxb4_3	825.735	1.82424	0.461277	3.95476	7.66e-05	0.00116	13704	2.93506	<0.05	>0.001
ETF	CACGTCGAGAAGCAGCTCTG	Runx1t1_3	744.014	1.87134	0.473187	3.95476	7.66e-05	0.00116	13705	2.93506	<0.05	>0.001
ETF	TGGCCACGGTGGCAGTGCCC	Ddx55_1	372.583	1.56677	0.39618	3.95469	7.66e-05	0.00116	13706	2.93506	<0.05	>0.001
GATA	ACCGGATGCTGCTGCCAAGC	Robo1_2	131.324	1.58026	0.399757	3.95304	7.72e-05	0.00117	13701	2.93251	<0.05	>0.001
ETF	GCTGCCCGGACTAACTTGTC	Xrcc1_6	156.553	1.27881	0.323651	3.95119	7.78e-05	0.00118	13700	2.9296	<0.05	>0.001
ETF	CCGAGTAACCCGGTTTATCA	Fam58b_6	17.2249	1.1668	0.295572	3.94759	7.89e-05	0.00119	13699	2.92352	<0.05	>0.001
ETF	ATCAGGGTCTGGCAGGATCC	Zfp592_4	73.4587	1.41337	0.358264	3.94506	7.98e-05	0.0012	13698	2.91937	<0.05	>0.001
ETF	TGCACTTTATCCAACACGAG	Strn4_2	310.934	1.7447	0.442291	3.9447	7.99e-05	0.0012	13697	2.91916	<0.05	>0.001
GATA	CGCGGGGCTTTGCAGCTGTC	Ptpre_5	29.2322	0.898091	0.227819	3.94213	8.08e-05	0.00122	13694	2.91506	<0.05	>0.001
GATA	GGCAAGACGAAATTGCGCAG	Synm_6	2684.15	1.80981	0.459146	3.9417	8.09e-05	0.00122	13695	2.91506	<0.05	>0.001
ETF	GCATGGGATTATAGCCACCC	Ncoa2_6	206.412	1.6156	0.409926	3.94119	8.11e-05	0.00122	13693	2.9146	<0.05	>0.001
GATA	TATCCGCTCTCTTAGCTGTT	Nkain1_3	75.2846	1.44138	0.36576	3.94079	8.12e-05	0.00122	13692	2.91431	<0.05	>0.001
ETF	ATGACAGAGGCGTGTATTAG	Nfkb1_3	222.51	1.58977	0.403546	3.93951	8.16e-05	0.00122	13690	2.91262	<0.05	>0.001
ETF	TCGCTGGTTCAGCTCGTAGT	Smad3_1	121.087	1.58685	0.402817	3.93937	8.17e-05	0.00122	13691	2.91262	<0.05	>0.001
ETF	CAGGGGCGAGGGGAGGCTTC	Ccnk_6	36.3334	0.900492	0.228683	3.93772	8.23e-05	0.00123	13689	2.91009	<0.05	>0.001
GATA	TGGACTTATCGGAGGGACAT	Spock3_6	845.376	1.84076	0.467537	3.93714	8.25e-05	0.00123	13686	2.90983	<0.05	>0.001
ETF	CCGCAATGGGCACGCCAAGG	Fem1b_1	114.297	1.51989	0.386064	3.93688	8.25e-05	0.00123	13687	2.90983	<0.05	>0.001
GATA	CTTTGCCCCGCTAACCATTC	Lrig2_4	16.978	1.30716	0.332032	3.93685	8.26e-05	0.00123	13688	2.90983	<0.05	>0.001
ETF	GGACGAGGAGCGGGGCCAAA	Cbr1_6	458.226	1.6841	0.427974	3.93505	8.32e-05	0.00124	13685	2.90702	<0.05	>0.001
ETF	TGCTAGTCTATTGAAAATCC	Ankrd26_5	257.094	1.66932	0.424248	3.93478	8.33e-05	0.00124	13684	2.90698	<0.05	>0.001
ETF	GCCGGATTGTGCGTAAAGAG	Xrcc1_5	1385.92	1.40585	0.357359	3.934	8.35e-05	0.00124	13683	2.906	<0.05	>0.001
ETF	CGGGTGGCGAGCTCGTCCCC	Git1_1	301.021	1.41591	0.360058	3.93244	8.41e-05	0.00125	13682	2.90362	<0.05	>0.001
ETF	GATGCCAATATCATGTCTCC	Apc_5	1031.6	1.64007	0.417145	3.93164	8.44e-05	0.00125	13681	2.90262	<0.05	>0.001
ETF	ACTTTCAAAGTCTGATACCA	Zfp68_3	151.335	1.87697	0.477592	3.93007	8.49e-05	0.00126	13679	2.90053	<0.05	>0.001
GATA	CATAAAAGGTATGTCCAGTA	Chpt1_6	92.2006	1.91605	0.487546	3.93	8.49e-05	0.00126	13680	2.90053	<0.05	>0.001
ETF	ATGTCCACGGAGACGCAAAT	Rbbp4_2	142.78	1.39428	0.354883	3.92884	8.54e-05	0.00126	13678	2.89887	<0.05	>0.001
ETF	CGGCGGGGGCGCTCCCTTTG	Lmo2_1	26.8128	0.999883	0.254629	3.92682	8.61e-05	0.00127	13677	2.89566	<0.05	>0.001
ETF	GGTATCATTTACTTTGAACG	Gtf2f2_2	2884.18	1.79626	0.457509	3.92617	8.63e-05	0.00127	13676	2.89494	<0.05	>0.001
ETF	TATCAAAGTAGTTTCGTCTC	Zcrb1_2	155.355	1.75387	0.446824	3.92519	8.67e-05	0.00128	13675	2.89359	<0.05	>0.001
ETF	CTCCCCGAGTTTCTGGGGTG	Ascc2_5	20.6435	1.09424	0.278798	3.92487	8.68e-05	0.00128	13674	2.89345	<0.05	>0.001
ETF	CCGGCTCCTCGTCCTCGGAC	Sox12_4	62.3425	1.62017	0.412852	3.92433	8.7e-05	0.00128	13673	2.89292	<0.05	>0.001
ETF	TGGGATGTGCTGCTTGGGGC	Nkrf_6	293.963	1.25552	0.319959	3.92398	8.71e-05	0.00128	13672	2.89273	<0.05	>0.001
ETF	CTGCGGCTCCCCGCGGTCTC	Clpb_6	26.3403	0.913034	0.232726	3.92322	8.74e-05	0.00128	13670	2.89179	<0.05	>0.001
ETF	GAGGGCGCCGTGGAGGAAGC	Hlf_1	75.0563	1.42315	0.362772	3.92298	8.75e-05	0.00128	13671	2.89179	<0.05	>0.001
ETF	TGGCGCGTCCAGCACCTTGA	Fzr1_3	385.838	1.8524	0.472235	3.92263	8.76e-05	0.00128	13668	2.89178	<0.05	>0.001
ETF	TACCTTAAGGTCTTGCCTCG	Eea1_6	749.746	1.68387	0.429286	3.92249	8.76e-05	0.00128	13669	2.89178	<0.05	>0.001
GATA	CAGTTCAAACTCTCCGACAT	Dbt_4	207.441	1.61944	0.413052	3.92068	8.83e-05	0.00129	13666	2.88937	<0.05	>0.001
ETF	ACTCCCGACTGGGCTGGTCA	Calm1_3	155.526	1.72443	0.439867	3.92033	8.84e-05	0.00129	13665	2.88918	<0.05	>0.001
ETF	CGGGGGTCCAGTTTATACTG	Smarcd2_2	221.595	1.80322	0.460153	3.91874	8.9e-05	0.0013	13664	2.88675	<0.05	>0.001
ETF	ACTGTACCTGGTATCAATGT	Actr2_1	816.714	1.69623	0.433062	3.91683	8.97e-05	0.00131	13662	2.88416	<0.05	>0.001
ETF	TCCGGAGTTGCAGACCTTAC	Tsc2_5	23.106	1.19838	0.306131	3.91461	9.06e-05	0.00132	13661	2.8806	<0.05	>0.001
ETF	CGGTTCTGCTTCTTCTGGGG	Fem1a_5	95.6288	1.3517	0.345346	3.91404	9.08e-05	0.00132	13659	2.88009	<0.05	>0.001
ETF	TTTAGAGTCTCGTCCTGGGG	Aff4_2	35.8378	1.8093	0.462282	3.91385	9.08e-05	0.00132	13660	2.88009	<0.05	>0.001
ETF	TATGTGAACTGGGCTTGCTC	Prdm2_1	1128.36	1.52818	0.390547	3.91293	9.12e-05	0.00132	13658	2.87887	<0.05	>0.001
GATA	AATCCGATATGTCAATCTGA	Plcb1_1	2010.03	1.88942	0.483072	3.91127	9.18e-05	0.00133	13656	2.87673	<0.05	>0.001
ETF	CTCCTAGGCCGAAGCTTTGC	Mcm5_6	19.9012	1.09728	0.280569	3.9109	9.2e-05	0.00133	13655	2.8765	<0.05	>0.001
ETF	TTCAGGCAACGGCAGTGCCT	Hmgxb3_4	199.012	1.34516	0.344	3.91036	9.22e-05	0.00133	13654	2.87596	<0.05	>0.001
ETF	TAAAACATGCATTTACCTAG	Morf4l1_5	201.239	2.12362	0.543239	3.90918	9.26e-05	0.00134	13653	2.87426	<0.05	>0.001
NTF	TGCATAGAAATTTAGGAGAA	Prol1_4	469.513	1.47374	0.377141	3.90766	9.32e-05	0.00134	13652	2.87195	<0.05	>0.001
ETF	TGGTAGGCGTGGGTCCCAAA	Rexo4_4	280.962	1.47744	0.378129	3.90724	9.34e-05	0.00134	13649	2.87167	<0.05	>0.001
GATA	TCCGAGAGGCGGGAGGTCAC	Gfra2_3	96.0498	1.49683	0.383122	3.90694	9.35e-05	0.00134	13650	2.87167	<0.05	>0.001
GATA	CCCGGGGCTCCGGTCAATGC	Tle3_1	28.2521	1.10415	0.282624	3.90679	9.35e-05	0.00134	13651	2.87167	<0.05	>0.001
GATA	CGGCATTGTTGGAAAACATT	Kcnj5_4	31.9662	1.73751	0.44499	3.90461	9.44e-05	0.00135	13647	2.86832	<0.05	>0.001
ETF	AGGACCGCTACCTGAAGAGC	Foxp1_6	14.7456	1.7695	0.453336	3.90329	9.49e-05	0.00136	13646	2.86666	<0.05	>0.001
ETF	CCCCTGTGTGAGCTCGTTCG	Zfp523_4	228.412	1.56588	0.401345	3.90157	9.56e-05	0.00137	13645	2.864	<0.05	>0.001
ETF	CACGTTCAATGGGAGGTGGC	Zfp568_3	80.3087	1.53192	0.392671	3.90128	9.57e-05	0.00137	13644	2.86391	<0.05	>0.001
ETF	AGTCGCCAGAGGAGTCCTGC	Prkd1_1	532.915	1.1479	0.294302	3.90043	9.6e-05	0.00137	13643	2.86279	<0.05	>0.001
ETF	TGCGTCTGGATACGTGCCAG	Runx1t1_2	15.8484	1.17634	0.301792	3.89787	9.7e-05	0.00138	13642	2.85862	<0.05	>0.001
ETF	GTGCAGATGTTCACGCCCCA	Zfp445_1	433.267	1.46129	0.37497	3.89708	9.74e-05	0.00139	13641	2.85763	<0.05	>0.001
ETF	CGTGCGCCGCTGCTCTGCAG	Dmap1_6	553.226	2.00647	0.514914	3.89671	9.75e-05	0.00139	13640	2.85739	<0.05	>0.001
ETF	CATGGACTTCAGCACCTACG	Zbtb16_6	752.89	2.15823	0.554122	3.89487	9.83e-05	0.0014	13639	2.85452	<0.05	>0.001
ETF	CGGTTCCACAAGAGAAGGAC	Melk_1	666.599	1.89127	0.485649	3.89431	9.85e-05	0.0014	13638	2.85393	<0.05	>0.001
ETF	TACCACGGGCTGGGATGAGC	Pbxip1_6	889.506	1.81511	0.466182	3.89357	9.88e-05	0.0014	13637	2.85303	<0.05	>0.001
GATA	TTTCCACTTTCTTCGATTCA	Plbd1_2	13.2627	1.03674	0.266483	3.89047	0.0001	0.00142	13635	2.84832	<0.05	>0.001
NTF	GATCACCACTTACAGCAGCG	Espnl_2	6786.82	1.9217	0.494053	3.88966	0.0001	0.00142	13634	2.8473	<0.05	>0.001
ETF	CGCACACTGAGGGCCCCCGG	Smad6_6	201.814	1.6543	0.42535	3.88926	0.000101	0.00142	13633	2.847	<0.05	>0.001
ETF	TGTTACCTTCCGGGCATTGA	Rnf20_3	238.975	1.69275	0.435279	3.88889	0.000101	0.00142	13632	2.84675	<0.05	>0.001
ETF	ATCGGAGCAACAGATTCCTG	Cbx5_2	774.537	1.68852	0.434329	3.88765	0.000101	0.00143	13631	2.84494	<0.05	>0.001
ETF	GATACAACATACCTTTAGTT	Wdr12_1	221.487	1.79261	0.461431	3.88488	0.000102	0.00144	13630	2.84042	<0.05	>0.001
ETF	CAAGGGGTTGGTGCTTGGTC	Pdpk1_5	94.9289	1.23387	0.317918	3.8811	0.000104	0.00147	13629	2.83408	<0.05	>0.001
ETF	AAGATAGAGGGCCAGGGCCC	Zfp644_2	65.3103	1.71287	0.44149	3.87974	0.000105	0.00147	13624	2.83302	<0.05	>0.001
ETF	TGGGCCCCACCTGCTTGCAT	Tpm2_2	240.286	1.85173	0.477282	3.87974	0.000105	0.00147	13625	2.83302	<0.05	>0.001
NTF	GAGGACAGCGCGGCGGAGAG	Hoxc13_5	796.543	1.86844	0.481617	3.87952	0.000105	0.00147	13626	2.83302	<0.05	>0.001
ETF	TCGTCGAGCGGGGTCTGCAC	Psmb6_6	153.465	1.37983	0.355687	3.87934	0.000105	0.00147	13627	2.83302	<0.05	>0.001
ETF	CTCCCTTGCTCTTCCGGATT	Peg3_6	15.0401	1.11405	0.287174	3.87934	0.000105	0.00147	13628	2.83302	<0.05	>0.001
GATA	CACGCGCCTTCTTGGTTTCC	Cox17_1	39.1903	1.36261	0.351272	3.87907	0.000105	0.00147	13622	2.83298	<0.05	>0.001
ETF	TCAGGTTGGGGGGTGCGTCT	Fosb_2	20.3284	0.883268	0.227714	3.87885	0.000105	0.00147	13623	2.83298	<0.05	>0.001
ETF	GGCTGGATGCACTCCAGTCC	Mib1_1	1297.07	1.38429	0.356921	3.87842	0.000105	0.00147	13621	2.83262	<0.05	>0.001
ETF	CGATGCGGCCTGGATGAAGC	Tchp_5	280.453	1.59469	0.411404	3.8762	0.000106	0.00148	13619	2.82941	<0.05	>0.001
ETF	TGTCATCGGTGGGCCGGGCC	Zbtb7a_4	39.1859	1.31304	0.338747	3.87616	0.000106	0.00148	13620	2.82941	<0.05	>0.001
ETF	CTGTCTCAGCGTAGGCAGGT	Sik1_4	59.3952	1.08838	0.280893	3.87471	0.000107	0.00149	13614	2.82778	<0.05	>0.001
NTF	GGTTCACGTTGTGCGACAGG	Hoxc13_1	2089.03	1.64474	0.424507	3.87446	0.000107	0.00149	13615	2.82778	<0.05	>0.001
ETF	CCCGTGCTTGTCTCCTCTTA	Nfya_3	23.7261	0.989579	0.255427	3.87421	0.000107	0.00149	13616	2.82778	<0.05	>0.001
ETF	CCGCTGCTGCCCTTGCCCAT	Fbxw7_2	30.9123	1.01095	0.260944	3.87419	0.000107	0.00149	13617	2.82778	<0.05	>0.001
ETF	GATTTGGTAACAGATGTTCA	Zrsr1_1	1113.36	1.86526	0.48147	3.87409	0.000107	0.00149	13618	2.82778	<0.05	>0.001
ETF	TCTATACAAACCTAGCCCAC	Ddx17_2	418.96	1.57916	0.407741	3.87296	0.000108	0.00149	13613	2.82618	<0.05	>0.001
ETF	GCACTCCAATAGATGACCCC	Ddx47_3	3239.6	1.35747	0.350535	3.87256	0.000108	0.00149	13612	2.82588	<0.05	>0.001
GATA	CTGTTCACGATGTTGGTATT	Slco3a1_2	21.0026	1.28519	0.332184	3.86892	0.000109	0.00151	13611	2.8198	<0.05	>0.001
ETF	TGGATGTCCGCTTCTCCCAA	Akap1_3	593.339	2.05784	0.532179	3.86682	0.00011	0.00153	13610	2.81647	<0.05	>0.001
NTF	CAAAATCCTCAGCCCGGTTC	Bhlha9_3	23.7393	0.883733	0.228566	3.86642	0.00011	0.00153	13609	2.81617	<0.05	>0.001
GATA	CACCCGGTGCTGTACACATG	Rpp25_1	520.191	1.98928	0.514667	3.86517	0.000111	0.00153	13608	2.81436	<0.05	>0.001
ETF	TTCAGGACGGTGAGAATCAC	Bclaf1_3	53.9656	1.46083	0.377993	3.86469	0.000111	0.00153	13607	2.81392	<0.05	>0.001
ETF	AAAGACCAGCGGCCCCCCCA	Crip2_6	52.2383	1.25706	0.3253	3.8643	0.000111	0.00154	13606	2.81362	<0.05	>0.001
ETF	CATTGACACCACTGCTTGGA	Ash1l_4	30.4639	1.3119	0.339597	3.86312	0.000112	0.00154	13604	2.81212	<0.05	>0.001
GATA	CGCCCCTACCCATCTTCCGC	Fads3_4	157.065	1.66202	0.43024	3.863	0.000112	0.00154	13605	2.81212	<0.05	>0.001
ETF	AAACGAAGACACTGGCGGCG	Pole3_5	35.1685	1.39581	0.361525	3.8609	0.000113	0.00155	13602	2.80893	<0.05	>0.001
ETF	CTTTATCCATTGGCAGTCTG	Sarnp_2	125.751	1.70104	0.440599	3.86074	0.000113	0.00155	13603	2.80893	<0.05	>0.001
ETF	TCTTGGTTGGCTTTATGAGG	Ppargc1a_3	306.36	1.89067	0.490004	3.85848	0.000114	0.00157	13601	2.80531	<0.05	>0.001
ETF	CCGAGGCGGACGGCGCTCTG	Rfxap_1	107.03	1.51297	0.392291	3.85676	0.000115	0.00158	13600	2.80267	<0.05	>0.001
ETF	CCGACCTTCACCGGCACCCC	Smarca2_4	16.1844	0.957614	0.248493	3.85369	0.000116	0.00159	13598	2.7979	<0.05	>0.001
GATA	GGAAGAAGTTTGACACCCTC	Syk_3	492.435	1.74784	0.453558	3.85362	0.000116	0.00159	13599	2.7979	<0.05	>0.001
ETF	CGGCGCTTTGCCAGAACTAA	Ankrd46_3	25.6464	1.38421	0.359251	3.85303	0.000117	0.00159	13594	2.7978	<0.05	>0.001
ETF	CGGTCCGCAAGGGGAGCCCG	Ptges2_5	741.733	1.96366	0.509674	3.85278	0.000117	0.00159	13595	2.7978	<0.05	>0.001
ETF	TCTTCCCCCTAGGTATTACA	Ralgapa1_3	56.6616	1.9642	0.509823	3.8527	0.000117	0.00159	13596	2.7978	<0.05	>0.001
ETF	AGGGTGGCACCCTTACTTCT	Strn4_1	31.4759	1.37668	0.357332	3.85265	0.000117	0.00159	13597	2.7978	<0.05	>0.001
GATA	CCCTCTTTATCCAGCCCTAC	Lhfpl5_1	20.5266	0.93353	0.242356	3.8519	0.000117	0.0016	13593	2.79686	<0.05	>0.001
ETF	TGCCAAGTACTTCAAAGGGC	Npas2_4	52.6532	1.44017	0.373926	3.85149	0.000117	0.0016	13592	2.79655	<0.05	>0.001
ETF	CCCCGAGTGTCGCGAGCTGT	Trim11_6	69.9906	1.2929	0.335829	3.84987	0.000118	0.00161	13590	2.79443	<0.05	>0.001
ETF	ACTTAGAAGCCTTACCAGCA	Lcorl_6	401.523	1.94198	0.504431	3.84984	0.000118	0.00161	13591	2.79443	<0.05	>0.001
ETF	GCAATTCCTGTACCTTCCAT	Ncoa1_5	287.866	1.67925	0.436227	3.84948	0.000118	0.00161	13589	2.79419	<0.05	>0.001
ETF	AGTGACATCCACTTCTCTCA	Sdccag8_2	1024.57	1.79721	0.4669	3.84925	0.000118	0.00161	13588	2.79418	<0.05	>0.001
ETF	TCCGCCTGCTGCACCTACTC	Zbtb24_5	71.3214	1.75352	0.455592	3.84888	0.000119	0.00161	13587	2.79393	<0.05	>0.001
ETF	ATTCCGTCTCACTCACTAAG	Rabep1_1	675.29	1.72856	0.449212	3.84797	0.000119	0.00161	13586	2.79272	<0.05	>0.001
ETF	CACTTACTGTATCCCAGATC	Rab2a_1	93.1928	1.42257	0.369782	3.84704	0.00012	0.00162	13585	2.79148	<0.05	>0.001
ETF	TCCTCAGCTACGAGTAAATT	Lcorl_1	25.5855	1.19336	0.310233	3.84664	0.00012	0.00162	13584	2.79116	<0.05	>0.001
GATA	CAATCTCAAAGTCATTCACC	Nuf2_6	160.993	1.67241	0.434869	3.84577	0.00012	0.00162	13583	2.79002	<0.05	>0.001
GATA	GCTGCGCATGCGCTGCTCGG	Micall1_1	277.69	1.43657	0.373617	3.84502	0.000121	0.00163	13582	2.7891	<0.05	>0.001
ETF	TCTTCTGGGCGGAATGATGG	Lpp_6	593.797	1.62415	0.422615	3.8431	0.000121	0.00164	13581	2.78608	<0.05	>0.001
ETF	GCATAAAAACGAGATGTTGC	Atad3a_5	709.661	1.80507	0.469745	3.84265	0.000122	0.00164	13579	2.78603	<0.05	>0.001
ETF	ATCAGACGCTTCACATTTGT	Zfp655_6	39.8201	0.974923	0.253714	3.84262	0.000122	0.00164	13580	2.78603	<0.05	>0.001
GATA	AAGCGACCACCTGCTCGAAG	Prelid2_6	3004.43	1.43471	0.373394	3.84235	0.000122	0.00164	13578	2.78595	<0.05	>0.001
NTF	GGGGCCGGGGTAGTCGGTAT	Trp73_1	64.444	1.56647	0.407742	3.84181	0.000122	0.00164	13576	2.78569	<0.05	>0.001
ETF	TGACTGGAGAAGTAGAGCCC	Cstf2t_2	345.719	1.86637	0.485811	3.84175	0.000122	0.00164	13577	2.78569	<0.05	>0.001
NTF	TGGAGAGCTTGCGCACCGAC	Bhlhe23_5	498.617	1.72285	0.44854	3.84102	0.000123	0.00164	13574	2.78519	<0.05	>0.001
ETF	CCCGGCTGTTACAGGTTTCA	Eif4a3_2	12.7042	0.904176	0.235501	3.83937	0.000123	0.00165	13572	2.78302	<0.05	>0.001
GATA	CGGCTGGAGTTGTGGGGTCG	Tnfsf13b_3	183.458	1.58933	0.413959	3.83935	0.000123	0.00165	13573	2.78302	<0.05	>0.001
ETF	CAACTTTCTACAGAACTTCC	Hax1_6	15.5071	1.68607	0.439386	3.83733	0.000124	0.00166	13571	2.77984	<0.05	>0.001
GATA	GCCGACCGAGGGGCCTCCCT	Auts2_5	17.2361	1.46584	0.382044	3.83683	0.000125	0.00166	13570	2.77936	<0.05	>0.001
GATA	TCTTGGCGACCATCACAAAC	Nedd9_1	64.3217	1.3252	0.345431	3.83637	0.000125	0.00166	13568	2.77902	<0.05	>0.001
NTF	TGGTCAGATAAGGGTTAAAA	Hoxd8_6	23.3446	1.18253	0.308257	3.83619	0.000125	0.00166	13569	2.77902	<0.05	>0.001
ETF	GCTGTAGTTCGGATATAACC	Heg1_5	170.077	1.27192	0.331639	3.83525	0.000125	0.00167	13567	2.77776	<0.05	>0.001
GATA	TCTGTCTCAATGTCGATCAG	Dbt_3	622.309	1.77955	0.464047	3.83485	0.000126	0.00167	13566	2.77744	<0.05	>0.001
GATA	CTCTCGAGGAGAATACAGTT	Ly75_3	25.6593	1.64866	0.43015	3.83277	0.000127	0.00168	13564	2.77423	<0.05	>0.001
ETF	CTGTACCGGGCCCTCTTGGT	Ppargc1a_1	35.2912	1.45057	0.378483	3.83259	0.000127	0.00168	13565	2.77423	<0.05	>0.001
ETF	TCGGCAGAAGCCCACCCTAG	Nid2_2	64.4186	1.36437	0.356082	3.83162	0.000127	0.00169	13563	2.77292	<0.05	>0.001
GATA	CAGCGCCGGCTGTGCACCCT	Fam124a_3	26.2537	1.18333	0.308927	3.83044	0.000128	0.00169	13560	2.77182	<0.05	>0.001
ETF	TAGCAATCTTCCATCGTCTG	Phip_6	794.266	1.65549	0.432196	3.83041	0.000128	0.00169	13561	2.77182	<0.05	>0.001
ETF	ACACGGGAACAGGGACCTTT	Otud4_6	21.381	0.976994	0.255068	3.83034	0.000128	0.00169	13562	2.77182	<0.05	>0.001
ETF	GCCCGAAGGGACCCCGTTTG	Ube2a_1	18.4777	1.01953	0.266216	3.8297	0.000128	0.00169	13559	2.77109	<0.05	>0.001
GATA	GGGCACAGTTTGGAGTGTTG	Cxcl12_6	1840.29	1.61392	0.42157	3.82835	0.000129	0.0017	13556	2.76937	<0.05	>0.001
GATA	CCCCGACGCTGCACTGCTGA	Mrps17_4	114.986	1.35664	0.354392	3.82807	0.000129	0.0017	13557	2.76937	<0.05	>0.001
ETF	CGGTGGTCCACCTGCTCTCT	Tcof1_1	22.6474	1.07595	0.281221	3.82598	0.00013	0.00171	13555	2.76608	<0.05	>0.001
GATA	AGCTCCCGGACATGGGGGAC	Tmem164_2	92.9155	1.36193	0.356067	3.82493	0.000131	0.00172	13554	2.76462	<0.05	>0.001
GATA	TCGAATATCATGTACATAGT	Xpo1_1	135.525	1.81754	0.47522	3.82463	0.000131	0.00172	13553	2.76448	<0.05	>0.001
ETF	CCACACACCCCGGTGATCTT	Wdr48_1	25.8584	0.929758	0.243129	3.82413	0.000131	0.00172	13552	2.764	<0.05	>0.001
ETF	CCAAACCTGGTGGAGTAATC	L3mbtl3_5	15.7628	0.925702	0.242155	3.82276	0.000132	0.00173	13550	2.76221	<0.05	>0.001
ETF	CAGGACATTTGGTTCCATAC	Zfp592_2	31.8417	1.19046	0.311421	3.82268	0.000132	0.00173	13551	2.76221	<0.05	>0.001
ETF	CGTGGCCAATCCCCTTCCAC	Upf1_6	100.632	1.74122	0.455688	3.82108	0.000133	0.00174	13548	2.76017	<0.05	>0.001
ETF	CAAAGTCTACCCGTCCTGCC	Trnau1ap_3	13.8978	1.03427	0.270674	3.82108	0.000133	0.00174	13549	2.76017	<0.05	>0.001
ETF	GGGCATAGACTTACTTTCCA	Katna1_4	905.69	1.45496	0.380881	3.81999	0.000133	0.00174	13547	2.75863	<0.05	>0.001
GATA	GTCACCAAGTTTATCAAGGC	Nsmaf_1	2046.92	1.68554	0.441344	3.81911	0.000134	0.00175	13545	2.7575	<0.05	>0.001
GATA	TGCCTCACCTGCGGAGGGAC	Zmat3_5	950.941	1.89787	0.496967	3.81891	0.000134	0.00175	13546	2.7575	<0.05	>0.001
ETF	TCTTAGATCAGAAGGAGCAC	Hnrnpab_5	757.097	1.53312	0.401483	3.81865	0.000134	0.00175	13544	2.75744	<0.05	>0.001
ETF	TCCTCCGCTGCTTCCACTCT	Ezh2_1	53.9818	1.25648	0.329075	3.81823	0.000134	0.00175	13543	2.75708	<0.05	>0.001
ETF	TAACAAAAGCAGTGGCATTG	Rnf141_4	675.982	1.79713	0.47117	3.81418	0.000137	0.00178	13542	2.75035	<0.05	>0.001
ETF	AGGCTTGTTCAAGCCATCTT	Cdk5rap2_1	23.4672	1.33217	0.349348	3.8133	0.000137	0.00178	13541	2.74918	<0.05	>0.001
ETF	ACGATGCTGACCCCCTGGCT	Zbtb24_4	30.4251	0.995558	0.261177	3.81182	0.000138	0.00179	13540	2.74696	<0.05	>0.001
ETF	GAGTCTTCTTATGTCGAGTG	Zfp809_5	3582.25	1.70098	0.446275	3.81149	0.000138	0.00179	13538	2.74686	<0.05	>0.001
ETF	TTGCCCTCTTGGTGGATGAC	Aip_1	56.1118	1.10626	0.290255	3.81132	0.000138	0.00179	13539	2.74686	<0.05	>0.001
ETF	GCCGTTGATGACAACATGAA	Orc2_4	988.508	1.82973	0.480141	3.81083	0.000139	0.00179	13537	2.74637	<0.05	>0.001
NTF	AGTCTAAAGGTAGCAATTGC	Klf17_5	955.249	1.82501	0.478999	3.81005	0.000139	0.0018	13536	2.74539	<0.05	>0.001
ETF	TCTCATCTCCAGGTCGACAA	Ick_3	694.501	1.68956	0.443579	3.80892	0.00014	0.0018	13535	2.74379	<0.05	>0.001
ETF	TATTGTGGTGGGCCCGCCAG	Zfp787_6	259.493	1.94185	0.509888	3.80838	0.00014	0.0018	13531	2.74356	<0.05	>0.001
ETF	GCGCTCACTCCCACATCCGG	Ruvbl2_2	698.32	1.22617	0.321984	3.80816	0.00014	0.0018	13532	2.74356	<0.05	>0.001
GATA	ATTTCCTCTTTAGGAAGCCC	Col4a1_4	206.521	1.82915	0.480346	3.80799	0.00014	0.0018	13533	2.74356	<0.05	>0.001
NTF	GTGGGCTGCTCCTGCCTGAG	Batf2_1	90.6392	1.44058	0.378311	3.80792	0.00014	0.0018	13534	2.74356	<0.05	>0.001
ETF	GTTGCTGCTCCTCTTTGGCA	Mylk3_4	416.269	1.4872	0.390662	3.80687	0.000141	0.00181	13530	2.74211	<0.05	>0.001
ETF	CACCCGGAAACGGGAGGCAG	Tsc22d4_3	91.3442	1.61071	0.423155	3.80642	0.000141	0.00181	13529	2.74168	<0.05	>0.001
ETF	ATGCCTTTACCTACCTTCAG	Ilk_2	145.635	1.50964	0.396689	3.80559	0.000141	0.00182	13528	2.74062	<0.05	>0.001
ETF	CTCTGATGACCGGCTGACCG	Ash2l_6	167.19	1.30544	0.343136	3.80443	0.000142	0.00182	13526	2.73923	<0.05	>0.001
ETF	CACCCCCACTTCGAGTTGAA	Srcap_1	20.7461	0.960692	0.252523	3.80437	0.000142	0.00182	13527	2.73923	<0.05	>0.001
ETF	TAATTGGGTTTCTGCCCTGA	Sec13_1	181.263	1.6403	0.431207	3.80397	0.000142	0.00182	13525	2.73891	<0.05	>0.001
GATA	TCTTTGGTTGTAAGTTAGGG	Defb42_4	199.715	1.40452	0.369266	3.80354	0.000143	0.00183	13524	2.73853	<0.05	>0.001
ETF	TCTGCGCCCTGCTGGTGCCG	Anks1_6	150.423	1.13809	0.299376	3.80155	0.000144	0.00184	13523	2.73543	<0.05	>0.001
ETF	TTTCAGTGAGATCCGGCTTC	Creld2_6	61.846	1.58281	0.416428	3.80092	0.000144	0.00184	13520	2.73489	<0.05	>0.001
ETF	ATGGGGAAGGCGTACCACCC	Trip6_1	309.957	1.50281	0.395394	3.80078	0.000144	0.00184	13521	2.73489	<0.05	>0.001
GATA	ACCTTGCGGTTCTGTCTGTA	Bcl2l11_3	45.9573	1.34864	0.354849	3.8006	0.000144	0.00184	13522	2.73489	<0.05	>0.001
ETF	ACGCTCACTAGAGGGAGACA	Zbtb5_1	663.865	1.85348	0.487848	3.79931	0.000145	0.00185	13519	2.733	<0.05	>0.001
ETF	GGCACACAGGCTGAGCGCCG	Pcbd1_2	1722.53	1.55464	0.409266	3.7986	0.000146	0.00185	13518	2.73213	<0.05	>0.001
ETF	CCCTGGCTGAACAGCTTGCC	Cep164_2	31.0351	0.886809	0.233527	3.79746	0.000146	0.00186	13517	2.73052	<0.05	>0.001
ETF	CCGCTGCGGCGAGTGCCAGA	Zfp319_4	70.3347	1.47222	0.387728	3.79703	0.000146	0.00186	13516	2.73015	<0.05	>0.001
ETF	ACTCTTCGGAGCCTCTTGCC	Sp4_4	22.0967	1.07859	0.28416	3.79571	0.000147	0.00187	13515	2.72821	<0.05	>0.001
ETF	TGTTCACCTTACCTATACAC	Tesk1_4	693.251	1.60754	0.423663	3.79438	0.000148	0.00188	13513	2.72661	<0.05	>0.001
ETF	CTCCTGGTGGCCAGATTCGC	Hdgfrp2_6	28.732	1.21151	0.319292	3.79436	0.000148	0.00188	13514	2.72661	<0.05	>0.001
ETF	CTTTGGGAGATCACAGACTC	Zbtb25_1	37.0606	0.845964	0.223012	3.79336	0.000149	0.00188	13512	2.72522	<0.05	>0.001
GATA	GACCAGGTGGTGCCCCCTGC	Cacna1c_3	217.535	1.57955	0.416578	3.79174	0.00015	0.00189	13511	2.72276	<0.05	>0.001
ETF	GCCGCGGCAGCGGTGATCTC	Siah2_5	40.8488	1.10453	0.291357	3.79097	0.00015	0.0019	13510	2.72179	<0.05	>0.001
GATA	TCTCCTGTCTGCTCGCTACG	Ankrd33b_5	262.36	1.48997	0.393247	3.78889	0.000151	0.00191	13507	2.7189	<0.05	>0.001
GATA	GTCGATAGCCCTCAGGAGTG	Kif23_4	531.802	1.69333	0.446932	3.78879	0.000151	0.00191	13508	2.7189	<0.05	>0.001
ETF	AAAGCACTGGTGGGAGTATG	Ccnt2_6	404.39	1.74894	0.461622	3.78868	0.000151	0.00191	13509	2.7189	<0.05	>0.001
ETF	GCCCTGGTGCGGAGCGAGCC	Cdyl_2	318.323	1.44183	0.380685	3.78748	0.000152	0.00192	13506	2.71718	<0.05	>0.001
ETF	CGGCTCTAGAAGTGGCACAC	Zbtb12_1	211.449	1.04867	0.277036	3.78533	0.000154	0.00193	13505	2.71381	<0.05	>0.001
NTF	AATTTGCCCAGTACCTTCTC	Kcnip4_3	40.8245	1.47699	0.390214	3.78508	0.000154	0.00193	13504	2.71375	<0.05	>0.001
GATA	CCACCTCGATGGCCACGGAA	Sulf2_1	165.021	1.81967	0.480884	3.78402	0.000154	0.00194	13503	2.71226	<0.05	>0.001
ETF	ACAGATCGGCTCAGGGTCTC	Cbx6_2	76.8154	1.5295	0.404282	3.78324	0.000155	0.00194	13502	2.71127	<0.05	>0.001
ETF	GTTGTTGCAAGCATTGATGG	Ankrd27_4	3990.79	1.8687	0.494237	3.78097	0.000156	0.00196	13501	2.70768	<0.05	>0.001
ETF	CCAGATCACTTACTGCGGGC	Mink1_2	27.2385	0.958844	0.2537	3.77943	0.000157	0.00197	13500	2.70537	<0.05	>0.001
ETF	GAGAAAGTTTCATCCGTGGA	Rb1_5	356.865	2.04777	0.542048	3.77785	0.000158	0.00198	13495	2.70393	<0.05	>0.001
ETF	TTGAGCGCGGCCAGGCGCGG	Jund_6	309.855	1.7288	0.457633	3.77771	0.000158	0.00198	13496	2.70393	<0.05	>0.001
ETF	CCTTCCAGATCTTGACTCCC	Hax1_4	98.8626	1.50545	0.398508	3.77771	0.000158	0.00198	13497	2.70393	<0.05	>0.001
ETF	CGATACCAGCCGGCGCCTGC	Lmna_6	287.822	1.49266	0.395132	3.77761	0.000158	0.00198	13498	2.70393	<0.05	>0.001
ETF	CCCGTACGTTGTCAGGATCT	Gpkow_6	26.9993	0.937918	0.248306	3.77726	0.000159	0.00198	13494	2.70381	<0.05	>0.001
ETF	ATTGCAACTGGACAGATAGC	Eml4_3	112.655	1.51005	0.39985	3.77655	0.000159	0.00198	13493	2.70294	<0.05	>0.001
GATA	CTTCTCCCGCAGCTTGTCCA	Myzap_5	72.4154	1.50431	0.398502	3.77491	0.00016	0.00199	13491	2.7005	<0.05	>0.001
ETF	CATTAGTCGGCTGCATTCTG	Zfp410_3	145.254	1.53373	0.406315	3.77473	0.00016	0.00199	13492	2.7005	<0.05	>0.001
ETF	TCTCAAACGCATCATAAAGT	Mylk3_3	342.037	1.83382	0.485876	3.77425	0.00016	0.002	13490	2.70003	<0.05	>0.001
ETF	CTGGTATTCTCCTGGCTGCA	Ascc2_6	45.7057	1.40411	0.372087	3.77361	0.000161	0.002	13489	2.69928	<0.05	>0.001
ETF	CCCTTAACCCAGGAACAACC	Tmpo_2	49.6593	1.22501	0.324678	3.77301	0.000161	0.002	13488	2.6986	<0.05	>0.001
ETF	GAACGCCAGTGGTCCTCCAG	Ercc6_1	3717.89	2.05614	0.545082	3.77216	0.000162	0.00201	13485	2.69761	<0.05	>0.001
GATA	ATGTTGCTCTCTCGGGCCCT	Fam198b_1	14.7432	0.919372	0.243744	3.77187	0.000162	0.00201	13486	2.69761	<0.05	>0.001
ETF	GCGGAATTCCAAAAGGAGAC	Jarid2_6	415.505	1.28023	0.339423	3.7718	0.000162	0.00201	13487	2.69761	<0.05	>0.001
NTF	CGCTGCAGCTGCCGCTCCGA	Dmrtc2_1	141.912	1.61886	0.429286	3.77106	0.000163	0.00201	13483	2.69705	<0.05	>0.001
GATA	TGCAGCCATCGTAGCTATTT	Antxr2_4	13.7849	1.14715	0.304217	3.77081	0.000163	0.00201	13482	2.69699	<0.05	>0.001
GATA	ATTAAGTGTTTGCACGATAC	Lgr4_4	318.54	2.04979	0.544001	3.76799	0.000165	0.00203	13479	2.69263	<0.05	>0.001
ETF	GCCGCCGAGCTCCAGGTACG	Gcdh_2	216.075	1.63571	0.434143	3.76769	0.000165	0.00203	13480	2.69263	<0.05	>0.001
ETF	CTCGGGTACACAAGTCCCTT	Ilf3_2	14.4848	1.0337	0.274359	3.76768	0.000165	0.00203	13481	2.69263	<0.05	>0.001
GATA	GTCTTTCTACAGTGTACAAC	Stim1_6	1157.1	1.34876	0.35809	3.76653	0.000166	0.00204	13478	2.691	<0.05	>0.001
ETF	CCCAACATCCTTGTGATTTC	Hmg20a_3	19.6369	1.13922	0.302481	3.76625	0.000166	0.00204	13476	2.69096	<0.05	>0.001
ETF	GCGCCGAGTGCTCACCCGAG	Igf2bp2_6	587.137	1.35194	0.358978	3.76609	0.000166	0.00204	13477	2.69096	<0.05	>0.001
NTF	CAGCCGCAGGGGCGAAGGCC	Foxl1_5	173.453	1.64144	0.436092	3.76398	0.000167	0.00205	13474	2.68781	<0.05	>0.001
ETF	GGCGTTCATGTTGAAGAGGG	Taok3_4	1518.78	1.71175	0.454786	3.76386	0.000167	0.00205	13475	2.68781	<0.05	>0.001
ETF	TGCGGCTCTTCCTCGCGCCG	Wdr5b_2	13.6032	0.909496	0.241745	3.76221	0.000168	0.00206	13470	2.68572	<0.05	>0.001
ETF	TTGGATGTCGAAGGTCCATG	Wdr76_5	973.051	1.99493	0.53028	3.76202	0.000169	0.00206	13471	2.68572	<0.05	>0.001
ETF	GCAGTAGCACTGCTGGACAT	Mtf2_6	871.335	1.61916	0.430396	3.76201	0.000169	0.00206	13472	2.68572	<0.05	>0.001
ETF	GACTCGACTTTGGTGGAGTC	Med24_1	1617.28	1.12487	0.299022	3.76182	0.000169	0.00206	13473	2.68572	<0.05	>0.001
GATA	GAGCGCATCGCACGCACGCA	Mdga1_6	2946.29	1.06392	0.282948	3.7601	0.00017	0.00207	13467	2.68351	<0.05	>0.001
ETF	GCTTATTTAGTGCCAATGAT	Zranb2_1	24.8398	1.0511	0.279659	3.7585	0.000171	0.00208	13465	2.68157	<0.05	>0.001
NTF	CTTCTCCAAGGGGCTCCGGG	Egfem1_4	98.4325	1.52577	0.405963	3.75839	0.000171	0.00208	13466	2.68157	<0.05	>0.001
NTF	CTCGTCCAAATCCGCCTTCA	Dlx6_5	14.2929	1.06935	0.284627	3.75704	0.000172	0.00209	13464	2.67958	<0.05	>0.001
ETF	TTTCTCCAGCCATCGTTCAA	Cpsf6_5	36.4505	1.29269	0.344148	3.75621	0.000173	0.0021	13462	2.67866	<0.05	>0.001
ETF	GATCAGCTGTGCATCGTACC	Suv420h1_3	941.132	1.08827	0.289734	3.75609	0.000173	0.0021	13463	2.67866	<0.05	>0.001
NTF	AAGTTAACTATCTTGTCCGT	Nfe2_6	478.363	1.83578	0.488844	3.75535	0.000173	0.0021	13461	2.67773	<0.05	>0.001
ETF	CCACTCGGTCCAGGGGGGTA	Pbx3_4	21.5992	0.918873	0.244755	3.75425	0.000174	0.00211	13460	2.67618	<0.05	>0.001
ETF	CCCCCGGCCTCTCCTCCGCT	Rest_2	41.3652	1.10625	0.294716	3.75362	0.000174	0.00211	13459	2.67545	<0.05	>0.001
ETF	TTCAACCCGAAGCACGCTGA	Nfe2l2_3	481.369	1.34396	0.358079	3.75325	0.000175	0.00211	13458	2.67517	<0.05	>0.001
ETF	GTCGCGGCTGTTGAGAGGAA	Map4k3_2	1035.07	1.86732	0.497598	3.75268	0.000175	0.00211	13453	2.67478	<0.05	>0.001
ETF	CTGCAGCTGCTGATCCGAGC	Ankrd50_1	47.6077	1.2667	0.337576	3.75233	0.000175	0.00211	13454	2.67478	<0.05	>0.001
GATA	ACCCTCCGCAAAGCAGATAA	Gm5615_1	365.248	1.52843	0.407354	3.75209	0.000175	0.00211	13455	2.67478	<0.05	>0.001
ETF	AGATCGAAGTTTGCCTCACC	Zfp148_1	859.071	1.68324	0.448626	3.752	0.000175	0.00211	13456	2.67478	<0.05	>0.001
GATA	CCTTGGCGTTGGGGGAGTTA	Micall1_5	28.0242	0.884618	0.235773	3.75199	0.000175	0.00211	13457	2.67478	<0.05	>0.001
ETF	TCCAACAAGCTATCATCTAT	Cpeb2_3	70.2411	1.48755	0.396627	3.7505	0.000176	0.00213	13452	2.67254	<0.05	>0.001
ETF	TCCACGAATTTCACCCTTAT	Tax1bp1_4	13.8265	0.913308	0.243563	3.74978	0.000177	0.00213	13451	2.67166	<0.05	>0.001
ETF	CCAAGGTGGGAACCTACCCT	Whsc1l1_6	15.9692	1.13724	0.303316	3.74938	0.000177	0.00213	13450	2.67131	<0.05	>0.001
ETF	GCCTCCAATGCAGTACATCA	Med7_1	589.134	1.50639	0.401987	3.74735	0.000179	0.00215	13448	2.66838	<0.05	>0.001
GATA	AGCAGCGGTGGGCGCATGGA	Pmepa1_6	570.838	1.75748	0.469003	3.74727	0.000179	0.00215	13449	2.66838	<0.05	>0.001
ETF	GGCAGAGATGGGCGGCTCAG	Setd3_4	2156.13	1.83899	0.49118	3.74402	0.000181	0.00217	13447	2.66311	<0.05	>0.001
ETF	AGCTGGAGCTGGCATTAGCT	Mllt1_6	28.3794	1.29056	0.344795	3.74299	0.000182	0.00218	13446	2.66168	<0.05	>0.001
ETF	TTCAGCTTCGGCTAATAGAC	Csnk2a1_1	57.897	1.68201	0.449514	3.74184	0.000183	0.00219	13445	2.66005	<0.05	>0.001
ETF	CGGGTGCTGCTCCGATATGA	L3mbtl2_1	127.063	1.34928	0.360631	3.74143	0.000183	0.00219	13444	2.6597	<0.05	>0.001
ETF	TTCACCGGGGCTTACCTTAC	Pabpc4_3	19.7832	1.11505	0.298052	3.74114	0.000183	0.00219	13443	2.65955	<0.05	>0.001
GATA	CCAGACTGGACCTGTCCGGC	Spc25_3	153.038	1.74663	0.466944	3.74055	0.000184	0.00219	13442	2.65888	<0.05	>0.001
ETF	CCAAGTGTGGCACTGGAGTC	Hcfc1_5	27.2303	0.931447	0.249066	3.73975	0.000184	0.0022	13441	2.65786	<0.05	>0.001
ETF	AAACTGGTATACATACAGTT	Zbtb8a_1	171.402	1.68369	0.45028	3.73922	0.000185	0.0022	13440	2.65729	<0.05	>0.001
GATA	CTGCTTCTCTCAAGGGCTAC	Ptpre_4	20.9245	1.59219	0.425845	3.7389	0.000185	0.0022	13439	2.6571	<0.05	>0.001
ETF	TCCGCCTCGTCTGTGTATAT	Mfge8_3	53.424	1.46365	0.3915	3.73856	0.000185	0.0022	13438	2.65686	<0.05	>0.001
GATA	ATGCAGGGGAGCCAGATTCC	Akap13_6	29.7933	1.12393	0.300741	3.7372	0.000186	0.00221	13437	2.65485	<0.05	>0.001
ETF	GCAGGCAGAGCAGCCCCGAA	Pxn_2	852.102	1.57811	0.422336	3.73661	0.000187	0.00222	13436	2.65419	<0.05	>0.001
GATA	GGTTTCCGGGCAGGCACAGC	Cox17_5	274.351	1.73556	0.464523	3.73623	0.000187	0.00222	13435	2.65389	<0.05	>0.001
ETF	GCCGCTGGGGAGTGTCGCTT	Mkrn2_6	77.4524	1.15463	0.309063	3.7359	0.000187	0.00222	13433	2.65388	<0.05	>0.001
ETF	CCGCAACGGGGGCTTCTTGA	Cdk17_5	25.2811	0.930693	0.249127	3.73582	0.000187	0.00222	13434	2.65388	<0.05	>0.001
ETF	TAACTTACTTAAGTAATTCG	Hdac2_6	617.008	1.88161	0.503761	3.73513	0.000188	0.00222	13432	2.65305	<0.05	>0.001
ETF	CGCAGGCCACGTTCCACTTT	Aip_5	13.674	1.01775	0.272696	3.73218	0.00019	0.00225	13431	2.64831	<0.05	>0.001
ETF	CTTCTTACTCACTTTAGTTC	Rufy1_5	18.4074	1.17841	0.315782	3.73173	0.00019	0.00225	13430	2.64788	<0.05	>0.001
ETF	CCTTTGCAAGAATTCCCCTT	Elf2_3	20.4771	0.971643	0.260454	3.73057	0.000191	0.00226	13427	2.6467	<0.05	>0.001
ETF	TGTTACCCGAAGGAACTTCA	Nme2_1	449.75	1.48621	0.398396	3.73049	0.000191	0.00226	13428	2.6467	<0.05	>0.001
ETF	CGATCCTAGGCGGGGCACCC	Coro1b_2	47.1857	1.2648	0.33905	3.73044	0.000191	0.00226	13429	2.6467	<0.05	>0.001
GATA	CACTGTCCAATATTACCTGT	Eif3m_2	194.635	1.43479	0.384675	3.72988	0.000192	0.00226	13426	2.64609	<0.05	>0.001
GATA	GGTCCTTACCTCCAACAAGC	Slc34a2_1	1260.3	1.36275	0.365384	3.72965	0.000192	0.00226	13421	2.64605	<0.05	>0.001
ETF	CTCCCAGGGCCGAGCGCGTC	Fblim1_3	48.6494	0.939409	0.251913	3.7291	0.000192	0.00226	13422	2.64605	<0.05	>0.001
ETF	GTGTCTTATAGGTGGGGCAG	Srf_3	284.541	1.72446	0.462433	3.7291	0.000192	0.00226	13423	2.64605	<0.05	>0.001
GATA	ACCGATTGGCAGCCCAGCCA	Ptchd3_6	99.9933	1.49165	0.400022	3.72892	0.000192	0.00226	13424	2.64605	<0.05	>0.001
NTF	GGTGGGGCCAGTTGGTCTTG	Batf2_6	109.861	1.41502	0.37948	3.72885	0.000192	0.00226	13425	2.64605	<0.05	>0.001
ETF	TGAATGCCATGGGCAAGCAA	Lims1_5	776.367	1.69743	0.455423	3.72714	0.000194	0.00227	13420	2.64346	<0.05	>0.001
GATA	CCTCCCATCCTTCAGGCATC	Col18a1_1	33.5494	1.4593	0.391561	3.72689	0.000194	0.00227	13419	2.64337	<0.05	>0.001
GATA	CGGATACTGTCCTCCAGCAC	Grhl3_1	82.1065	1.2411	0.333035	3.72664	0.000194	0.00227	13418	2.64329	<0.05	>0.001
GATA	AATCATGACGGGGTGAACCA	Tspan12_6	1128.43	1.68461	0.4522	3.72536	0.000195	0.00228	13416	2.64175	<0.05	>0.001
ETF	CCCCCCAGGAAGTCTACAAG	Nr1d1_5	47.9559	1.14492	0.307388	3.72467	0.000196	0.00229	13415	2.64094	<0.05	>0.001
GATA	CTGCGCTGGTCAGTATCTTT	Ckap2_2	19.0483	0.927662	0.249123	3.72371	0.000196	0.00229	13412	2.63999	<0.05	>0.001
ETF	CAGCACTCACGCTCGGCAGT	Mcm5_5	224.778	1.64062	0.440596	3.72364	0.000196	0.00229	13413	2.63999	<0.05	>0.001
ETF	GTCCACGGGCTCCTCCTCTT	Pbx2_2	28.2821	0.91015	0.244433	3.72351	0.000196	0.00229	13414	2.63999	<0.05	>0.001
ETF	CATGAGCCTGCGATGGTAGC	Nfil3_3	72.895	1.35913	0.365117	3.72245	0.000197	0.0023	13411	2.6385	<0.05	>0.001
ETF	TATTACAGATGGGCCACCCA	Map3k4_6	956.652	1.63548	0.439553	3.72079	0.000199	0.00231	13410	2.63599	<0.05	>0.001
ETF	ATGTCTGCTGTGCGCGACCC	Sned1_6	338.457	1.68565	0.453193	3.7195	0.0002	0.00232	13408	2.6342	<0.05	>0.001
ETF	CCCAACCCTCCAACGGAAAT	Rbm39_6	26.6347	0.76613	0.205985	3.71935	0.0002	0.00232	13409	2.6342	<0.05	>0.001
ETF	AGGCTAGAGCTGCTGTAGGC	Hsf1_1	983.964	1.82089	0.489699	3.71838	0.000201	0.00233	13405	2.63338	<0.05	>0.001
GATA	GGTCCCCAAGCAGAAGCCAA	Tmod1_5	2612.39	1.70368	0.458192	3.71827	0.000201	0.00233	13406	2.63338	<0.05	>0.001
ETF	TGCTAGTGTATCTGCCCTTT	Hook1_4	15.9339	1.01067	0.271855	3.71769	0.000201	0.00233	13404	2.63273	<0.05	>0.001
ETF	TCGGACAGATCCCTAGGTCC	Celf2_3	254.738	1.20007	0.32286	3.71699	0.000202	0.00233	13402	2.63216	<0.05	>0.001
NTF	ACTGGATGCTGCTGCTAGTA	Anks4b_6	28.9759	1.00802	0.271195	3.71696	0.000202	0.00233	13403	2.63216	<0.05	>0.001
ETF	TCCTGCGTGTACGTCTGAGC	Spen_2	276.818	1.6264	0.437658	3.71615	0.000202	0.00234	13401	2.63111	<0.05	>0.001
GATA	ACTTGTCCCCGTCCTCGCCA	Fgf18_2	380.235	1.26388	0.340146	3.71569	0.000203	0.00234	13400	2.63066	<0.05	>0.001
GATA	GGGAGAGACGCTCCCGGGCC	Auts2_2	80.2889	1.33021	0.358393	3.71159	0.000206	0.00238	13399	2.62396	<0.05	>0.001
ETF	TAGGAAGGTCTTACCTGGGC	Mkl2_6	436.842	1.68427	0.453919	3.71051	0.000207	0.00239	13398	2.62245	<0.05	>0.001
GATA	AGGCTCATTCTCAATTTGTG	Il10rb_2	872.783	1.66294	0.44832	3.70927	0.000208	0.0024	13397	2.62067	<0.05	>0.001
ETF	CCGACTCAGAACCAACCCAC	Wwtr1_2	116.945	1.1991	0.323318	3.70874	0.000208	0.0024	13396	2.6201	<0.05	>0.001
ETF	CTCCAACGTGATAGGCGACC	Whsc1l1_1	67.2052	1.40756	0.379555	3.70845	0.000209	0.0024	13394	2.61995	<0.05	>0.001
ETF	TACCTCATGAAGCGGTTGGT	L3mbtl2_5	1142.84	1.42865	0.385262	3.70826	0.000209	0.0024	13395	2.61995	<0.05	>0.001
ETF	CTGGACCATCAGAAGGTTCC	Bdp1_5	59.2106	0.987267	0.266303	3.7073	0.000209	0.00241	13393	2.61865	<0.05	>0.001
ETF	CTGCGGGCTGTGCACCGGTC	Irf2bp2_1	38.7252	1.3139	0.354431	3.70707	0.00021	0.00241	13392	2.61858	<0.05	>0.001
GATA	CGGAGGCGATAGTATTTCAC	Sel1l3_4	96.8091	1.48972	0.401932	3.7064	0.00021	0.00241	13389	2.6184	<0.05	>0.001
ETF	ACGGCAAACCCTCCGGCACA	Chd9_2	522.231	1.63892	0.442191	3.70636	0.00021	0.00241	13390	2.6184	<0.05	>0.001
NTF	AGTCCGGAGGCGCTCGCCGG	Tssk6_6	184.193	1.29852	0.350348	3.70636	0.00021	0.00241	13391	2.6184	<0.05	>0.001
ETF	GGCTTCAAGGAGATGTCTGG	Tanc2_3	3229.97	1.75546	0.473692	3.70591	0.000211	0.00241	13388	2.61797	<0.05	>0.001
ETF	ACGTCTCGCCAGCTGACATT	Yeats4_2	53.5912	1.02397	0.276388	3.70482	0.000212	0.00242	13386	2.61645	<0.05	>0.001
GATA	CGAAGGGGTACTGGAACACC	Prelid2_5	264.508	1.56334	0.421996	3.70463	0.000212	0.00242	13387	2.61645	<0.05	>0.001
ETF	CTGTGTCGATGCTGGTGCGT	Dyrk1a_1	315.636	1.49288	0.403132	3.70321	0.000213	0.00243	13383	2.61473	<0.05	>0.001
ETF	GTGAAATTAATATCTTCTGA	Tceb1_4	671.105	1.90254	0.513778	3.70304	0.000213	0.00243	13384	2.61473	<0.05	>0.001
ETF	CTACCAGATCCTTCGGGAGA	Taf8_4	68.6982	1.26805	0.342472	3.70265	0.000213	0.00243	13382	2.61441	<0.05	>0.001
NTF	CACCCACGGCGGGCGTCGTG	Skor2_2	47.1345	0.905359	0.244571	3.70182	0.000214	0.00244	13381	2.61332	<0.05	>0.001
ETF	CTCATGTTGCCGGAGCCGGT	Patz1_3	23.4421	1.20061	0.324365	3.70141	0.000214	0.00244	13378	2.6132	<0.05	>0.001
NTF	ACAATGGCCGATTCACCCTA	Vav1_1	342.818	1.62584	0.439262	3.7013	0.000214	0.00244	13379	2.6132	<0.05	>0.001
ETF	ACTCCACCTCGAAAGAAAGC	Ankle2_1	1099.26	1.38233	0.373485	3.70116	0.000215	0.00244	13380	2.6132	<0.05	>0.001
ETF	CATCGTGAAAGGCAACCGAA	Asb5_4	460.236	1.59168	0.430214	3.69973	0.000216	0.00245	13377	2.61109	<0.05	>0.001
ETF	AGTGAGAGGAGTGCGCCCTG	Myo5a_5	648.758	1.48319	0.401517	3.69396	0.000221	0.0025	13376	2.60156	<0.05	>0.001
NTF	AAGCCTTCGCACCCGGGCCT	Sp8_2	74.5953	1.33613	0.361788	3.69314	0.000222	0.00251	13375	2.60048	<0.05	>0.001
GATA	TTTCTTAGAAACCTGTCAGC	Adarb1_5	152.295	1.5767	0.427013	3.6924	0.000222	0.00251	13374	2.59956	<0.05	>0.001
NTF	GCCGCCGCTTTGCAAAGGAC	Tlx2_4	1297.61	1.86184	0.504307	3.69189	0.000223	0.00252	13372	2.59923	<0.05	>0.001
GATA	ATCTGGTGAAGGCAGAGTTC	Tgfb2_2	337.731	1.31647	0.356591	3.69181	0.000223	0.00252	13373	2.59923	<0.05	>0.001
GATA	ATGCTTGCCTGTCAATTGAT	Pxdn_6	36.8313	0.987008	0.26738	3.69141	0.000223	0.00252	13371	2.59888	<0.05	>0.001
GATA	CACCACGTCATCTCGGTCAC	Nkain1_5	57.0827	1.25896	0.341073	3.69119	0.000223	0.00252	13370	2.59883	<0.05	>0.001
ETF	CACTTAAGATAGTTACCTGA	Ddx21_6	270.261	1.62696	0.440822	3.69074	0.000224	0.00252	13368	2.59874	<0.05	>0.001
ETF	GAAAAAGAGAACGCCACAAG	Pkp4_1	2863.49	1.395	0.378038	3.69012	0.000224	0.00252	13367	2.59801	<0.05	>0.001
ETF	CTGCGCATAGGGCGCCTGGC	Cpeb3_2	19.2636	0.938013	0.254231	3.6896	0.000225	0.00253	13366	2.59746	<0.05	>0.001
ETF	CTTACCGGTTTCCACCCCCG	Zdhhc6_3	26.7941	1.26904	0.34409	3.68811	0.000226	0.00254	13364	2.59539	<0.05	>0.001
ETF	CTCTGAAGACTATGATATAG	Zfp639_6	88.2219	1.25929	0.341457	3.688	0.000226	0.00254	13365	2.59539	<0.05	>0.001
ETF	AGCCGCTCTCGGCACAGAGC	Ptges2_1	197.504	1.23705	0.335589	3.68619	0.000228	0.00255	13360	2.59272	<0.05	>0.001
ETF	CGGTGGCGGCGCCTTCTTCC	Pdcd7_1	28.2453	0.744368	0.201948	3.68594	0.000228	0.00255	13361	2.59272	<0.05	>0.001
ETF	CCATACTCCAAGCCTCCACT	Ankrd16_6	35.3103	1.11486	0.302527	3.68517	0.000229	0.00256	13359	2.59221	<0.05	>0.001
GATA	TAGGGGGCAAGACAATGTCA	Cdc7_1	566.939	1.81786	0.493352	3.6847	0.000229	0.00256	13358	2.59175	<0.05	>0.001
ETF	GTGCCTGCCAAGCGCAAAAC	Rere_5	109.582	1.15162	0.312573	3.68433	0.000229	0.00256	13357	2.59144	<0.05	>0.001
ETF	GAGCCCCTCGGGCGGCTTCG	Klf4_3	278.397	1.81029	0.49145	3.68358	0.00023	0.00256	13354	2.59094	<0.05	>0.001
ETF	GCCAAAATTGTCTCTGAAGG	L3mbtl3_3	256.408	1.05381	0.286094	3.68345	0.00023	0.00256	13355	2.59094	<0.05	>0.001
GATA	TGAAGAGCCCCCTTTGCTAG	Yipf7_4	18.1729	0.965814	0.262244	3.68288	0.000231	0.00257	13353	2.5903	<0.05	>0.001
GATA	GGGGCACTTACAGAGCAGTG	Plbd1_5	954.793	1.61829	0.43945	3.68253	0.000231	0.00257	13352	2.59003	<0.05	>0.001
ETF	GAGATAATATTCTCAAGATT	Ppil4_6	382.497	1.90856	0.518393	3.68169	0.000232	0.00257	13349	2.58935	<0.05	>0.001
ETF	CCTGGGTTTATGGAGGACAG	Zfp326_4	93.0908	1.42514	0.387091	3.68166	0.000232	0.00257	13350	2.58935	<0.05	>0.001
GATA	ACCGGGAAGAAGTGGTTGGC	Lgsn_4	125.289	1.65596	0.4498	3.68155	0.000232	0.00257	13351	2.58935	<0.05	>0.001
ETF	GGCAGTGCAAAAGCTGCAGG	Cbr1_4	3823.15	1.80906	0.491493	3.68075	0.000233	0.00258	13346	2.58867	<0.05	>0.001
ETF	CGACGGGACCACCTGCCCCT	Megf9_5	33.4569	1.33907	0.363821	3.68057	0.000233	0.00258	13347	2.58867	<0.05	>0.001
ETF	ACGACAAGGCCTTCGTGTGG	Aamp_6	789.379	1.7513	0.47594	3.67965	0.000234	0.00259	13345	2.58743	<0.05	>0.001
ETF	CCGGAGCAGCTCTCGGAGAC	Prdm11_1	128.006	1.54696	0.420475	3.67907	0.000234	0.00259	13344	2.58676	<0.05	>0.001
ETF	GGTGAGGCCAAAATGGATAC	Hcfc1_4	746.389	1.31539	0.357671	3.67765	0.000235	0.0026	13342	2.58501	<0.05	>0.001
ETF	GTAAGTTCACGCTTTAACCA	Topors_3	462.473	1.39034	0.37845	3.67379	0.000239	0.00264	13340	2.57909	<0.05	>0.001
GATA	TGTGTGATGGACCCACCTTC	Spon1_5	129.286	1.70758	0.464867	3.67327	0.000239	0.00264	13339	2.57853	<0.05	>0.001
GATA	TGCACGGACCCCAGCTGCTT	Mdfic_3	72.9143	1.36777	0.372524	3.67164	0.000241	0.00265	13338	2.57609	<0.05	>0.001
ETF	AGGCTACATACCACGTCAGG	Setd1b_4	901.002	1.32	0.359666	3.67006	0.000242	0.00267	13337	2.57373	<0.05	>0.001
ETF	GCGTCTCAGATTATGAGTCC	Kdm5b_1	516.847	1.53269	0.417766	3.66878	0.000244	0.00268	13336	2.57189	<0.05	>0.001
ETF	CATGAAAGGCGCCACGAAAC	Prdm2_5	88.7159	1.42355	0.388157	3.66746	0.000245	0.00269	13335	2.56996	<0.05	>0.001
ETF	AGATGTGATCTACTGGAAGC	Copa_1	716.651	1.69389	0.461917	3.66709	0.000245	0.00269	13334	2.56967	<0.05	>0.001
GATA	CAAACTCCCCGTAGCTTATA	Rnft1_4	11.9627	1.35569	0.369803	3.66599	0.000246	0.0027	13332	2.56826	<0.05	>0.001
ETF	CAGGGCTCTCACAACCATTA	Mef2a_1	17.1953	0.955464	0.260637	3.66588	0.000246	0.0027	13333	2.56826	<0.05	>0.001
ETF	CACAGACTTCCTTTCTTAAT	Pibf1_6	18.8248	1.46935	0.400845	3.66563	0.000247	0.0027	13331	2.56817	<0.05	>0.001
ETF	CTTGTGAAAGCTGTCTTACT	Pibf1_5	11.762	1.00295	0.273636	3.66527	0.000247	0.0027	13329	2.56793	<0.05	>0.001
ETF	CTTTCACGGTAGAATAAGCT	Ostf1_1	45.1253	1.15498	0.315127	3.66511	0.000247	0.0027	13330	2.56793	<0.05	>0.001
ETF	GCCTGGAAGGTCTTCCGCGG	Zfp335_6	539.337	1.4624	0.399189	3.66343	0.000249	0.00272	13327	2.56553	<0.05	>0.001
ETF	CTTTCTTCGCAGTGGTCAAG	Zfp871_3	68.4256	1.33451	0.36429	3.66332	0.000249	0.00272	13328	2.56553	<0.05	>0.001
ETF	CCGGATGCCTGGTCTTTGAT	Ctr9_5	56.6644	1.48604	0.40574	3.66254	0.00025	0.00273	13326	2.56453	<0.05	>0.001
ETF	CGCCACTGTGCATCATTTCA	Zfp799_2	25.2216	1.15411	0.315143	3.66218	0.00025	0.00273	13325	2.56424	<0.05	>0.001
ETF	ATCCAGGAGGGGGCCCGCCT	Glyr1_5	37.2344	0.99548	0.271898	3.66123	0.000251	0.00273	13322	2.56316	<0.05	>0.001
ETF	GGGGAAAGTGCTCAATCTTG	Nfib_4	1430.88	1.67514	0.457568	3.66097	0.000251	0.00273	13323	2.56316	<0.05	>0.001
ETF	TACAGATACGGAGTGTCCCG	Jak2_1	1536.36	1.47031	0.401617	3.66097	0.000251	0.00273	13324	2.56316	<0.05	>0.001
NTF	ATGGCCCGGATGGCCGTGCC	Trp73_5	31.8196	0.996208	0.272188	3.66	0.000252	0.00274	13321	2.56184	<0.05	>0.001
ETF	ACAGCTGCAGTGTAATGCCC	Smyd4_5	1715.78	1.76665	0.482778	3.65935	0.000253	0.00275	13320	2.56107	<0.05	>0.001
ETF	CAACTCCGCACCCGAGCCCT	Ppargc1b_4	27.712	0.968426	0.264866	3.65629	0.000256	0.00278	13319	2.5562	<0.05	>0.001
ETF	CGCTTCTTCTTGCGGCCCCG	Zfp384_3	46.0211	0.911932	0.249467	3.65552	0.000257	0.00278	13318	2.55521	<0.05	>0.001
ETF	GGTCCGAGTTCTTGGCGCGG	Jun_3	580.35	1.51248	0.413834	3.6548	0.000257	0.00279	13313	2.55452	<0.05	>0.001
ETF	TTCAAAGTAATCCTTCAGAC	Rnf14_5	284.424	1.68657	0.461484	3.65467	0.000258	0.00279	13314	2.55452	<0.05	>0.001
ETF	TGGGAATACGGTCTTCGAAC	Tceal1_3	1036.57	1.29085	0.35322	3.65453	0.000258	0.00279	13315	2.55452	<0.05	>0.001
ETF	GAGTCAATCCGATACGCCCC	Nat10_6	2063.78	1.34424	0.367851	3.65431	0.000258	0.00279	13316	2.55452	<0.05	>0.001
ETF	CCGATTATGGATTGGCAACC	Rbm18_2	46.3723	1.45197	0.397346	3.65416	0.000258	0.00279	13317	2.55452	<0.05	>0.001
ETF	CCGCCAGTGGCTGAGGCCCG	Zscan18_4	85.6024	1.19568	0.327421	3.65181	0.00026	0.00281	13312	2.55087	<0.05	>0.001
GATA	GCAAAAAACTGAAGAAGCAA	Frmd4a_5	543.359	1.45548	0.398596	3.6515	0.000261	0.00281	13311	2.55066	<0.05	>0.001
GATA	GCCGACTGCCGTTCTTTGCT	Fam134b_2	91.912	1.40025	0.383555	3.65071	0.000262	0.00282	13309	2.54984	<0.05	>0.001
ETF	CACCACCTGCCGCCGGTTGC	Grhpr_1	42.014	0.868697	0.237957	3.65064	0.000262	0.00282	13310	2.54984	<0.05	>0.001
NTF	GCACAAAATCTTGGGCACGG	Gcg_3	1706.43	1.85017	0.50684	3.65041	0.000262	0.00282	13308	2.54978	<0.05	>0.001
ETF	GCTATGCAGCTGATATCTTC	Sec31a_4	42.8241	0.794084	0.217555	3.65003	0.000262	0.00282	13307	2.54945	<0.05	>0.001
ETF	GTTAAAGGAAATCAGGCGCA	Ncoa7_5	1270.89	1.78551	0.489213	3.64976	0.000262	0.00282	13306	2.5493	<0.05	>0.001
ETF	CTTCAGACTCAGTGATGCGA	Lmna_5	355.632	1.51881	0.416206	3.64918	0.000263	0.00283	13305	2.54864	<0.05	>0.001
GATA	GGTTCAAGTGTCGCCGAGCG	Ndufs6_5	2080.21	1.71509	0.470031	3.6489	0.000263	0.00283	13304	2.54848	<0.05	>0.001
ETF	GAGCGGCAACCGGCGCTGGG	Prrx1_1	1086.2	1.43142	0.392335	3.64847	0.000264	0.00283	13303	2.54808	<0.05	>0.001
ETF	GTCCTCCGTGGGGCCGCTCG	Hopx_3	26.3866	0.890393	0.244139	3.64707	0.000265	0.00284	13302	2.54603	<0.05	>0.001
ETF	CAGCTCCATCTGGGCTGGTT	Nr2c2_4	23.1573	0.934868	0.256385	3.64635	0.000266	0.00285	13301	2.54514	<0.05	>0.001
ETF	TGGCGGCTGAGGACCGGCCG	Ckap4_2	228.884	1.51294	0.414956	3.64602	0.000266	0.00285	13298	2.54508	<0.05	>0.001
GATA	TCCCCGCTTGACAGGATAAC	Slc16a12_4	144.878	1.53389	0.420807	3.64511	0.000267	0.00286	13297	2.54431	<0.05	>0.001
GATA	CTGCGAAACAGGGCCTCAGC	Ckap2_3	91.2729	1.56881	0.430633	3.64303	0.000269	0.00288	13289	2.54112	<0.05	>0.001
ETF	CATTTCAGCCAGCCAAGCCA	Mapk10_6	272.574	1.51747	0.416579	3.64269	0.00027	0.00288	13290	2.54112	<0.05	>0.001
ETF	ACATAGGACACCCCGCTGTC	Irf9_4	87.5632	1.20762	0.331542	3.64245	0.00027	0.00288	13291	2.54112	<0.05	>0.001
ETF	TTCTGCAACGATTGCCGGGC	Whsc1_2	125.408	1.60565	0.440822	3.64239	0.00027	0.00288	13292	2.54112	<0.05	>0.001
ETF	CGGCCGCAGGTTGTGATATC	Caskin2_4	20.6885	1.12677	0.30937	3.64212	0.00027	0.00288	13293	2.54112	<0.05	>0.001
ETF	GGATGAACAGCAGCAAATAC	Cenpk_4	941.455	1.8817	0.516673	3.64196	0.000271	0.00288	13294	2.54112	<0.05	>0.001
GATA	CTGTGCCCAGAAACAGAACG	Sema3c_1	312.403	1.24428	0.341667	3.64181	0.000271	0.00288	13295	2.54112	<0.05	>0.001
ETF	TATGCTACCAGGCAGCTATA	Cnot6l_3	38.0579	1.10932	0.304615	3.64173	0.000271	0.00288	13296	2.54112	<0.05	>0.001
GATA	GCTCTGCATCTTTGGGATCG	Abcc8_3	571.777	1.27549	0.350261	3.64154	0.000271	0.00288	13288	2.54111	<0.05	>0.001
ETF	CGGGCTCGGTGTTGGGTTTC	Nfat5_1	26.3529	0.909789	0.249874	3.64099	0.000272	0.00288	13287	2.5405	<0.05	>0.001
ETF	CTGAGGGTAGCGCCTCCGCA	Atad2b_4	332.921	1.35071	0.370998	3.64075	0.000272	0.00288	13286	2.54041	<0.05	>0.001
ETF	CCTCAGTGCACTCTCTGTAT	Tob1_5	45.9091	1.31371	0.36099	3.63919	0.000273	0.00289	13284	2.53842	<0.05	>0.001
GATA	GCTGTCGCAGCGGAGAGTCC	Itga9_2	474.043	1.39014	0.382026	3.63885	0.000274	0.0029	13283	2.53815	<0.05	>0.001
GATA	GCACAAAGTGGTACTCTCCA	Gm14420_2	1789.04	1.63432	0.449327	3.63725	0.000276	0.00291	13281	2.53579	<0.05	>0.001
ETF	CTGGCTCGGGGCTTGGTTGA	Pou6f1_2	34.3634	0.899201	0.247232	3.63708	0.000276	0.00291	13282	2.53579	<0.05	>0.001
NTF	TATGCGACGTGTCCCAGAGA	Tlx2_2	1370.29	1.74141	0.478846	3.63668	0.000276	0.00291	13280	2.53543	<0.05	>0.001
GATA	CTGGTTCCGTGTACCTGGCC	Vkorc1_6	13.4773	1.01672	0.279614	3.63616	0.000277	0.00292	13278	2.53508	<0.05	>0.001
ETF	GCTTATTCCTGGCGGCAATT	Zmym6_6	28.1099	1.70443	0.468753	3.6361	0.000277	0.00292	13279	2.53508	<0.05	>0.001
ETF	AAAACAACTCACGTTACACC	Mier1_6	85.2706	1.11284	0.306073	3.63587	0.000277	0.00292	13277	2.53499	<0.05	>0.001
ETF	TCTGGGGAGGCTCGGATGCA	Tox_3	72.6598	1.41528	0.389293	3.63551	0.000277	0.00292	13276	2.53471	<0.05	>0.001
ETF	CTTGGACCTGCAGATCGCCC	Id2_3	127.48	1.30883	0.360279	3.63282	0.00028	0.00295	13275	2.53049	<0.05	>0.001
ETF	CTCCCGCCTGTACATCTTAC	Hspg2_2	10.868	0.954996	0.262958	3.63174	0.000282	0.00296	13274	2.52899	<0.05	>0.001
GATA	ACCGTGCACACACGCGAGGC	Ntsr2_1	296.449	1.44028	0.396644	3.63118	0.000282	0.00296	13273	2.52834	<0.05	>0.001
NTF	AGGCACCAAGAAGGCAACCT	Foxf2_4	385.934	1.81918	0.501285	3.62903	0.000284	0.00299	13272	2.52505	<0.05	>0.001
ETF	GCTAGGGCTTGAGTCACCGA	Acbd6_1	1203.07	1.09146	0.30078	3.62876	0.000285	0.00299	13271	2.5249	<0.05	>0.001
GATA	AAGGATGTGCTAGATCAGGC	Ugcg_3	1138.86	1.83024	0.50455	3.62748	0.000286	0.003	13269	2.52336	<0.05	>0.001
ETF	TTCAGAAAGGAGGGCTACAG	Ppp1r12c_2	659.767	1.50095	0.413885	3.62649	0.000287	0.00301	13268	2.52201	<0.05	>0.001
ETF	CCTGCCGCATTCTTACCTTA	Rere_2	17.0333	1.074	0.296193	3.62603	0.000288	0.00301	13267	2.52155	<0.05	>0.001
ETF	CTATTCGGTGTACGTGTACA	Hist1h2bb_6	50.4792	1.23728	0.34134	3.62477	0.000289	0.00302	13266	2.51973	<0.05	>0.001
ETF	GGGTGGCGGAAGCGCATGTA	Eid2_2	282.155	1.72867	0.477263	3.62206	0.000292	0.00304	13260	2.51642	<0.05	>0.001
GATA	AAAACCGTTGGCGCCTGACA	Kcnj12_1	239.115	1.59771	0.441116	3.62198	0.000292	0.00304	13261	2.51642	<0.05	>0.001
ETF	CTCTCCCTCCGCCGACGGGG	Hexim1_6	32.2793	0.900749	0.248703	3.62179	0.000293	0.00304	13262	2.51642	<0.05	>0.001
NTF	CCCGGAGCCCCTTGGAGAAG	Egfem1_6	207.141	1.63498	0.451439	3.6217	0.000293	0.00304	13263	2.51642	<0.05	>0.001
GATA	CTTGCAGAGTAATTCCCTCT	Tle1_5	26.618	0.898377	0.248055	3.62169	0.000293	0.00304	13264	2.51642	<0.05	>0.001
ETF	CTCCACTGGGCATGTGACCG	Acbd6_3	60.5335	1.0565	0.291748	3.62128	0.000293	0.00305	13259	2.51605	<0.05	>0.001
ETF	TGGCTATAAAACTTTCCGAT	Atoh8_3	1903.94	1.65921	0.4583	3.62035	0.000294	0.00305	13257	2.51509	<0.05	>0.001
GATA	TGGTCTAAGTTGTTCGTCAG	Heatr1_6	2010.95	1.56211	0.431517	3.62006	0.000295	0.00306	13256	2.51491	<0.05	>0.001
ETF	GGTCAGCAAATTCTGAGAGC	Ulk1_3	636.982	1.42419	0.393599	3.61839	0.000296	0.00307	13255	2.51241	<0.05	>0.001
ETF	AAGAACGCCCGGGCTGTCTG	Blzf1_2	613.619	1.68044	0.464545	3.61739	0.000298	0.00308	13254	2.51104	<0.05	>0.001
ETF	CCTCCCACAGGGAATTATGC	Rab8b_1	10.3708	0.913544	0.25257	3.61699	0.000298	0.00308	13252	2.51088	<0.05	>0.001
GATA	CGTTTGTTGGCGGATCTAGG	AW551984_3	62.2162	1.07105	0.296122	3.61692	0.000298	0.00308	13253	2.51088	<0.05	>0.001
ETF	CCTTTATACTGATTCTGACT	Rbm15_4	29.0822	1.26646	0.35022	3.61619	0.000299	0.00309	13249	2.5102	<0.05	>0.001
GATA	AGTGCAGGGTGGACTCTTTC	Ubc_4	19.4167	1.12315	0.310593	3.61613	0.000299	0.00309	13250	2.5102	<0.05	>0.001
NTF	CTAAAGATAGACTGGTGTCT	Cdkl4_2	22.0182	1.20067	0.332048	3.61597	0.000299	0.00309	13251	2.5102	<0.05	>0.001
GATA	GAAGAAAATCGCTCTTCGAG	Nuf2_2	15.1488	0.939614	0.259927	3.61492	0.0003	0.0031	13246	2.50875	<0.05	>0.001
ETF	TGCACCAGCTCCCGCAGGCT	Zfp629_1	342.884	1.71061	0.473242	3.61467	0.000301	0.0031	13247	2.50875	<0.05	>0.001
ETF	GCAGTGGAAGTAGTGGTAAC	Rnf25_2	1069.79	1.66091	0.459506	3.61456	0.000301	0.0031	13248	2.50875	<0.05	>0.001
ETF	CGGCTGTCTTGACGCTATGG	Ercc6_3	226.9	1.71716	0.475139	3.61401	0.000302	0.0031	13244	2.50833	<0.05	>0.001
ETF	CCTCGAAGGCCCTGTTGCTT	Taf1_3	16.8261	0.9634	0.266621	3.61337	0.000302	0.00311	13240	2.5078	<0.05	>0.001
ETF	TGCTACATGTCGCAGCAAGC	Sp2_2	466.53	1.30381	0.360867	3.61298	0.000303	0.00311	13241	2.5078	<0.05	>0.001
ETF	CGCTGTTGTAGATTGGTTCA	Sf1_3	42.3811	1.02437	0.283531	3.6129	0.000303	0.00311	13242	2.5078	<0.05	>0.001
ETF	TGTACAGTGGTAGAGCGTGC	Zfp672_1	941.25	1.48735	0.411745	3.61232	0.000303	0.00311	13239	2.50712	<0.05	>0.001
ETF	TCCGAGACTCTCGTCCTCTT	Ppp1r12a_1	15.9798	0.847481	0.234622	3.61212	0.000304	0.00311	13238	2.50709	<0.05	>0.001
ETF	TCCACGGTGCCGAGCTGCCT	Chaf1a_4	25.3031	0.830047	0.229876	3.61085	0.000305	0.00312	13235	2.50541	<0.05	>0.001
ETF	CCCGCCGCAGACTCACCAGG	Pspc1_2	95.2406	1.61697	0.44784	3.61061	0.000305	0.00312	13236	2.50541	<0.05	>0.001
ETF	AGCACATCCCACCAGCTCGG	Brpf1_1	869.608	1.38891	0.384679	3.61057	0.000306	0.00312	13237	2.50541	<0.05	>0.001
ETF	CGCTGGGCTTTGCAAGTCGC	Myo18b_1	81.5126	1.59778	0.442567	3.61025	0.000306	0.00312	13233	2.50531	<0.05	>0.001
ETF	CTTCTGATTACAGGTCGGTT	Ubp1_1	18.3129	1.01712	0.28174	3.61015	0.000306	0.00312	13234	2.50531	<0.05	>0.001
ETF	TGGTTCGTGAATTTGGTTAC	Mbd2_4	344.987	1.75773	0.486949	3.60968	0.000307	0.00313	13232	2.50482	<0.05	>0.001
ETF	TCCCAGGTGATCATCATTGC	Zfp653_1	706.087	1.33383	0.369654	3.60832	0.000308	0.00314	13230	2.50293	<0.05	>0.001
ETF	GATCCAGCAACTGCTAATAG	Eed_4	2830.21	1.91597	0.531005	3.60819	0.000308	0.00314	13231	2.50293	<0.05	>0.001
ETF	CCACGCTGACTCTGCATCTG	Nap1l4_3	87.7769	1.38099	0.382774	3.60784	0.000309	0.00314	13229	2.50264	<0.05	>0.001
ETF	GCAAACCCAGTCCCCATTCT	Taf15_5	14.704	0.835624	0.231745	3.60578	0.000311	0.00317	13228	2.4995	<0.05	>0.001
GATA	CTCTCTTTCCCTTAGCCCGT	Rbpms_1	31.2361	1.4061	0.38998	3.60556	0.000311	0.00317	13227	2.49944	<0.05	>0.001
ETF	CTGATGTTCTCTCAGCCGCT	Golim4_6	33.2303	1.22825	0.340723	3.60482	0.000312	0.00317	13226	2.4985	<0.05	>0.001
ETF	GGGAGAACACTGTTGTTTGG	Prkd1_2	2248.65	1.67044	0.463484	3.6041	0.000313	0.00318	13224	2.49777	<0.05	>0.001
ETF	CAGCTTCACGCACCCCCTTC	Tbl2_1	23.3454	0.786024	0.218096	3.60402	0.000313	0.00318	13225	2.49777	<0.05	>0.001
ETF	ACCCAAAGACCTGCTGCAAG	Fbxw7_1	1389.88	1.59057	0.44143	3.60322	0.000314	0.00318	13221	2.49697	<0.05	>0.001
ETF	GATCTGTGACTGGCGGTGCC	Polr3f_2	260.668	1.54682	0.429309	3.60304	0.000315	0.00318	13222	2.49697	<0.05	>0.001
ETF	GTCTGGGGGGCGGGAGTCCT	Setdb1_4	29.6614	0.946999	0.262836	3.60301	0.000315	0.00318	13223	2.49697	<0.05	>0.001
ETF	TCTCAATTACAGTCGAATAA	Ktn1_6	312.551	1.49079	0.4138	3.60267	0.000315	0.00319	13220	2.4967	<0.05	>0.001
ETF	TTCCGGTGGACCTCATCTAT	Polr1e_2	34.3671	1.14826	0.318806	3.60175	0.000316	0.0032	13219	2.49547	<0.05	>0.001
GATA	CTTCTCCTGAGCCTCGGGCG	Cox17_2	35.4419	1.23981	0.34434	3.60055	0.000318	0.00321	13218	2.49376	<0.05	>0.001
ETF	GTCAGATTTGACCCTTGGGA	Klf10_3	131.859	1.17285	0.325779	3.60015	0.000318	0.00321	13217	2.49339	<0.05	>0.001
GATA	CTCAAGGGAGGACTCGGCGC	Ppp1r14c_3	76.5389	1.4416	0.40048	3.59967	0.000319	0.00321	13216	2.49289	<0.05	>0.001
ETF	GTTAGCTTCCAGCGGGCGGG	Brpf3_1	56.2252	1.16611	0.324276	3.59603	0.000323	0.00326	13214	2.48729	<0.05	>0.001
ETF	CCCATGCCAGATTTACCATC	Mbtd1_5	20.7761	1.20854	0.336083	3.59596	0.000323	0.00326	13215	2.48729	<0.05	>0.001
ETF	TGCTGCTACCGACAGGGAGA	Purg_6	247.698	1.70701	0.474776	3.59539	0.000324	0.00326	13213	2.48664	<0.05	>0.001
ETF	GAACATCTCAGACTGCTCCC	Fignl1_3	3587.4	1.65477	0.460297	3.595	0.000324	0.00326	13212	2.48628	<0.05	>0.001
ETF	TCAACACAAGGGCAGCAAAC	Hax1_5	292.433	1.4333	0.398788	3.59415	0.000325	0.00327	13211	2.48516	<0.05	>0.001
ETF	AATTCCTCTCAGGTAACCGC	Cdkn2aip_5	785.994	1.59397	0.443531	3.59381	0.000326	0.00327	13210	2.4849	<0.05	>0.001
ETF	AGCGTTCTTGGGATTGCCGT	Nr1d2_1	1353.66	1.78472	0.49674	3.59287	0.000327	0.00328	13209	2.48363	<0.05	>0.001
GATA	CATTCCGATGCACATCGCTT	Adprhl1_2	107.813	1.53407	0.427186	3.5911	0.000329	0.0033	13208	2.48097	<0.05	>0.001
ETF	TCATCCCCATGGCGACGCCC	Ankra2_3	90.0751	1.36439	0.380066	3.58989	0.000331	0.00331	13206	2.47952	<0.05	>0.001
GATA	CTTAGGTGCAGCACAGTGCC	Exog_2	37.0683	1.15827	0.32265	3.58987	0.000331	0.00331	13207	2.47952	<0.05	>0.001
ETF	TCCATGGAAAATACCAGGCT	Phf20_1	391.842	1.61564	0.450246	3.58834	0.000333	0.00333	13205	2.47726	<0.05	>0.001
ETF	CCCAGATGGTAAATCTGGCA	Mbtd1_3	47.0047	1.53222	0.427065	3.58779	0.000333	0.00334	13204	2.47665	<0.05	>0.001
NTF	CTTCACCAGCATCCATGGAA	Gm7168_6	59.8945	1.21022	0.337343	3.58749	0.000334	0.00334	13203	2.47645	<0.05	>0.001
GATA	CCCGAGCAAATGGCACCCTC	Col18a1_5	34.5296	0.962308	0.268293	3.58678	0.000335	0.00335	13202	2.47556	<0.05	>0.001
ETF	AGCGCTTTCAGGTCCTCTTT	E2f8_2	18.9932	1.16977	0.326155	3.58655	0.000335	0.00335	13200	2.47554	<0.05	>0.001
ETF	GGCTGATGTATCATCAATCC	Parn_2	1383.74	1.93391	0.539233	3.58641	0.000335	0.00335	13201	2.47554	<0.05	>0.001
ETF	GCAGCGCGATCATGGGCGGG	Yy1_1	58.4941	1.33145	0.371284	3.58607	0.000336	0.00335	13196	2.47542	<0.05	>0.001
ETF	CCGGCGGCGTGCGGTCTCCA	Foxo3_5	102.309	1.29911	0.362306	3.58568	0.000336	0.00335	13197	2.47542	<0.05	>0.001
GATA	TCCGACTGGGAGGACGAATC	Slc1a2_4	42.4709	1.29596	0.361682	3.58316	0.000339	0.00338	13195	2.4716	<0.05	>0.001
ETF	GGACTGCGGCCTGGCGTTGC	Tspyl5_2	242.508	1.40052	0.390973	3.58214	0.000341	0.00339	13193	2.47032	<0.05	>0.001
ETF	TCTTGCCTGCTAGATCGTAC	Atad2_3	102.095	1.65144	0.461032	3.58204	0.000341	0.00339	13194	2.47032	<0.05	>0.001
NTF	CCCACGTGCGCGAAGAAGCG	Dlk1_6	158.533	1.62593	0.454062	3.58085	0.000342	0.0034	13191	2.46879	<0.05	>0.001
ETF	ACCTCCTTCGAGAGCAAAGC	Pbx1_1	273.542	1.62637	0.454197	3.58077	0.000343	0.0034	13192	2.46879	<0.05	>0.001
ETF	TATTAACAGGTAACGGTTAA	Bach1_5	577.584	2.0498	0.572499	3.58044	0.000343	0.0034	13189	2.46865	<0.05	>0.001
ETF	CGATGGAGCGGCCGGCGTGC	Slit3_2	139.206	1.47565	0.412155	3.58033	0.000343	0.0034	13190	2.46865	<0.05	>0.001
ETF	CGGGAGCTGTTCCTGCTGTT	Hn1_4	23.6202	0.888894	0.2483	3.57992	0.000344	0.0034	13187	2.46854	<0.05	>0.001
ETF	ATTAGGTTCTTTAGTAATCG	Trim24_3	242.244	1.8185	0.507974	3.57991	0.000344	0.0034	13188	2.46854	<0.05	>0.001
GATA	CTTCGGCTCTTGGCTATGGA	Cdh3_1	69.3866	1.46572	0.409485	3.57942	0.000344	0.0034	13186	2.46803	<0.05	>0.001
GATA	AGGCACAGGCTTGTATTGTG	Tmod1_2	1649.7	1.77936	0.497164	3.57901	0.000345	0.00341	13185	2.46764	<0.05	>0.001
ETF	GACATCAACGCCCAAACGAA	Ankrd49_5	2764.38	1.44861	0.404924	3.57747	0.000347	0.00342	13184	2.46538	<0.05	>0.001
ETF	CCTTAATGACGATGGCACTT	Ell_3	37.3403	1.00325	0.280487	3.57682	0.000348	0.00343	13183	2.46458	<0.05	>0.001
ETF	CGTCACCGCGAAGAGCGAGG	Hnrnpu_2	25.6814	0.906922	0.253634	3.57571	0.000349	0.00344	13181	2.46331	<0.05	>0.001
GATA	AGTAAGTCGCGCCACGCTCC	Ntsr2_2	229.164	1.41508	0.39575	3.5757	0.000349	0.00344	13182	2.46331	<0.05	>0.001
ETF	AATCTAAGAACCACATTCGG	E2f6_5	1028.15	1.683	0.470828	3.57456	0.000351	0.00345	13180	2.4617	<0.05	>0.001
ETF	TGGTCACCAAGGCCCGGCAT	Map2k2_6	675.454	1.76196	0.492962	3.57423	0.000351	0.00346	13179	2.46144	<0.05	>0.001
GATA	TGGCAGTGAACTCTCCACAG	Areg_1	1171.7	1.35515	0.379213	3.57359	0.000352	0.00346	13176	2.46093	<0.05	>0.001
GATA	GCTGGGGTCCGTGCACCCCG	Mdfic_4	307.839	1.18685	0.332136	3.5734	0.000352	0.00346	13177	2.46093	<0.05	>0.001
ETF	CTAAGGTGCACTCGGTCGCC	Thoc3_2	32.3155	1.32695	0.37134	3.57339	0.000352	0.00346	13178	2.46093	<0.05	>0.001
GATA	GCGGCGACCTAAGAAGCCCG	Scn5a_4	1924.68	1.79146	0.501442	3.57261	0.000353	0.00347	13175	2.45993	<0.05	>0.001
GATA	AGCCCAGCTCCCATTGCATG	Cacna1c_4	1735.73	1.8752	0.525041	3.57153	0.000355	0.00348	13173	2.45871	<0.05	>0.001
GATA	CCGCTTTCTTCATGGAGTAA	Gadl1_1	30.908	1.32255	0.370351	3.57108	0.000356	0.00348	13172	2.45826	<0.05	>0.001
GATA	CCGAATGGGTGAAATTCTGC	Atp1a1_3	28.4628	1.25508	0.351594	3.56968	0.000357	0.0035	13170	2.45652	<0.05	>0.001
ETF	GTTGGGGGCCCCGCCTGGCT	Snrnp40_6	39.2847	0.905565	0.253728	3.56903	0.000358	0.0035	13169	2.45573	<0.05	>0.001
ETF	GAATGTTGAAATTACCTGGT	Bdp1_1	615.602	1.55473	0.435701	3.56833	0.000359	0.00351	13168	2.45486	<0.05	>0.001
GATA	GCTGCGGCCAGGGGTGACCG	Lix1l_1	1358.02	1.45122	0.406776	3.56761	0.00036	0.00351	13166	2.45414	<0.05	>0.001
GATA	GCACAGCCCCTTAAGCAGGT	Myh7_6	2263.69	1.42691	0.399969	3.56755	0.00036	0.00351	13167	2.45414	<0.05	>0.001
GATA	TCATCAAAAGTGTCAACTGA	Yipf7_1	681.996	1.55344	0.435565	3.56649	0.000362	0.00353	13164	2.45282	<0.05	>0.001
ETF	TACCCGCATGCTGGAACTGA	Ncoa4_3	1266.6	1.79353	0.502895	3.56641	0.000362	0.00353	13165	2.45282	<0.05	>0.001
ETF	TGAAGTCCCCCAGCCGATGG	Phf12_6	441.542	1.61759	0.453613	3.56601	0.000362	0.00353	13163	2.45245	<0.05	>0.001
ETF	GCCTCCTGACACCAGTAGGG	Cstf2_2	450.445	1.52656	0.428113	3.56577	0.000363	0.00353	13162	2.45235	<0.05	>0.001
GATA	CCTTCATCCAGTTATGAGGT	Stim2_5	149.984	1.15777	0.324771	3.56488	0.000364	0.00354	13160	2.45145	<0.05	>0.001
GATA	ACAGCTGCAGTGGCCCTGAG	Cbfa2t3_6	489.18	1.27835	0.358765	3.5632	0.000366	0.00356	13159	2.44896	<0.05	>0.001
ETF	CCTCAGGCTTCCTCACCTAC	Myh14_3	22.5953	1.46915	0.412417	3.56229	0.000368	0.00357	13158	2.44773	<0.05	>0.001
ETF	AATAATAACGTCTCCTTTGC	Zfp943_4	99.4448	1.58669	0.445468	3.56185	0.000368	0.00357	13156	2.44756	<0.05	>0.001
ETF	CCAAAGATGACTTCCCTCTT	Hdac4_4	33.2748	1.27106	0.356855	3.56184	0.000368	0.00357	13157	2.44756	<0.05	>0.001
ETF	CCATAACATACGGGTAATCT	Brd7_6	18.2577	0.979621	0.275078	3.56125	0.000369	0.00357	13155	2.44688	<0.05	>0.001
ETF	CGGGGGCAGCGTGAGATGTT	Adam19_2	35.3438	0.896657	0.251862	3.56011	0.000371	0.00358	13153	2.44551	<0.05	>0.001
GATA	TGGAGTCCGCCTGGTCTTCC	Timm8a2_5	24.8362	1.06881	0.300221	3.56008	0.000371	0.00358	13154	2.44551	<0.05	>0.001
ETF	TCGATGGCCTGGTTGTCTCG	Wnk4_2	354.551	1.54514	0.434088	3.5595	0.000372	0.00359	13152	2.44484	<0.05	>0.001
GATA	ATGTACGGCACGAGGAAGGA	Ube4b_5	677.555	1.62558	0.456956	3.5574	0.000375	0.00362	13151	2.44166	<0.05	>0.001
GATA	GCCACTAACATCTCCGAGCC	Nckap5_1	29.377	0.943676	0.265299	3.55703	0.000375	0.00362	13147	2.44158	<0.05	>0.001
ETF	AGGAAGTGTCCAGTCGTCTC	Msrb2_1	179.323	1.45413	0.408812	3.55696	0.000375	0.00362	13148	2.44158	<0.05	>0.001
GATA	TGGGAGAGAACAATAGGATC	Xrcc4_5	1627.32	1.76539	0.496361	3.55666	0.000376	0.00362	13149	2.44158	<0.05	>0.001
ETF	TTATCGTCATGGACAGATCA	Ino80_1	445.805	1.59984	0.449857	3.55634	0.000376	0.00362	13140	2.44138	<0.05	>0.001
ETF	TGCCAAACCTGAGGGCTGTG	Pcbd1_3	169.415	1.3247	0.372546	3.55579	0.000377	0.00362	13141	2.44138	<0.05	>0.001
ETF	CACGACCAGCTGGTCCTCAC	Tssc1_4	24.8686	0.860399	0.241984	3.5556	0.000377	0.00362	13142	2.44138	<0.05	>0.001
ETF	CCAAGACAGCGCTGGTGGAC	Myocd_2	40.9116	1.06457	0.299407	3.5556	0.000377	0.00362	13143	2.44138	<0.05	>0.001
ETF	AGGCGTCACCTGTTCCATCT	Ofd1_3	189.12	1.64269	0.46203	3.55537	0.000377	0.00362	13144	2.44138	<0.05	>0.001
ETF	TTTGGGGTCTCAGGCTTGGC	Myo18a_5	88.7888	1.53325	0.431253	3.55534	0.000377	0.00362	13145	2.44138	<0.05	>0.001
GATA	CATCCGGTATCCTTCCTCCG	Gria1_3	42.209	1.46307	0.411577	3.55479	0.000378	0.00362	13137	2.44104	<0.05	>0.001
ETF	GGAAACTCCTCCCATTGCAC	Csrp3_1	355.741	1.77699	0.499906	3.55465	0.000378	0.00362	13138	2.44104	<0.05	>0.001
NTF	GCGCGGCTCGGTGGTTTGAA	Ptf1a_6	119.638	1.23021	0.346089	3.55462	0.000379	0.00362	13139	2.44104	<0.05	>0.001
ETF	CTGCAGGCCTGGTAGCGGTA	Preb_2	37.8253	1.09212	0.307409	3.55267	0.000381	0.00364	13135	2.43839	<0.05	>0.001
ETF	CAAGCCTCCCAATAGCAAGA	Casz1_2	289.291	1.27817	0.359838	3.55207	0.000382	0.00365	13134	2.43768	<0.05	>0.001
ETF	CAGCTTGGTCGGGGGCCAGC	Zfp787_3	37.9206	1.38826	0.39098	3.55072	0.000384	0.00367	13133	2.43574	<0.05	>0.001
GATA	GAGGCAGACCGCTGACAAAT	Rbpms_4	181.502	1.61229	0.454135	3.55024	0.000385	0.00367	13132	2.43524	<0.05	>0.001
ETF	GCAGCAGCTGCACTCATCTG	Tle4_1	1792.93	1.79239	0.504943	3.54968	0.000386	0.00368	13131	2.4346	<0.05	>0.001
NTF	GAGTGCAGGCGAGTCGAAAA	Gfi1_4	1188.9	1.20061	0.338283	3.54914	0.000386	0.00368	13127	2.43404	<0.05	>0.001
ETF	TAGCAAGGGGGGTTTGAATT	Polr2g_5	23.6442	0.767471	0.216265	3.54875	0.000387	0.00368	13128	2.43404	<0.05	>0.001
ETF	TTGTACCTGTGTGATGGAGA	Rfwd2_2	1136.09	1.62438	0.457739	3.54872	0.000387	0.00368	13129	2.43404	<0.05	>0.001
ETF	AAGGCAAAACCGAAGAAGTT	Ash1l_2	434.022	1.40631	0.396293	3.54866	0.000387	0.00368	13130	2.43404	<0.05	>0.001
NTF	CAACCGGGGCTTCGGCGACG	Zic1_3	24.2424	0.949829	0.267693	3.54821	0.000388	0.00368	13126	2.43357	<0.05	>0.001
ETF	CTATCGTCGCCGCTTCAACC	Rcor2_1	25.8036	0.965132	0.272053	3.5476	0.000389	0.00369	13124	2.43301	<0.05	>0.001
ETF	GAATTTCGGTGGCGGCAACA	Creld2_2	1372.62	1.76718	0.498143	3.54753	0.000389	0.00369	13125	2.43301	<0.05	>0.001
ETF	TGAACAAAATTCTGTTACCC	Suz12_5	67.242	1.25322	0.353306	3.54713	0.000389	0.00369	13123	2.43263	<0.05	>0.001
ETF	CTACACTCACAATTTCTCTT	Golga1_5	19.9184	0.969867	0.273481	3.54637	0.000391	0.0037	13122	2.43166	<0.05	>0.001
ETF	TGTCGAGTGTGTGGATCTCT	Dnmt3a_5	159.026	1.38078	0.389591	3.54417	0.000394	0.00373	13121	2.42832	<0.05	>0.001
GATA	AAGTGGGTCCACCCCCATTC	Plekha6_4	19.2873	0.982292	0.277185	3.54381	0.000394	0.00373	13120	2.428	<0.05	>0.001
ETF	CCACCTCCCCGGGGACCACC	Mapk3_4	33.6172	0.867946	0.244992	3.54275	0.000396	0.00375	13119	2.42654	<0.05	>0.001
GATA	CTTGTCCATGGATGCTTCAT	Myzap_2	23.2451	0.911408	0.257296	3.54225	0.000397	0.00375	13117	2.42627	<0.05	>0.001
ETF	GGTCGATTTGCCTTGTGTTA	Taf7_3	308.286	1.49822	0.423096	3.54108	0.000398	0.00376	13116	2.42463	<0.05	>0.001
ETF	GCCCCCATACCGCGTCCGTG	Strn_6	283.396	1.39822	0.394897	3.54071	0.000399	0.00376	13115	2.42431	<0.05	>0.001
NTF	CAGACCTCCCCGGCCATGGC	Dlx6_2	121.346	1.14582	0.323647	3.54034	0.0004	0.00377	13114	2.42398	<0.05	>0.001
ETF	GGAATTGGCCAACAACATGC	Cops5_3	2563.64	1.35203	0.382027	3.53909	0.000402	0.00378	13113	2.42219	<0.05	>0.001
ETF	GCATTTCCGCCCACCGCCCA	Helz_2	100.784	1.30755	0.369597	3.53778	0.000404	0.0038	13112	2.42032	<0.05	>0.001
ETF	GCCTGCGCACTGGTGTCCGG	Coq7_4	1161.8	1.56249	0.441722	3.53727	0.000404	0.0038	13111	2.41976	<0.05	>0.001
ETF	AGGATCGGAGTGGCAGTCAA	Tcea3_6	997.271	1.5974	0.45165	3.53681	0.000405	0.00381	13109	2.41949	<0.05	>0.001
ETF	CGGGAGCTTCCAAGTCCAAT	Atoh8_6	24.858	0.838255	0.237011	3.53677	0.000405	0.00381	13110	2.41949	<0.05	>0.001
ETF	ACAACGAGCCGCACGAGAGC	Mef2c_1	811.078	1.58484	0.448167	3.53627	0.000406	0.00381	13104	2.41928	<0.05	>0.001
NTF	CGTGAGGGCTGCCGCCCAGC	Onecut1_3	28.6654	0.896582	0.253553	3.53608	0.000406	0.00381	13105	2.41928	<0.05	>0.001
ETF	CGGGGGTAAAAGTACTGTCC	Junb_2	482.583	1.39081	0.393335	3.53594	0.000406	0.00381	13106	2.41928	<0.05	>0.001
ETF	GGACACGGAGATCATGACGC	Pfdn1_3	4607.77	1.71487	0.48499	3.5359	0.000406	0.00381	13107	2.41928	<0.05	>0.001
ETF	CCTCTGCGTCATCCTCTCGA	Obscn_6	198.719	1.62241	0.458854	3.5358	0.000407	0.00381	13108	2.41928	<0.05	>0.001
ETF	TCGAGGAATGGATCTTTCTT	Lcor_5	19.3958	1.15688	0.327338	3.53421	0.000409	0.00383	13103	2.41695	<0.05	>0.001
ETF	GCCGCAGGCGCTCTGAGTGG	Foxo3_2	3802.56	1.65585	0.468583	3.53375	0.00041	0.00383	13101	2.4165	<0.05	>0.001
ETF	TCTGCTGAGAACCCCCCTTC	Morf4l2_3	34.8521	1.12387	0.318054	3.5336	0.00041	0.00383	13102	2.4165	<0.05	>0.001
ETF	GTAACATTCTCTCACCTCTC	Csrp2_3	54.8823	1.42835	0.404309	3.53281	0.000411	0.00384	13098	2.41556	<0.05	>0.001
ETF	GCCTTGGCCGCGATCGCCCG	Ank2_5	2864.54	1.71968	0.486809	3.53255	0.000412	0.00384	13099	2.41556	<0.05	>0.001
ETF	CTTCTCTAGCCGCAGCGTCC	Ppfia4_2	21.248	0.926323	0.262227	3.53252	0.000412	0.00384	13100	2.41556	<0.05	>0.001
ETF	CTCTTCATAGCTGTTCGATT	Nr1d2_3	21.5786	1.24601	0.352814	3.53164	0.000413	0.00385	13097	2.4144	<0.05	>0.001
ETF	GTGGTGACTATCTCCGTGTG	Dcaf7_2	201.386	1.39188	0.394425	3.52889	0.000417	0.00388	13094	2.41064	<0.05	>0.001
ETF	CATAGGAGGCAGCTGTATTT	3632451O06Rik_1	15.3894	0.993204	0.281452	3.52885	0.000417	0.00388	13095	2.41064	<0.05	>0.001
ETF	GCCAAGCCAAAGCGGTAGGG	Wdr77_1	981.62	1.14921	0.325711	3.52832	0.000418	0.00389	13093	2.41004	<0.05	>0.001
ETF	TCCAGGGGACGGCGATGGGA	Myh14_6	376.048	1.36119	0.385838	3.52788	0.000419	0.00389	13092	2.40959	<0.05	>0.001
ETF	GTCCAAACTCACCACACTGC	Trrap_4	1324.7	1.69189	0.479791	3.52631	0.000421	0.00391	13090	2.40745	<0.05	>0.001
NTF	GCCTGGGCGTGAAACCCAAC	Rhox12_3	213.11	1.45225	0.411842	3.52624	0.000422	0.00391	13091	2.40745	<0.05	>0.001
ETF	CGGGACAAGGTAGCCAGATC	Spag5_6	535.596	1.76828	0.501645	3.52497	0.000424	0.00393	13087	2.40583	<0.05	>0.001
ETF	CTCGTCGGCCCCGTCGTGAT	Set_3	21.5946	0.809776	0.229735	3.52482	0.000424	0.00393	13088	2.40583	<0.05	>0.001
ETF	CGCCGGCCACTCCGGGTTCC	Meis2_2	20.0117	0.7769	0.220413	3.52475	0.000424	0.00393	13089	2.40583	<0.05	>0.001
ETF	TTCTCGCTATGATAGAGTCC	Uba3_2	340.372	1.75111	0.49685	3.52442	0.000424	0.00393	13085	2.40562	<0.05	>0.001
ETF	GGCGTATTTGTGGGCGTGTC	Eed_6	30.3711	1.07814	0.305916	3.52429	0.000425	0.00393	13086	2.40562	<0.05	>0.001
ETF	TGATCGGGGACTCGGGGGTA	Rab8a_6	22.8923	0.919753	0.260993	3.52405	0.000425	0.00393	13084	2.40551	<0.05	>0.001
GATA	TGCCATGTCGTCATCAGCCG	Usp24_2	215.119	1.73821	0.493279	3.52378	0.000425	0.00393	13083	2.40534	<0.05	>0.001
ETF	GGACGACCAGAATCCTTACA	Taf13_6	1126.07	1.54019	0.437181	3.523	0.000427	0.00394	13080	2.40456	<0.05	>0.001
ETF	TAACATGTTCCTGAGCATCA	Ubtf_2	413.049	1.87855	0.533238	3.5229	0.000427	0.00394	13081	2.40456	<0.05	>0.001
GATA	AAAATGCTCTGAATACCCAT	Gmpr_3	68.9278	1.15828	0.328793	3.52281	0.000427	0.00394	13082	2.40456	<0.05	>0.001
ETF	CACTTCGCCGCCGCCATTCC	Nmi_1	17.7403	0.851065	0.241608	3.5225	0.000427	0.00394	13079	2.40433	<0.05	>0.001
NTF	TCGGGAAAGGAGCCGGACAC	Ankrd55_2	261.544	1.2897	0.366159	3.52223	0.000428	0.00394	13074	2.40418	<0.05	>0.001
ETF	CTTCTAGGTGGCTCGTAAGT	Tpm3_4	47.1722	1.17203	0.332772	3.52202	0.000428	0.00394	13075	2.40418	<0.05	>0.001
ETF	GGCACGCTGACGTTTATGGC	Mitf_5	432.197	1.47436	0.418642	3.52177	0.000429	0.00394	13076	2.40418	<0.05	>0.001
ETF	CTGTGACTGAGGGGTCCCCC	Ctage5_5	42.4627	1.18616	0.336821	3.52162	0.000429	0.00394	13077	2.40418	<0.05	>0.001
ETF	AAGCTACTCGTGTAAGATGG	Maf1_2	2211.15	1.76321	0.500688	3.52157	0.000429	0.00394	13078	2.40418	<0.05	>0.001
ETF	CTCAGGCCGGTTACAAGTTA	Mier3_3	17.2785	1.4258	0.404945	3.52098	0.00043	0.00395	13073	2.40348	<0.05	>0.001
ETF	TAATCGCACAAGATCTCCGC	Cep135_1	879.098	1.12824	0.320528	3.51992	0.000432	0.00396	13072	2.40202	<0.05	>0.001
ETF	GCACGCGGCAAGTCGGGCAA	Znhit3_3	1543.05	1.55169	0.440864	3.51967	0.000432	0.00396	13071	2.40188	<0.05	>0.001
NTF	ATCAGCTGGGCAAGACCATT	Tssk3_6	27.0706	1.04469	0.296912	3.5185	0.000434	0.00398	13070	2.40023	<0.05	>0.001
ETF	ACCTCTGACCTTAAGGTCGC	Mapk3_2	121.362	1.58506	0.450704	3.51686	0.000437	0.004	13068	2.39809	<0.05	>0.001
GATA	GGGTCGGGCTTCCCCAGCGG	Tm2d1_4	513.643	1.44074	0.409733	3.51628	0.000438	0.004	13067	2.39742	<0.05	>0.001
ETF	GCCGCAGGGGAATTCCTTCC	Ankrd1_4	25.6398	0.953717	0.271259	3.51589	0.000438	0.00401	13065	2.39728	<0.05	>0.001
NTF	GACCTTGTGCCACTGTCCAT	Nell1_2	650.698	1.65747	0.471427	3.51587	0.000438	0.00401	13066	2.39728	<0.05	>0.001
GATA	CCTGGGTCAGCTTGCTCTCA	Kif2c_5	28.1804	1.02715	0.292181	3.51544	0.000439	0.00401	13064	2.39686	<0.05	>0.001
ETF	GACATCCAGTTTGGACACAA	Arpc1a_6	1025.56	1.30034	0.369959	3.51483	0.00044	0.00402	13062	2.39614	<0.05	>0.001
GATA	CCCCTAGGTACATCGCCAAG	Lgsn_6	41.4971	1.78433	0.507681	3.51467	0.00044	0.00402	13063	2.39614	<0.05	>0.001
GATA	GCCTGCCTCGCGTGTGTGCA	Ntsr2_4	628.282	1.71355	0.487639	3.51397	0.000441	0.00402	13061	2.39527	<0.05	>0.001
ETF	TAAGCCGCCAATTGGAACCT	Stat3_1	84.3631	1.37209	0.39058	3.51295	0.000443	0.00404	13059	2.39396	<0.05	>0.001
ETF	TGTGCCCCTCGCGGTAAAAA	Fem1a_2	60.1922	1.34934	0.384117	3.51284	0.000443	0.00404	13060	2.39396	<0.05	>0.001
ETF	GAAGAGCAAGAACGACTCGA	Polr2j_2	1543.34	1.64884	0.469423	3.51247	0.000444	0.00404	13057	2.39373	<0.05	>0.001
GATA	GACGGCCCAGCTTGGTGACG	Rps2_4	1425.53	1.25749	0.358017	3.51237	0.000444	0.00404	13058	2.39373	<0.05	>0.001
ETF	GCCATGCCACACTTACATGC	Nid2_5	270.323	1.21619	0.346281	3.51216	0.000444	0.00404	13056	2.39365	<0.05	>0.001
ETF	CCCTGCGTCTCGGGCCTCGC	Ube2w_2	21.3197	0.908259	0.258717	3.51063	0.000447	0.00406	13055	2.39141	<0.05	>0.001
GATA	GGATGCAGCTGTAGGTCCTG	Ypel2_5	1098.98	1.69729	0.483655	3.50929	0.000449	0.00408	13054	2.38951	<0.05	>0.001
GATA	GAGAGATTGGGACAATTATC	Efcab2_5	20.2454	0.904818	0.257898	3.50843	0.000451	0.00409	13050	2.38853	<0.05	>0.001
ETF	TCGGTCAGATAGAAGAATGC	Celf2_5	841.809	1.18423	0.337574	3.50804	0.000451	0.00409	13051	2.38853	<0.05	>0.001
ETF	ACTGTTGGGTCGATCTTAGG	Psmc2_6	248.148	1.82137	0.5192	3.50804	0.000451	0.00409	13052	2.38853	<0.05	>0.001
ETF	CCACCTCGGCTATGACCCCA	Nr4a3_3	21.6141	0.946149	0.269881	3.5058	0.000455	0.00412	13049	2.38515	<0.05	>0.001
GATA	ACCTGAGCCGATCCGTGAGC	Dact2_1	1161.47	1.54162	0.439799	3.50529	0.000456	0.00412	13047	2.3848	<0.05	>0.001
ETF	ACTGCTACAAGCTGTACCAT	Apex1_6	459.965	1.53826	0.438844	3.50526	0.000456	0.00412	13048	2.3848	<0.05	>0.001
ETF	ACAGAACCCACGCCTCTTAT	Hnrnpd_2	38.2228	1.0861	0.309932	3.50431	0.000458	0.00414	13046	2.38351	<0.05	>0.001
ETF	AATTCAATGAGGGGGATGGC	Wdr33_3	122.279	1.43882	0.410617	3.50403	0.000458	0.00414	13044	2.38335	<0.05	>0.001
ETF	ATTTGCTAATTACCGAATAG	Wwp1_2	219.085	1.50993	0.430931	3.50388	0.000459	0.00414	13045	2.38335	<0.05	>0.001
ETF	GGCCGAGTGGAAATGGCCGA	Filip1_3	4057.44	1.65692	0.472979	3.50317	0.00046	0.00414	13041	2.38294	<0.05	>0.001
GATA	ATACCGAGCTGTGAGTCTTC	2810474O19Rik_2	106.286	1.42516	0.406821	3.50315	0.00046	0.00414	13042	2.38294	<0.05	>0.001
GATA	GCGTGGCATCACTGATGAAG	Tbc1d7_3	761.233	1.54189	0.440145	3.50314	0.00046	0.00414	13043	2.38294	<0.05	>0.001
GATA	CCATGGGGATTTGTCAGGGT	Ung_6	101.024	1.23117	0.351503	3.50259	0.000461	0.00415	13039	2.38243	<0.05	>0.001
GATA	CGGACCACACCAGAGTTCTT	Lta4h_3	21.4158	0.897251	0.256175	3.5025	0.000461	0.00415	13040	2.38243	<0.05	>0.001
ETF	GAACCTGTCATCACACTCGA	Coro6_4	4193.36	1.25093	0.357246	3.5016	0.000462	0.00416	13038	2.38123	<0.05	>0.001
GATA	GGCTTCGTGCGGCTTTATGC	Pde3a_4	140.132	1.50954	0.43117	3.50103	0.000463	0.00416	13037	2.38056	<0.05	>0.001
ETF	AAAACTCCGCGGCCTCCAGC	Mxi1_6	45.8272	1.21251	0.346375	3.50057	0.000464	0.00417	13036	2.38008	<0.05	>0.001
ETF	CGGCACTGCCACCGCCCTGC	Gata4_2	82.3896	1.3391	0.382636	3.49967	0.000466	0.00418	13035	2.37889	<0.05	>0.001
ETF	GCTGCCCCCACAGGCGGGGA	Usf2_6	142.666	1.59724	0.456443	3.49932	0.000466	0.00418	13033	2.37885	<0.05	>0.001
ETF	AAGAAGCAGCCGGTCGACTT	Shfm1_6	90.0615	1.44541	0.413217	3.49794	0.000469	0.0042	13032	2.37686	<0.05	>0.001
ETF	CCCACTCTGGTGAGCCAAAC	Phkg1_6	16.2296	0.983855	0.281323	3.49725	0.00047	0.0042	13028	2.37668	<0.05	>0.001
ETF	TCTTCTGCATCGCTCATCCA	Cxxc1_1	166.902	1.14481	0.327353	3.49717	0.00047	0.0042	13029	2.37668	<0.05	>0.001
GATA	TTCATACTGCTGCCGATAAG	Zfp609_1	130.002	1.7586	0.502941	3.49662	0.000471	0.00421	13027	2.37605	<0.05	>0.001
ETF	CCTTTAGTTCTTCTATGGAC	Brd7_1	41.593	1.25091	0.357788	3.49623	0.000472	0.00421	13026	2.37566	<0.05	>0.001
NTF	CCCAGCCCGGAGCAGCCGAG	Barx1_2	66.4057	0.964076	0.275796	3.49561	0.000473	0.00422	13025	2.37492	<0.05	>0.001
GATA	CTTCAGTGACCAAGATCCAC	Ints4_1	33.2186	1.05424	0.301612	3.49536	0.000473	0.00422	13024	2.37478	<0.05	>0.001
ETF	ATCTGGATGGATCAACTTAC	Zfp207_1	21.3577	1.14663	0.328069	3.49507	0.000474	0.00422	13022	2.37476	<0.05	>0.001
NTF	AGGAGGGAGCTCCGCTACTT	BC089597_4	44.7746	0.898666	0.257127	3.49502	0.000474	0.00422	13023	2.37476	<0.05	>0.001
ETF	TGCATGGGCTCTTCCTCCCC	Cited1_1	12.2004	1.2174	0.348374	3.49453	0.000475	0.00422	13021	2.37422	<0.05	>0.001
GATA	TGCACTCAGGCTGCTTCGTG	Oxnad1_5	498.815	1.47528	0.422199	3.49429	0.000475	0.00423	13020	2.37409	<0.05	>0.001
ETF	CTCGAGACATCCCCACGGCC	Rora_6	27.456	0.728757	0.208609	3.49341	0.000477	0.00423	13014	2.37386	<0.05	>0.001
ETF	CTGAGCCAAATAGAGACTCG	Rbbp4_3	679.444	1.53745	0.440109	3.49334	0.000477	0.00423	13015	2.37386	<0.05	>0.001
ETF	CAACTGAAACCGATCGGCTC	Mapk9_3	460.691	1.49153	0.426966	3.49333	0.000477	0.00423	13016	2.37386	<0.05	>0.001
ETF	GAGCCCCTGCCTCCCGTTTC	Tsc22d4_5	23.9121	0.893489	0.255777	3.49324	0.000477	0.00423	13017	2.37386	<0.05	>0.001
ETF	CTTCTTGACGGGTGTCTTCT	Hist1h1e_4	15.0188	0.838728	0.240101	3.49323	0.000477	0.00423	13018	2.37386	<0.05	>0.001
ETF	GACAATATTCTTCGATATTA	Zfp935_3	28.7615	1.08391	0.310293	3.49318	0.000477	0.00423	13019	2.37386	<0.05	>0.001
NTF	GTGAGGACGTCTCTGCAATG	Zfp92_3	952.561	1.50468	0.430813	3.49266	0.000478	0.00423	13013	2.37329	<0.05	>0.001
ETF	CGCCAGAATCACCCCCCAGC	Tesk1_1	50.2424	1.0002	0.286446	3.49176	0.00048	0.00425	13011	2.3721	<0.05	>0.001
ETF	CCTCCATCCCCCTGGGACAA	Zfp410_5	36.8382	1.07353	0.30746	3.49161	0.00048	0.00425	13012	2.3721	<0.05	>0.001
GATA	GGGGACGGCTCCCGGGATGT	Fgf20_3	73.8325	1.32486	0.379459	3.49144	0.00048	0.00425	13010	2.37208	<0.05	>0.001
ETF	TCCACGACATGCCCAGTGGA	Ankrd1_5	244.325	1.49663	0.42871	3.49101	0.000481	0.00425	13009	2.37164	<0.05	>0.001
ETF	TAAAGGCGCCCCGGCATGGC	Tbx5_5	29.4295	1.09217	0.312894	3.49054	0.000482	0.00425	13008	2.37114	<0.05	>0.001
ETF	ACTCCTTTCATAACTATTGC	Nab1_1	112.633	1.45826	0.417821	3.49016	0.000483	0.00426	13007	2.37078	<0.05	>0.001
NTF	CGGCGGAGGCGCTCTTACGC	Foxd1_2	113.351	1.24541	0.356951	3.48903	0.000485	0.00427	13006	2.36921	<0.05	>0.001
GATA	TGGCGGTGGCGAAGGCCAGT	Rpp25_3	378.117	1.80262	0.516745	3.48841	0.000486	0.00428	13005	2.36847	<0.05	>0.001
ETF	GGAGACGTTCGGCTGCGTCG	Habp4_6	1797.89	1.46883	0.421095	3.48813	0.000486	0.00428	13004	2.36828	<0.05	>0.001
GATA	CTTCTCCCTACTTCGTCTTA	Stard13_1	14.7039	0.931846	0.267178	3.48773	0.000487	0.00429	13003	2.36788	<0.05	>0.001
GATA	ATCCGGACGCCGAAGTCAAG	Mybpc3_1	584.829	1.42421	0.408392	3.48735	0.000488	0.00429	13002	2.36752	<0.05	>0.001
ETF	TCCACGAAGAGCTCCGACCT	Rlim_1	104.877	1.10783	0.31788	3.48506	0.000492	0.00432	12999	2.36458	<0.05	>0.001
ETF	CAGCTGCATCGAGCGGTTGC	Zfp536_3	187.966	1.32726	0.380882	3.48471	0.000493	0.00432	12998	2.36428	<0.05	>0.001
ETF	TGGCGCCGGTGCCAGAATGG	Phkg2_3	280.152	1.69805	0.487374	3.48409	0.000494	0.00433	12995	2.3638	<0.05	>0.001
ETF	CACCAGGTTTACACGGCCAA	Prkx_4	285.208	1.86315	0.534772	3.48401	0.000494	0.00433	12996	2.3638	<0.05	>0.001
GATA	CACCCGGGGGAGCTCAGCGG	BC022687_5	155.356	1.02939	0.295467	3.48394	0.000494	0.00433	12997	2.3638	<0.05	>0.001
ETF	GCTCGTTCTGGGCCGAGAGT	Filip1_6	32.2974	0.937337	0.269114	3.48305	0.000496	0.00434	12993	2.36288	<0.05	>0.001
ETF	CTCCAGCCTTCTCACCTTGC	Gtf2a1_5	17.697	0.82396	0.236578	3.48282	0.000496	0.00434	12992	2.36277	<0.05	>0.001
ETF	GCCAGAGATCCATCTCGCTG	Abl1_3	390.31	1.42499	0.409266	3.48182	0.000498	0.00435	12991	2.3614	<0.05	>0.001
ETF	CTTTGGGACACATGTTGCAC	Zkscan3_3	49.6708	1.21884	0.350098	3.48142	0.000499	0.00435	12990	2.36102	<0.05	>0.001
NTF	GTCGTGGATACCAACTGCCA	Ankrd55_5	1133.35	1.5	0.430938	3.48078	0.0005	0.00436	12989	2.36023	<0.05	>0.001
GATA	GGGCCGGGGCTTTGGGCTGG	Vkorc1_2	38.2199	0.863214	0.248085	3.47951	0.000502	0.00438	12988	2.35844	<0.05	>0.001
GATA	GCATATCGGCAATCATTCAG	Cfl2_1	620.417	1.5565	0.447409	3.47892	0.000503	0.00439	12987	2.35773	<0.05	>0.001
ETF	CTTCTTCACCCGCGGCTTGC	Bag1_1	16.7443	0.844339	0.242854	3.47673	0.000508	0.00442	12986	2.35444	<0.05	>0.001
ETF	AACCCGCCTCAGGGACTCTT	Slmap_4	37.5099	1.34234	0.386177	3.47598	0.000509	0.00443	12985	2.35349	<0.05	>0.001
ETF	CCCTGCACATTGCTGCACGC	Ankrd27_2	177.974	1.59671	0.459467	3.47514	0.000511	0.00444	12981	2.35277	<0.05	>0.001
ETF	GCCGACATCCAGCGATGTTC	Gas6_3	96.6902	1.16797	0.336094	3.47511	0.000511	0.00444	12982	2.35277	<0.05	>0.001
ETF	TGGGAGAGGCGGCTTTAGTG	Tlk1_2	530.153	1.17833	0.339087	3.47501	0.000511	0.00444	12983	2.35277	<0.05	>0.001
GATA	CCACGTGATCCAGATCACCT	Kcnj5_1	14.6512	0.744947	0.214379	3.4749	0.000511	0.00444	12984	2.35277	<0.05	>0.001
GATA	CTGTCACCCACCTTGGTGCT	Glo1_3	26.6106	0.981042	0.282368	3.47434	0.000512	0.00444	12974	2.35241	<0.05	>0.001
NTF	GCCTACCGGGACCCCAGCTG	Foxb2_6	229.152	1.33177	0.383353	3.47401	0.000513	0.00444	12975	2.35241	<0.05	>0.001
ETF	GCGGCCACCAAGACCAGTTG	Hdac6_3	1281.63	1.65208	0.47556	3.47396	0.000513	0.00444	12976	2.35241	<0.05	>0.001
GATA	TCGTCCGAGGCGGTGCTCTC	Mxra7_1	33.6635	1.09029	0.313857	3.47383	0.000513	0.00444	12977	2.35241	<0.05	>0.001
ETF	CCTCCTGGGGACTGTAGTCT	Polr2j_4	18.5088	0.819044	0.235786	3.47368	0.000513	0.00444	12978	2.35241	<0.05	>0.001
ETF	TCATTGTCATCCGTGTCCTA	Ilf3_6	60.4733	1.1063	0.318492	3.47357	0.000514	0.00444	12979	2.35241	<0.05	>0.001
ETF	AGTGTAGCTTCCCCCAGCAC	Meis1_6	461.139	1.67132	0.481189	3.47332	0.000514	0.00444	12973	2.35226	<0.05	>0.001
ETF	GACGATGAAGTGTAGATGCA	Eif3a_6	3413.44	1.55389	0.447496	3.47241	0.000516	0.00446	12972	2.35105	<0.05	>0.001
ETF	CGCCAGTAGTGGCGATGTGC	Brd1_5	23.8116	1.06532	0.306887	3.47138	0.000518	0.00447	12971	2.34964	<0.05	>0.001
ETF	CATCCAAATAGCGAAGTGGC	Glis2_4	271.071	1.59818	0.460452	3.4709	0.000519	0.00447	12969	2.34935	<0.05	>0.001
GATA	CGCCACCTAGGCAGCTGAGC	Pde3a_5	18.5169	0.939747	0.270752	3.47088	0.000519	0.00447	12970	2.34935	<0.05	>0.001
ETF	AAATTTGACAGGCAAGGACG	Pdcd6_2	110.18	1.51043	0.435196	3.47068	0.000519	0.00447	12967	2.34931	<0.05	>0.001
ETF	TACCAGGGTCATCGATACTT	Armc8_6	28.5484	1.04431	0.300908	3.47054	0.000519	0.00447	12968	2.34931	<0.05	>0.001
ETF	ATGCTGTTTGTGCAACCTGC	Kdm4b_2	145.803	1.29807	0.374095	3.46989	0.000521	0.00448	12966	2.34851	<0.05	>0.001
ETF	GCTGTGTGAAATGTGAGATC	Ell_5	1969.47	1.577	0.454509	3.46968	0.000521	0.00448	12965	2.34841	<0.05	>0.001
ETF	TGCTTCTAGGCGACCGCAGA	Ank2_1	606.243	1.49662	0.431603	3.46759	0.000525	0.00451	12963	2.3455	<0.05	>0.001
NTF	TGACACTCCAGGTGTCCGCA	Bhlha9_1	851.157	1.53313	0.442134	3.46756	0.000525	0.00451	12964	2.3455	<0.05	>0.001
ETF	ATCTAAATCCCAGCGGCCAG	Tmf1_4	200.316	1.59635	0.46039	3.46738	0.000526	0.00451	12962	2.34547	<0.05	>0.001
ETF	TGGGTGTGAATTGCCTCCAA	Zfp629_4	880.062	1.31117	0.378188	3.46698	0.000526	0.00452	12960	2.34528	<0.05	>0.001
GATA	CTCACTGCCTCGAAAGATTG	Fam160a2_3	32.174	1.2244	0.353163	3.46695	0.000526	0.00452	12961	2.34528	<0.05	>0.001
NTF	CCCACATAGGTCCTTAAAGG	Barx2_6	100.321	1.55378	0.448418	3.46502	0.00053	0.00455	12959	2.34242	<0.05	>0.001
ETF	CTGCATTTCCAGTCACGTCT	Zbtb38_6	27.9913	1.26326	0.364599	3.46478	0.000531	0.00455	12958	2.34229	<0.05	>0.001
GATA	TTCATAATCCTGGCTAAATT	Ogn_4	17.2162	1.53116	0.441966	3.46442	0.000531	0.00455	12957	2.34195	<0.05	>0.001
ETF	CCTTTACATGTCACAGTACC	Zfp938_4	112.492	1.31573	0.379837	3.46395	0.000532	0.00456	12956	2.34145	<0.05	>0.001
ETF	AGTTAGGCACTCAGCAATGG	Ddb1_1	730.314	1.72025	0.496651	3.46371	0.000533	0.00456	12949	2.34135	<0.05	>0.001
GATA	CGCTGCCCTCCAGCCTCGCG	Fgl2_4	63.6815	1.15331	0.33299	3.46348	0.000533	0.00456	12950	2.34135	<0.05	>0.001
ETF	AGGCACATGCTAACCAATGA	Rbl2_2	2278.49	1.4029	0.405086	3.46321	0.000534	0.00456	12951	2.34135	<0.05	>0.001
ETF	CTACGCCGAAGGCCAATATT	Brwd3_2	9.64772	0.806573	0.232907	3.46307	0.000534	0.00456	12952	2.34135	<0.05	>0.001
ETF	CTTCCTCCCTCAGGTGCTAG	Akt2_5	17.8302	0.933716	0.269628	3.46298	0.000534	0.00456	12953	2.34135	<0.05	>0.001
ETF	CGACTACCCAATAGAGAGAC	Gzf1_2	439.901	1.54587	0.446407	3.46291	0.000534	0.00456	12954	2.34135	<0.05	>0.001
ETF	CCCATTGGAACAAGCAAAGG	C1d_6	159.159	1.39174	0.401912	3.46279	0.000535	0.00456	12955	2.34135	<0.05	>0.001
ETF	CCTAGCACCCTCTACTTCTC	Naca_6	18.8357	0.715697	0.206711	3.46231	0.000536	0.00456	12948	2.34082	<0.05	>0.001
GATA	CTTCGGGGTCCTCCGTCTTG	Ptchd3_5	22.103	0.798254	0.230654	3.46083	0.000539	0.00458	12947	2.33868	<0.05	>0.001
GATA	AAAGGGTCGGTGGGAGAGAC	Col4a5_5	204.863	1.50887	0.436287	3.45844	0.000543	0.00462	12944	2.33524	<0.05	>0.001
ETF	CCTAGATCCTGACAACGTAC	Gpkow_1	53.8558	1.17339	0.339294	3.45833	0.000544	0.00462	12945	2.33524	<0.05	>0.001
ETF	GGCCGGTGGCCGGACCCTGT	Zfp553_4	279.24	1.21739	0.352027	3.45822	0.000544	0.00462	12946	2.33524	<0.05	>0.001
GATA	CGAATTTCAATCACGGGGGC	Prelid2_1	15.1781	0.883691	0.255553	3.45796	0.000544	0.00462	12943	2.33506	<0.05	>0.001
GATA	CTACTCGCCTCGGAGTTTCG	Bcr_6	55.4976	1.2315	0.356223	3.45711	0.000546	0.00464	12942	2.33395	<0.05	>0.001
ETF	ATGTTTCTAGCACCTTGATA	Fbf1_1	198.743	1.65486	0.478751	3.45662	0.000547	0.00464	12941	2.33341	<0.05	>0.001
ETF	CGGATATTGCGGGGACCTGA	Celf1_4	207.761	1.3549	0.392038	3.45603	0.000548	0.00465	12939	2.33275	<0.05	>0.001
ETF	GACTACATAGCGACTGTTGG	Pak1ip1_3	6485.72	1.44991	0.419547	3.4559	0.000548	0.00465	12940	2.33275	<0.05	>0.001
ETF	AGCACAGGCCGTTTGTTAAT	Arid4b_5	24.0917	1.15893	0.335384	3.45553	0.000549	0.00465	12936	2.33263	<0.05	>0.001
ETF	CCTTGAGATCGGGGCCCACC	Chaf1a_6	18.1663	0.917464	0.265514	3.45542	0.000549	0.00465	12937	2.33263	<0.05	>0.001
ETF	CGGCTGTGGCCTCAGGACAC	Habp4_4	28.5584	0.962354	0.278511	3.45536	0.00055	0.00465	12938	2.33263	<0.05	>0.001
ETF	TGGAGATTTCCTCCCTATTG	Plagl1_4	19.5333	1.16389	0.336885	3.45487	0.000551	0.00465	12935	2.3321	<0.05	>0.001
ETF	GAAATGCTGGTGAAATCTTG	Prkd3_3	517.067	1.3065	0.378199	3.45453	0.000551	0.00466	12933	2.33205	<0.05	>0.001
NTF	CTGCTCCTGCACGAGCGAGT	Sox3_1	18.9624	1.02317	0.296286	3.45331	0.000554	0.00467	12931	2.33043	<0.05	>0.001
ETF	CTGGTCTAGTTACCATGCAA	Ccnc_1	83.9946	1.5632	0.452681	3.45322	0.000554	0.00467	12932	2.33043	<0.05	>0.001
NTF	GGGCATCTCTCCAAGCGATC	Lhx1_5	293.419	1.64812	0.4773	3.453	0.000554	0.00467	12930	2.33033	<0.05	>0.001
ETF	TCGGCTCTCATTCGAACTTT	Atr_6	46.3161	1.66373	0.482163	3.45057	0.000559	0.00471	12929	2.32667	<0.05	>0.001
ETF	CATAATCGTGAAAAAGCCAG	Lims1_6	178.18	1.59527	0.462528	3.44903	0.000563	0.00474	12927	2.32466	<0.05	>0.001
NTF	CCACTGGACGATTTACAGTC	Hoxd8_2	72.6422	1.56111	0.452626	3.44901	0.000563	0.00474	12928	2.32466	<0.05	>0.001
ETF	GGAGCATCGGGCATTGAGCG	Mcm7_5	1916.65	1.41601	0.410755	3.44733	0.000566	0.00476	12926	2.32221	<0.05	>0.001
ETF	ACGCGGACCTGGGTGTCTGG	Kank2_1	494.569	1.43598	0.416709	3.44601	0.000569	0.00478	12925	2.32034	<0.05	>0.001
ETF	GGATAATCATCAGCGGAGGG	Rsf1_1	1061.45	1.46636	0.425594	3.44545	0.00057	0.00479	12924	2.31968	<0.05	>0.001
ETF	TGTACGCTGTGCCCATGAGG	Pibf1_2	188.02	1.48558	0.431192	3.44528	0.00057	0.00479	12923	2.31966	<0.05	>0.001
ETF	GAATCCATGCCGCTGCGTGA	Hes6_6	335.521	1.53647	0.446009	3.44494	0.000571	0.00479	12922	2.31936	<0.05	>0.001
ETF	CCTCTTTGGAGAGGAGCCGA	Ppargc1b_1	18.0972	0.880273	0.255589	3.4441	0.000573	0.0048	12920	2.31835	<0.05	>0.001
ETF	GACGCGAGAAAGAATGACCC	Ell2_6	6548.24	1.46487	0.425341	3.444	0.000573	0.0048	12921	2.31835	<0.05	>0.001
ETF	CTCACCGTAGCGGCATATTC	Taf7_1	12.1547	0.89242	0.259177	3.44328	0.000575	0.00481	12919	2.31744	<0.05	>0.001
ETF	GGGTTCTGCAAATCCTGAGG	Camta2_6	1979.19	1.49627	0.434597	3.44289	0.000576	0.00482	12918	2.31707	<0.05	>0.001
ETF	CCGGTGTACGTGCAGGCCGG	Rxra_3	86.3009	1.29606	0.376474	3.44262	0.000576	0.00482	12917	2.31688	<0.05	>0.001
ETF	AACCAACAGTTAACACATCG	Tsc22d1_5	1496.54	1.47379	0.428316	3.44089	0.00058	0.00485	12916	2.31435	<0.05	>0.001
ETF	AACTCGGTAGGCAGAGCGCT	Aatf_1	289.824	1.37781	0.400523	3.44003	0.000582	0.00486	12915	2.31321	<0.05	>0.001
ETF	CGCGGATGGAGCCGCCAAGG	Hmgn1_6	56.0056	1.27295	0.370072	3.43973	0.000582	0.00486	12914	2.31298	<0.05	>0.001
ETF	ATCTGCACGCGGAGCATCCT	Tdrd3_6	27.3197	1.00326	0.291726	3.43903	0.000584	0.00487	12913	2.31211	<0.05	>0.001
GATA	TGCTCGCCAGGGTGGCTGTA	Slc1a2_6	63.3801	1.30763	0.38042	3.43733	0.000587	0.0049	12912	2.30962	<0.05	>0.001
ETF	CGGCTTATCTGCCTGTGTGA	Ing1_6	155.05	1.2321	0.358556	3.43628	0.00059	0.00492	12911	2.30818	<0.05	>0.001
ETF	GCCCGGCCTCTTGTCCCAGG	Msi2_3	2417.48	1.71917	0.500351	3.43594	0.000591	0.00492	12910	2.30789	<0.05	>0.001
ETF	TCTTTAACAGCTCCGGGCAC	Rnf40_3	101.627	1.08302	0.315377	3.43404	0.000595	0.00495	12909	2.30509	<0.05	>0.001
ETF	GGGCCATGGCCTCCCGTTCT	Rbms3_4	21.1628	0.912352	0.265723	3.43347	0.000596	0.00496	12908	2.30443	<0.05	>0.001
ETF	CTTGGTGTGAAGCCCCAGAC	Nfrkb_5	30.5443	1.17783	0.343156	3.43235	0.000598	0.00498	12907	2.30288	<0.05	>0.001
ETF	AGCTCTTATTGTACCCATCT	Med14_2	83.5788	1.55896	0.454279	3.43172	0.0006	0.00499	12906	2.30211	<0.05	>0.001
ETF	CCCGCAAGTGGTGCTTATTG	Rab11b_4	16.8479	0.874841	0.254944	3.4315	0.0006	0.00499	12905	2.30201	<0.05	>0.001
ETF	TCTGTAACCTGGCCTACAGT	Psmd10_3	240.409	1.53171	0.446418	3.43111	0.000601	0.00499	12904	2.30163	<0.05	>0.001
ETF	CAATTAAAGGCACCGCCTGG	Cdkn1b_2	175.478	1.32088	0.385067	3.43027	0.000603	0.00501	12903	2.30053	<0.05	>0.001
ETF	AGGGATGTGTGGCAGCGTAA	Eaf1_2	957.641	1.55978	0.454751	3.42996	0.000604	0.00501	12900	2.3005	<0.05	>0.001
ETF	CGGTAAATTTCATTGCCTGG	Kat5_6	157.822	1.1988	0.34952	3.42984	0.000604	0.00501	12901	2.3005	<0.05	>0.001
GATA	CAGGAACAGACGCGCTTTCC	Tnfsf13b_4	20.7334	0.819282	0.238872	3.42979	0.000604	0.00501	12902	2.3005	<0.05	>0.001
ETF	TGTAAGGCTCTCACAACAGC	Gtf2f2_1	452.238	1.64023	0.478395	3.42861	0.000607	0.00502	12899	2.29886	<0.05	>0.001
NTF	CAAAGCCAAGCCGCCGCTCT	Lhx9_5	39.0838	0.865879	0.25261	3.42772	0.000609	0.00504	12898	2.29769	<0.05	>0.001
GATA	GCAGCCCGGCGGTGGAGGCT	Mtss1l_1	371.408	1.54754	0.451509	3.42748	0.000609	0.00504	12897	2.29753	<0.05	>0.001
ETF	AAGGGCGTTGAGACATCTGA	Zfp868_6	1709.89	1.50063	0.437849	3.42728	0.00061	0.00504	12896	2.29747	<0.05	>0.001
ETF	GCTACTGCAGCAATATGCAG	Srcap_2	668.808	1.7188	0.501566	3.42686	0.000611	0.00505	12895	2.29705	<0.05	>0.001
GATA	CGCACCACCCGCCTCCTTGC	Gjd3_3	49.0797	1.02995	0.300584	3.42648	0.000611	0.00505	12889	2.29703	<0.05	>0.001
ETF	CGTCTTCGTCAGCAGCCAGC	Gadd45a_4	106.283	1.23713	0.361057	3.42641	0.000612	0.00505	12890	2.29703	<0.05	>0.001
ETF	CACCTGGCGGGCCCGCTGCA	Khsrp_5	91.1668	1.40617	0.410398	3.42636	0.000612	0.00505	12891	2.29703	<0.05	>0.001
ETF	AGGCGGGCCACGGCGATCCC	Taok3_2	103.627	1.17359	0.342544	3.42608	0.000612	0.00505	12892	2.29703	<0.05	>0.001
ETF	TTTGCCTGGCCTCCAGGTTT	Preb_1	17.4111	0.995886	0.290685	3.426	0.000613	0.00505	12893	2.29703	<0.05	>0.001
ETF	GCGGAAGAATAGAAGATGTG	Ppp1r12b_5	3408.29	1.59532	0.465658	3.42594	0.000613	0.00505	12894	2.29703	<0.05	>0.001
ETF	GCCGTGGATCTGAGCAGCAC	Hcfc1_3	1074.08	1.46179	0.426796	3.42503	0.000615	0.00506	12888	2.29583	<0.05	>0.001
ETF	GCCAGAAGTCGAGTCCCTGC	Cdk1_5	625.535	1.57738	0.460608	3.42456	0.000616	0.00507	12887	2.29532	<0.05	>0.001
ETF	CCGCCGCTTGTGCCCATCCC	Hes1_6	21.3706	0.94118	0.274864	3.42416	0.000617	0.00507	12886	2.29493	<0.05	>0.001
GATA	TGTTCTACATGGACTCTTGA	Kif5c_2	804.686	1.55511	0.454287	3.42318	0.000619	0.00509	12885	2.2936	<0.05	>0.001
ETF	TACTTACCAAACTGACTCGG	Cdk16_6	2718.12	1.72503	0.503953	3.42299	0.000619	0.00509	12884	2.29354	<0.05	>0.001
ETF	ACATTGCCTCCAGGGGCTGC	Edf1_3	22.7654	0.840919	0.245731	3.42211	0.000621	0.0051	12882	2.2926	<0.05	>0.001
ETF	TCGGGCCAGGTTGCAATACC	E2f4_2	46.1086	1.22165	0.35699	3.4221	0.000621	0.0051	12883	2.2926	<0.05	>0.001
ETF	CTCACGGGGCCTTGTGCGAG	Ilk_6	35.9868	0.766461	0.224009	3.42156	0.000623	0.00511	12881	2.29199	<0.05	>0.001
GATA	TGCGGACTACCCGCATGTCC	Pde4a_6	21.3033	0.950309	0.277832	3.42045	0.000625	0.00512	12879	2.2905	<0.05	>0.001
ETF	GCCGCTGCTTCAGTGTGTCG	Hnrnpd_1	2269.53	1.57088	0.459278	3.42033	0.000625	0.00512	12880	2.2905	<0.05	>0.001
ETF	CGTTAAAGACTCAGACAGCA	Golga4_3	260.032	1.61038	0.470868	3.42003	0.000626	0.00513	12878	2.29026	<0.05	>0.001
ETF	GATGAGAGGGTGATCATCAC	Btrc_5	554.079	1.54418	0.451656	3.41893	0.000629	0.00514	12877	2.28874	<0.05	>0.001
ETF	CTCCTGCTGATCCAGATTGC	Rnf166_1	19.3219	0.79864	0.233605	3.41876	0.000629	0.00514	12876	2.28872	<0.05	>0.001
ETF	TCCGGGTCTACAAGCAGCCA	Arid1b_1	57.133	1.52304	0.445615	3.41785	0.000631	0.00516	12874	2.28757	<0.05	>0.001
ETF	CTAAAACTTCTTGGCCCTAC	Tfpt_4	10.0428	0.887448	0.259659	3.41774	0.000631	0.00516	12875	2.28757	<0.05	>0.001
ETF	CCACTCATGGCTGCAGCAGT	Stk17b_3	43.7394	1.0653	0.311841	3.41616	0.000635	0.00518	12872	2.28539	<0.05	>0.001
ETF	CCCCTTGGTGCGGAGGAACT	Btg1_5	34.0141	1.07972	0.316072	3.41607	0.000635	0.00518	12873	2.28539	<0.05	>0.001
GATA	CGTCGGGGGGCTGCGCTGCA	Bcr_2	51.7157	0.878476	0.257256	3.4148	0.000638	0.0052	12870	2.28364	<0.05	>0.001
GATA	TTATTGTGCAGGGAAAACCT	Col4a1_2	201.024	1.29071	0.377991	3.41466	0.000639	0.0052	12871	2.28364	<0.05	>0.001
ETF	CACTTCTCCGGGGCAAGGGA	Prkd3_4	87.7681	1.16379	0.340946	3.41342	0.000642	0.00523	12869	2.2819	<0.05	>0.001
ETF	GCCCCTTCGCCGCACCTGCG	Dbp_3	189.61	1.44235	0.422616	3.41292	0.000643	0.00523	12868	2.28135	<0.05	>0.001
ETF	GTCTCCGAGTTCGAAGTGGG	Rcor2_4	692.396	1.31189	0.384455	3.41234	0.000644	0.00524	12867	2.28066	<0.05	>0.001
GATA	CCTTCATTGCTCTCTCCCGG	Atp2b2_5	87.7802	1.19168	0.349422	3.41042	0.000649	0.00527	12866	2.27783	<0.05	>0.001
GATA	ACCTTAGAGGTAATTCCTTT	Tgfb3_5	18.7838	1.59532	0.46786	3.40983	0.00065	0.00528	12865	2.27714	<0.05	>0.001
ETF	ATCTTCGCTCGAACGCACTT	Jak2_6	56.7652	1.24515	0.365204	3.40945	0.000651	0.00529	12864	2.27678	<0.05	>0.001
ETF	TCAAATATAGCTTCATGTTC	Asb12_6	16.4647	1.08064	0.31704	3.40854	0.000653	0.0053	12862	2.27577	<0.05	>0.001
ETF	GGAGTTCCACCAGATGCAGA	Ppp1r16a_1	4976.27	1.64222	0.4818	3.40851	0.000653	0.0053	12863	2.27577	<0.05	>0.001
ETF	ACGGCAGACATCCTCAATGT	Rrn3_4	393.369	1.26945	0.372459	3.4083	0.000654	0.0053	12861	2.27566	<0.05	>0.001
GATA	TCACACTGAAGACACCCCAC	Alox5_3	284.664	1.22811	0.360395	3.40769	0.000655	0.00531	12858	2.27528	<0.05	>0.001
GATA	CGGTCGTCACCAGAGCCGGT	Usp24_4	209.666	1.38662	0.406913	3.40766	0.000655	0.00531	12859	2.27528	<0.05	>0.001
GATA	TACTGGTGCTAGGGACGCCC	Casq1_5	249.38	1.47981	0.434268	3.40761	0.000655	0.00531	12860	2.27528	<0.05	>0.001
ETF	AGTATGCCGGTGCTGCCATT	Rarb_4	22.8009	1.09527	0.321438	3.40742	0.000656	0.00531	12857	2.27523	<0.05	>0.001
GATA	GATCTTCCCCAGCAAGGGTT	Angptl2_5	3291.79	1.66968	0.490163	3.40637	0.000658	0.00532	12856	2.2738	<0.05	>0.001
ETF	GGGAGTTGCTAGTGGACCCA	Nfil3_2	180.341	1.14508	0.336299	3.40495	0.000662	0.00535	12855	2.27178	<0.05	>0.001
ETF	TGCTCAATGCACAAGAGGGC	Jmjd6_4	42.0589	0.905506	0.265974	3.40448	0.000663	0.00535	12852	2.27143	<0.05	>0.001
ETF	GGCGCCACATAAGAGGCTCG	Rbm14_5	1399.5	1.83609	0.539347	3.40428	0.000663	0.00535	12853	2.27143	<0.05	>0.001
ETF	GCCGCATTCAGATGCTCCTA	Ppie_3	221.124	1.49658	0.439656	3.40398	0.000664	0.00535	12850	2.27126	<0.05	>0.001
ETF	GCCCTGAGCACCCACGCCAA	Esrrb_5	1264.79	1.25173	0.367736	3.40387	0.000664	0.00535	12851	2.27126	<0.05	>0.001
NTF	TCTCCCTTCGCTGTTTCCGG	Otx2_3	219.264	1.06225	0.312091	3.40365	0.000665	0.00536	12849	2.27114	<0.05	>0.001
ETF	TTTCGCCGCAGGCTGGGGTT	Sugp1_2	37.3437	0.88826	0.261023	3.403	0.000666	0.00536	12847	2.27058	<0.05	>0.001
ETF	CGGTCCTTTGCCTCCTGGAT	Smurf2_3	32.984	0.943426	0.277234	3.403	0.000667	0.00536	12848	2.27058	<0.05	>0.001
GATA	CTCCAATTAGATCCATATTA	Uty_6	11.4349	1.23323	0.362424	3.40271	0.000667	0.00537	12846	2.27037	<0.05	>0.001
ETF	CTTTGGAAGTAGCATCTCGC	Golga3_3	51.0959	1.26343	0.371541	3.40051	0.000673	0.0054	12843	2.26731	<0.05	>0.001
ETF	CGGACCTCCGCCCAAGTAGC	Rpl7_5	23.4008	1.22193	0.359352	3.40038	0.000673	0.0054	12844	2.26731	<0.05	>0.001
GATA	ACGCAGAAAACGCAACAGCC	Hddc2_1	120.184	1.22	0.358787	3.40034	0.000673	0.0054	12845	2.26731	<0.05	>0.001
GATA	CCATGAACCGCTGCAGCTGC	Timm8a2_4	108.654	1.46806	0.431819	3.39971	0.000675	0.00541	12842	2.26655	<0.05	>0.001
GATA	AAAACGCTGCGGTGGCGAAG	F2r_1	53.9063	1.00223	0.294825	3.39941	0.000675	0.00542	12841	2.26631	<0.05	>0.001
ETF	ACTTCTAGATAGGAGCACAG	Cdk2_3	712.192	1.16372	0.342535	3.39739	0.00068	0.00545	12839	2.26357	<0.05	>0.001
GATA	GAGTGGCCGCCGAGGTAGGC	Arhgef17_3	462.734	1.45545	0.428441	3.39707	0.000681	0.00545	12838	2.26331	<0.05	>0.001
ETF	TAAACCTGTATCCCTTGGCC	Kdm1a_5	26.4542	0.878996	0.258844	3.39586	0.000684	0.00547	12837	2.26162	<0.05	>0.001
ETF	TCTCCGAGCACTTGGTCTCT	Apex1_5	111.111	1.18055	0.347732	3.39499	0.000686	0.00549	12835	2.26061	<0.05	>0.001
NTF	ATACTTGCAACACGGGGAAA	4932411N23Rik_4	363.828	1.69253	0.498548	3.39492	0.000686	0.00549	12836	2.26061	<0.05	>0.001
ETF	TTGTCGCATTTCTTTCTAGT	Zfp37_3	36.0018	1.09861	0.323648	3.39445	0.000688	0.00549	12834	2.2601	<0.05	>0.001
ETF	ATAAAAGGGATGTACCTGTT	Kat2b_4	41.6052	1.12519	0.33164	3.39281	0.000692	0.00552	12832	2.25797	<0.05	>0.001
ETF	AAAGCAGACCCTCTATCATA	Ddx1_3	71.3264	1.25778	0.370745	3.39258	0.000692	0.00552	12831	2.25784	<0.05	>0.001
ETF	CTGCCACGGATGTAGCACTC	Lsm4_3	56.5241	1.4486	0.427062	3.39202	0.000694	0.00553	12827	2.25744	<0.05	>0.001
ETF	TCACCTGGGTCCAGCGGGCG	Kcnip2_4	40.9985	1.33276	0.392912	3.39201	0.000694	0.00553	12828	2.25744	<0.05	>0.001
ETF	ACACTTGCAGTAAAGCCCTG	Mbd1_5	765.898	1.59075	0.46908	3.3912	0.000696	0.00553	12825	2.25705	<0.05	>0.001
ETF	CAGAGAAAAGGGCCTATGGC	Parp2_4	379.699	1.36135	0.401436	3.39119	0.000696	0.00553	12826	2.25705	<0.05	>0.001
ETF	GGGCATCAGAGGTCTCACGT	Zfp30_5	1522.64	1.69046	0.498512	3.39101	0.000696	0.00553	12824	2.257	<0.05	>0.001
ETF	CTGTAAAAGCACCACCGATT	Baz1a_1	20.7846	0.777178	0.229244	3.39018	0.000698	0.00555	12823	2.25592	<0.05	>0.001
ETF	TCAGCCCAACGTTTAAAGCA	Zhx1_5	1340.54	1.68674	0.497708	3.38901	0.000701	0.00556	12818	2.25457	<0.05	>0.001
NTF	GACCGGCAGCAGCCGGCGAG	Twist1_1	1037.05	1.68663	0.497695	3.38889	0.000702	0.00556	12819	2.25457	<0.05	>0.001
ETF	GTTGGTGGTTAGCTAAAGTG	Fmr1_1	1589.91	1.39929	0.41293	3.38869	0.000702	0.00556	12820	2.25457	<0.05	>0.001
ETF	ACAAAGGCCCCGTGCTGGCC	Hmg20b_1	44.1224	1.11287	0.328409	3.38867	0.000702	0.00556	12821	2.25457	<0.05	>0.001
ETF	CAGTTGCTTCCGCTGCTACA	Chaf1a_1	118.464	1.47259	0.434572	3.38859	0.000703	0.00556	12822	2.25457	<0.05	>0.001
ETF	ACGCCGGCCCAGACAGCGGC	Nr2f2_4	422.94	1.7218	0.508424	3.38654	0.000708	0.0056	12817	2.25156	<0.05	>0.001
GATA	TGACGCCCCCCCTGGCACAC	Fgf13_1	56.6103	1.12771	0.333015	3.38635	0.000708	0.0056	12816	2.2515	<0.05	>0.001
GATA	TGGCTGCAGCCTACGTGGGC	Dctn6_3	121.084	0.968499	0.286047	3.38581	0.00071	0.00561	12815	2.25088	<0.05	>0.001
ETF	CGCTGGGAGGTTGTGCTGCC	Arvcf_1	33.228	1.05254	0.310891	3.38555	0.00071	0.00561	12814	2.2507	<0.05	>0.001
ETF	CGGCCTCTAGGACTAACTAA	Dot1l_3	195.614	1.00342	0.296403	3.38534	0.000711	0.00562	12813	2.25059	<0.05	>0.001
GATA	CCCTGAGATACAGCGTCACT	Cdh2_1	28.1774	1.09347	0.323019	3.38514	0.000711	0.00562	12812	2.25052	<0.05	>0.001
GATA	CCGACGAAGAGCCGGCTTGA	Pde4b_4	66.4442	0.974703	0.288016	3.38419	0.000714	0.00563	12811	2.24926	<0.05	>0.001
GATA	CGTAGACTTTCTGGTAAATT	Ogn_1	9.54951	0.87965	0.259947	3.38396	0.000714	0.00563	12810	2.24912	<0.05	>0.001
ETF	AATTGACGTTCCATGCATGC	Wdr77_6	732.422	1.83119	0.541183	3.38369	0.000715	0.00564	12809	2.24892	<0.05	>0.001
ETF	GGGCAGAGACGAATCTTTCC	Ddx23_4	42.0724	1.10707	0.327242	3.38303	0.000717	0.00565	12808	2.24811	<0.05	>0.001
ETF	GGACGCTCTGTCTCCCTAGT	Ddx27_5	19.8262	0.749376	0.221523	3.38283	0.000717	0.00565	12807	2.24804	<0.05	>0.001
ETF	TTTCCATTATGAAGGGTTGC	Epc2_4	50.7831	1.40559	0.415708	3.38119	0.000722	0.00567	12803	2.24625	<0.05	>0.001
ETF	CCGCCGCCGGGAGTGAAGCT	Gsk3a_4	34.0716	0.946605	0.279969	3.38111	0.000722	0.00567	12804	2.24625	<0.05	>0.001
ETF	TGCTGCAGGGTGGTGCTTCC	Bhlhe40_2	45.8519	1.40985	0.416979	3.38111	0.000722	0.00567	12805	2.24625	<0.05	>0.001
ETF	AAGCGGACTCCACGGCGATC	Trim41_2	461.958	1.55972	0.46133	3.38091	0.000722	0.00567	12802	2.24617	<0.05	>0.001
ETF	AAGGATAAATAACTCCCAGT	Mef2c_3	1271.09	1.86882	0.552917	3.37994	0.000725	0.00569	12801	2.24486	<0.05	>0.001
ETF	AGAGAGACGTTATCGATGTA	Zfp52_5	1132.19	1.78745	0.528941	3.37929	0.000727	0.0057	12800	2.24407	<0.05	>0.001
ETF	TCGCCTCTCGAGGCTGCCTC	Pole4_6	64.2086	0.934337	0.27654	3.37867	0.000728	0.00571	12798	2.24356	<0.05	>0.001
ETF	GCCATGGTGCAGGGGTCAGC	Satb1_5	139.698	1.35526	0.401217	3.37786	0.000731	0.00572	12797	2.24251	<0.05	>0.001
GATA	GAACGTCGTGCTGTTCCGTC	Fam122a_6	3334.17	1.10512	0.327198	3.37752	0.000731	0.00573	12796	2.2422	<0.05	>0.001
ETF	TTCAATATTCCCACCAACAC	Chd4_2	99.718	1.37927	0.408451	3.37682	0.000733	0.00574	12795	2.24133	<0.05	>0.001
ETF	ACGGTGATGAGAGAACTCTG	Arid4a_2	1208.59	1.41486	0.419021	3.37658	0.000734	0.00574	12793	2.24119	<0.05	>0.001
ETF	TTGTAGGTGCATGCTGTGAT	Psmc1_2	221.896	1.70016	0.503536	3.37644	0.000734	0.00574	12794	2.24119	<0.05	>0.001
ETF	GCATTAATGAGCCTACCTGC	Psip1_4	247.29	1.27227	0.37686	3.37598	0.000736	0.00575	12792	2.24069	<0.05	>0.001
ETF	GGGAACTGGAGGCCATACCC	Rsad1_3	1614.09	1.54832	0.458737	3.37518	0.000738	0.00576	12791	2.23965	<0.05	>0.001
GATA	CCACGGAGTTTGATGATGGG	Lrtm1_4	159.75	1.45716	0.431867	3.37411	0.000741	0.00578	12790	2.2382	<0.05	>0.001
ETF	TTCTTTGCAGGTGGCAACTA	Hnrnpa3_4	32.1495	0.863601	0.256121	3.37185	0.000747	0.00582	12787	2.23521	<0.05	>0.001
GATA	CCTTGACCTTGGCTGTAGTC	Pls3_2	13.9448	0.868006	0.257433	3.37177	0.000747	0.00582	12788	2.23521	<0.05	>0.001
ETF	CTCCTCCCGCTTGATCTCGC	Tcf3_1	28.9708	0.871206	0.258468	3.37066	0.00075	0.00584	12786	2.23368	<0.05	>0.001
GATA	CAGGAGCTGCCTCATAGCTG	Cdh16_4	284.801	1.50608	0.446921	3.3699	0.000752	0.00585	12785	2.23271	<0.05	>0.001
ETF	CTTCGGTCATGGCTCGTTGC	Zfp358_4	58.5665	0.847261	0.25146	3.36937	0.000753	0.00586	12783	2.23234	<0.05	>0.001
ETF	CATCACTCCCTGTTGCTAGT	Wdr1_1	25.4572	0.925678	0.274734	3.36936	0.000753	0.00586	12784	2.23234	<0.05	>0.001
ETF	AACCTCCCGGAGCCGCCCGG	Arid1a_1	120.348	0.856383	0.254199	3.36895	0.000755	0.00586	12782	2.23192	<0.05	>0.001
ETF	TTAGATCCAAAAGGTAATTT	Eif4a2_6	24.9355	1.15677	0.343404	3.36853	0.000756	0.00587	12781	2.23148	<0.05	>0.001
ETF	CAGCGGGTACTGAAGATTGA	Luzp1_2	288.111	1.40086	0.415935	3.36798	0.000757	0.00587	12778	2.23101	<0.05	>0.001
ETF	CGCTGCAAGCTGCTCATGGC	Mllt1_1	199.964	1.48167	0.439951	3.36781	0.000758	0.00587	12779	2.23101	<0.05	>0.001
ETF	GGCTTCTGCCTGCCCTAGGT	Limd1_3	571.448	1.42681	0.423663	3.36779	0.000758	0.00587	12780	2.23101	<0.05	>0.001
ETF	AAGCAAACCAACCTGCGTGC	Ncoa6_4	931.914	1.45575	0.432298	3.36747	0.000759	0.00588	12777	2.23073	<0.05	>0.001
GATA	ATGCAAACTTATACGTCAGC	Elavl2_1	276.813	1.58023	0.469336	3.36694	0.00076	0.00589	12776	2.23012	<0.05	>0.001
ETF	AAAAGTATATCTTGGCCCTT	Stat3_5	18.7161	1.12112	0.333014	3.36659	0.000761	0.00589	12775	2.2298	<0.05	>0.001
GATA	CGCTGCCAGCTCGCGCTCAC	Kif5c_3	32.16	0.930085	0.276294	3.36628	0.000762	0.00589	12773	2.22968	<0.05	>0.001
ETF	CCGGAGCTGGCACTAGCGTC	Mnt_4	27.6435	0.952052	0.282825	3.36622	0.000762	0.00589	12774	2.22968	<0.05	>0.001
ETF	GCGGGGGTTAGGGCGAAGGT	Kdm2a_2	177.166	1.35767	0.403438	3.36526	0.000765	0.00591	12772	2.22839	<0.05	>0.001
ETF	GGCCAGATCCAGCGGAGAAA	Pcbp1_3	1487.39	1.55808	0.463022	3.36502	0.000765	0.00591	12771	2.22825	<0.05	>0.001
GATA	AGTAATTGTCCAGGTTGATC	Dhx37_4	156.596	1.39362	0.414219	3.36444	0.000767	0.00592	12770	2.22756	<0.05	>0.001
ETF	CCGGGAACCGCGAGTCCTTG	Daxx_2	242.808	1.46458	0.435404	3.36372	0.000769	0.00593	12769	2.22666	<0.05	>0.001
ETF	GTGTTTGTGCAAAACCCAGG	Hat1_6	635.318	1.48126	0.440663	3.36145	0.000775	0.00598	12764	2.22337	<0.05	>0.001
ETF	GTGCGTGAGCGGCTGCTGGG	Trim35_1	925.036	1.67522	0.498397	3.36122	0.000776	0.00598	12765	2.22337	<0.05	>0.001
NTF	ATTGAGAAGGAGCAGGGCGC	Hesx1_3	425.462	1.40546	0.418167	3.36099	0.000777	0.00598	12766	2.22337	<0.05	>0.001
GATA	ACTGTACGCACTGCACGTGA	Vkorc1_4	1130.63	1.54874	0.460802	3.36097	0.000777	0.00598	12767	2.22337	<0.05	>0.001
ETF	AACCCTTCGGTAAGAGTCCA	Matr3_3	462.145	1.66721	0.496059	3.3609	0.000777	0.00598	12768	2.22337	<0.05	>0.001
ETF	CTGACTGCACTGAGAGCGCC	Ube2w_6	218.002	1.51044	0.449571	3.35974	0.00078	0.006	12763	2.22176	<0.05	>0.001
GATA	CCGGCCACCACACCATACTT	Slc5a1_4	19.2485	0.81671	0.243171	3.35858	0.000783	0.00602	12762	2.22017	<0.05	>0.001
ETF	CAGTTGGCAACCAGAACGCC	Fxr1_6	167.225	1.42374	0.423989	3.35797	0.000785	0.00603	12761	2.21944	<0.05	>0.001
ETF	CACCGTGGCCAGGTCCTTCT	Edf1_1	17.239	0.965115	0.287458	3.35741	0.000787	0.00604	12759	2.21887	<0.05	>0.001
ETF	GAGGAATGAGTAGTGGCACG	Zfp407_3	2504.27	1.45604	0.433691	3.35732	0.000787	0.00604	12760	2.21887	<0.05	>0.001
ETF	CCGCAAAGCATCTGCACTTC	Rev1_5	46.5062	1.27993	0.381286	3.35686	0.000788	0.00605	12758	2.21838	<0.05	>0.001
ETF	CGAGAAACGAATAAGTCAAG	Rbmx_1	1593.42	1.45441	0.433458	3.35537	0.000793	0.00608	12757	2.21627	<0.05	>0.001
GATA	CCGGGGAGAGGAAGGAGTGC	Il10rb_6	519.94	1.5341	0.457231	3.35521	0.000793	0.00608	12756	2.21624	<0.05	>0.001
NTF	TAAGTTGAAGAGCGGGACCG	Arid3c_5	17.1345	0.730363	0.217693	3.35501	0.000794	0.00608	12754	2.21621	<0.05	>0.001
GATA	CCCTTTCGGGAAGAAGCTTC	Fhl1_5	13.1462	1.25692	0.374651	3.3549	0.000794	0.00608	12755	2.21621	<0.05	>0.001
NTF	GTGGCAAGCTGTCCTCGGTA	Zdhhc25_2	658.385	1.687	0.502901	3.35453	0.000795	0.00608	12753	2.21585	<0.05	>0.001
GATA	TCAAGAAGCTCGCGCTCGCA	Tpx2_6	133.992	0.827617	0.246778	3.35369	0.000797	0.0061	12752	2.21477	<0.05	>0.001
ETF	GTGCACTTGTCGGAATGACA	Kdm4c_6	519.307	1.47639	0.440346	3.35279	0.0008	0.00612	12751	2.21358	<0.05	>0.001
GATA	CTCTAGGGGGTCTAGCTCAA	Cacnb1_3	15.7177	0.828829	0.247236	3.35238	0.000801	0.00612	12750	2.21316	<0.05	>0.001
NTF	TGGCGTGTGACGCTTGCGAC	Asb16_6	674.443	1.14789	0.342437	3.35211	0.000802	0.00612	12749	2.21297	<0.05	>0.001
ETF	GTGACGGGCCCAAACTTGTC	Psmc1_1	44.4743	1.30964	0.390721	3.35185	0.000803	0.00613	12748	2.21278	<0.05	>0.001
ETF	GGCGAAGCCGACGACCAGCG	Spast_1	8463.42	1.45135	0.433029	3.35161	0.000803	0.00613	12747	2.21263	<0.05	>0.001
ETF	GTTTAGAAATCGAAACGAGT	Rsf1_3	781.49	1.49211	0.445352	3.35041	0.000807	0.00615	12746	2.21097	<0.05	>0.001
ETF	TTCCGGGAGGCTACGGCCCC	Creld2_5	37.004	0.917853	0.274012	3.34968	0.000809	0.00617	12745	2.21005	<0.05	>0.001
ETF	CCACAGGTGCTCCATGTATC	Smc1a_2	18.4504	0.850912	0.254082	3.34897	0.000811	0.00618	12744	2.20916	<0.05	>0.001
ETF	GCTTTCCATCCAAACTGGTA	Spata5_1	161.299	1.46943	0.438833	3.34848	0.000813	0.00619	12743	2.20863	<0.05	>0.001
ETF	GCGGAGATGCTTCACCCGGG	Zfp553_5	839.459	1.33375	0.398333	3.34833	0.000813	0.00619	12742	2.20862	<0.05	>0.001
GATA	GGCCCGAGCAAAAACAGCCA	Ptchd3_2	2372	1.49192	0.445735	3.34711	0.000817	0.00621	12741	2.20693	<0.05	>0.001
GATA	TATCTTCCCAAAGGACCCCG	Mpped2_3	341.016	1.657	0.495186	3.34622	0.000819	0.00622	12739	2.2059	<0.05	>0.001
ETF	GGGCTAGTGGGGACGAGCGG	Zfp367_3	660.697	1.45297	0.43422	3.34617	0.000819	0.00622	12740	2.2059	<0.05	>0.001
GATA	CGGGGAGCAGCTGCAGGCGT	Timp2_4	192.227	0.959403	0.286741	3.34589	0.00082	0.00623	12738	2.2057	<0.05	>0.001
ETF	GAACCTCTGCGGCCACAGTC	Wwp1_3	517.989	1.47431	0.440693	3.34544	0.000822	0.00623	12737	2.20521	<0.05	>0.001
NTF	CCCTATGACAACTGGCTGGA	Ciita_3	140.892	1.32715	0.396784	3.34478	0.000823	0.00624	12735	2.20463	<0.05	>0.001
NTF	TGTTACAAGTGCAAAAATTG	Zfp459_1	492.959	1.31105	0.391995	3.34455	0.000824	0.00624	12734	2.2045	<0.05	>0.001
NTF	ATTCTCCCCGGTCCAAGCTT	Rfx4_4	48.2117	1.28169	0.383265	3.34413	0.000825	0.00625	12733	2.20406	<0.05	>0.001
ETF	ACAACAGAGTTGCCCAGGGC	Sap30_3	272.883	1.40216	0.419342	3.34373	0.000827	0.00626	12732	2.20365	<0.05	>0.001
ETF	GCAAAACTACCTGACTGCAG	Mga_2	314.554	1.41131	0.422098	3.34355	0.000827	0.00626	12731	2.2036	<0.05	>0.001
GATA	CAACCCAAGAGGCCCCGGCC	Jph2_3	64.2503	1.01601	0.303912	3.34309	0.000828	0.00626	12730	2.20311	<0.05	>0.001
ETF	AATGTGACTCGGTCTCCGGG	Ablim1_3	971.469	1.79876	0.538189	3.34224	0.000831	0.00628	12728	2.20217	<0.05	>0.001
ETF	CCCCTGTATTCTCCTTACGA	Igf2bp3_4	34.4262	1.02016	0.305236	3.34221	0.000831	0.00628	12729	2.20217	<0.05	>0.001
ETF	CTGGTCGAACAATCAAACTA	Wdr43_4	67.6509	1.01267	0.303009	3.34204	0.000832	0.00628	12727	2.20213	<0.05	>0.001
ETF	TTGGCAGGGTGCTCGGAGAC	Cbx4_2	240.59	1.65236	0.494502	3.34147	0.000833	0.00629	12726	2.20146	<0.05	>0.001
ETF	GGGGAGCCGGCGGAGACATT	Gadd45b_5	77.853	1.22976	0.368052	3.34127	0.000834	0.00629	12725	2.20137	<0.05	>0.001
ETF	AATGCCTTCCTACACAGGAC	Atad3a_3	513.075	1.1893	0.355972	3.341	0.000835	0.00629	12723	2.20135	<0.05	>0.001
ETF	GTTGACTGCCACTCCGATCC	Tcea3_1	445.658	1.39663	0.418031	3.34097	0.000835	0.00629	12724	2.20135	<0.05	>0.001
GATA	GACTCCGTAGAGGTGACCCT	Nes_5	364.087	1.09856	0.328873	3.34038	0.000837	0.0063	12722	2.20066	<0.05	>0.001
ETF	ACTATAATCCGCGAGATCTC	Plk2_5	114.461	1.39896	0.418862	3.33991	0.000838	0.0063	12720	2.20033	<0.05	>0.001
ETF	ACTTTGACTCCTTCATCGCG	Mapk6_5	123.757	1.54538	0.462703	3.33989	0.000838	0.0063	12721	2.20033	<0.05	>0.001
GATA	GGGCCTTAACATCTTCAATG	Pde4b_5	2310.7	1.4733	0.441199	3.33932	0.00084	0.00631	12718	2.19976	<0.05	>0.001
GATA	CTCGGGCGGGCCTACAGGTC	Rhoc_6	19.6944	0.671922	0.20122	3.33924	0.00084	0.00631	12719	2.19976	<0.05	>0.001
ETF	CCGAAGTAGCGGGTGATATA	Stk25_5	20.4741	0.91037	0.272646	3.33902	0.000841	0.00631	12717	2.19963	<0.05	>0.001
ETF	CTCACCATTCCCAAACTCGT	Cdc40_4	38.9069	0.869783	0.260506	3.33882	0.000841	0.00632	12716	2.19955	<0.05	>0.001
ETF	AACAACGCCGGCCCTATCGC	Ybx1_6	279.056	1.24029	0.371739	3.33647	0.000849	0.00636	12714	2.19631	<0.05	>0.001
GATA	CCGCAGCCTACACAGTGAGG	Iqsec1_3	121.124	1.05328	0.315785	3.33542	0.000852	0.00638	12713	2.1949	<0.05	>0.001
GATA	ACTACCGTGGAGATCCCAAC	Tagln_2	320.558	0.988171	0.296308	3.33495	0.000853	0.00639	12710	2.19441	<0.05	>0.001
GATA	CGCCTAGAAAGCCGGCATCC	Lonrf1_3	38.1656	0.763386	0.228924	3.33468	0.000854	0.00639	12711	2.19441	<0.05	>0.001
ETF	ATGGGAGTCACATGTGTCCT	Wdr48_4	50.6408	0.8912	0.267364	3.33329	0.000858	0.00642	12709	2.19246	<0.05	>0.001
ETF	GGATCGGACCACCCGCCTCT	Plaa_4	265.889	1.10986	0.332986	3.33306	0.000859	0.00642	12708	2.19232	<0.05	>0.001
ETF	GCGCCAGAAATAATCGATAA	Map3k5_6	209.14	1.40314	0.421296	3.33054	0.000867	0.00648	12707	2.18861	<0.05	>0.001
GATA	GTCCAGGGGGCGGCTCATCC	Socs3_5	35.2556	0.951096	0.285598	3.33019	0.000868	0.00648	12705	2.18851	<0.05	>0.001
GATA	GCCCTCTTCGGGGACTGAAG	BC022687_4	363.156	1.39078	0.417875	3.32822	0.000874	0.00652	12701	2.18581	<0.05	>0.001
ETF	AAACTTATGCTGGAACCCTA	Med13_3	38.787	1.27791	0.383969	3.32815	0.000874	0.00652	12702	2.18581	<0.05	>0.001
ETF	AGAACCGATTCCCAGCAAAA	Carf_5	409.79	1.43225	0.430367	3.32796	0.000875	0.00652	12703	2.18581	<0.05	>0.001
GATA	GCAGCCGCCCAACGTCTACC	Ppil1_1	272.48	1.48315	0.445674	3.32789	0.000875	0.00652	12704	2.18581	<0.05	>0.001
GATA	CCTTGTTGCTTCTGGCTCGC	Bcr_4	29.451	0.8993	0.270266	3.32746	0.000876	0.00653	12700	2.18535	<0.05	>0.001
ETF	AGCCTATAGGCTTTAAATTC	Mapk8_2	11.3725	0.984612	0.296018	3.32619	0.00088	0.00655	12696	2.18382	<0.05	>0.001
ETF	TTTCCGCCTCGTGGGCGGCA	Pdlim1_3	34.13	1.09128	0.328102	3.32604	0.000881	0.00655	12697	2.18382	<0.05	>0.001
ETF	ATGCCAGCCCGTCGAGCATT	Mcm5_1	31.6585	0.72193	0.217056	3.32601	0.000881	0.00655	12698	2.18382	<0.05	>0.001
ETF	TTCACGGACCCGGTGTCCAT	Trim41_5	53.4391	1.31739	0.396099	3.32591	0.000881	0.00655	12699	2.18382	<0.05	>0.001
GATA	TGCATCCTCTATTAAGAGGC	Heatr1_1	198.307	1.51327	0.455099	3.32515	0.000884	0.00656	12695	2.18285	<0.05	>0.001
GATA	GGGGCGCGCCAGATCACTAC	Fuca2_5	177.164	1.39601	0.419898	3.32464	0.000885	0.00657	12693	2.1823	<0.05	>0.001
ETF	CAGCAAGACGCGCGAATTCC	Thoc3_4	41.5491	0.905053	0.272237	3.32451	0.000886	0.00657	12694	2.1823	<0.05	>0.001
ETF	TAACTCACTCAGAGATGTGC	Carhsp1_1	982.101	0.897679	0.270057	3.32404	0.000887	0.00658	12691	2.18198	<0.05	>0.001
ETF	CCCTTGTGCTTGCCAGTTGT	Puf60_6	19.9965	0.766509	0.230597	3.32402	0.000887	0.00658	12692	2.18198	<0.05	>0.001
GATA	TGGGTGTAAAGGCCCCTCCT	Sema3c_5	50.9853	1.16788	0.351405	3.32345	0.000889	0.00659	12690	2.18131	<0.05	>0.001
ETF	CGGATATAACATCTCTAAAC	Polr3c_5	91.4396	1.39109	0.41864	3.32288	0.000891	0.00659	12688	2.18086	<0.05	>0.001
ETF	AGTCTGTAAAACAGCCGCGA	Smarcad1_4	1144.85	1.41148	0.42484	3.32239	0.000892	0.0066	12686	2.18049	<0.05	>0.001
ETF	ACCCATTTCTATATCGTCAA	Asb11_1	615.3	1.12744	0.339347	3.32236	0.000893	0.0066	12687	2.18049	<0.05	>0.001
ETF	AGAGGGTGTAGTTAGCGGGT	Ifnar2_1	555.437	1.41077	0.424687	3.32192	0.000894	0.00661	12685	2.18002	<0.05	>0.001
ETF	TGGACCATGTGTCAAACTAC	Rbmx2_5	173.013	1.60003	0.481706	3.32159	0.000895	0.00661	12684	2.17973	<0.05	>0.001
ETF	CGTTCACATCGTCAGGATCC	Thrb_3	106.922	1.38337	0.416819	3.31888	0.000904	0.00667	12683	2.17573	<0.05	>0.001
GATA	CGGGGTTGGGACCGGGCGAG	Otud1_5	49.7377	1.04864	0.315999	3.31849	0.000905	0.00668	12681	2.17535	<0.05	>0.001
GATA	CCTTGTCTGTCGGCTACATA	Ugcg_1	32.8347	1.26255	0.380474	3.31835	0.000906	0.00668	12682	2.17535	<0.05	>0.001
ETF	TGTTCGAAACCGCTCCTGGC	Rab8a_2	99.5679	0.740153	0.223066	3.31809	0.000906	0.00668	12679	2.17518	<0.05	>0.001
ETF	TGGGTCTGCATCCGAGACGC	Fbf1_3	750.908	1.61556	0.486913	3.31797	0.000907	0.00668	12680	2.17518	<0.05	>0.001
ETF	CCTCGGGTTGTTCAGCGAGG	Dctn1_4	31.558	1.03296	0.311508	3.31601	0.000913	0.00672	12678	2.17236	<0.05	>0.001
ETF	ACTATAACGTGGACTACCCC	Uhrf1_6	272.323	1.21817	0.367403	3.31562	0.000914	0.00673	12677	2.17198	<0.05	>0.001
ETF	CGCTGGAGCTCTCCAAAAGT	Ankzf1_2	32.0855	0.949427	0.286436	3.31462	0.000918	0.00675	12676	2.17063	<0.05	>0.001
ETF	CGCGTTCTCCATCTCTCTCG	Terf1_4	210.223	1.24286	0.375013	3.31419	0.000919	0.00676	12675	2.17018	<0.05	>0.001
ETF	ACAGAACACCGGCGTGTGGC	Gtf2f2_4	74.792	1.09665	0.330984	3.3133	0.000922	0.00677	12673	2.1692	<0.05	>0.001
ETF	TGGTAATCCCGACATCTGGC	Mcm9_6	315.259	1.31235	0.396135	3.31289	0.000923	0.00678	12672	2.16882	<0.05	>0.001
ETF	GGGGCGGTACCTGTTGTTCG	Mxd4_6	141.815	0.985441	0.297472	3.31272	0.000924	0.00678	12671	2.16878	<0.05	>0.001
ETF	CGTCTGTTTACATCGCTTGA	Brd1_1	51.5643	1.20974	0.365338	3.31128	0.000929	0.00681	12670	2.16675	<0.05	>0.001
ETF	GGGAGCGAGAACAATTACCC	Hey2_3	1561.28	1.36936	0.413586	3.31095	0.00093	0.00682	12669	2.16646	<0.05	>0.001
GATA	CGGGCCCGGTTCCGTGGAGC	Fgf20_6	28.86	0.793395	0.239643	3.31074	0.00093	0.00682	12668	2.16635	<0.05	>0.001
ETF	AATTCAGCGTGCTCTCAAGC	Copb2_4	679.026	1.48508	0.44859	3.31055	0.000931	0.00682	12667	2.16628	<0.05	>0.001
ETF	GGCAGCTCATGGCGGCACAG	Rnf181_6	1134.08	1.38321	0.417895	3.30996	0.000933	0.00683	12664	2.16582	<0.05	>0.001
ETF	CAGGAGCCCGATCTCTGTGG	Gtf2b_5	370.181	1.60352	0.48447	3.30985	0.000933	0.00683	12665	2.16582	<0.05	>0.001
ETF	ACCGCAGAGCTTACACTCAA	Zfp869_2	508.94	1.58024	0.477438	3.30984	0.000934	0.00683	12666	2.16582	<0.05	>0.001
ETF	GAAGCCCACGATTGCCATTT	Asb13_5	26.1467	1.06317	0.321303	3.30893	0.000937	0.00684	12662	2.16478	<0.05	>0.001
ETF	AACGCAATGCGGTACATAAA	Ncbp2_2	87.7127	1.32811	0.401376	3.30889	0.000937	0.00684	12663	2.16478	<0.05	>0.001
ETF	TGATCCTCAGGGATGGTCAC	Parn_4	251.333	1.48285	0.448185	3.30857	0.000938	0.00684	12659	2.16468	<0.05	>0.001
ETF	CGTTCTTCAGAGTGTCCCGC	Elf4_5	276.549	1.4238	0.430354	3.30845	0.000938	0.00684	12660	2.16468	<0.05	>0.001
ETF	TGCCGCCCGGGGCATGAAGC	Rbfox2_3	27.4779	0.977595	0.295488	3.30841	0.000938	0.00684	12661	2.16468	<0.05	>0.001
NTF	GCATTAAGGTAGTTCCTGGA	Prol1_3	1546.83	1.63614	0.494735	3.30711	0.000943	0.00687	12656	2.16298	<0.05	>0.001
ETF	GGACTCTCTGGTGTACAATA	Zfp322a_5	715.252	1.13765	0.344023	3.30691	0.000943	0.00687	12657	2.16298	<0.05	>0.001
ETF	CAGTGTCATCACAGGATCTC	Ankle2_3	42.1689	1.09764	0.331924	3.3069	0.000943	0.00687	12658	2.16298	<0.05	>0.001
NTF	TGTCAAACAAGTCAAAAGGG	Npm2_6	1014.64	1.29592	0.391945	3.30637	0.000945	0.00688	12655	2.16239	<0.05	>0.001
ETF	TTCCTTGTCATAGACTCACA	Taf13_5	146.038	1.47199	0.445257	3.30593	0.000947	0.00689	12654	2.16192	<0.05	>0.001
NTF	AGGTGCGCGCCATCTTGTTT	Anks4b_5	22.7556	0.79951	0.241881	3.30538	0.000948	0.0069	12653	2.16128	<0.05	>0.001
GATA	GCGTCTTAAGGGGCGGGTCC	Phf21b_3	23.173	0.912091	0.275994	3.30475	0.000951	0.00691	12651	2.16073	<0.05	>0.001
ETF	TTCCAGCAGCCTCATCGCGC	Mta1_1	267.94	1.40595	0.425432	3.30475	0.000951	0.00691	12652	2.16073	<0.05	>0.001
ETF	CCCAACGGGGAGCTGCCAGC	Brpf3_2	40.4609	0.847524	0.256473	3.30454	0.000951	0.00691	12650	2.16062	<0.05	>0.001
GATA	TTCGCTGCTGGGCAATGAAT	Cdca2_6	33.8688	0.868066	0.262753	3.30373	0.000954	0.00692	12649	2.15959	<0.05	>0.001
ETF	GCCTGATGAGAACCCATCCT	Rnf141_5	72.7854	1.15308	0.349078	3.30322	0.000956	0.00693	12648	2.159	<0.05	>0.001
ETF	GGGGCTTGCTGGGTCAGGCA	Esrra_1	857.745	1.44559	0.437753	3.3023	0.000959	0.00695	12647	2.1578	<0.05	>0.001
ETF	GGCAACGATGTCATCTTCAG	Elf1_6	2509.16	1.49024	0.451343	3.30179	0.000961	0.00696	12646	2.15722	<0.05	>0.001
GATA	CCGCAGCCCCTACAGCGGAC	Ucp3_3	105.332	1.25117	0.378966	3.30153	0.000962	0.00697	12645	2.15703	<0.05	>0.001
ETF	GGTGGGTGTGACAGGCCCTC	Mafk_3	82.6489	1.06581	0.322854	3.30121	0.000963	0.00697	12644	2.15675	<0.05	>0.001
ETF	AAGCTGGCCGGTCTTGTCTC	Dcaf8_1	94.8059	1.39713	0.423287	3.30066	0.000965	0.00698	12642	2.1562	<0.05	>0.001
ETF	ACTTCAATCGTGTCTTCACT	Zfp809_4	101.516	1.55537	0.471242	3.30058	0.000965	0.00698	12643	2.1562	<0.05	>0.001
ETF	GTTTCCCCCGCGTAGAGAAG	E2f8_5	1030.72	1.4107	0.427508	3.29982	0.000967	0.00699	12641	2.15524	<0.05	>0.001
ETF	TTTCTGGACTCACCCCTACG	Snrnp27_2	43.7724	1.11708	0.338571	3.29938	0.000969	0.007	12638	2.15501	<0.05	>0.001
ETF	CCGGGGGTCCGGACGCCTTA	Hist1h1c_2	22.2593	0.910365	0.275926	3.2993	0.000969	0.007	12639	2.15501	<0.05	>0.001
GATA	CGTCACCAAGCTGGGCCGTC	Rps2_5	588.892	1.1023	0.334106	3.29925	0.000969	0.007	12640	2.15501	<0.05	>0.001
GATA	TGTCCCATTGGATGTGAGAT	Cd44_6	902.777	1.40272	0.425224	3.29878	0.000971	0.00701	12637	2.15449	<0.05	>0.001
GATA	CCAAGGCTTCCCCAGAGACG	Lrtm1_3	42.3537	1.10134	0.333952	3.29791	0.000974	0.00702	12635	2.15352	<0.05	>0.001
GATA	CTCAACCGGGTGGAGCTTCC	Heatr1_2	28.0845	0.829402	0.251496	3.29788	0.000974	0.00702	12636	2.15352	<0.05	>0.001
ETF	TAACAGCCGTTGCCGAGAGA	Tpm3_3	974.139	1.43073	0.433996	3.29665	0.000978	0.00705	12634	2.15184	<0.05	>0.001
GATA	CCTTCCCGGGTCAAGCATGA	Ppp1r3a_5	61.974	1.3772	0.417979	3.29489	0.000985	0.00709	12633	2.14933	<0.05	>0.001
GATA	CTCTGAGCGTCCCATTACCC	Cacna1g_6	27.3618	1.17931	0.357946	3.29466	0.000985	0.00709	12632	2.14919	<0.05	>0.001
GATA	CTCTTCATCAGGTGAACGCT	Actn1_4	15.5854	0.760679	0.230919	3.29414	0.000987	0.0071	12631	2.14859	<0.05	>0.001
ETF	GGCGCCTGGACGGCTGGCTC	Msrb2_3	934.26	1.28432	0.389907	3.29391	0.000988	0.0071	12630	2.14846	<0.05	>0.001
GATA	ACAGCTGTTCCAGCTCCTTC	Elavl2_6	34.778	1.23354	0.374528	3.2936	0.000989	0.00711	12629	2.14818	<0.05	>0.001
ETF	AAGTCAGTACCCGAGTCTCC	Golga1_4	696.436	1.57083	0.476977	3.29331	0.00099	0.00711	12628	2.14795	<0.05	>0.001
NTF	CTCCCAATAATGCCTCCCCG	Triml2_2	147.879	1.04422	0.317142	3.29258	0.000993	0.00713	12627	2.14704	<0.05	>0.001
GATA	TCCAGGGTGGCGCTCCGAGG	Fry_3	54.3902	0.999731	0.303703	3.2918	0.000995	0.00714	12626	2.14605	<0.05	>0.001
NTF	GTTTAGTCTGGCACACGTCC	Egfl6_5	643.848	1.27461	0.387253	3.29142	0.000997	0.00715	12625	2.14568	<0.05	>0.001
GATA	TGGTCCAGGGACCCTCATCA	Gramd4_4	69.2785	1.28213	0.389694	3.29011	0.001	0.00718	12624	2.14386	<0.05	>0.001
ETF	CGAGATGGCCCTCCTCTGCG	Eif4h_3	313.071	1.7361	0.527701	3.28993	0.001	0.00718	12623	2.14379	<0.05	>0.001
ETF	GCGCGACGGGAAGCCCTGCC	Nkx2-5_4	142.672	1.17237	0.356396	3.28951	0.001	0.00719	12621	2.14353	<0.05	>0.001
ETF	GCCAGAACCACCGCCAGTGG	Pwp1_3	165.134	0.978486	0.297459	3.28948	0.001	0.00719	12622	2.14353	<0.05	>0.001
ETF	ACCCTGTGCGGGCAGCGCAA	Pura_2	475.984	1.43574	0.436499	3.28922	0.001	0.00719	12619	2.14342	<0.05	>0.001
ETF	GATGATGAACGCTCCATCCA	Lbh_5	2431.88	1.65294	0.502545	3.28914	0.001	0.00719	12620	2.14342	<0.05	>0.001
GATA	CCGCTCCGTGTCTCATCATA	Cpe_6	29.9704	0.965128	0.293444	3.28897	0.00101	0.00719	12618	2.14337	<0.05	>0.001
ETF	CGGAGATCATAGGAGTAATG	Nek1_6	581.305	1.16487	0.354287	3.28792	0.00101	0.00721	12617	2.14197	<0.05	>0.001
ETF	TGATCCTGCAGATAAAGCAA	Dnajc2_1	782.831	1.1073	0.336847	3.28725	0.00101	0.00723	12616	2.14115	<0.05	>0.001
ETF	GCTCACGGCCACCTCCGTTC	Prdm16_2	110.714	0.882207	0.268405	3.28685	0.00101	0.00723	12615	2.14073	<0.05	>0.001
ETF	GGAGCGAATCAAGGAGCGTG	Nedd8_1	4083.18	1.41345	0.430183	3.28568	0.00102	0.00726	12614	2.13915	<0.05	>0.001
ETF	ACTCTTTCTAGATATGTAAC	Tgif2_1	228.873	1.33541	0.406558	3.28468	0.00102	0.00727	12611	2.13824	<0.05	>0.001
ETF	CCTTCCTTACAGTAGCACCC	Pdlim5_1	319.707	1.64833	0.50188	3.28431	0.00102	0.00728	12610	2.13788	<0.05	>0.001
ETF	CTCATAGCTGCAGCATATAT	Ankrd50_5	15.2979	0.853458	0.259934	3.28336	0.00103	0.0073	12609	2.13662	<0.05	>0.001
NTF	GCCCTTAAGAACAGTAAGAC	Foxn1_5	1201.57	1.1594	0.353177	3.28278	0.00103	0.00731	12607	2.13614	<0.05	>0.001
NTF	TCGGAAGGAGGAGGGAGCCG	BC089597_3	152.933	1.37537	0.418967	3.28277	0.00103	0.00731	12608	2.13614	<0.05	>0.001
GATA	TCGCGGGGCTTCCAACGCTT	Ptchd3_4	36.5476	0.983287	0.299557	3.28247	0.00103	0.00731	12605	2.13604	<0.05	>0.001
GATA	AAAGAGCGCCGCCGAGGAGC	Ctnnal1_6	170.607	1.0538	0.321043	3.28244	0.00103	0.00731	12606	2.13604	<0.05	>0.001
NTF	ACTCCGTCGGAGTGGTGCTC	Sox3_5	133.872	1.1149	0.339732	3.28171	0.00103	0.00733	12600	2.13519	<0.05	>0.001
ETF	CTACGTGACTTTCTCCATGC	Rbm28_2	53.0108	1.0537	0.321121	3.28131	0.00103	0.00733	12601	2.13519	<0.05	>0.001
ETF	TTCTAACCGGGGCTTCTCTC	Melk_6	26.0244	1.17826	0.359083	3.28129	0.00103	0.00733	12602	2.13519	<0.05	>0.001
GATA	AGGGCGAGGTGCTGATGTAC	Adarb1_1	281.597	1.52907	0.466005	3.28123	0.00103	0.00733	12603	2.13519	<0.05	>0.001
ETF	TCCATTCCGGACCCAGTAAA	Ddx42_3	32.1908	1.16589	0.355323	3.2812	0.00103	0.00733	12604	2.13519	<0.05	>0.001
ETF	GTTCCCGCTCGGCCCCAGCC	Ssbp4_5	163.53	1.33148	0.405817	3.28098	0.00103	0.00733	12599	2.13506	<0.05	>0.001
ETF	CCGAGGCTGCAGCATAGTGA	Ankib1_6	212.859	1.55292	0.47335	3.2807	0.00104	0.00733	12598	2.13484	<0.05	>0.001
ETF	GAGACTTCACGACAGTATAT	Camk2d_2	41.0677	1.66725	0.508295	3.28009	0.00104	0.00734	12597	2.13411	<0.05	>0.001
ETF	CAGGCCTGGCGGGCGCCCTA	Cbfa2t2_6	79.8089	1.33028	0.405587	3.27989	0.00104	0.00734	12596	2.13402	<0.05	>0.001
ETF	AGGGAGCCGCATGCTCCTGG	Mocs1_5	930.342	1.43975	0.439055	3.2792	0.00104	0.00736	12595	2.13316	<0.05	>0.001
ETF	TGGGGGTAAGGCCTCTGATG	Tgif2_6	933.425	1.17062	0.357021	3.27886	0.00104	0.00736	12594	2.13285	<0.05	>0.001
ETF	TACCGGACGATCAGAAAATC	Zfp644_1	232.388	1.42352	0.434199	3.27851	0.00104	0.00737	12593	2.13251	<0.05	>0.001
ETF	ACAATTCCCCGCCGCCTCTT	Kank1_2	21.8074	0.815252	0.248693	3.27815	0.00104	0.00737	12590	2.13246	<0.05	>0.001
ETF	CTCTAGTGAGAAATAAAGAG	Krr1_4	132.44	1.3861	0.422835	3.27811	0.00105	0.00737	12591	2.13246	<0.05	>0.001
ETF	AGGGGGCGTCTATGCTGGTC	Junb_5	24.2766	0.719146	0.219381	3.27807	0.00105	0.00737	12592	2.13246	<0.05	>0.001
GATA	CCCTGTGTCTCCACGTTCCG	Pgbd1_1	80.7339	1.12741	0.344028	3.27708	0.00105	0.00739	12589	2.13116	<0.05	>0.001
GATA	GCTCACCTCTTCCTTCACTT	Ppl_3	100.911	1.30153	0.397179	3.27693	0.00105	0.00739	12587	2.13115	<0.05	>0.001
ETF	GACCAGCAATGATGATCACC	Zfp653_6	3406.89	1.40714	0.429423	3.27681	0.00105	0.00739	12588	2.13115	<0.05	>0.001
NTF	TATGCTGGTGGGGCTGCCCG	Pou3f2_2	91.8737	1.197	0.36536	3.27623	0.00105	0.0074	12584	2.13071	<0.05	>0.001
ETF	ACACGTGCGGCAAATCTTTC	Zim1_2	15.4394	0.857843	0.26184	3.27622	0.00105	0.0074	12585	2.13071	<0.05	>0.001
ETF	TTCCTGGGGTCCTGATTGGC	Phf3_3	23.3811	0.758738	0.231597	3.27611	0.00105	0.0074	12586	2.13071	<0.05	>0.001
ETF	CTTCTCGTGCTCCGTCAGAT	Zfp146_4	18.1984	0.779515	0.237955	3.2759	0.00105	0.0074	12583	2.13058	<0.05	>0.001
ETF	GGTGTACTGAACAGGCCTGC	Hipk2_1	1609.27	1.46505	0.447289	3.27541	0.00106	0.00741	12582	2.13004	<0.05	>0.001
ETF	ATCAAACGAAAGCTGGACAC	Crebbp_4	659.951	1.24479	0.380066	3.27521	0.00106	0.00741	12581	2.12993	<0.05	>0.001
ETF	CGTTCCAGCAGGAATTTCTG	Zfp426_2	40.3541	1.17739	0.359622	3.27398	0.00106	0.00744	12580	2.12826	<0.05	>0.001
GATA	CCCTACCTGGGTATGGATAG	Cd63_1	17.3301	0.745837	0.227911	3.27249	0.00107	0.00748	12578	2.12621	<0.05	>0.001
ETF	ACTGTAAGGCGGGAAAAAGC	Shprh_3	457.487	1.45083	0.443358	3.27237	0.00107	0.00748	12579	2.12621	<0.05	>0.001
NTF	CTGTCTTTGGGGTGGTTGGA	Sox10_2	47.4935	0.830247	0.253738	3.27206	0.00107	0.00748	12577	2.12593	<0.05	>0.001
ETF	CCACAAGTATGATCCTTCAG	Zfp637_5	200.509	1.2407	0.379377	3.27037	0.00107	0.00752	12575	2.12375	<0.05	>0.001
ETF	CATGTTGTGAAATGGTGTCC	Phf12_5	301.044	1.12087	0.342781	3.26994	0.00108	0.00752	12573	2.1235	<0.05	>0.001
ETF	GCATAAATTGCGTCATTCTG	Zfp58_1	108.011	1.25335	0.38342	3.26887	0.00108	0.00754	12570	2.12239	<0.05	>0.001
ETF	GAGGCCTACCCGGCGGGAAG	Gata4_5	984.76	1.2971	0.396803	3.26887	0.00108	0.00754	12571	2.12239	<0.05	>0.001
ETF	ATGTGCAGTCTCAGCTTGTC	Prdm10_2	56.8063	1.33727	0.409101	3.26881	0.00108	0.00754	12572	2.12239	<0.05	>0.001
ETF	CGTCCTCGGCTTCCGCCGAG	Btf3_1	26.49	1.12585	0.344647	3.26667	0.00109	0.00759	12567	2.11971	<0.05	>0.001
ETF	AAAGAAGTTCCCCTGTCCAC	Zfp397_6	102.411	1.27039	0.388897	3.26666	0.00109	0.00759	12568	2.11971	<0.05	>0.001
GATA	GTTGATGGAAGCAACCTGGA	Myoz2_4	2348.94	1.37132	0.419901	3.26582	0.00109	0.00761	12565	2.11882	<0.05	>0.001
GATA	CTTTACATAGGACACCAGCG	Nampt_6	97.1282	1.31371	0.402298	3.26553	0.00109	0.00761	12563	2.1186	<0.05	>0.001
ETF	TCTTTGATATTGCCGAATGT	Zfp52_6	160.693	1.47329	0.451183	3.26539	0.00109	0.00761	12564	2.1186	<0.05	>0.001
ETF	CTACAATGGCTGCTGGAAAG	Plag1_4	278.706	1.33078	0.407605	3.26489	0.0011	0.00762	12562	2.11803	<0.05	>0.001
ETF	ATGACAGATCTAAATGTCGT	Lrrcc1_4	873.08	1.48938	0.456202	3.26474	0.0011	0.00762	12561	2.11801	<0.05	>0.001
NTF	ATCTGGCTCTGAGGCACAGA	Hsfy2_4	553.211	1.41931	0.434795	3.26432	0.0011	0.00762	12559	2.11778	<0.05	>0.001
ETF	TTATTGGTATCGTACCTGTA	Zbtb24_1	40.2661	1.24424	0.381217	3.26386	0.0011	0.00763	12558	2.11728	<0.05	>0.001
ETF	AGGTCACGGAGATCCAGGAC	Mib1_2	283.616	1.4968	0.458646	3.26353	0.0011	0.00764	12557	2.11697	<0.05	>0.001
ETF	TCGGCCACCGACACGTCCTT	Polr3d_1	22.557	1.34099	0.411035	3.26247	0.0011	0.00766	12556	2.11556	<0.05	>0.001
ETF	TCCACGGCCTGCGGGACCCC	Camk1d_4	66.6767	0.869447	0.266511	3.26233	0.0011	0.00766	12555	2.11555	<0.05	>0.001
NTF	GGAATATGGTGGTTTGGCGT	Foxa3_3	3145.66	1.55891	0.477949	3.26167	0.00111	0.00768	12554	2.11475	<0.05	>0.001
ETF	GGGGGATCCCGGGAGCTCCG	Zcrb1_4	780.826	1.27436	0.390843	3.26055	0.00111	0.0077	12553	2.11323	<0.05	>0.001
GATA	ATTTCATGCAGTAAAGTACC	Gpr22_2	211.397	1.45273	0.445583	3.2603	0.00111	0.00771	12552	2.11305	<0.05	>0.001
ETF	TTGGAAATCCGGAGATTGCC	Cdkn2c_6	85.4635	1.04129	0.319492	3.25921	0.00112	0.00773	12550	2.11161	<0.05	>0.001
ETF	CAACATGTTTCGTGCTTCCT	Cstf2_1	18.5477	0.987019	0.303057	3.25687	0.00113	0.00779	12549	2.10842	<0.05	>0.001
ETF	GCATCATGTGCATGAGCACG	Asb4_1	409.125	1.0588	0.325256	3.25529	0.00113	0.00782	12546	2.10653	<0.05	>0.001
ETF	GCCCGTCCGCAGAGTAACAC	Pwp2_3	651.016	1.2521	0.38464	3.25524	0.00113	0.00782	12547	2.10653	<0.05	>0.001
ETF	CGCTCCCTGGGGGCAGTTCA	Trp53_3	18.238	0.825267	0.253624	3.2539	0.00114	0.00785	12543	2.10509	<0.05	>0.001
ETF	CTGGAGCATTAAATGTAGAT	Uso1_2	33.5785	1.20637	0.370746	3.25389	0.00114	0.00785	12544	2.10509	<0.05	>0.001
GATA	CCGTTGCAGGTGCCCAGCTG	Fam134b_1	144.137	1.23075	0.378273	3.2536	0.00114	0.00786	12542	2.10485	<0.05	>0.001
ETF	CGGAACTCCAAGGTGGTCTG	Wwp1_5	502.752	1.46874	0.451469	3.25324	0.00114	0.00786	12541	2.1045	<0.05	>0.001
GATA	ACCACTACATGCCGCCTCCA	Socs3_2	154.084	1.23005	0.378173	3.25262	0.00114	0.00787	12539	2.10379	<0.05	>0.001
ETF	GCCGCCAACTCCTTCTTGCA	Ski_3	43.7648	1.101	0.338508	3.25251	0.00114	0.00787	12540	2.10379	<0.05	>0.001
ETF	CCTTCGAAGCCACTCCAGAG	Klf9_1	149.712	1.56765	0.48212	3.25158	0.00115	0.0079	12537	2.10261	<0.05	>0.001
ETF	CGAGAGCAGTACGGGCGTCC	Gata4_3	81.749	1.00358	0.308654	3.25147	0.00115	0.0079	12538	2.10261	<0.05	>0.001
ETF	CAGAACTCGATCAAGATCTC	Rlim_2	57.4248	1.16511	0.358454	3.25037	0.00115	0.00792	12536	2.10113	<0.05	>0.001
ETF	ATCCGTCTCTGACAGCGAGT	Mbd1_3	632.8	1.53644	0.472752	3.25	0.00115	0.00793	12535	2.10077	<0.05	>0.001
ETF	GTTCGAAGACCGTATTCCCA	Tceal1_6	643.597	1.0873	0.334644	3.24912	0.00116	0.00794	12528	2.10016	<0.05	>0.001
ETF	TGCGATGCCTGTATAACCCA	Btrc_2	1092.54	1.57358	0.484317	3.24907	0.00116	0.00794	12529	2.10016	<0.05	>0.001
ETF	TGTCGCGGCCAATATTGGAG	Ell_6	354.596	1.59856	0.492038	3.24885	0.00116	0.00794	12530	2.10016	<0.05	>0.001
[truncated: 12,668 more rows]

## Sheet: F1h,i
id	num	neg|score	neg|p-value	neg -log10pval	neg|fdr	neg|rank	neg|goodsgrna	neg|lfc	pos|score	pos|p-value	pos -LOG10 Pval	pos|fdr	pos|rank	pos|goodsgrna	pos|lfc
Rnf40	6	1	1	6.94927e-05	0.999998	2443	0	1.6616	4.44e-08	2.02e-06	5.69	0.00165	1	4	1.6616
Thra	6	0.998	0.998	0.00106533	0.999998	2426	0	1.5488	6.28e-08	2.02e-06	5.69	0.00165	2	3	1.5488
Taf3	6	1	1	0.000169408	0.999998	2438	0	1.4489	1.97e-07	2.02e-06	5.69	0.00165	3	3	1.4489
Zbtb7a	6	1	1	8.68676e-05	0.999998	2442	0	1.2847	6.33e-06	1.82e-05	4.74	0.010891	4	4	1.2847
GATA6	1	1	1	2.17153e-05	0.999998	2445	0	3.678	3.41e-05	2.23e-05	4.65	0.010891	5	1	3.678
Rnf20	6	0.998	0.998	0.000891217	0.999998	2429	0	1.2573	2.37e-05	6.68e-05	4.18	0.027228	6	3	1.2573
GATA4	1	1	1	0.000138996	0.999998	2440	0	3.2113	0.000307	0.000285	3.54	0.099717	7	1	3.2113
Taf2	6	0.552	0.659	0.180891	0.999998	1547	1	1.2148	0.000163	0.000378	3.42	0.115718	8	3	1.2148
Poc1b	6	0.054	0.141	0.850658	0.93148	369	2	0.064617	0.000183	0.000455	3.34	0.123762	9	2	0.064617
Setd6	6	0.829	0.83	0.081058	0.999998	1988	1	0.93828	0.000231	0.000569	3.25	0.139109	10	3	0.93828
Ncl	6	0.776	0.784	0.105468	0.999998	1861	1	0.90987	0.000307	0.000735	3.13	0.163366	11	3	0.90987
Eif3i	6	0.994	0.994	0.00262235	0.999998	2418	0	0.45333	0.000382	0.00101	3	0.205858	12	2	0.45333
Nkx2-5	6	0.993	0.993	0.00306387	0.999998	2417	0	0.91507	0.000537	0.00149	2.83	0.276874	13	2	0.91507
Cxxc1	6	0.733	0.754	0.12256	0.999998	1777	1	0.54064	0.000586	0.00158	2.8	0.276874	14	2	0.54064
Tnp1	6	0.953	0.954	0.0206155	0.999998	2308	0	0.80167	0.000719	0.00182	2.74	0.29736	15	2	0.80167
Myo5a	6	0.635	0.698	0.156182	0.999998	1631	1	0.76451	0.00123	0.00267	2.57	0.408106	16	2	0.76451
Adora1	6	0.198	0.362	0.4417	0.999998	860	2	-0.036953	0.00158	0.00334	2.48	0.471122	17	2	-0.036953
Mcm3	6	0.601	0.681	0.166598	0.999998	1594	1	0.1366	0.00164	0.00347	2.46	0.471122	18	2	0.1366
Mtf2	6	0.729	0.751	0.124348	0.999998	1767	1	0.3226	0.00225	0.00453	2.34	0.562087	19	1	0.3226
Smurf2	6	0.362	0.509	0.293274	0.999998	1203	1	0.35031	0.00234	0.00471	2.33	0.562087	20	2	0.35031
Cdk5r2	6	0.76	0.772	0.112265	0.999998	1833	1	0.82138	0.00249	0.005	2.3	0.562087	21	2	0.82138
Eid2	6	0.999	0.999	0.000438859	0.999998	2433	0	0.88833	0.00262	0.00519	2.28	0.562087	22	2	0.88833
Fam134b	6	0.621	0.691	0.160478	0.999998	1616	1	0.46763	0.0027	0.00535	2.27	0.562087	23	2	0.46763
Efcab2	6	0.0187	0.0596	1.225	0.799096	177	4	-0.5252	0.00281	0.00552	2.26	0.562087	24	2	-0.5252
Yy1	6	0.956	0.957	0.019315	0.999998	2314	0	0.37822	0.00294	0.00577	2.24	0.56495	25	2	0.37822
Hn1l	6	0.00714	0.0276	1.55897	0.734234	91	1	0.59089	0.00347	0.00669	2.17	0.620645	26	1	0.59089
Lmx1b	6	0.835	0.836	0.0779028	0.999998	2001	1	0.17526	0.00355	0.00685	2.16	0.620645	27	2	0.17526
Wdr82	6	0.246	0.404	0.393103	0.999998	957	2	0.21053	0.00388	0.00743	2.13	0.646808	28	1	0.21053
Jmjd6	6	0.962	0.962	0.0166354	0.999998	2336	0	1.0197	0.00402	0.00767	2.12	0.646808	29	2	1.0197
Rbpms	6	0.86	0.86	0.0652744	0.999998	2070	0	0.63954	0.00424	0.00815	2.09	0.649792	30	2	0.63954
Klf13	6	0.00714	0.0276	1.55884	0.734234	92	4	-0.70079	0.00429	0.00824	2.08	0.649792	31	1	-0.70079
Ccnk	6	1	1	0	0.999998	2446	0	0.95295	0.00451	0.00861	2.07	0.657952	32	2	0.95295
Adamtsl3	6	0.458	0.6	0.222131	0.999998	1409	1	0.36758	0.00479	0.0091	2.04	0.674617	33	2	0.36758
Cd36	6	0.7	0.734	0.1346	0.999998	1722	1	0.6899	0.00543	0.0104	1.98	0.72942	34	2	0.6899
Lrig2	6	0.666	0.714	0.146204	0.999998	1676	1	0.34083	0.00547	0.0104	1.98	0.72942	35	2	0.34083
Hax1	6	0.323	0.473	0.32513	0.999998	1126	2	0.21652	0.00562	0.0107	1.97	0.72951	36	2	0.21652
B3gat3	6	0.281	0.436	0.360822	0.999998	1033	2	0.12405	0.00584	0.0112	1.95	0.74137	37	2	0.12405
Ddx18	6	0.343	0.492	0.308079	0.999998	1163	1	0.59507	0.00604	0.0116	1.94	0.744789	38	2	0.59507
Prmt1	6	0.892	0.893	0.0492701	0.999998	2156	0	0.60302	0.00647	0.0124	1.91	0.779005	39	2	0.60302
Taf1	6	0.181	0.342	0.465377	0.999998	817	2	0.37739	0.00673	0.0129	1.89	0.788985	40	1	0.37739
Hoxb4	6	0.37	0.517	0.286804	0.999998	1221	1	0.46028	0.00717	0.0138	1.86	0.804755	41	2	0.46028
Gtf3a	6	0.00402	0.0166	1.7811	0.644365	59	2	0.41545	0.00734	0.0141	1.85	0.804755	42	2	0.41545
Zfpl1	6	0.207	0.37	0.432174	0.999998	877	2	0.47639	0.00751	0.0144	1.84	0.804755	43	2	0.47639
Maz	6	0.753	0.767	0.115154	0.999998	1815	1	0.10348	0.00781	0.0149	1.83	0.804755	44	2	0.10348
Obscn	6	0.162	0.313	0.504178	0.999998	759	3	0.029646	0.00795	0.0152	1.82	0.804755	45	1	0.029646
Abt1	6	0.43	0.572	0.242437	0.999998	1350	2	0.38542	0.00839	0.0159	1.8	0.804755	46	2	0.38542
Prkaa1	6	0.135	0.271	0.567833	0.999416	646	2	0.48337	0.00862	0.0163	1.79	0.804755	47	2	0.48337
Mnat1	6	0.938	0.939	0.0275565	0.999998	2269	0	0.70921	0.00871	0.0164	1.78	0.804755	48	2	0.70921
Scrg1	6	0.937	0.938	0.0280195	0.999998	2264	0	0.1393	0.00917	0.0173	1.76	0.804755	49	1	0.1393
Myh14	6	0.888	0.888	0.0516066	0.999998	2140	0	0.66172	0.00927	0.0175	1.76	0.804755	50	2	0.66172
Aurka	6	0.609	0.685	0.163993	0.999998	1602	1	0.23328	0.00957	0.018	1.75	0.804755	51	1	0.23328
Ankrd24	6	0.956	0.957	0.0192878	0.999998	2315	0	0.17183	0.00961	0.0181	1.74	0.804755	52	2	0.17183
Atp1a1	6	0.79	0.795	0.0996165	0.999998	1891	1	0.58534	0.0099	0.0185	1.73	0.804755	53	2	0.58534
Chd2	6	0.921	0.921	0.0359196	0.999998	2218	0	0.71021	0.00998	0.0187	1.73	0.804755	54	1	0.71021
Mark1	6	0.0948	0.208	0.682919	0.987604	514	1	0.41464	0.0103	0.0193	1.71	0.804755	55	2	0.41464
Ikbkb	6	0.82	0.821	0.0856145	0.999998	1957	1	0.23746	0.0106	0.0197	1.71	0.804755	56	2	0.23746
Eif4a3	6	0.0255	0.0771	1.11292	0.827189	228	4	-0.50638	0.0108	0.02	1.7	0.804755	57	1	-0.50638
Suz12	6	0.968	0.968	0.0140484	0.999998	2344	0	0.42578	0.0108	0.0202	1.7	0.804755	58	2	0.42578
Cdk12	6	0.998	0.998	0.000734579	0.999998	2431	0	0.76045	0.0109	0.0203	1.69	0.804755	59	2	0.76045
Glyr1	6	0.0584	0.148	0.828508	0.935682	388	2	0.66988	0.0111	0.0205	1.69	0.804755	60	2	0.66988
Dync1i2	6	0.853	0.853	0.0691172	0.999998	2049	0	0.037132	0.0111	0.0206	1.69	0.804755	61	2	0.037132
Taf8	6	0.943	0.944	0.025097	0.999998	2282	0	0.58607	0.0112	0.0207	1.68	0.804755	62	1	0.58607
Matr3	6	0.888	0.888	0.051499	0.999998	2141	0	0.38061	0.0113	0.0208	1.68	0.804755	63	2	0.38061
Hnrnpm	6	0.456	0.598	0.223648	0.999998	1406	2	0.48383	0.0115	0.0213	1.67	0.804755	64	2	0.48383
Rnf185	6	0.344	0.492	0.30785	0.999998	1164	1	0.18719	0.0116	0.0214	1.67	0.804755	65	1	0.18719
Cdk13	6	0.981	0.981	0.0081982	0.999998	2386	0	0.75567	0.0117	0.0217	1.66	0.804755	66	2	0.75567
Rbbp5	6	0.758	0.771	0.113064	0.999998	1830	1	0.59884	0.012	0.0223	1.65	0.81299	67	1	0.59884
Ogn	6	0.186	0.349	0.456739	0.999998	834	1	0.55995	0.0123	0.0227	1.64	0.816613	68	2	0.55995
Smad6	6	0.969	0.969	0.0136807	0.999998	2347	0	0.16056	0.0132	0.0244	1.61	0.865476	69	1	0.16056
Ccnh	6	0.879	0.879	0.0560704	0.999998	2121	0	0.27541	0.014	0.025	1.6	0.874752	70	1	0.27541
Ubtf	6	0.792	0.797	0.0984872	0.999998	1897	1	0.3342	0.0144	0.0254	1.59	0.876377	71	1	0.3342
Ncoa4	6	0.975	0.975	0.0110132	0.999998	2365	0	0.26363	0.0148	0.0258	1.59	0.876856	72	1	0.26363
Prdm16	6	0.0325	0.0954	1.02067	0.884956	261	2	0.501	0.0156	0.0265	1.58	0.889394	73	1	0.501
Kcnj12	6	0.461	0.603	0.219942	0.999998	1417	2	0.32754	0.0169	0.0275	1.56	0.907261	74	1	0.32754
Eif3m	6	0.801	0.804	0.0944794	0.999998	1917	1	0.26536	0.0173	0.0278	1.56	0.907261	75	1	0.26536
Stk4	6	0.248	0.406	0.391249	0.999998	967	2	0.012624	0.0177	0.0282	1.55	0.907484	76	1	0.012624
Asb16	6	0.805	0.808	0.092766	0.999998	1927	1	0.82648	0.0181	0.0286	1.54	0.907484	77	1	0.82648
Onecut3	6	0.796	0.8	0.0969915	0.999998	1904	1	-0.043523	0.0185	0.029	1.54	0.908924	78	1	-0.043523
Smarcd3	6	0.000613	0.00293	2.53273	0.436469	16	3	-0.32259	0.0193	0.0297	1.53	0.913004	79	1	-0.32259
Nfatc3	6	0.233	0.393	0.405994	0.999998	933	1	0.18537	0.0197	0.03	1.52	0.913004	80	1	0.18537
Ppara	6	0.876	0.876	0.0573026	0.999998	2109	0	0.13749	0.0201	0.0303	1.52	0.913004	81	1	0.13749
Cnot8	6	0.403	0.547	0.261989	0.999998	1293	1	0.25371	0.0205	0.0306	1.51	0.913004	82	1	0.25371
Cyp1a1	6	0.00153	0.00663	2.1786	0.531305	30	4	-0.93364	0.0217	0.0316	1.5	0.928563	83	1	-0.93364
Gmeb1	6	0.436	0.579	0.237569	0.999998	1366	1	0.14132	0.0221	0.0319	1.5	0.928563	84	1	0.14132
Srek1	6	0.138	0.276	0.559579	0.999416	666	3	-0.32223	0.0225	0.0323	1.49	0.928563	85	1	-0.32223
Nfkb2	6	0.139	0.278	0.556096	0.999416	673	1	0.37838	0.0229	0.0326	1.49	0.928563	86	1	0.37838
Rad50	6	0.0989	0.214	0.669039	0.98996	524	3	0.012558	0.0233	0.0331	1.48	0.929498	87	1	0.012558
Hmmr	6	0.814	0.816	0.0882619	0.999998	1945	1	0.14062	0.0241	0.0337	1.47	0.93615	88	1	0.14062
Dhx38	6	0.463	0.605	0.218352	0.999998	1423	1	0.18573	0.0249	0.0344	1.46	0.941301	89	1	0.18573
Dek	6	0.0194	0.0612	1.2135	0.799096	185	3	-0.39419	0.0253	0.0347	1.46	0.941301	90	1	-0.39419
Foxm1	6	0.433	0.576	0.239728	0.999998	1361	2	0.063032	0.0257	0.035	1.46	0.941301	91	1	0.063032
Phf10	6	0.925	0.925	0.0338301	0.999998	2233	0	0.21632	0.0261	0.0354	1.45	0.941616	92	1	0.21632
Tspan9	6	0.867	0.867	0.0620059	0.999998	2089	0	-0.05994	0.0269	0.0362	1.44	0.948567	93	1	-0.05994
Dpysl3	6	0.865	0.865	0.0630441	0.999998	2083	0	0.13203	0.0273	0.0365	1.44	0.948567	94	1	0.13203
Cbfa2t2	6	0.841	0.841	0.0751627	0.999998	2016	0	0.3891	0.0277	0.0368	1.43	0.948567	95	1	0.3891
Eif3g	6	0.749	0.765	0.116356	0.999998	1805	1	0.29483	0.0281	0.0372	1.43	0.948607	96	1	0.29483
Gata4	6	1	1	2.60585e-05	0.999998	2444	0	0.67878	0.0285	0.0376	1.42	0.948607	97	1	0.67878
Mxi1	6	0.0442	0.124	0.905389	0.920388	330	2	0.34132	0.0289	0.038	1.42	0.948727	98	1	0.34132
Mier3	6	0.425	0.568	0.245529	0.999998	1341	2	-0.058788	0.0297	0.0387	1.41	0.955446	99	1	-0.058788
Zfp672	6	0.374	0.52	0.284381	0.999998	1228	2	0.4121	0.0305	0.0393	1.41	0.962426	100	1	0.4121
Picalm	6	0.781	0.788	0.103496	0.999998	1869	1	0.70674	0.0313	0.04	1.4	0.96806	101	1	0.70674
Ascc2	6	0.0104	0.0366	1.43673	0.773816	113	4	-0.67383	0.0317	0.0404	1.39	0.96806	102	1	-0.67383
Nfe2l2	6	0.46	0.602	0.22031	0.999998	1415	2	0.40655	0.0321	0.0408	1.39	0.96806	103	1	0.40655
Pdcd6	6	0.077	0.179	0.748337	0.948609	458	1	0.54572	0.0325	0.0412	1.39	0.96806	104	1	0.54572
Ctnnbip1	6	0.777	0.785	0.105075	0.999998	1863	1	-0.015553	0.0333	0.0419	1.38	0.971692	105	1	-0.015553
Hist1h1e	6	0.489	0.631	0.20026	0.999998	1478	1	0.66016	0.0337	0.0423	1.37	0.971692	106	1	0.66016
Caskin1	6	0.399	0.543	0.26484	0.999998	1279	2	0.23322	0.0341	0.0427	1.37	0.971692	107	1	0.23322
Ankmy2	6	0.1	0.216	0.665225	0.98996	533	3	-0.25992	0.0345	0.0431	1.37	0.971692	108	1	-0.25992
Trp73	6	0.988	0.988	0.00513318	0.999998	2405	0	0.43882	0.0349	0.0434	1.36	0.971692	109	1	0.43882
Eomes	6	0.0967	0.211	0.676171	0.98996	519	2	0.2517	0.0353	0.0437	1.36	0.971692	110	1	0.2517
Foxa3	6	0.238	0.397	0.401286	0.999998	942	1	0.5169	0.0361	0.0444	1.35	0.976562	111	1	0.5169
Pcbp2	6	0.0849	0.191	0.718035	0.956082	489	3	-0.36526	0.0365	0.0448	1.35	0.976562	112	1	-0.36526
Rbm15	6	0.000221	0.00118	2.92815	0.240512	12	5	-1.286	0.0368	0.0451	1.35	0.976562	113	1	-1.286
Wnk4	6	0.751	0.766	0.115703	0.999998	1809	1	0.043702	0.0376	0.0458	1.34	0.977599	114	1	0.043702
Rbl1	6	0.31	0.462	0.335396	0.999998	1090	1	-0.11376	0.038	0.0462	1.34	0.977599	115	1	-0.11376
Tceb3	6	0.366	0.513	0.290171	0.999998	1209	2	0.029928	0.0384	0.0466	1.33	0.977599	116	1	0.029928
Usf1	6	0.0232	0.0709	1.14933	0.799096	216	3	-0.47407	0.0388	0.0469	1.33	0.977599	117	1	-0.47407
Apbb2	6	0.753	0.767	0.11512	0.999998	1816	1	0.14144	0.0392	0.0473	1.33	0.977599	118	1	0.14144
Tfpt	6	0.703	0.735	0.133707	0.999998	1725	1	0.66323	0.0396	0.0476	1.32	0.977599	119	1	0.66323
Katna1	6	0.376	0.521	0.282837	0.999998	1231	1	0.15395	0.04	0.048	1.32	0.977599	120	1	0.15395
Zfp592	6	0.857	0.857	0.0670952	0.999998	2062	0	-0.15627	0.0408	0.0486	1.31	0.983103	121	1	-0.15627
Pkn1	6	0.0388	0.111	0.953427	0.916775	296	3	-0.33339	0.0416	0.0492	1.31	0.986436	122	1	-0.33339
Fem1a	6	0.172	0.328	0.484391	0.999998	784	2	0.2038	0.042	0.0496	1.3	0.986436	123	1	0.2038
Whsc1l1	6	0.307	0.459	0.337894	0.999998	1083	2	0.045105	0.0428	0.0503	1.3	0.988634	124	1	0.045105
Celf1	6	0.933	0.933	0.030016	0.999998	2255	0	0.33082	0.0432	0.0505	1.3	0.988634	125	1	0.33082
Zscan18	6	0.0993	0.215	0.667986	0.98996	528	3	-0.12787	0.044	0.0512	1.29	0.993619	126	1	-0.12787
Klf10	6	0.12	0.248	0.605076	0.999416	600	2	0.076956	0.0444	0.0516	1.29	0.993619	127	1	0.076956
Heatr1	6	0.943	0.944	0.0251522	0.999998	2281	0	0.64018	0.0447	0.052	1.28	0.993619	128	1	0.64018
Bcs1l	6	0.648	0.705	0.151928	0.999998	1650	1	-0.059192	0.0455	0.0527	1.28	0.995604	129	1	-0.059192
Srsf10	6	0.137	0.274	0.562345	0.999416	659	1	0.26849	0.0459	0.0531	1.27	0.995604	130	1	0.26849
Dbp	6	0.982	0.982	0.00778238	0.999998	2388	0	0.45392	0.0463	0.0535	1.27	0.995604	131	1	0.45392
Tgif2	6	0.155	0.302	0.520137	0.999998	732	2	0.62125	0.0467	0.0538	1.27	0.995604	132	1	0.62125
Hipk3	6	0.989	0.99	0.00457104	0.999998	2409	0	0.72699	0.0471	0.0542	1.27	0.995604	133	1	0.72699
Rfx7	6	0.0514	0.137	0.863882	0.925417	359	2	0.068795	0.0475	0.0545	1.26	0.995604	134	1	0.068795
Hmbox1	6	0.968	0.968	0.0139811	0.999998	2345	0	0.21345	0.0483	0.0552	1.26	0.99635	135	1	0.21345
Prpf4b	6	0.0187	0.0596	1.22447	0.799096	178	4	-0.51726	0.0487	0.0555	1.26	0.99635	136	1	-0.51726
Psmc4	6	0.978	0.978	0.00983436	0.999998	2376	0	0.32058	0.0491	0.0558	1.25	0.99635	137	1	0.32058
Cnot6l	6	0.0144	0.0477	1.32117	0.799096	141	3	-0.09043	0.0499	0.0566	1.25	0.999342	138	1	-0.09043
Krr1	6	0.744	0.761	0.118336	0.999998	1792	1	0.45394	0.0502	0.0569	1.24	0.999342	139	1	0.45394
Mkrn2	6	0.487	0.628	0.20202	0.999998	1472	2	0.20162	0.0506	0.0573	1.24	0.999342	140	1	0.20162
Des	6	0.155	0.303	0.519117	0.999998	733	3	-0.18352	0.051	0.0576	1.24	0.999342	141	1	-0.18352
Pa2g4	6	0.983	0.982	0.00767186	0.999998	2390	0	0.29882	0.0514	0.058	1.24	0.999342	142	1	0.29882
Mbd1	6	0.613	0.687	0.16286	0.999998	1605	1	0.18875	0.0518	0.0584	1.23	0.999342	143	1	0.18875
Ddx24	6	0.288	0.442	0.354735	0.999998	1044	2	-0.21062	0.0526	0.0591	1.23	0.999998	144	1	-0.21062
Lingo1	6	0.939	0.94	0.0269507	0.999998	2272	0	0.47859	0.053	0.0594	1.23	0.999998	145	1	0.47859
Rsf1	6	0.434	0.576	0.239291	0.999998	1363	2	0.21676	0.0534	0.0598	1.22	0.999998	146	1	0.21676
Golga2	6	0.0965	0.21	0.67683	0.98996	518	3	-0.073228	0.0545	0.0608	1.22	0.999998	147	1	-0.073228
Ikzf5	6	0.0831	0.188	0.725311	0.953232	483	2	-0.12469	0.0549	0.0611	1.21	0.999998	148	1	-0.12469
Hip1	6	0.0907	0.201	0.697085	0.9751	503	2	-0.30237	0.0557	0.0618	1.21	0.999998	149	1	-0.30237
Hesx1	6	0.753	0.767	0.115063	0.999998	1817	1	0.2858	0.0577	0.0635	1.2	0.999998	150	1	0.2858
Cyp39a1	6	0.893	0.893	0.0489152	0.999998	2159	0	0.10705	0.0581	0.0638	1.19	0.999998	151	1	0.10705
Sec31a	6	0.184	0.347	0.460272	0.999998	828	1	0.22848	0.0588	0.0645	1.19	0.999998	152	1	0.22848
Fam161b	6	0.0756	0.176	0.753896	0.948609	451	3	-0.11835	0.0596	0.0652	1.19	0.999998	153	1	-0.11835
Tagln	6	0.813	0.815	0.0887678	0.999998	1943	1	0.37944	0.06	0.0655	1.18	0.999998	154	1	0.37944
Wwtr1	6	0.638	0.7	0.155094	0.999998	1636	1	0.06171	0.0604	0.0659	1.18	0.999998	155	1	0.06171
Ddx5	6	0.906	0.907	0.0424933	0.999998	2187	0	0.1299	0.0612	0.0666	1.18	0.999998	156	1	0.1299
Zfp639	6	0.132	0.266	0.574922	0.999416	637	1	0.33789	0.0616	0.0669	1.17	0.999998	157	1	0.33789
Egfl6	6	0.951	0.951	0.0217236	0.999998	2299	0	0.14165	0.0627	0.0679	1.17	0.999998	158	1	0.14165
Zkscan3	6	0.0104	0.0366	1.43669	0.773816	114	2	-0.25032	0.0631	0.0683	1.17	0.999998	159	1	-0.25032
Prmt2	6	0.109	0.231	0.636934	0.994143	566	3	-0.19283	0.0635	0.0686	1.16	0.999998	160	1	-0.19283
Ankrd10	6	0.943	0.944	0.025051	0.999998	2283	0	0.27712	0.0647	0.0696	1.16	0.999998	161	1	0.27712
Foxo4	6	0.339	0.488	0.311464	0.999998	1153	2	-0.1706	0.065	0.07	1.15	0.999998	162	1	-0.1706
Gadl1	6	0.965	0.965	0.0155402	0.999998	2338	0	0.46002	0.0654	0.0704	1.15	0.999998	163	1	0.46002
Fubp3	6	0.864	0.864	0.0633305	0.999998	2081	0	0.23643	0.0658	0.0706	1.15	0.999998	164	1	0.23643
Set	6	0.676	0.72	0.142915	0.999998	1685	1	0.00014265	0.0662	0.071	1.15	0.999998	165	1	0.00014265
Vps4a	6	0.828	0.829	0.0814769	0.999998	1986	1	0.50376	0.0666	0.0714	1.15	0.999998	166	1	0.50376
Nr4a3	6	0.0989	0.214	0.669039	0.98996	525	2	0.3966	0.067	0.0718	1.14	0.999998	167	1	0.3966
Med12	6	0.143	0.284	0.546468	0.999416	689	1	0.040662	0.0674	0.0722	1.14	0.999998	168	1	0.040662
Foxp3	6	0.475	0.617	0.209996	0.999998	1454	2	0.085261	0.0677	0.0725	1.14	0.999998	169	1	0.085261
Prss22	6	0.217	0.379	0.421475	0.999998	903	2	0.10974	0.0681	0.0728	1.14	0.999998	170	1	0.10974
Rfwd2	6	0.99	0.99	0.00432094	0.999998	2411	0	0.57111	0.0693	0.0738	1.13	0.999998	171	1	0.57111
Apc	6	0.827	0.828	0.0820431	0.999998	1981	1	0.44083	0.0697	0.0742	1.13	0.999998	172	1	0.44083
Ankrd16	6	0.981	0.981	0.0081805	0.999998	2387	0	0.56305	0.0701	0.0746	1.13	0.999998	173	1	0.56305
Mylk3	6	0.426	0.569	0.24517	0.999998	1342	2	0.39249	0.0704	0.0749	1.13	0.999998	174	1	0.39249
Klf4	6	0.213	0.376	0.42517	0.999998	893	1	0.11859	0.0708	0.0752	1.12	0.999998	175	1	0.11859
Cpeb3	6	0.379	0.524	0.280627	0.999998	1235	2	0.052843	0.0712	0.0756	1.12	0.999998	176	1	0.052843
Brca1	6	0.577	0.671	0.173452	0.999998	1575	1	0.15379	0.0716	0.076	1.12	0.999998	177	1	0.15379
Mbnl1	6	0.173	0.33	0.481315	0.999998	792	2	-0.20944	0.072	0.0763	1.12	0.999998	178	1	-0.20944
Csrp3	6	0.273	0.429	0.367401	0.999998	1017	2	0.23672	0.0724	0.0766	1.12	0.999998	179	1	0.23672
Hsf1	6	0.911	0.912	0.0400814	0.999998	2202	0	0.034283	0.0727	0.077	1.11	0.999998	180	1	0.034283
Hmgn5	6	0.96	0.96	0.0177333	0.999998	2329	0	0.27117	0.0735	0.0777	1.11	0.999998	181	1	0.27117
Ncoa1	6	0.954	0.954	0.0202741	0.999998	2310	0	0.52549	0.0743	0.0784	1.11	0.999998	182	1	0.52549
Sin3b	6	0.811	0.813	0.0897813	0.999998	1935	1	0.31569	0.0747	0.0788	1.1	0.999998	183	1	0.31569
Ybx2	6	0.485	0.627	0.202996	0.999998	1470	1	0.19737	0.0751	0.0792	1.1	0.999998	184	1	0.19737
Rnft1	6	0.407	0.551	0.258951	0.999998	1296	1	0.22766	0.0754	0.0795	1.1	0.999998	185	1	0.22766
Chd7	6	0.806	0.808	0.0923898	0.999998	1928	1	0.0063916	0.0758	0.0799	1.1	0.999998	186	1	0.0063916
Otx2	6	0.433	0.576	0.239849	0.999998	1360	2	0.46723	0.0766	0.0805	1.09	0.999998	187	1	0.46723
Zfp641	6	0.618	0.69	0.161371	0.999998	1612	1	0.38895	0.077	0.0809	1.09	0.999998	188	1	0.38895
Ckap4	6	0.187	0.35	0.455436	0.999998	838	1	0.53664	0.0773	0.0813	1.09	0.999998	189	1	0.53664
Auts2	6	0.958	0.958	0.0184351	0.999998	2322	0	0.36617	0.0777	0.0817	1.09	0.999998	190	1	0.36617
Rxrg	6	0.48	0.621	0.206685	0.999998	1463	2	-0.12406	0.0785	0.0824	1.08	0.999998	191	1	-0.12406
Zfp13	6	0.456	0.598	0.223233	0.999998	1407	1	0.46734	0.0789	0.0828	1.08	0.999998	192	1	0.46734
Spata5	6	0.926	0.926	0.0332483	0.999998	2237	0	0.34928	0.0796	0.0835	1.08	0.999998	193	1	0.34928
Bdp1	6	0.584	0.674	0.171566	0.999998	1580	1	-0.047561	0.08	0.0838	1.08	0.999998	194	1	-0.047561
Zfp462	6	0.129	0.262	0.582213	0.999416	630	3	-0.36901	0.0804	0.0841	1.08	0.999998	195	1	-0.36901
Pex10	6	0.572	0.668	0.174964	0.999998	1568	1	0.023194	0.0812	0.0848	1.07	0.999998	196	1	0.023194
Vasn	6	0.802	0.805	0.0940693	0.999998	1920	1	0.2675	0.0819	0.0855	1.07	0.999998	197	1	0.2675
Cdyl	6	0.995	0.995	0.00205909	0.999998	2421	0	0.74968	0.0831	0.0865	1.06	0.999998	198	1	0.74968
Tnnc1	6	0.863	0.864	0.0637125	0.999998	2077	0	0.30818	0.0838	0.0872	1.06	0.999998	199	1	0.30818
Wdr5b	6	0.405	0.549	0.260301	0.999998	1295	1	0.41766	0.0842	0.0875	1.06	0.999998	200	1	0.41766
Pak1ip1	6	0.0177	0.0567	1.24645	0.799096	167	3	0.098914	0.0846	0.0879	1.06	0.999998	201	1	0.098914
Nfic	6	0.208	0.371	0.430872	0.999998	881	2	-0.037485	0.085	0.0883	1.05	0.999998	202	1	-0.037485
Sox10	6	0.791	0.796	0.0989178	0.999998	1896	1	-0.05837	0.0853	0.0886	1.05	0.999998	203	1	-0.05837
Sik1	6	0.865	0.866	0.0626326	0.999998	2086	0	0.7193	0.0861	0.0892	1.05	0.999998	204	1	0.7193
Srf	6	0.327	0.477	0.321372	0.999998	1132	1	-0.047965	0.0865	0.0895	1.05	0.999998	205	1	-0.047965
Vkorc1	6	0.999	0.999	0.000325843	0.999998	2435	0	0.74528	0.0869	0.0899	1.05	0.999998	206	1	0.74528
Kif5c	6	0.997	0.997	0.00147476	0.999998	2425	0	0.5331	0.0872	0.0902	1.04	0.999998	207	1	0.5331
Cry2	6	0.873	0.874	0.0586874	0.999998	2102	0	0.31778	0.0876	0.0906	1.04	0.999998	208	1	0.31778
Arvcf	6	0.446	0.588	0.23049	0.999998	1388	2	0.33747	0.0884	0.0913	1.04	0.999998	209	1	0.33747
Scn10a	6	0.315	0.467	0.330972	0.999998	1103	2	0.25434	0.0888	0.0917	1.04	0.999998	210	1	0.25434
Tdrd3	6	0.305	0.457	0.339846	0.999998	1080	2	0.086976	0.0891	0.092	1.04	0.999998	211	1	0.086976
Chuk	6	0.057	0.146	0.835588	0.933707	382	2	0.0095334	0.0895	0.0923	1.03	0.999998	212	1	0.0095334
Cnot3	6	0.319	0.47	0.327884	0.999998	1116	2	-0.010962	0.0899	0.0926	1.03	0.999998	213	1	-0.010962
Bhlhe23	6	0.865	0.865	0.0629638	0.999998	2084	0	0.76222	0.0903	0.093	1.03	0.999998	214	1	0.76222
Hnrnpa2b1	6	0.124	0.254	0.594995	0.999416	617	3	-0.27612	0.091	0.0937	1.03	0.999998	215	1	-0.27612
Jmy	6	0.975	0.975	0.011187	0.999998	2363	0	0.31859	0.0914	0.094	1.03	0.999998	216	1	0.31859
Rest	6	0.996	0.996	0.00194565	0.999998	2422	0	0.75487	0.0918	0.0945	1.02	0.999998	217	1	0.75487
Zfp367	6	0.0503	0.135	0.870794	0.925417	354	3	-0.37274	0.0922	0.0948	1.02	0.999998	218	1	-0.37274
Tial1	6	0.133	0.268	0.572303	0.999416	641	1	0.09863	0.0925	0.0952	1.02	0.999998	219	1	0.09863
Fgf20	6	0.674	0.718	0.14373	0.999998	1684	1	0.4586	0.0929	0.0955	1.02	0.999998	220	1	0.4586
Fgf18	6	0.156	0.304	0.517298	0.999998	737	1	0.057644	0.0933	0.0958	1.02	0.999998	221	1	0.057644
Kat2b	6	0.97	0.97	0.0132193	0.999998	2349	0	0.55703	0.0937	0.0962	1.02	0.999998	222	1	0.55703
Ezh2	6	0.385	0.53	0.275372	0.999998	1251	2	0.36537	0.094	0.0966	1.01	0.999998	223	1	0.36537
Slmap	6	0.767	0.778	0.10916	0.999998	1846	1	0.48189	0.0944	0.097	1.01	0.999998	224	1	0.48189
Asb4	6	0.756	0.77	0.113645	0.999998	1825	1	0.077579	0.0948	0.0973	1.01	0.999998	225	1	0.077579
Phf12	6	0.698	0.732	0.135376	0.999998	1718	1	0.37223	0.0952	0.0977	1.01	0.999998	226	1	0.37223
Dtx3	6	0.279	0.434	0.36244	0.999998	1028	1	-0.24713	0.0956	0.0981	1.01	0.999998	227	1	-0.24713
Dazap1	6	0.151	0.296	0.528518	0.999998	723	3	-0.14581	0.0959	0.0985	1.01	0.999998	228	1	-0.14581
Rnf4	6	0.924	0.924	0.0341072	0.999998	2229	0	0.49681	0.0971	0.0996	1	0.999998	229	1	0.49681
Gsk3a	6	0.0522	0.138	0.859838	0.925417	365	2	0.12468	0.0978	0.1	0.999	0.999998	230	1	0.12468
Ddx19a	6	0.433	0.575	0.239977	0.999998	1359	2	0.38359	0.0982	0.101	0.998	0.999998	231	1	0.38359
Rreb1	6	0.789	0.795	0.0998077	0.999998	1889	1	-0.065412	0.0986	0.101	0.996	0.999998	232	1	-0.065412
Brd7	6	0.852	0.852	0.069489	0.999998	2047	0	0.4631	0.0993	0.101	0.994	0.999998	233	1	0.4631
Wasl	6	0.0417	0.118	0.926648	0.920388	314	4	-0.41448	0.0997	0.102	0.992	0.999998	234	1	-0.41448
Ptch1	6	0.0683	0.164	0.784125	0.946104	425	3	0.016544	0.1	0.102	0.991	0.999998	235	1	0.016544
Ppm1l	6	0.64	0.701	0.154474	0.999998	1640	1	0.62708	0.1	0.102	0.989	0.999998	236	1	0.62708
Lmx1a	6	0.858	0.858	0.0665279	0.999998	2065	0	0.0062132	0.101	0.103	0.988	0.999998	237	1	0.0062132
Golga3	6	0.752	0.767	0.11538	0.999998	1812	1	0.1031	0.101	0.103	0.987	0.999998	238	1	0.1031
Safb	6	0.269	0.425	0.371826	0.999998	1006	2	-0.26995	0.102	0.104	0.985	0.999998	239	1	-0.26995
Gng2	6	0.916	0.916	0.0379528	0.999998	2210	0	0.24437	0.102	0.104	0.982	0.999998	240	1	0.24437
Xrcc4	6	0.302	0.455	0.342017	0.999998	1073	1	0.17105	0.103	0.105	0.98	0.999998	241	1	0.17105
Dab2ip	6	0.401	0.545	0.263627	0.999998	1282	2	0.052558	0.103	0.105	0.979	0.999998	242	1	0.052558
Dmbx1	6	0.899	0.9	0.045965	0.999998	2178	0	-0.1852	0.103	0.105	0.978	0.999998	243	1	-0.1852
Thsd4	6	0.267	0.424	0.372911	0.999998	1003	2	0.43048	0.104	0.106	0.976	0.999998	244	1	0.43048
Pafah1b1	6	0.0217	0.0671	1.17347	0.799096	205	3	-0.40021	0.104	0.106	0.975	0.999998	245	1	-0.40021
Rab11b	6	0.979	0.979	0.00911973	0.999998	2380	0	0.22386	0.105	0.106	0.973	0.999998	246	1	0.22386
4932411N23Rik	6	0.828	0.828	0.0818019	0.999998	1983	1	0.28958	0.105	0.107	0.971	0.999998	247	1	0.28958
Smtnl2	6	0.232	0.392	0.406913	0.999998	931	2	-0.30064	0.106	0.108	0.968	0.999998	248	1	-0.30064
Zkscan5	6	0.141	0.281	0.551386	0.999416	679	3	-0.13803	0.106	0.108	0.967	0.999998	249	1	-0.13803
Frmd5	6	0.316	0.468	0.330172	0.999998	1105	2	0.43531	0.107	0.108	0.965	0.999998	250	1	0.43531
Bcl6	6	0.855	0.856	0.0677749	0.999998	2056	0	0.20829	0.107	0.109	0.964	0.999998	251	1	0.20829
Dot1l	6	0.952	0.952	0.0214041	0.999998	2301	0	0.23377	0.108	0.109	0.961	0.999998	252	1	0.23377
Zic5	6	0.282	0.436	0.360354	0.999998	1034	2	-0.035329	0.108	0.11	0.96	0.999998	253	1	-0.035329
Ppp1r12c	6	0.801	0.804	0.0945819	0.999998	1915	1	0.12319	0.109	0.11	0.958	0.999998	254	1	0.12319
Epc1	6	0.524	0.647	0.188814	0.999998	1525	1	0.14598	0.109	0.11	0.957	0.999998	255	1	0.14598
Mcm6	6	0.94	0.941	0.0263919	0.999998	2277	0	0.5745	0.109	0.111	0.956	0.999998	256	1	0.5745
Adra1b	6	0.175	0.332	0.478666	0.999998	798	2	-0.083312	0.11	0.111	0.954	0.999998	257	1	-0.083312
Brd1	6	0.301	0.454	0.343126	0.999998	1071	1	0.10862	0.11	0.112	0.953	0.999998	258	1	0.10862
Rfc1	6	0.34	0.489	0.3111	0.999998	1155	1	0.25421	0.111	0.112	0.951	0.999998	259	1	0.25421
Purg	6	0.565	0.665	0.177152	0.999998	1561	1	0.29372	0.111	0.112	0.95	0.999998	260	1	0.29372
Cbx4	6	0.611	0.686	0.163366	0.999998	1604	1	-0.15904	0.111	0.113	0.948	0.999998	261	1	-0.15904
Lmo4	6	0.131	0.266	0.575886	0.999416	636	1	-0.058788	0.112	0.114	0.944	0.999998	262	1	-0.058788
4930505A04Rik	6	0.289	0.443	0.354018	0.999998	1046	2	0.27663	0.113	0.114	0.942	0.999998	263	1	0.27663
Otos	6	0.244	0.403	0.394997	0.999998	952	2	-0.089903	0.113	0.115	0.941	0.999998	264	1	-0.089903
Scap	6	0.89	0.89	0.0505612	0.999998	2147	0	0.61061	0.114	0.115	0.939	0.999998	265	1	0.61061
Areg	6	0.197	0.361	0.442505	0.999998	859	2	0.046747	0.114	0.116	0.937	0.999998	266	1	0.046747
Clpb	6	0.701	0.734	0.134428	0.999998	1723	1	-0.046613	0.115	0.116	0.936	0.999998	267	1	-0.046613
Hook3	6	0.317	0.468	0.329346	0.999998	1108	1	0.29411	0.115	0.117	0.933	0.999998	268	1	0.29411
Kank2	6	0.939	0.939	0.0273252	0.999998	2271	0	0.24251	0.116	0.117	0.931	0.999998	269	1	0.24251
Srsf1	6	0.108	0.228	0.642332	0.994143	557	1	0.32947	0.117	0.118	0.928	0.999998	270	1	0.32947
Numa1	6	0.307	0.459	0.338272	0.999998	1082	2	-0.097641	0.117	0.118	0.927	0.999998	271	1	-0.097641
Trim72	6	0.849	0.849	0.0708929	0.999998	2043	0	0.34285	0.118	0.119	0.924	0.999998	272	1	0.34285
Nes	6	0.379	0.524	0.280561	0.999998	1236	1	0.19102	0.118	0.119	0.923	0.999998	273	1	0.19102
Zrsr1	6	0.0792	0.182	0.739475	0.948609	467	2	0.24842	0.119	0.12	0.922	0.999998	274	1	0.24842
Rab8b	6	0.971	0.971	0.0129329	0.999998	2351	0	0.30106	0.119	0.12	0.92	0.999998	275	1	0.30106
Gtf3c2	6	0.0404	0.115	0.937832	0.920388	304	1	-0.017191	0.119	0.121	0.919	0.999998	276	1	-0.017191
Tcf19	6	0.783	0.79	0.102516	0.999998	1876	1	0.35678	0.12	0.121	0.918	0.999998	277	1	0.35678
Smarcd2	6	0.745	0.762	0.118085	0.999998	1794	1	0.39176	0.12	0.121	0.916	0.999998	278	1	0.39176
Mafg	6	0.854	0.854	0.0684557	0.999998	2052	0	0.17439	0.121	0.122	0.914	0.999998	279	1	0.17439
Arid1a	6	0.49	0.632	0.199523	0.999998	1482	1	0.53659	0.121	0.122	0.913	0.999998	280	1	0.53659
Arhgap17	6	0.012	0.0409	1.38818	0.778484	127	3	-0.60395	0.122	0.123	0.91	0.999998	281	1	-0.60395
Tead2	6	0.784	0.79	0.102159	0.999998	1880	1	-0.041253	0.122	0.123	0.909	0.999998	282	1	-0.041253
Zfp629	6	0.986	0.986	0.00625084	0.999998	2398	0	0.58354	0.123	0.124	0.908	0.999998	283	1	0.58354
Cpe	6	0.358	0.505	0.296915	0.999998	1190	1	0.31058	0.123	0.124	0.906	0.999998	284	1	0.31058
Kat5	6	0.958	0.958	0.0187297	0.999998	2319	0	0.18969	0.124	0.125	0.904	0.999998	285	1	0.18969
Ankrd23	6	0.0736	0.173	0.761603	0.948609	443	2	0.25882	0.124	0.125	0.903	0.999998	286	1	0.25882
Ferd3l	6	0.36	0.507	0.294846	0.999998	1199	1	0.33722	0.124	0.125	0.902	0.999998	287	1	0.33722
Pcgf5	6	0.11	0.232	0.634718	0.994143	567	3	-0.32304	0.125	0.126	0.901	0.999998	288	1	-0.32304
Zkscan6	6	0.00349	0.0144	1.84103	0.644365	51	4	-0.74607	0.125	0.126	0.9	0.999998	289	1	-0.74607
Asb11	6	0.736	0.756	0.121691	0.999998	1780	1	0.33302	0.126	0.126	0.898	0.999998	290	1	0.33302
Ubc	5	0.486	0.577	0.238772	0.999998	1364	1	-0.04655	0.127	0.127	0.898	0.999998	291	1	-0.04655
Cdkl1	6	0.06	0.151	0.821052	0.935853	389	2	0.34316	0.126	0.127	0.897	0.999998	292	1	0.34316
Tpx2	6	0.586	0.675	0.170915	0.999998	1583	1	0.20087	0.127	0.127	0.895	0.999998	293	1	0.20087
Rgs18	6	0.655	0.708	0.149881	0.999998	1656	1	0.045993	0.127	0.128	0.894	0.999998	294	1	0.045993
Vcp	6	0.434	0.576	0.239329	0.999998	1362	1	0.010098	0.127	0.128	0.893	0.999998	295	1	0.010098
Pln	6	0.723	0.748	0.126307	0.999998	1755	1	0.032738	0.128	0.129	0.89	0.999998	296	1	0.032738
Adhfe1	6	0.816	0.818	0.0871777	0.999998	1950	1	0.22855	0.129	0.129	0.889	0.999998	297	1	0.22855
Dip2c	6	0.936	0.937	0.0283624	0.999998	2262	0	-0.057103	0.129	0.129	0.888	0.999998	298	1	-0.057103
Hspg2	6	0.336	0.485	0.314026	0.999998	1145	2	0.056347	0.13	0.13	0.885	0.999998	299	1	0.056347
Pard3b	6	0.0333	0.0975	1.01104	0.884956	267	2	-0.060165	0.13	0.131	0.884	0.999998	300	1	-0.060165
Hoxd9	6	0.867	0.868	0.0615854	0.999998	2092	0	0.30604	0.131	0.132	0.881	0.999998	301	1	0.30604
Tob1	6	0.438	0.581	0.236063	0.999998	1372	1	0.18271	0.131	0.132	0.88	0.999998	302	1	0.18271
Tcof1	6	0.887	0.887	0.0521156	0.999998	2137	0	0.32491	0.132	0.132	0.879	0.999998	303	1	0.32491
E2f3	6	0.295	0.448	0.348315	0.999998	1059	2	-0.013764	0.132	0.133	0.878	0.999998	304	1	-0.013764
Crip2	6	0.597	0.68	0.167568	0.999998	1590	1	0.52439	0.133	0.133	0.877	0.999998	305	1	0.52439
Zfp277	6	0.181	0.343	0.465339	0.999998	818	3	-0.31845	0.133	0.133	0.876	0.999998	306	1	-0.31845
Foxj2	6	0.782	0.789	0.10311	0.999998	1870	1	-0.050872	0.134	0.134	0.873	0.999998	307	1	-0.050872
Ankzf1	6	0.916	0.916	0.0382373	0.999998	2209	0	0.66154	0.134	0.134	0.872	0.999998	308	1	0.66154
Arnt	6	0.00859	0.0316	1.50088	0.742241	104	3	-0.50475	0.134	0.135	0.871	0.999998	309	1	-0.50475
Mical2	6	0.816	0.818	0.0874326	0.999998	1948	1	0.18232	0.135	0.135	0.87	0.999998	310	1	0.18232
Kdm2b	6	0.843	0.844	0.0738995	0.999998	2027	0	0.5427	0.135	0.135	0.869	0.999998	311	1	0.5427
Tnni3	6	0.897	0.897	0.0470962	0.999998	2170	0	0.085016	0.136	0.136	0.867	0.999998	312	1	0.085016
Zbtb5	6	0.467	0.609	0.21534	0.999998	1436	1	0.50728	0.136	0.136	0.865	0.999998	313	1	0.50728
Fstl3	6	0.174	0.331	0.47991	0.999998	795	3	-0.22178	0.137	0.137	0.864	0.999998	314	1	-0.22178
Pwp2	6	0.322	0.472	0.325607	0.999998	1124	1	0.5043	0.137	0.137	0.863	0.999998	315	1	0.5043
Zfp930	6	0.651	0.706	0.151214	0.999998	1652	1	-0.041594	0.137	0.137	0.862	0.999998	316	1	-0.041594
Polr3d	6	0.0639	0.157	0.803244	0.939168	408	2	0.22864	0.138	0.138	0.861	0.999998	317	1	0.22864
Prkx	6	0.0799	0.183	0.736624	0.948609	471	2	-0.061074	0.138	0.138	0.859	0.999998	318	1	-0.061074
Dr1	6	0.293	0.446	0.350607	0.999998	1054	2	-0.14739	0.139	0.139	0.858	0.999998	319	1	-0.14739
Tlx2	6	0.782	0.789	0.102995	0.999998	1871	1	0.23647	0.139	0.139	0.857	0.999998	320	1	0.23647
Ddit3	6	0.83	0.83	0.0807493	0.999998	1991	1	0.45323	0.139	0.139	0.856	0.999998	321	1	0.45323
Nfib	6	0.943	0.943	0.0253778	0.999998	2280	0	0.081925	0.14	0.14	0.854	0.999998	322	1	0.081925
Hmg20b	6	0.688	0.726	0.138896	0.999998	1703	1	0.19202	0.141	0.141	0.852	0.999998	323	1	0.19202
Hnrnpul1	6	0.95	0.951	0.0218377	0.999998	2298	0	0.16747	0.141	0.141	0.85	0.999998	324	1	0.16747
Hmg20a	6	0.819	0.82	0.0860273	0.999998	1955	1	0.38645	0.142	0.142	0.849	0.999998	325	1	0.38645
Clasrp	6	0.504	0.64	0.194119	0.999998	1508	1	0.57005	0.142	0.142	0.848	0.999998	326	1	0.57005
Dpf1	6	0.15	0.294	0.531372	0.999416	720	2	0.2649	0.142	0.142	0.847	0.999998	327	1	0.2649
Banf2	6	0.565	0.665	0.176982	0.999998	1562	1	0.29315	0.143	0.143	0.845	0.999998	328	1	0.29315
Gps1	6	0.861	0.861	0.0647951	0.999998	2072	0	0.77605	0.143	0.143	0.844	0.999998	329	1	0.77605
Crebbp	6	0.423	0.566	0.247237	0.999998	1336	2	0.39937	0.144	0.143	0.843	0.999998	330	1	0.39937
Gtf2e2	6	0.796	0.8	0.0970675	0.999998	1903	1	0.12374	0.144	0.144	0.842	0.999998	331	1	0.12374
L3mbtl3	6	0.145	0.287	0.542694	0.999416	700	1	0.16123	0.144	0.144	0.841	0.999998	332	1	0.16123
Mcm2	6	0.0358	0.104	0.983384	0.892141	284	4	-0.58653	0.145	0.145	0.839	0.999998	333	1	-0.58653
Wdr37	6	0.471	0.613	0.212866	0.999998	1445	1	0.32259	0.146	0.145	0.838	0.999998	334	1	0.32259
Smarca2	6	0.373	0.519	0.284858	0.999998	1227	1	0.4133	0.146	0.145	0.837	0.999998	335	1	0.4133
Tfam	6	0.21	0.373	0.428384	0.999998	886	1	0.021056	0.147	0.146	0.835	0.999998	336	1	0.021056
Etv5	6	0.794	0.798	0.0979862	0.999998	1900	1	0.019983	0.147	0.146	0.834	0.999998	337	1	0.019983
Kdm6b	6	0.796	0.8	0.0968232	0.999998	1905	1	0.40229	0.148	0.147	0.832	0.999998	338	1	0.40229
Rnf126	6	0.296	0.449	0.347918	0.999998	1061	1	0.12882	0.148	0.147	0.831	0.999998	339	1	0.12882
Hspb6	6	0.762	0.774	0.111377	0.999998	1836	1	0.57505	0.149	0.148	0.829	0.999998	340	1	0.57505
Vim	6	0.818	0.819	0.086626	0.999998	1952	1	0.64234	0.149	0.148	0.828	0.999998	341	1	0.64234
Atp2a2	6	0.00364	0.0151	1.82137	0.644365	52	3	-0.30427	0.15	0.149	0.827	0.999998	342	1	-0.30427
Arid4b	6	0.0485	0.132	0.880381	0.925417	344	2	0.54194	0.151	0.15	0.824	0.999998	343	1	0.54194
Birc5	6	0.208	0.37	0.431341	0.999998	878	2	-0.29585	0.151	0.15	0.823	0.999998	344	1	-0.29585
Zmynd11	6	0.409	0.553	0.257173	0.999998	1303	1	0.24957	0.151	0.151	0.822	0.999998	345	1	0.24957
Tspyl4	6	0.507	0.641	0.193352	0.999998	1511	1	0.33673	0.152	0.151	0.821	0.999998	346	1	0.33673
Tceal1	6	0.392	0.537	0.27026	0.999998	1265	1	0.67956	0.152	0.151	0.821	0.999998	347	1	0.67956
Cetn2	6	0.147	0.29	0.537602	0.999416	707	3	-0.13108	0.152	0.152	0.82	0.999998	348	1	-0.13108
Ubp1	6	0.414	0.558	0.253288	0.999998	1317	2	-0.16636	0.153	0.152	0.817	0.999998	349	1	-0.16636
Zfp449	6	0.938	0.938	0.0276768	0.999998	2267	0	0.32993	0.153	0.153	0.817	0.999998	350	1	0.32993
Ttc32	6	0.113	0.237	0.625618	0.994508	580	1	0.27635	0.154	0.153	0.815	0.999998	351	1	0.27635
Ptpre	6	0.869	0.869	0.0609153	0.999998	2093	0	0.33171	0.154	0.153	0.814	0.999998	352	1	0.33171
Spc25	6	0.856	0.856	0.0674958	0.999998	2059	0	0.52105	0.155	0.154	0.812	0.999998	353	1	0.52105
Dnajc28	6	0.251	0.409	0.388383	0.999998	974	2	0.56688	0.155	0.154	0.811	0.999998	354	1	0.56688
Glo1	6	0.0604	0.152	0.819158	0.935853	392	1	0.57912	0.156	0.155	0.81	0.999998	355	1	0.57912
Dcp1a	6	0.71	0.739	0.131168	0.999998	1734	1	0.20753	0.156	0.155	0.809	0.999998	356	1	0.20753
Cdkn2c	6	0.0183	0.0583	1.23458	0.799096	174	2	0.0052507	0.157	0.156	0.807	0.999998	357	1	0.0052507
Ptges2	6	0.155	0.303	0.518945	0.999998	734	1	0.42203	0.157	0.157	0.805	0.999998	358	1	0.42203
Myoz2	6	0.485	0.626	0.203162	0.999998	1469	2	0.1955	0.158	0.157	0.803	0.999998	359	1	0.1955
Bcorl1	6	0.665	0.714	0.146442	0.999998	1674	1	0.54338	0.159	0.159	0.8	0.999998	360	1	0.54338
Topbp1	6	0.94	0.941	0.026475	0.999998	2276	0	0.37866	0.16	0.159	0.799	0.999998	361	1	0.37866
Cdk2	6	0.971	0.971	0.0129642	0.999998	2350	0	0.50241	0.16	0.159	0.798	0.999998	362	1	0.50241
Phf21b	6	0.633	0.697	0.156811	0.999998	1630	1	0.97535	0.16	0.16	0.797	0.999998	363	1	0.97535
Gm4985	6	0.127	0.258	0.58838	0.999416	626	3	-0.39866	0.161	0.16	0.795	0.999998	364	1	-0.39866
Zfp358	6	0.841	0.842	0.074822	0.999998	2018	0	0.15392	0.162	0.161	0.794	0.999998	365	1	0.15392
Cpeb2	6	0.149	0.293	0.533726	0.999416	712	1	0.17904	0.162	0.161	0.793	0.999998	366	1	0.17904
Tpm1	6	0.342	0.49	0.309627	0.999998	1159	2	-0.26366	0.163	0.162	0.791	0.999998	367	1	-0.26366
Tanc2	6	0.0224	0.069	1.16119	0.799096	210	2	-0.17376	0.163	0.162	0.79	0.999998	368	1	-0.17376
Lhfpl5	6	0.735	0.755	0.12184	0.999998	1779	1	-0.066613	0.163	0.162	0.789	0.999998	369	1	-0.066613
Habp4	6	0.968	0.968	0.0141246	0.999998	2343	0	0.61233	0.164	0.163	0.788	0.999998	370	1	0.61233
Mlx	6	0.0506	0.135	0.869088	0.925417	355	3	-0.11617	0.164	0.164	0.786	0.999998	371	1	-0.11617
Parp2	6	0.0444	0.125	0.904656	0.920388	331	1	0.40643	0.165	0.164	0.786	0.999998	372	1	0.40643
Mnt	6	0.882	0.882	0.0547284	0.999998	2127	0	-0.014355	0.165	0.164	0.785	0.999998	373	1	-0.014355
Otud1	6	1	1	0.00015203	0.999998	2439	0	0.56232	0.165	0.165	0.784	0.999998	374	1	0.56232
Smarcad1	6	0.574	0.669	0.174587	0.999998	1571	1	0.61177	0.166	0.165	0.782	0.999998	375	1	0.61177
Tnnt1	6	0.0978	0.213	0.672539	0.98996	521	2	-0.037574	0.166	0.166	0.781	0.999998	376	1	-0.037574
Zbtb12	6	0.301	0.454	0.342791	0.999998	1072	1	0.23737	0.167	0.166	0.78	0.999998	377	1	0.23737
Zfp369	6	0.959	0.959	0.0183173	0.999998	2324	0	0.77725	0.167	0.166	0.779	0.999998	378	1	0.77725
Zfp933	6	0.92	0.92	0.0360847	0.999998	2217	0	0.12104	0.168	0.167	0.778	0.999998	379	1	0.12104
Mta3	6	0.119	0.247	0.607479	0.999416	598	3	-0.15218	0.168	0.167	0.777	0.999998	380	1	-0.15218
Actl6a	6	0.48	0.622	0.206231	0.999998	1464	2	0.19061	0.168	0.167	0.776	0.999998	381	1	0.19061
Mrps17	6	0.849	0.849	0.0711025	0.999998	2040	0	0.36069	0.169	0.168	0.775	0.999998	382	1	0.36069
Card11	6	0.823	0.824	0.0840412	0.999998	1964	1	0.14099	0.169	0.168	0.775	0.999998	383	1	0.14099
Casz1	6	0.879	0.879	0.0559469	0.999998	2123	0	0.32825	0.169	0.168	0.774	0.999998	384	1	0.32825
Ssbp3	6	0.401	0.546	0.26315	0.999998	1285	2	0.023387	0.17	0.169	0.773	0.999998	385	1	0.023387
Msl3	6	0.159	0.308	0.511012	0.999998	745	1	0.36954	0.17	0.169	0.772	0.999998	386	1	0.36954
Ntn1	6	0.897	0.897	0.0471495	0.999998	2169	0	0.48363	0.17	0.17	0.771	0.999998	387	1	0.48363
Exog	6	0.495	0.636	0.196686	0.999998	1493	1	0.010903	0.171	0.17	0.77	0.999998	388	1	0.010903
Ckap2	6	0.8	0.803	0.0950574	0.999998	1911	1	0.40463	0.171	0.17	0.769	0.999998	389	1	0.40463
Fancd2	6	0.232	0.392	0.406936	0.999998	930	1	0.054821	0.171	0.171	0.768	0.999998	390	1	0.054821
Eif3a	6	0.922	0.922	0.0351042	0.999998	2224	0	0.16544	0.172	0.171	0.767	0.999998	391	0	0.16544
Cep120	6	0.212	0.375	0.426189	0.999998	890	2	-0.013739	0.172	0.171	0.767	0.999998	392	0	-0.013739
Elf3	6	0.115	0.24	0.619264	0.999416	587	2	0.1405	0.172	0.171	0.766	0.999998	393	0	0.1405
Cntln	6	0.478	0.619	0.208148	0.999998	1458	1	0.146	0.173	0.172	0.765	0.999998	394	0	0.146
Per1	6	0.137	0.274	0.562091	0.999416	660	3	-0.20254	0.173	0.172	0.764	0.999998	395	0	-0.20254
Mllt6	6	0.285	0.439	0.357091	0.999998	1041	2	0.053317	0.173	0.173	0.763	0.999998	396	0	0.053317
Max	6	0.989	0.989	0.00465004	0.999998	2408	0	0.48338	0.174	0.173	0.762	0.999998	397	0	0.48338
Gadd45g	6	0.248	0.406	0.391442	0.999998	966	1	0.02481	0.174	0.173	0.761	0.999998	398	0	0.02481
Zfp445	6	0.97	0.97	0.0133895	0.999998	2348	0	0.14216	0.175	0.174	0.761	0.999998	399	0	0.14216
Nhlh2	6	0.839	0.84	0.07585	0.999998	2012	0	0.63816	0.175	0.174	0.76	0.999998	400	0	0.63816
Zfp523	6	0.014	0.0465	1.33243	0.799096	137	1	0.13613	0.175	0.174	0.759	0.999998	401	0	0.13613
Hnrnpa3	6	0.0979	0.213	0.672457	0.98996	522	2	0.5807	0.176	0.175	0.758	0.999998	402	0	0.5807
Gigyf2	6	0.0113	0.0389	1.41016	0.778484	121	3	-0.48519	0.176	0.175	0.757	0.999998	403	0	-0.48519
Dnmt3a	6	0.659	0.71	0.148589	0.999998	1660	1	0.34297	0.177	0.176	0.756	0.999998	404	0	0.34297
Nr2c1	6	0.505	0.64	0.193847	0.999998	1509	1	0.16641	0.177	0.176	0.755	0.999998	405	0	0.16641
Mapk3	6	0.798	0.802	0.0957498	0.999998	1908	1	0.29727	0.177	0.176	0.754	0.999998	406	0	0.29727
Nuf2	6	0.559	0.662	0.178886	0.999998	1551	1	0.30066	0.178	0.177	0.753	0.999998	407	0	0.30066
Trrap	6	0.977	0.977	0.00992767	0.999998	2374	0	0.40728	0.178	0.177	0.752	0.999998	408	0	0.40728
Fosb	6	0.138	0.276	0.558745	0.999416	667	1	0.48736	0.178	0.177	0.751	0.999998	409	0	0.48736
Zfp652	6	0.802	0.805	0.0942095	0.999998	1919	1	-0.23612	0.179	0.178	0.75	0.999998	410	0	-0.23612
Zbtb8a	6	0.0201	0.063	1.20092	0.799096	191	1	-0.11917	0.18	0.179	0.747	0.999998	411	0	-0.11917
Rnf141	6	0.356	0.504	0.297949	0.999998	1187	2	0.62197	0.18	0.179	0.746	0.999998	412	0	0.62197
Tes	6	0.672	0.717	0.144269	0.999998	1681	1	0.36985	0.181	0.18	0.745	0.999998	413	0	0.36985
Sgms1	6	0.287	0.441	0.356015	0.999998	1043	2	0.27023	0.181	0.18	0.744	0.999998	414	0	0.27023
Slc12a2	6	0.18	0.34	0.468777	0.999998	811	2	-0.21635	0.182	0.181	0.743	0.999998	415	0	-0.21635
Smarca4	6	0.979	0.979	0.00927942	0.999998	2379	0	0.25993	0.182	0.181	0.742	0.999998	416	0	0.25993
Dync2h1	6	0.0361	0.104	0.981258	0.892141	286	2	0.2146	0.183	0.182	0.741	0.999998	417	0	0.2146
Vps72	6	0.985	0.985	0.00659022	0.999998	2397	0	0.43303	0.183	0.182	0.739	0.999998	418	0	0.43303
Satb1	6	0.756	0.769	0.113989	0.999998	1823	1	0.29361	0.184	0.183	0.739	0.999998	419	0	0.29361
Mllt1	6	0.908	0.909	0.0416559	0.999998	2192	0	0.44645	0.184	0.183	0.738	0.999998	420	0	0.44645
Prdm10	6	0.472	0.613	0.212207	0.999998	1447	2	-0.024376	0.184	0.183	0.737	0.999998	421	0	-0.024376
Casc5	6	0.0473	0.13	0.887227	0.925417	340	2	0.25729	0.185	0.184	0.736	0.999998	422	0	0.25729
Elavl2	6	0.989	0.989	0.00489593	0.999998	2407	0	0.37061	0.185	0.184	0.735	0.999998	423	0	0.37061
Gatad1	6	0.915	0.915	0.0385125	0.999998	2207	0	0.21124	0.186	0.185	0.733	0.999998	424	0	0.21124
Cox6a2	6	0.504	0.639	0.194214	0.999998	1507	1	0.12345	0.186	0.185	0.732	0.999998	425	0	0.12345
Aff3	6	0.606	0.684	0.165033	0.999998	1597	1	0.28708	0.187	0.186	0.731	0.999998	426	0	0.28708
Pdlim7	6	0.86	0.861	0.0650776	0.999998	2071	0	-0.059823	0.187	0.186	0.73	0.999998	427	0	-0.059823
Nop2	6	0.408	0.552	0.257723	0.999998	1301	1	-0.050638	0.187	0.186	0.73	0.999998	428	0	-0.050638
Etv1	6	0.687	0.726	0.139177	0.999998	1702	1	0.24234	0.188	0.187	0.729	0.999998	429	0	0.24234
Zhx3	6	0.44	0.582	0.234771	0.999998	1377	2	0.028558	0.188	0.187	0.727	0.999998	430	0	0.028558
Ntn4	6	0.26	0.417	0.380343	0.999998	989	1	0.17497	0.189	0.188	0.726	0.999998	431	0	0.17497
Brpf1	6	0.0922	0.203	0.691948	0.980598	507	3	-0.15402	0.189	0.188	0.726	0.999998	432	0	-0.15402
Tcea1	6	0.159	0.308	0.510914	0.999998	746	2	-0.063751	0.189	0.188	0.725	0.999998	433	0	-0.063751
Hlf	6	0.727	0.75	0.12495	0.999998	1763	1	0.23313	0.19	0.189	0.723	0.999998	434	0	0.23313
Ddx21	6	0.888	0.888	0.0514306	0.999998	2143	0	0.054901	0.19	0.189	0.723	0.999998	435	0	0.054901
Smyd1	6	0.759	0.771	0.112703	0.999998	1831	1	0.10794	0.191	0.19	0.722	0.999998	436	0	0.10794
Synpo	6	0.94	0.941	0.026535	0.999998	2275	0	0.1664	0.191	0.19	0.721	0.999998	437	0	0.1664
Glis3	6	0.842	0.843	0.0744301	0.999998	2020	0	0.53583	0.191	0.191	0.72	0.999998	438	0	0.53583
Phf6	6	0.832	0.832	0.079861	0.999998	1994	1	0.08439	0.192	0.191	0.719	0.999998	439	0	0.08439
Ung	6	0.812	0.814	0.0894343	0.999998	1938	1	0.42847	0.192	0.192	0.718	0.999998	440	0	0.42847
Eif5b	6	0.072	0.171	0.768072	0.948609	435	2	-0.0631	0.193	0.192	0.717	0.999998	441	0	-0.0631
Cacna1a	6	0.68	0.722	0.141619	0.999998	1689	1	0.69544	0.193	0.192	0.716	0.999998	442	0	0.69544
Tbx5	6	0.964	0.964	0.0161303	0.999998	2337	0	0.60028	0.194	0.192	0.716	0.999998	443	0	0.60028
Lmo2	6	0.598	0.68	0.16737	0.999998	1592	1	0.49884	0.194	0.193	0.715	0.999998	444	0	0.49884
Bicd2	6	0.392	0.537	0.270147	0.999998	1266	2	-0.22854	0.194	0.193	0.714	0.999998	445	0	-0.22854
Nr2c2	6	0.209	0.372	0.429586	0.999998	883	2	0.25146	0.195	0.193	0.713	0.999998	446	0	0.25146
Atm	6	0.223	0.385	0.415092	0.999998	913	2	-0.15625	0.195	0.194	0.713	0.999998	447	0	-0.15625
Pabpc4	6	0.979	0.979	0.00907981	0.999998	2381	0	0.29872	0.195	0.194	0.712	0.999998	448	0	0.29872
Golim4	6	0.842	0.843	0.0742755	0.999998	2023	0	0.12357	0.196	0.194	0.711	0.999998	449	0	0.12357
Cbfa2t3	6	0.34	0.489	0.310869	0.999998	1156	1	0.48338	0.196	0.195	0.71	0.999998	450	0	0.48338
Rbl2	6	0.472	0.614	0.211888	0.999998	1448	2	-0.083441	0.196	0.195	0.71	0.999998	451	0	-0.083441
Ext1	6	0.638	0.7	0.155156	0.999998	1635	1	0.42123	0.197	0.195	0.709	0.999998	452	0	0.42123
Phkg1	6	0.0235	0.0718	1.14371	0.800698	219	3	-0.29349	0.197	0.196	0.708	0.999998	453	0	-0.29349
Scn5a	6	0.46	0.602	0.220685	0.999998	1414	2	-0.017989	0.197	0.196	0.707	0.999998	454	0	-0.017989
Myo1c	6	0.587	0.675	0.170619	0.999998	1584	1	0.35553	0.198	0.197	0.707	0.999998	455	0	0.35553
Nfya	6	0.751	0.766	0.115664	0.999998	1810	1	0.67026	0.198	0.197	0.706	0.999998	456	0	0.67026
Elf2	6	0.0479	0.131	0.883857	0.925417	341	2	0.10394	0.198	0.197	0.705	0.999998	457	0	0.10394
Lztr1	6	0.0337	0.0984	1.00697	0.884956	272	4	-0.4089	0.199	0.198	0.704	0.999998	458	0	-0.4089
Zfp397	6	0.87	0.87	0.0602562	0.999998	2097	0	0.23795	0.199	0.198	0.704	0.999998	459	0	0.23795
Acvrl1	6	0.136	0.273	0.563996	0.999416	654	3	-0.12152	0.199	0.198	0.703	0.999998	460	0	-0.12152
Cst3	6	0.121	0.249	0.603278	0.999416	603	2	0.24597	0.2	0.199	0.702	0.999998	461	0	0.24597
Rnf8	6	0.0233	0.0712	1.1474	0.799096	218	3	-0.18316	0.2	0.199	0.701	0.999998	462	0	-0.18316
Npc1	6	0.98	0.979	0.00900886	0.999998	2383	0	0.19761	0.2	0.199	0.701	0.999998	463	0	0.19761
Ube2a	6	0.375	0.521	0.283404	0.999998	1229	1	0.15993	0.201	0.2	0.699	0.999998	464	0	0.15993
Hoxd4	6	0.937	0.937	0.0281538	0.999998	2263	0	0.16849	0.202	0.201	0.697	0.999998	465	0	0.16849
Chd1l	6	0.473	0.615	0.211111	0.999998	1451	2	0.30811	0.202	0.201	0.697	0.999998	466	0	0.30811
Ankrd1	6	0.178	0.337	0.472319	0.999998	804	1	0.50452	0.202	0.201	0.696	0.999998	467	0	0.50452
Foxp1	6	0.439	0.582	0.235189	0.999998	1376	1	0.71244	0.203	0.202	0.695	0.999998	468	0	0.71244
Mbd2	6	0.877	0.877	0.0568618	0.999998	2113	0	0.00049302	0.203	0.202	0.694	0.999998	469	0	0.00049302
Taf7	6	0.921	0.921	0.0357168	0.999998	2220	0	0.55145	0.204	0.203	0.692	0.999998	470	0	0.55145
Fblim1	6	0.962	0.962	0.0169107	0.999998	2335	0	0.66771	0.204	0.203	0.692	0.999998	471	0	0.66771
Peg3	6	0.247	0.406	0.391998	0.999998	962	2	0.061129	0.205	0.204	0.691	0.999998	472	0	0.061129
Fads3	6	0.443	0.585	0.232933	0.999998	1382	1	0.23083	0.205	0.204	0.69	0.999998	473	0	0.23083
Zbtb17	6	0.922	0.923	0.0349771	0.999998	2225	0	0.15119	0.206	0.205	0.689	0.999998	474	0	0.15119
Eed	6	0.621	0.691	0.160629	0.999998	1615	1	0.085553	0.206	0.205	0.688	0.999998	475	0	0.085553
Usp20	6	0.836	0.836	0.0775548	0.999998	2004	1	-0.011437	0.207	0.206	0.687	0.999998	476	0	-0.011437
Tspyl2	6	0.908	0.909	0.0415126	0.999998	2193	0	0.46524	0.207	0.206	0.686	0.999998	477	0	0.46524
Camta2	6	0.517	0.645	0.190636	0.999998	1521	1	0.2939	0.207	0.206	0.685	0.999998	478	0	0.2939
Ehmt2	6	0.837	0.838	0.0769944	0.999998	2006	1	0.14007	0.208	0.207	0.685	0.999998	479	0	0.14007
Ndufs6	6	0.566	0.666	0.176748	0.999998	1563	1	0.27767	0.208	0.207	0.684	0.999998	480	0	0.27767
Mtor	6	0.641	0.701	0.15435	0.999998	1641	1	0.62382	0.208	0.207	0.683	0.999998	481	0	0.62382
Lbh	6	0.328	0.478	0.320581	0.999998	1133	2	0.089893	0.209	0.208	0.683	0.999998	482	0	0.089893
Puf60	6	0.611	0.686	0.163606	0.999998	1603	1	0.33304	0.209	0.208	0.682	0.999998	483	0	0.33304
Per3	6	0.583	0.673	0.171759	0.999998	1579	1	0.62518	0.209	0.208	0.681	0.999998	484	0	0.62518
Zfp36l1	6	0.41	0.554	0.256537	0.999998	1305	1	0.17258	0.21	0.209	0.68	0.999998	485	0	0.17258
Nucb2	6	0.0561	0.145	0.839832	0.933707	377	3	-0.15617	0.21	0.209	0.679	0.999998	486	0	-0.15617
Slc39a14	6	0.00367	0.0152	1.81821	0.644365	53	3	-0.42816	0.21	0.21	0.678	0.999998	487	0	-0.42816
Bcl2l11	6	0.802	0.806	0.0939183	0.999998	1922	1	0.22645	0.211	0.21	0.678	0.999998	488	0	0.22645
Sugp1	6	0.372	0.518	0.285503	0.999998	1225	2	-0.073018	0.211	0.21	0.677	0.999998	489	0	-0.073018
Rrp12	6	0.368	0.514	0.288792	0.999998	1216	2	-0.065733	0.211	0.211	0.676	0.999998	490	0	-0.065733
Lhx1	6	0.49	0.631	0.199682	0.999998	1481	1	0.49757	0.212	0.211	0.676	0.999998	491	0	0.49757
Zfp521	6	0.0209	0.0651	1.18645	0.799096	197	4	-0.51544	0.212	0.212	0.674	0.999998	492	0	-0.51544
Rab8a	6	0.378	0.524	0.280752	0.999998	1234	2	0.25581	0.213	0.212	0.673	0.999998	493	0	0.25581
Dcaf7	6	0.897	0.898	0.0468059	0.999998	2174	0	0.57463	0.214	0.213	0.671	0.999998	494	0	0.57463
Prox1	6	0.171	0.328	0.484722	0.999998	783	3	-0.27147	0.216	0.215	0.667	0.999998	495	0	-0.27147
Pde1c	6	0.304	0.456	0.340702	0.999998	1079	2	0.034271	0.216	0.215	0.667	0.999998	496	0	0.034271
Ugcg	6	0.597	0.68	0.167523	0.999998	1591	1	0.52356	0.217	0.216	0.665	0.999998	497	0	0.52356
Bmp7	6	0.748	0.764	0.116685	0.999998	1803	1	0.044275	0.217	0.216	0.665	0.999998	498	0	0.044275
Sp8	6	0.725	0.749	0.125808	0.999998	1758	1	0.46738	0.217	0.217	0.664	0.999998	499	0	0.46738
Setbp1	6	0.307	0.46	0.337714	0.999998	1084	2	0.080535	0.218	0.217	0.663	0.999998	500	0	0.080535
Srsf6	6	0.975	0.975	0.0108484	0.999998	2366	0	0.43409	0.218	0.217	0.663	0.999998	501	0	0.43409
Antxr2	6	0.135	0.271	0.567704	0.999416	647	3	-0.38431	0.219	0.218	0.661	0.999998	502	0	-0.38431
Hipk1	6	0.672	0.717	0.144311	0.999998	1680	1	0.58931	0.219	0.218	0.661	0.999998	503	0	0.58931
Cic	6	0.0179	0.0574	1.24075	0.799096	170	3	-0.45479	0.219	0.219	0.66	0.999998	504	0	-0.45479
Abca5	6	0.955	0.955	0.0200967	0.999998	2311	0	0.11063	0.22	0.219	0.659	0.999998	505	0	0.11063
Wdr12	6	0.994	0.994	0.00258303	0.999998	2419	0	0.46775	0.22	0.22	0.659	0.999998	506	0	0.46775
Ldlr	6	0.601	0.682	0.166477	0.999998	1595	1	-0.011879	0.221	0.22	0.657	0.999998	507	0	-0.011879
Nmi	6	0.267	0.423	0.373177	0.999998	1002	2	0.15589	0.221	0.22	0.657	0.999998	508	0	0.15589
Coro6	6	0.819	0.821	0.0858738	0.999998	1956	1	0.16233	0.221	0.221	0.656	0.999998	509	0	0.16233
Gak	6	0.0704	0.168	0.774872	0.948609	430	2	-0.072267	0.222	0.221	0.655	0.999998	510	0	-0.072267
Sap30bp	6	0.00429	0.0176	1.75333	0.644365	63	4	-0.65068	0.222	0.222	0.654	0.999998	511	0	-0.65068
Nfrkb	6	0.112	0.234	0.629931	0.994143	575	2	0.089932	0.223	0.222	0.653	0.999998	512	0	0.089932
Cpsf6	6	0.122	0.25	0.601782	0.999416	607	2	-0.18819	0.223	0.223	0.652	0.999998	513	0	-0.18819
Akap1	6	0.826	0.827	0.0824472	0.999998	1976	1	0.29934	0.224	0.223	0.651	0.999998	514	0	0.29934
Zfpm1	6	0.82	0.822	0.0853607	0.999998	1958	1	0.10841	0.224	0.223	0.651	0.999998	515	0	0.10841
Tcf7l2	6	0.878	0.879	0.0562335	0.999998	2118	0	0.195	0.225	0.224	0.649	0.999998	516	0	0.195
Megf9	6	0.29	0.444	0.353057	0.999998	1048	2	0.18737	0.225	0.225	0.649	0.999998	517	0	0.18737
Hdac1	6	0.72	0.745	0.127622	0.999998	1745	1	0.089997	0.225	0.225	0.648	0.999998	518	0	0.089997
Mxra8	6	0.181	0.343	0.465162	0.999998	819	2	0.39624	0.226	0.225	0.647	0.999998	519	0	0.39624
Mink1	6	0.722	0.747	0.126761	0.999998	1751	1	0.31489	0.226	0.226	0.647	0.999998	520	0	0.31489
Hexim1	6	0.922	0.922	0.0352314	0.999998	2223	0	0.1019	0.226	0.226	0.646	0.999998	521	0	0.1019
Pes1	6	0.371	0.517	0.286585	0.999998	1222	2	-0.1426	0.227	0.226	0.645	0.999998	522	0	-0.1426
Rev1	6	0.0616	0.154	0.813863	0.935853	401	1	0.2562	0.227	0.227	0.644	0.999998	523	0	0.2562
Vrk2	6	0.633	0.697	0.156967	0.999998	1629	1	0.40797	0.227	0.227	0.644	0.999998	524	0	0.40797
Bach1	6	0.104	0.223	0.65267	0.994143	545	2	0.20701	0.228	0.228	0.643	0.999998	525	0	0.20701
Zfp219	6	0.933	0.933	0.0300485	0.999998	2254	0	0.26957	0.228	0.228	0.642	0.999998	526	0	0.26957
Dpf3	6	0.778	0.786	0.104655	0.999998	1864	1	0.36675	0.229	0.228	0.641	0.999998	527	0	0.36675
Brap	6	0.971	0.971	0.0127852	0.999998	2353	0	0.26796	0.229	0.229	0.641	0.999998	528	0	0.26796
Aff4	6	0.977	0.977	0.0102744	0.999998	2370	0	0.5288	0.229	0.229	0.64	0.999998	529	0	0.5288
Akt2	6	0.869	0.869	0.0608703	0.999998	2094	0	0.17293	0.23	0.229	0.64	0.999998	530	0	0.17293
Brd2	6	0.311	0.462	0.334954	0.999998	1092	2	0.39582	0.23	0.23	0.638	0.999998	531	0	0.39582
Zfp266	6	0.881	0.881	0.0550192	0.999998	2126	0	-0.17982	0.231	0.23	0.638	0.999998	532	0	-0.17982
Atr	6	0.769	0.779	0.108557	0.999998	1849	1	0.24105	0.231	0.231	0.637	0.999998	533	0	0.24105
Morf4l2	6	0.823	0.824	0.0840991	0.999998	1963	1	-0.038806	0.231	0.231	0.637	0.999998	534	0	-0.038806
Smc1a	6	0.254	0.412	0.385356	0.999998	980	2	0.29078	0.232	0.231	0.636	0.999998	535	0	0.29078
Brpf3	6	0.701	0.734	0.134322	0.999998	1724	1	0.54371	0.232	0.232	0.635	0.999998	536	0	0.54371
Tra2a	6	0.189	0.354	0.451107	0.999998	846	1	0.32829	0.232	0.232	0.635	0.999998	537	0	0.32829
Lgsn	6	0.909	0.909	0.0412498	0.999998	2195	0	0.36077	0.233	0.232	0.634	0.999998	538	0	0.36077
Atrx	6	0.164	0.316	0.500602	0.999998	765	2	0.0080233	0.233	0.233	0.633	0.999998	539	0	0.0080233
Hoxb8	6	0.339	0.488	0.311349	0.999998	1154	2	0.2377	0.233	0.233	0.633	0.999998	540	0	0.2377
Gcc2	6	0.0534	0.14	0.853748	0.930841	368	3	-0.26908	0.234	0.233	0.632	0.999998	541	0	-0.26908
Polr2i	6	0.914	0.915	0.0387166	0.999998	2205	0	0.25093	0.234	0.234	0.631	0.999998	542	0	0.25093
Tcerg1	6	0.0269	0.0807	1.0931	0.837578	234	4	-0.49735	0.235	0.234	0.63	0.999998	543	0	-0.49735
Racgap1	6	0.0409	0.117	0.933152	0.920388	309	4	-0.52382	0.235	0.235	0.63	0.999998	544	0	-0.52382
Sdccag8	6	0.453	0.595	0.225147	0.999998	1399	2	-0.23177	0.235	0.235	0.629	0.999998	545	0	-0.23177
Ankrd50	6	0.339	0.488	0.311545	0.999998	1152	1	0.61286	0.236	0.235	0.629	0.999998	546	0	0.61286
Siah2	6	0.575	0.67	0.174159	0.999998	1572	1	0.12495	0.236	0.236	0.628	0.999998	547	0	0.12495
Mtus1	6	0.563	0.664	0.177695	0.999998	1558	1	0.032993	0.237	0.236	0.627	0.999998	548	0	0.032993
Foxl1	6	0.622	0.692	0.160189	0.999998	1618	1	-0.013428	0.237	0.236	0.626	0.999998	549	0	-0.013428
Cited4	6	0.488	0.63	0.200701	0.999998	1476	2	0.11626	0.238	0.237	0.625	0.999998	550	0	0.11626
Creb3l3	6	0.736	0.756	0.121593	0.999998	1781	1	0.44432	0.238	0.238	0.624	0.999998	551	0	0.44432
Bhlha9	6	0.974	0.974	0.0116328	0.999998	2358	0	0.41108	0.238	0.238	0.624	0.999998	552	0	0.41108
Ets2	6	0.866	0.866	0.0625573	0.999998	2087	0	0.14093	0.239	0.238	0.623	0.999998	553	0	0.14093
Nfatc1	6	0.358	0.505	0.296863	0.999998	1191	2	0.048769	0.239	0.238	0.623	0.999998	554	0	0.048769
Cdkn1a	6	0.926	0.926	0.0334078	0.999998	2236	0	0.25006	0.24	0.239	0.621	0.999998	555	0	0.25006
Zfp655	6	0.808	0.81	0.091247	0.999998	1931	1	-0.052299	0.24	0.24	0.62	0.999998	556	0	-0.052299
Tmpo	6	0.0715	0.17	0.770088	0.948609	434	2	-0.15751	0.241	0.24	0.62	0.999998	557	0	-0.15751
Zfp81	6	0.294	0.448	0.348994	0.999998	1057	1	-0.052833	0.241	0.24	0.619	0.999998	558	0	-0.052833
Myt1	6	0.637	0.699	0.155604	0.999998	1634	1	-0.088312	0.241	0.241	0.618	0.999998	559	0	-0.088312
Cacnb1	6	0.536	0.653	0.185253	0.999998	1534	1	-0.26917	0.242	0.241	0.618	0.999998	560	0	-0.26917
Gata6	6	0.975	0.974	0.0112404	0.999998	2362	0	0.62442	0.242	0.241	0.617	0.999998	561	0	0.62442
Zfp934	6	0.386	0.531	0.274865	0.999998	1254	2	-0.28091	0.242	0.242	0.617	0.999998	562	0	-0.28091
Dyrk1b	6	0.875	0.875	0.0580863	0.999998	2105	0	0.31463	0.242	0.242	0.616	0.999998	563	0	0.31463
Gpi1	6	0.926	0.926	0.0331827	0.999998	2238	0	0.77604	0.243	0.242	0.615	0.999998	564	0	0.77604
Atf7ip	6	0.108	0.228	0.641171	0.994143	560	1	0.085535	0.243	0.243	0.614	0.999998	565	0	0.085535
Srcap	6	0.364	0.511	0.291545	0.999998	1206	1	-0.037442	0.244	0.244	0.613	0.999998	566	0	-0.037442
Cirbp	6	0.0812	0.185	0.731937	0.951149	476	2	-0.071177	0.245	0.245	0.611	0.999998	567	0	-0.071177
Trim11	6	0.705	0.736	0.133028	0.999998	1728	1	0.81198	0.246	0.246	0.61	0.999998	568	0	0.81198
Nkx1-1	6	0.175	0.333	0.477738	0.999998	799	2	0.72953	0.246	0.246	0.609	0.999998	569	0	0.72953
Prdm4	6	0.366	0.512	0.290628	0.999998	1208	2	0.16407	0.247	0.246	0.609	0.999998	570	0	0.16407
Fam58b	6	0.149	0.293	0.53291	0.999416	715	1	0.63003	0.247	0.247	0.608	0.999998	571	0	0.63003
Hcfc1	6	0.984	0.984	0.00700049	0.999998	2393	0	0.7074	0.247	0.247	0.607	0.999998	572	0	0.7074
Hnrnpu	6	0.155	0.303	0.518142	0.999998	736	3	-0.30311	0.248	0.247	0.607	0.999998	573	0	-0.30311
Gpc4	6	0.0346	0.101	0.995765	0.890078	276	3	-0.31575	0.248	0.248	0.606	0.999998	574	0	-0.31575
Pura	6	0.724	0.748	0.126168	0.999998	1757	1	0.5743	0.248	0.248	0.606	0.999998	575	0	0.5743
Asb13	6	0.102	0.219	0.65906	0.994143	538	3	-0.30545	0.249	0.248	0.605	0.999998	576	0	-0.30545
Ep300	6	0.0321	0.0944	1.02485	0.884956	260	2	-0.17339	0.249	0.248	0.605	0.999998	577	0	-0.17339
Ankdd1a	6	0.0563	0.145	0.839111	0.933707	378	3	-0.3815	0.249	0.249	0.604	0.999998	578	0	-0.3815
Traf6	6	0.561	0.663	0.178231	0.999998	1554	1	0.076431	0.25	0.249	0.603	0.999998	579	0	0.076431
Rfxank	6	0.455	0.597	0.224011	0.999998	1403	1	-0.26878	0.25	0.25	0.602	0.999998	580	0	-0.26878
G3bp2	6	0.683	0.723	0.140627	0.999998	1695	1	0.25785	0.251	0.25	0.602	0.999998	581	0	0.25785
Tnks2	6	0.109	0.23	0.637518	0.994143	564	2	-0.15553	0.251	0.25	0.601	0.999998	582	0	-0.15553
Cstf1	6	0.886	0.886	0.0525026	0.999998	2136	0	0.27663	0.251	0.251	0.601	0.999998	583	0	0.27663
Dcaf8	6	0.0764	0.178	0.750655	0.948609	456	3	-0.17884	0.252	0.251	0.6	0.999998	584	0	-0.17884
Wdr43	6	0.276	0.431	0.36512	0.999998	1021	1	-0.030812	0.252	0.252	0.599	0.999998	585	0	-0.030812
Lpp	6	0.0929	0.204	0.689647	0.983872	508	2	0.22285	0.252	0.252	0.599	0.999998	586	0	0.22285
Heg1	6	0.237	0.396	0.401833	0.999998	940	2	0.017269	0.253	0.253	0.597	0.999998	587	0	0.017269
Camk2d	6	0.827	0.828	0.0819906	0.999998	1982	1	0.25814	0.254	0.254	0.596	0.999998	588	0	0.25814
Snrnp27	6	0.284	0.438	0.358199	0.999998	1038	1	0.081993	0.254	0.254	0.595	0.999998	589	0	0.081993
Pkn2	6	0.135	0.272	0.565958	0.999416	649	3	-0.37636	0.255	0.254	0.595	0.999998	590	0	-0.37636
Timp2	6	0.82	0.822	0.0851863	0.999998	1959	1	0.36738	0.255	0.255	0.594	0.999998	591	0	0.36738
Myh7b	6	0.568	0.667	0.176141	0.999998	1565	1	0.15103	0.255	0.255	0.593	0.999998	592	0	0.15103
Syk	6	0.743	0.761	0.118849	0.999998	1791	1	0.78813	0.256	0.255	0.593	0.999998	593	0	0.78813
Ercc2	6	0.988	0.988	0.00542771	0.999998	2403	0	0.30081	0.256	0.256	0.592	0.999998	594	0	0.30081
Egr1	6	0.0399	0.114	0.943057	0.920388	300	4	-0.37749	0.256	0.256	0.592	0.999998	595	0	-0.37749
Eif4h	6	0.426	0.569	0.244628	0.999998	1345	2	0.15249	0.257	0.256	0.591	0.999998	596	0	0.15249
Lcorl	6	0.19	0.355	0.450114	0.999998	848	2	0.40605	0.257	0.257	0.591	0.999998	597	0	0.40605
Pcbp4	6	0.931	0.931	0.0309011	0.999998	2250	0	0.052988	0.257	0.257	0.59	0.999998	598	0	0.052988
Rhoc	6	0.0483	0.131	0.881702	0.925417	343	3	-0.44207	0.258	0.257	0.589	0.999998	599	0	-0.44207
Hmgxb4	6	0.878	0.878	0.0565055	0.999998	2117	0	0.22601	0.258	0.258	0.588	0.999998	600	0	0.22601
Pibf1	6	0.897	0.898	0.0468301	0.999998	2173	0	0.41842	0.259	0.259	0.587	0.999998	601	0	0.41842
Foxf2	6	0.773	0.782	0.106999	0.999998	1857	1	0.04201	0.259	0.259	0.587	0.999998	602	0	0.04201
Rcor2	6	0.0264	0.0795	1.09938	0.837578	232	3	-0.4801	0.26	0.259	0.586	0.999998	603	0	-0.4801
Pou3f2	6	0.98	0.98	0.00864986	0.999998	2384	0	0.33157	0.26	0.26	0.585	0.999998	604	0	0.33157
Mark4	6	0.107	0.227	0.644644	0.994143	555	1	0.26387	0.26	0.26	0.585	0.999998	605	0	0.26387
Polr2k	6	0.0336	0.0984	1.00709	0.884956	271	3	-0.31167	0.261	0.261	0.584	0.999998	606	0	-0.31167
Slc5a1	6	0.2	0.364	0.43934	0.999998	863	2	0.52542	0.261	0.261	0.583	0.999998	607	0	0.52542
Hoxd8	6	0.766	0.777	0.109831	0.999998	1842	1	0.17873	0.262	0.261	0.583	0.999998	608	0	0.17873
Ilf3	6	0.373	0.519	0.285034	0.999998	1226	1	0.39641	0.262	0.262	0.582	0.999998	609	0	0.39641
Barx2	6	0.984	0.984	0.00688134	0.999998	2394	0	0.444	0.263	0.263	0.581	0.999998	610	0	0.444
Slco3a1	6	0.499	0.637	0.195595	0.999998	1500	1	0.25126	0.263	0.263	0.58	0.999998	611	0	0.25126
Wdr61	6	0.0831	0.188	0.72538	0.953232	482	3	-0.43237	0.264	0.264	0.579	0.999998	612	0	-0.43237
Asb8	6	0.92	0.92	0.0362263	0.999998	2215	0	0.37586	0.264	0.264	0.578	0.999998	613	0	0.37586
Ubr7	6	0.00885	0.0323	1.4908	0.742806	105	4	-0.4047	0.265	0.264	0.578	0.999998	614	0	-0.4047
Mcm5	6	0.165	0.319	0.496604	0.999998	769	3	0.084595	0.265	0.265	0.577	0.999998	615	0	0.084595
Tada3	6	0.499	0.637	0.195656	0.999998	1499	1	0.60585	0.265	0.265	0.577	0.999998	616	0	0.60585
Ash2l	6	0.229	0.39	0.409214	0.999998	924	1	0.18799	0.266	0.265	0.576	0.999998	617	0	0.18799
Ehmt1	6	0.816	0.818	0.0872945	0.999998	1949	1	0.59068	0.266	0.266	0.576	0.999998	618	0	0.59068
Trnau1ap	6	0.387	0.532	0.273705	0.999998	1256	1	0.6577	0.266	0.266	0.575	0.999998	619	0	0.6577
Iqsec1	6	0.928	0.928	0.0325269	0.999998	2240	0	0.66817	0.267	0.266	0.575	0.999998	620	0	0.66817
Foxb2	6	0.944	0.944	0.0249452	0.999998	2284	0	0.23367	0.267	0.267	0.573	0.999998	621	0	0.23367
Pou3f3	6	0.998	0.998	0.000847701	0.999998	2430	0	0.4786	0.268	0.267	0.573	0.999998	622	0	0.4786
Cited2	6	0.863	0.864	0.0636321	0.999998	2078	0	0.50133	0.268	0.268	0.572	0.999998	623	0	0.50133
Btg2	6	0.46	0.602	0.22018	0.999998	1416	1	0.2376	0.269	0.268	0.571	0.999998	624	0	0.2376
Paxip1	6	0.00565	0.0229	1.63984	0.683591	82	4	-0.65829	0.269	0.269	0.571	0.999998	625	0	-0.65829
Trim35	6	0.0865	0.194	0.7124	0.962073	493	2	0.24189	0.27	0.269	0.57	0.999998	626	0	0.24189
Actn1	6	0.195	0.359	0.445051	0.999998	856	2	0.24848	0.27	0.27	0.569	0.999998	627	0	0.24848
Zfp251	6	0.798	0.802	0.0960044	0.999998	1906	1	0.11445	0.27	0.27	0.569	0.999998	628	0	0.11445
Atf1	6	0.736	0.756	0.121541	0.999998	1782	1	0.21577	0.271	0.27	0.568	0.999998	629	0	0.21577
Cry1	6	0.119	0.246	0.609136	0.999416	596	3	-0.22411	0.271	0.271	0.567	0.999998	630	0	-0.22411
Tulp4	6	0.824	0.825	0.0834513	0.999998	1967	1	-0.16305	0.272	0.271	0.567	0.999998	631	0	-0.16305
Zfp568	6	0.496	0.636	0.196557	0.999998	1495	1	-0.17412	0.272	0.272	0.566	0.999998	632	0	-0.17412
Med14	6	0.00118	0.00513	2.28948	0.474697	25	4	-0.84015	0.273	0.273	0.564	0.999998	633	0	-0.84015
Junb	6	0.998	0.998	0.00100003	0.999998	2428	0	0.79847	0.273	0.273	0.564	0.999998	634	0	0.79847
Foxn1	6	0.772	0.781	0.107288	0.999998	1854	1	-0.019401	0.274	0.273	0.563	0.999998	635	0	-0.019401
Tmem164	6	0.322	0.472	0.326021	0.999998	1123	1	0.24278	0.274	0.274	0.563	0.999998	636	0	0.24278
Uhrf2	6	0.879	0.879	0.0561347	0.999998	2120	0	0.13824	0.274	0.274	0.562	0.999998	637	0	0.13824
Prkg2	6	0.77	0.78	0.107983	0.999998	1853	1	0.26692	0.275	0.274	0.562	0.999998	638	0	0.26692
Hnrnpa0	6	0.448	0.59	0.229185	0.999998	1392	1	-0.10981	0.275	0.275	0.561	0.999998	639	0	-0.10981
Fmr1	6	0.842	0.843	0.0743219	0.999998	2022	0	-0.01493	0.276	0.276	0.56	0.999998	640	0	-0.01493
Clk2	6	0.00203	0.0087	2.06024	0.575462	37	4	-0.7861	0.276	0.276	0.559	0.999998	641	0	-0.7861
Polr2c	6	0.479	0.62	0.207503	0.999998	1462	1	0.016554	0.277	0.276	0.559	0.999998	642	0	0.016554
Golga5	6	0.481	0.623	0.205589	0.999998	1465	2	0.058789	0.277	0.277	0.558	0.999998	643	0	0.058789
Slc16a6	6	0.627	0.694	0.158891	0.999998	1624	1	-0.0060161	0.277	0.277	0.558	0.999998	644	0	-0.0060161
Kcnj5	6	0.908	0.908	0.0417755	0.999998	2191	0	0.38116	0.277	0.277	0.557	0.999998	645	0	0.38116
Kcne1	6	0.996	0.996	0.00178863	0.999998	2423	0	0.61052	0.278	0.278	0.557	0.999998	646	0	0.61052
Akr1b10	6	0.0493	0.133	0.876181	0.925417	349	3	-0.36638	0.278	0.278	0.556	0.999998	647	0	-0.36638
Zfx	6	0.0145	0.048	1.31911	0.799096	144	3	-0.57349	0.279	0.279	0.555	0.999998	648	0	-0.57349
Coro1c	6	0.13	0.264	0.578478	0.999416	633	2	0.0049808	0.279	0.279	0.554	0.999998	649	0	0.0049808
Nebl	6	0.118	0.244	0.612806	0.999416	591	2	0.23882	0.28	0.279	0.554	0.999998	650	0	0.23882
Krba1	6	0.016	0.0522	1.2824	0.799096	153	4	-0.65038	0.28	0.28	0.553	0.999998	651	0	-0.65038
Strn4	6	0.028	0.0836	1.07762	0.844905	242	3	-0.4402	0.281	0.28	0.552	0.999998	652	0	-0.4402
Pogk	6	0.145	0.286	0.543209	0.999416	697	2	-0.13263	0.281	0.281	0.552	0.999998	653	0	-0.13263
Dlk1	6	0.369	0.515	0.288125	0.999998	1218	1	0.67566	0.282	0.281	0.551	0.999998	654	0	0.67566
Fhl1	6	0.272	0.428	0.369003	0.999998	1014	1	0.53607	0.282	0.282	0.55	0.999998	655	0	0.53607
Jmjd4	6	0.0227	0.0697	1.15663	0.799096	213	3	-0.40671	0.282	0.282	0.55	0.999998	656	0	-0.40671
Polr2h	6	0.847	0.848	0.0718603	0.999998	2035	0	-0.21949	0.283	0.282	0.549	0.999998	657	0	-0.21949
Impg1	6	0.146	0.289	0.539508	0.999416	704	2	-0.10653	0.283	0.283	0.548	0.999998	658	0	-0.10653
Lmo7	6	0.432	0.575	0.240234	0.999998	1357	1	0.19955	0.284	0.283	0.548	0.999998	659	0	0.19955
Med16	6	0.0309	0.0913	1.0393	0.882132	253	4	-0.52778	0.284	0.284	0.547	0.999998	660	0	-0.52778
Mga	6	0.957	0.957	0.018961	0.999998	2317	0	0.52947	0.284	0.284	0.547	0.999998	661	0	0.52947
Cnbp	6	0.844	0.845	0.0733541	0.999998	2028	0	0.25762	0.285	0.284	0.546	0.999998	662	0	0.25762
Hes2	6	0.9	0.9	0.0456948	0.999998	2180	0	0.61841	0.285	0.285	0.546	0.999998	663	0	0.61841
Stat6	6	0.867	0.867	0.0617956	0.999998	2091	0	-0.13439	0.286	0.285	0.545	0.999998	664	0	-0.13439
Prelid2	6	0.862	0.863	0.0642409	0.999998	2074	0	0.72953	0.286	0.285	0.545	0.999998	665	0	0.72953
Fbxw2	6	0.831	0.832	0.0799132	0.999998	1993	1	0.39947	0.286	0.286	0.544	0.999998	666	0	0.39947
Batf	6	0.214	0.376	0.424754	0.999998	894	2	-0.090669	0.287	0.287	0.543	0.999998	667	0	-0.090669
Col18a1	6	0.767	0.778	0.109115	0.999998	1847	1	0.24439	0.287	0.287	0.542	0.999998	668	0	0.24439
Gadd45a	6	0.421	0.565	0.248205	0.999998	1329	1	0.12145	0.288	0.287	0.542	0.999998	669	0	0.12145
Trim56	6	0.551	0.659	0.180983	0.999998	1546	1	0.58693	0.288	0.288	0.541	0.999998	670	0	0.58693
Stbd1	6	0.0331	0.0971	1.01288	0.884956	266	4	-0.57132	0.289	0.288	0.54	0.999998	671	0	-0.57132
Map3k5	6	0.024	0.073	1.1365	0.801649	221	4	-0.52894	0.289	0.289	0.54	0.999998	672	0	-0.52894
Pbx3	6	0.247	0.405	0.392331	0.999998	960	1	-0.005903	0.289	0.289	0.539	0.999998	673	0	-0.005903
Iyd	6	0.958	0.958	0.018698	0.999998	2320	0	0.31851	0.29	0.289	0.539	0.999998	674	0	0.31851
Brd3	6	0.741	0.76	0.119409	0.999998	1790	1	0.442	0.29	0.289	0.538	0.999998	675	0	0.442
Brd8	6	0.938	0.939	0.0274778	0.999998	2270	0	0.22879	0.29	0.29	0.538	0.999998	676	0	0.22879
Mtus2	6	0.423	0.567	0.246785	0.999998	1337	2	-0.036311	0.29	0.29	0.537	0.999998	677	0	-0.036311
Zfp74	6	0.506	0.64	0.193773	0.999998	1510	1	0.41916	0.291	0.29	0.537	0.999998	678	0	0.41916
Klf3	6	0.642	0.701	0.153985	0.999998	1643	1	0.26325	0.292	0.291	0.536	0.999998	679	0	0.26325
Pdcd4	6	0.713	0.741	0.130012	0.999998	1739	1	0.18753	0.292	0.292	0.535	0.999998	680	0	0.18753
Anks4b	6	0.728	0.751	0.124563	0.999998	1765	1	0.097484	0.293	0.292	0.534	0.999998	681	0	0.097484
Vstm2l	6	0.28	0.434	0.36208	0.999998	1029	2	0.20128	0.293	0.293	0.533	0.999998	682	0	0.20128
Pls3	6	0.464	0.606	0.217613	0.999998	1426	2	0.10968	0.294	0.293	0.533	0.999998	683	0	0.10968
Asb9	6	0.855	0.855	0.0680898	0.999998	2054	0	0.033108	0.294	0.294	0.532	0.999998	684	0	0.033108
Hnrnpr	6	0.724	0.748	0.126209	0.999998	1756	1	-0.03189	0.294	0.294	0.531	0.999998	685	0	-0.03189
Spata4	6	0.304	0.456	0.341054	0.999998	1077	2	-0.145	0.295	0.294	0.531	0.999998	686	0	-0.145
Yipf7	6	0.619	0.69	0.161044	0.999998	1613	1	0.20855	0.295	0.295	0.531	0.999998	687	0	0.20855
Cnn1	6	0.167	0.321	0.492846	0.999998	774	2	-0.07535	0.295	0.295	0.53	0.999998	688	0	-0.07535
Rbms3	6	0.636	0.699	0.155715	0.999998	1633	1	0.14257	0.296	0.295	0.53	0.999998	689	0	0.14257
Esrra	6	0.239	0.398	0.40039	0.999998	943	2	0.29897	0.296	0.296	0.529	0.999998	690	0	0.29897
Bpnt1	6	0.629	0.695	0.158115	0.999998	1625	1	-0.040448	0.297	0.296	0.528	0.999998	691	0	-0.040448
Polr1a	6	0.0312	0.0922	1.03539	0.882132	255	2	-0.20718	0.297	0.297	0.528	0.999998	692	0	-0.20718
Stard13	6	0.239	0.398	0.400008	0.999998	944	2	0.43712	0.298	0.297	0.527	0.999998	693	0	0.43712
Rps6ka3	6	0.0329	0.0966	1.01495	0.884956	264	2	-0.0066364	0.298	0.297	0.527	0.999998	694	0	-0.0066364
Tchp	6	0.977	0.977	0.0101943	0.999998	2372	0	0.7763	0.298	0.298	0.526	0.999998	695	0	0.7763
Caskin2	6	0.697	0.731	0.135863	0.999998	1715	1	-0.12526	0.298	0.298	0.526	0.999998	696	0	-0.12526
Nsmaf	6	0.909	0.909	0.0413358	0.999998	2194	0	0.018686	0.299	0.298	0.525	0.999998	697	0	0.018686
Luzp1	6	0.846	0.846	0.0726707	0.999998	2031	0	0.13533	0.299	0.299	0.525	0.999998	698	0	0.13533
Aaas	6	0.43	0.573	0.242164	0.999998	1352	1	0.36755	0.3	0.299	0.524	0.999998	699	0	0.36755
Shprh	6	0.803	0.806	0.0938051	0.999998	1923	1	0.38097	0.3	0.3	0.523	0.999998	700	0	0.38097
Pqbp1	6	0.257	0.414	0.382507	0.999998	985	2	0.17876	0.301	0.3	0.523	0.999998	701	0	0.17876
Stox2	6	0.0643	0.158	0.801535	0.939168	410	3	-0.23427	0.301	0.301	0.522	0.999998	702	0	-0.23427
Zfp27	6	0.813	0.815	0.0890663	0.999998	1939	1	0.32554	0.301	0.301	0.521	0.999998	703	0	0.32554
Atxn3	6	0.407	0.551	0.258612	0.999998	1299	2	-0.11678	0.302	0.301	0.521	0.999998	704	0	-0.11678
Sf1	6	0.0289	0.0861	1.06494	0.859709	245	1	0.068987	0.302	0.302	0.52	0.999998	705	0	0.068987
Zkscan1	6	0.935	0.935	0.0290398	0.999998	2259	0	0.25096	0.304	0.303	0.518	0.999998	706	0	0.25096
Ppl	6	0.385	0.53	0.275634	0.999998	1250	2	0.17761	0.304	0.304	0.518	0.999998	707	0	0.17761
Prkag2	6	0.847	0.847	0.0720397	0.999998	2034	0	0.30955	0.304	0.304	0.517	0.999998	708	0	0.30955
Cebpd	6	0.923	0.924	0.034502	0.999998	2226	0	0.25159	0.305	0.304	0.517	0.999998	709	0	0.25159
Ick	6	0.295	0.449	0.348131	0.999998	1060	2	0.043806	0.305	0.305	0.516	0.999998	710	0	0.043806
Ly75	6	0.824	0.826	0.0832619	0.999998	1969	1	0.13266	0.305	0.305	0.515	0.999998	711	0	0.13266
Aspg	6	0.895	0.895	0.0482983	0.999998	2164	0	0.15556	0.306	0.305	0.515	0.999998	712	0	0.15556
Chd1	6	0.523	0.647	0.188941	0.999998	1524	1	0.35352	0.306	0.306	0.515	0.999998	713	0	0.35352
Pxdn	6	0.223	0.384	0.41602	0.999998	912	2	0.29066	0.306	0.306	0.514	0.999998	714	0	0.29066
Bcr	6	0.254	0.412	0.385609	0.999998	979	1	0.56021	0.307	0.307	0.513	0.999998	715	0	0.56021
Ppfia4	6	0.363	0.51	0.2926	0.999998	1204	1	0.29556	0.308	0.307	0.512	0.999998	716	0	0.29556
Hopx	6	0.712	0.741	0.130346	0.999998	1737	1	-0.05905	0.308	0.308	0.512	0.999998	717	0	-0.05905
Tspyl5	6	0.877	0.877	0.057045	0.999998	2111	0	0.34773	0.308	0.308	0.512	0.999998	718	0	0.34773
Yme1l1	6	0.408	0.552	0.257668	0.999998	1302	2	-0.022688	0.308	0.308	0.511	0.999998	719	0	-0.022688
Ube2w	6	0.787	0.793	0.100875	0.999998	1887	1	0.22101	0.309	0.308	0.511	0.999998	720	0	0.22101
Bag1	6	0.784	0.79	0.102208	0.999998	1879	1	0.39036	0.309	0.309	0.51	0.999998	721	0	0.39036
Kcnip2	6	0.258	0.415	0.381565	0.999998	988	2	0.29138	0.309	0.309	0.51	0.999998	722	0	0.29138
Brwd3	6	0.033	0.0967	1.0147	0.884956	265	4	-0.48624	0.31	0.309	0.509	0.999998	723	0	-0.48624
Zfp362	6	0.104	0.223	0.651929	0.994143	547	3	-0.36172	0.31	0.31	0.509	0.999998	724	0	-0.36172
Rufy1	6	0.0059	0.0238	1.62432	0.691596	84	3	-0.46816	0.311	0.31	0.508	0.999998	725	0	-0.46816
Trim33	6	0.00684	0.0267	1.57346	0.725688	90	3	-0.46486	0.311	0.311	0.508	0.999998	726	0	-0.46486
Fam124a	6	0.537	0.653	0.185187	0.999998	1535	1	0.30949	0.311	0.311	0.507	0.999998	727	0	0.30949
Klf6	6	0.829	0.83	0.080969	0.999998	1989	1	0.22888	0.311	0.311	0.507	0.999998	728	0	0.22888
Rbbp4	6	0.0273	0.0819	1.08692	0.841314	238	1	0.018997	0.312	0.311	0.507	0.999998	729	0	0.018997
Rai1	6	0.451	0.593	0.22718	0.999998	1394	1	0.169	0.312	0.312	0.506	0.999998	730	0	0.169
Tcf3	6	0.00381	0.0158	1.80189	0.644365	56	4	-0.71011	0.313	0.312	0.505	0.999998	731	0	-0.71011
Epc2	6	0.76	0.772	0.112416	0.999998	1832	1	0.21542	0.313	0.313	0.505	0.999998	732	0	0.21542
Fam198b	6	0.132	0.267	0.57414	0.999416	639	1	0.047999	0.314	0.313	0.504	0.999998	733	0	0.047999
Wdr48	6	0.839	0.839	0.0761759	0.999998	2010	0	0.4832	0.314	0.313	0.504	0.999998	734	0	0.4832
Btf3	6	0.947	0.948	0.0233429	0.999998	2289	0	0.31033	0.314	0.314	0.503	0.999998	735	0	0.31033
Fem1b	6	0.968	0.968	0.0142772	0.999998	2342	0	0.52615	0.315	0.314	0.503	0.999998	736	0	0.52615
Ppargc1b	6	0.187	0.351	0.454087	0.999998	842	2	0.65915	0.315	0.315	0.502	0.999998	737	0	0.65915
Pbrm1	6	0.967	0.967	0.0146095	0.999998	2339	0	0.75094	0.316	0.316	0.501	0.999998	738	0	0.75094
Polr1e	6	0.0614	0.153	0.814515	0.935853	400	2	0.11546	0.316	0.316	0.501	0.999998	739	0	0.11546
Fzr1	6	0.661	0.711	0.147947	0.999998	1663	1	0.29876	0.317	0.316	0.5	0.999998	740	0	0.29876
Pde3a	6	0.992	0.992	0.00336139	0.999998	2416	0	0.6091	0.317	0.317	0.499	0.999998	741	0	0.6091
Tgfb3	6	0.0754	0.176	0.754339	0.948609	450	2	-0.02793	0.317	0.317	0.499	0.999998	742	0	-0.02793
Stat3	6	0.929	0.929	0.031816	0.999998	2244	0	0.54839	0.318	0.317	0.499	0.999998	743	0	0.54839
Cd63	6	0.76	0.772	0.112102	0.999998	1834	1	0.15469	0.318	0.318	0.498	0.999998	744	0	0.15469
Igf1	6	0.876	0.876	0.0575256	0.999998	2108	0	0.39061	0.319	0.318	0.497	0.999998	745	0	0.39061
Gadd45b	6	0.0781	0.18	0.743523	0.948609	462	1	0.57848	0.319	0.319	0.496	0.999998	746	0	0.57848
Nodal	6	0.891	0.891	0.0499128	0.999998	2151	0	0.32305	0.319	0.319	0.496	0.999998	747	0	0.32305
Tmtc1	6	0.0122	0.0414	1.38326	0.778484	130	2	0.15448	0.32	0.319	0.496	0.999998	748	0	0.15448
Micall1	6	0.194	0.358	0.446141	0.999998	854	2	0.26411	0.32	0.32	0.495	0.999998	749	0	0.26411
Lta4h	6	0.809	0.812	0.0905991	0.999998	1934	1	0.54038	0.32	0.32	0.495	0.999998	750	0	0.54038
Ofd1	6	0.945	0.946	0.0241961	0.999998	2287	0	0.37155	0.321	0.32	0.494	0.999998	751	0	0.37155
Cdk5rap2	6	0.12	0.247	0.606881	0.999416	599	2	0.39467	0.322	0.321	0.493	0.999998	752	0	0.39467
Kdm4c	6	0.954	0.954	0.0204198	0.999998	2309	0	0.37151	0.322	0.322	0.492	0.999998	753	0	0.37151
Scube2	6	0.368	0.514	0.289071	0.999998	1213	2	-0.32829	0.323	0.322	0.492	0.999998	754	0	-0.32829
Ruvbl1	6	0.0867	0.194	0.71146	0.96223	494	2	0.048167	0.323	0.322	0.491	0.999998	755	0	0.048167
Zfp263	6	0.755	0.769	0.114074	0.999998	1822	1	0.20103	0.323	0.323	0.491	0.999998	756	0	0.20103
Pou6f1	6	0.89	0.891	0.0503612	0.999998	2149	0	-0.18465	0.324	0.323	0.491	0.999998	757	0	-0.18465
Pdcd11	6	0.864	0.864	0.0634109	0.999998	2080	0	0.39203	0.324	0.323	0.49	0.999998	758	0	0.39203
Cited1	6	0.322	0.473	0.325359	0.999998	1125	2	0.069858	0.324	0.324	0.49	0.999998	759	0	0.069858
Ankrd7	6	0.661	0.712	0.147819	0.999998	1665	1	0.2167	0.325	0.324	0.489	0.999998	760	0	0.2167
Ddx41	6	0.125	0.256	0.592558	0.999416	624	3	-0.12867	0.325	0.324	0.489	0.999998	761	0	-0.12867
Pole3	6	0.319	0.47	0.327856	0.999998	1117	1	-0.0066305	0.325	0.325	0.489	0.999998	762	0	-0.0066305
Asb5	6	0.786	0.792	0.101193	0.999998	1886	1	0.38122	0.326	0.325	0.488	0.999998	763	0	0.38122
Llgl2	6	0.123	0.252	0.598703	0.999416	613	2	-0.14784	0.326	0.326	0.487	0.999998	764	0	-0.14784
Igf2bp3	6	0.616	0.689	0.161875	0.999998	1609	1	0.072534	0.327	0.326	0.487	0.999998	765	0	0.072534
Nckap5	6	0.462	0.604	0.218798	0.999998	1421	1	0.087016	0.327	0.327	0.486	0.999998	766	0	0.087016
Dapk2	6	0.172	0.329	0.482791	0.999998	787	1	0.47323	0.327	0.327	0.485	0.999998	767	0	0.47323
Abcc8	6	0.0747	0.175	0.757558	0.948609	446	1	0.61953	0.328	0.328	0.484	0.999998	768	0	0.61953
Prune2	6	0.314	0.466	0.331894	0.999998	1101	2	-0.24203	0.329	0.328	0.484	0.999998	769	0	-0.24203
Hdgfrp2	6	0.256	0.413	0.383861	0.999998	983	1	-0.2643	0.329	0.329	0.483	0.999998	770	0	-0.2643
Edf1	6	0.185	0.348	0.458184	0.999998	833	2	0.29035	0.331	0.331	0.481	0.999998	771	0	0.29035
Hist1h1c	6	0.301	0.453	0.34372	0.999998	1070	1	-0.14234	0.332	0.331	0.48	0.999998	772	0	-0.14234
Filip1	6	0.827	0.828	0.0821218	0.999998	1979	1	0.41922	0.332	0.331	0.48	0.999998	773	0	0.41922
Tspyl1	6	0.975	0.975	0.0111023	0.999998	2364	0	0.35967	0.332	0.332	0.479	0.999998	774	0	0.35967
Fam111a	6	0.491	0.633	0.198795	0.999998	1485	2	0.31786	0.333	0.332	0.479	0.999998	775	0	0.31786
Prkab2	6	0.922	0.922	0.035401	0.999998	2222	0	0.0052329	0.333	0.332	0.478	0.999998	776	0	0.0052329
Nrip1	6	0.696	0.731	0.136225	0.999998	1711	1	-0.017203	0.333	0.333	0.478	0.999998	777	0	-0.017203
Tnfsf13b	6	0.95	0.95	0.0222398	0.999998	2297	0	0.25432	0.334	0.333	0.478	0.999998	778	0	0.25432
Tcf4	6	0.882	0.882	0.0543837	0.999998	2128	0	0.44113	0.334	0.333	0.477	0.999998	779	0	0.44113
Zfp146	6	0.805	0.808	0.0928467	0.999998	1926	1	0.18865	0.334	0.334	0.477	0.999998	780	0	0.18865
Ltbp1	6	0.992	0.992	0.0037029	0.999998	2414	0	0.37902	0.334	0.334	0.476	0.999998	781	0	0.37902
Otud4	6	0.0357	0.103	0.985228	0.892141	283	1	0.23178	0.335	0.335	0.476	0.999998	782	0	0.23178
Cetn3	6	0.359	0.506	0.295815	0.999998	1195	2	-0.17442	0.336	0.335	0.475	0.999998	783	0	-0.17442
Pde4a	6	0.012	0.0407	1.39007	0.778484	125	3	-0.17145	0.336	0.335	0.474	0.999998	784	0	-0.17145
Runx1t1	6	0.888	0.888	0.0516702	0.999998	2139	0	0.52944	0.336	0.336	0.474	0.999998	785	0	0.52944
Atoh1	6	0.309	0.461	0.336092	0.999998	1086	2	0.2833	0.337	0.336	0.474	0.999998	786	0	0.2833
Socs3	6	0.875	0.875	0.0579919	0.999998	2106	0	0.57243	0.337	0.336	0.473	0.999998	787	0	0.57243
Rbfox2	6	0.648	0.705	0.152113	0.999998	1649	1	0.12902	0.337	0.337	0.473	0.999998	788	0	0.12902
Rxra	6	0.325	0.475	0.3237	0.999998	1128	1	0.23244	0.338	0.337	0.472	0.999998	789	0	0.23244
Preb	6	0.412	0.556	0.255144	0.999998	1310	1	0.35126	0.338	0.338	0.471	0.999998	790	0	0.35126
Dbx2	6	0.933	0.934	0.0297601	0.999998	2257	0	0.27395	0.339	0.338	0.471	0.999998	791	0	0.27395
Npas2	6	0.146	0.288	0.541151	0.999416	702	2	0.30088	0.339	0.338	0.471	0.999998	792	0	0.30088
Camk2a	6	0.413	0.557	0.254293	0.999998	1313	2	0.36888	0.339	0.339	0.47	0.999998	793	0	0.36888
Akap13	6	0.855	0.855	0.0679272	0.999998	2055	0	0.002022	0.34	0.339	0.47	0.999998	794	0	0.002022
Zfp410	6	0.817	0.818	0.0871193	0.999998	1951	1	0.71518	0.341	0.34	0.469	0.999998	795	0	0.71518
Hdac2	6	0.411	0.555	0.255511	0.999998	1308	1	0.34384	0.341	0.341	0.467	0.999998	796	0	0.34384
Hoxa9	6	0.632	0.697	0.157029	0.999998	1628	1	0.20646	0.342	0.341	0.467	0.999998	797	0	0.20646
Tsc2	6	0.699	0.733	0.135175	0.999998	1720	1	0.18812	0.342	0.341	0.467	0.999998	798	0	0.18812
Hn1	6	0.0031	0.0129	1.88891	0.644365	47	4	-0.71216	0.343	0.342	0.466	0.999998	799	0	-0.71216
Ell	6	0.278	0.433	0.363191	0.999998	1026	1	0.37464	0.343	0.342	0.466	0.999998	800	0	0.37464
Tsg101	6	0.0298	0.0883	1.05379	0.864416	250	4	-0.50706	0.343	0.343	0.465	0.999998	801	0	-0.50706
Rrn3	6	0.986	0.986	0.00617154	0.999998	2399	0	0.41003	0.344	0.343	0.465	0.999998	802	0	0.41003
Dapk3	6	0.697	0.732	0.13575	0.999998	1716	1	0.44158	0.344	0.344	0.464	0.999998	803	0	0.44158
Zic1	6	0.94	0.94	0.0267474	0.999998	2274	0	0.31657	0.345	0.344	0.464	0.999998	804	0	0.31657
Tle3	6	0.847	0.848	0.0717732	0.999998	2036	0	0.10733	0.345	0.344	0.463	0.999998	805	0	0.10733
Zbtb24	6	0.493	0.635	0.197555	0.999998	1489	1	0.58961	0.346	0.345	0.462	0.999998	806	0	0.58961
Inpp5j	6	0.303	0.455	0.341569	0.999998	1075	2	-0.019407	0.347	0.346	0.461	0.999998	807	0	-0.019407
Plk1	6	0.822	0.824	0.0842626	0.999998	1962	1	0.33203	0.347	0.346	0.461	0.999998	808	0	0.33203
Prkaa2	6	0.161	0.312	0.505609	0.999998	755	1	0.24976	0.347	0.346	0.46	0.999998	809	0	0.24976
Zfp384	6	0.188	0.352	0.453396	0.999998	843	2	0.32066	0.348	0.347	0.46	0.999998	810	0	0.32066
Gfra2	6	0.0173	0.0556	1.25459	0.799096	164	2	0.07696	0.349	0.348	0.458	0.999998	811	0	0.07696
Aip	6	0.824	0.825	0.083625	0.999998	1966	1	0.038946	0.349	0.348	0.458	0.999998	812	0	0.038946
Nkrf	6	0.582	0.673	0.171978	0.999998	1577	1	0.20853	0.349	0.349	0.457	0.999998	813	0	0.20853
Kdm2a	6	0.23	0.39	0.408991	0.999998	925	2	-0.18692	0.351	0.35	0.456	0.999998	814	0	-0.18692
Sp4	6	0.243	0.402	0.396131	0.999998	950	1	0.036558	0.351	0.35	0.456	0.999998	815	0	0.036558
Zfp768	6	0.297	0.45	0.346836	0.999998	1064	2	-0.3424	0.351	0.351	0.455	0.999998	816	0	-0.3424
Phf3	6	0.0727	0.172	0.765002	0.948609	440	2	0.079463	0.352	0.351	0.454	0.999998	817	0	0.079463
Pknox1	6	0.00795	0.0299	1.52481	0.742241	97	1	-0.094284	0.352	0.352	0.454	0.999998	818	0	-0.094284
Meis1	6	0.303	0.455	0.341855	0.999998	1074	2	-0.088259	0.353	0.352	0.453	0.999998	819	0	-0.088259
Eif4a2	6	0.161	0.312	0.505484	0.999998	756	3	-0.27711	0.353	0.353	0.453	0.999998	820	0	-0.27711
Golga1	6	0.722	0.747	0.126615	0.999998	1753	1	0.10723	0.353	0.353	0.452	0.999998	821	0	0.10723
Nvl	6	0.608	0.685	0.164493	0.999998	1600	1	0.32569	0.354	0.353	0.452	0.999998	822	0	0.32569
Sec13	6	0.0181	0.0578	1.23806	0.799096	172	2	-0.050163	0.354	0.354	0.451	0.999998	823	0	-0.050163
Pbx2	6	0.998	0.998	0.00104791	0.999998	2427	0	0.77837	0.355	0.354	0.451	0.999998	824	0	0.77837
Nr4a1	6	0.731	0.753	0.123401	0.999998	1773	1	0.19704	0.355	0.355	0.45	0.999998	825	0	0.19704
Carm1	6	0.767	0.778	0.109272	0.999998	1845	1	0.33428	0.356	0.355	0.45	0.999998	826	0	0.33428
Irf2bp2	6	0.337	0.486	0.313453	0.999998	1147	1	0.087147	0.356	0.355	0.449	0.999998	827	0	0.087147
Acbd6	6	0.988	0.988	0.00534856	0.999998	2404	0	0.57103	0.356	0.356	0.449	0.999998	828	0	0.57103
Tfdp2	6	0.921	0.921	0.0358488	0.999998	2219	0	-0.020108	0.357	0.356	0.449	0.999998	829	0	-0.020108
Rela	6	0.774	0.783	0.106211	0.999998	1858	1	0.20164	0.357	0.357	0.448	0.999998	830	0	0.20164
Pabpc1	6	0.0354	0.103	0.988303	0.892141	281	4	-0.43221	0.357	0.357	0.447	0.999998	831	0	-0.43221
Nfat5	6	0.348	0.496	0.304229	0.999998	1170	2	0.0075791	0.358	0.358	0.446	0.999998	832	0	0.0075791
Lcor	6	0.27	0.426	0.370509	0.999998	1011	2	-0.17433	0.359	0.358	0.446	0.999998	833	0	-0.17433
Pou2f1	6	0.728	0.75	0.124661	0.999998	1764	1	-0.030792	0.359	0.359	0.445	0.999998	834	0	-0.030792
Celf3	6	0.835	0.835	0.0781419	0.999998	1998	1	0.31884	0.36	0.359	0.445	0.999998	835	0	0.31884
Mbd6	6	0.991	0.991	0.00380804	0.999998	2413	0	0.22116	0.36	0.359	0.444	0.999998	836	0	0.22116
Ash1l	6	0.455	0.597	0.224069	0.999998	1402	2	0.32185	0.361	0.36	0.444	0.999998	837	0	0.32185
Map3k1	6	0.225	0.386	0.413064	0.999998	919	2	-0.21937	0.361	0.361	0.443	0.999998	838	0	-0.21937
Psmc5	6	0.752	0.767	0.115324	0.999998	1813	1	0.26905	0.362	0.362	0.442	0.999998	839	0	0.26905
Srsf2	6	0.955	0.955	0.0200421	0.999998	2312	0	0.3075	0.362	0.362	0.442	0.999998	840	0	0.3075
Nfe2l1	6	0.825	0.826	0.0831251	0.999998	1971	1	0.040677	0.363	0.362	0.441	0.999998	841	0	0.040677
Prkd1	6	0.185	0.347	0.459545	0.999998	829	1	-0.13173	0.363	0.362	0.441	0.999998	842	0	-0.13173
Rpl7	6	0.31	0.462	0.33565	0.999998	1088	2	0.71514	0.363	0.363	0.441	0.999998	843	0	0.71514
Irf2	6	0.979	0.979	0.0090532	0.999998	2382	0	0.37174	0.363	0.363	0.44	0.999998	844	0	0.37174
Eno3	6	0.14	0.279	0.554318	0.999416	675	1	0.19776	0.364	0.363	0.44	0.999998	845	0	0.19776
Gpsm1	6	0.188	0.353	0.452139	0.999998	845	2	0.20038	0.364	0.364	0.439	0.999998	846	0	0.20038
Fhod3	6	0.0275	0.0824	1.08405	0.843345	239	3	-0.5937	0.364	0.364	0.439	0.999998	847	0	-0.5937
Ppargc1a	6	0.616	0.689	0.161938	0.999998	1608	1	0.49722	0.365	0.364	0.439	0.999998	848	0	0.49722
Fam160a2	6	0.428	0.571	0.243448	0.999998	1348	1	0.12967	0.365	0.365	0.438	0.999998	849	0	0.12967
Mllt10	6	0.0727	0.172	0.765179	0.948609	439	3	-0.24684	0.365	0.365	0.438	0.999998	850	0	-0.24684
Pdpk1	6	0.973	0.973	0.0118381	0.999998	2357	0	0.56598	0.366	0.365	0.438	0.999998	851	0	0.56598
Ercc3	6	0.911	0.911	0.0402576	0.999998	2201	0	0.34316	0.366	0.365	0.437	0.999998	852	0	0.34316
Pdlim5	6	0.466	0.608	0.216082	0.999998	1434	1	-0.065079	0.366	0.366	0.437	0.999998	853	0	-0.065079
Tgm2	6	0.901	0.901	0.0451306	0.999998	2182	0	0.27721	0.366	0.366	0.437	0.999998	854	0	0.27721
Psmb6	6	0.114	0.238	0.624318	0.994508	583	3	-0.3524	0.367	0.366	0.436	0.999998	855	0	-0.3524
Suv420h1	6	0.138	0.275	0.560367	0.999416	664	3	-0.046615	0.367	0.367	0.436	0.999998	856	0	-0.046615
Mbtd1	6	0.0388	0.111	0.953427	0.916775	297	2	0.20958	0.368	0.368	0.434	0.999998	857	0	0.20958
Foxk2	6	0.738	0.757	0.120847	0.999998	1786	1	0.18355	0.369	0.369	0.433	0.999998	858	0	0.18355
Ssrp1	6	0.252	0.409	0.388255	0.999998	975	2	0.022165	0.37	0.369	0.433	0.999998	859	0	0.022165
Aamp	6	0.083	0.188	0.725588	0.953232	481	2	-0.07036	0.37	0.369	0.433	0.999998	860	0	-0.07036
Cbr1	6	0.752	0.767	0.115448	0.999998	1811	1	0.48183	0.37	0.37	0.432	0.999998	861	0	0.48183
Kif11	6	0.226	0.387	0.412244	0.999998	921	2	0.083659	0.371	0.37	0.431	0.999998	862	0	0.083659
Csrp1	6	0.0788	0.182	0.740812	0.948609	466	3	-0.32988	0.372	0.371	0.43	0.999998	863	0	-0.32988
Myh6	6	0.813	0.815	0.0888371	0.999998	1942	1	0.2289	0.372	0.371	0.43	0.999998	864	0	0.2289
Aspm	6	0.201	0.364	0.438374	0.999998	867	2	-0.17141	0.373	0.372	0.429	0.999998	865	0	-0.17141
Fbxw11	6	0.422	0.566	0.247537	0.999998	1333	2	-0.34302	0.373	0.372	0.429	0.999998	866	0	-0.34302
Prol1	6	0.99	0.99	0.00439551	0.999998	2410	0	0.34888	0.373	0.373	0.429	0.999998	867	0	0.34888
Skor2	6	0.967	0.967	0.0144882	0.999998	2341	0	0.38187	0.374	0.373	0.428	0.999998	868	0	0.38187
Lamc1	6	0.245	0.404	0.393844	0.999998	953	2	0.11703	0.374	0.374	0.428	0.999998	869	0	0.11703
Barx1	6	0.00314	0.013	1.88459	0.644365	48	3	-0.20124	0.375	0.374	0.427	0.999998	870	0	-0.20124
Pou4f3	6	0.541	0.655	0.183885	0.999998	1540	1	0.17493	0.375	0.375	0.426	0.999998	871	0	0.17493
Tax1bp1	6	0.468	0.61	0.214571	0.999998	1438	2	-0.11391	0.376	0.375	0.426	0.999998	872	0	-0.11391
Patz1	6	0.959	0.959	0.0179595	0.999998	2325	0	0.14072	0.376	0.375	0.425	0.999998	873	0	0.14072
Ing1	6	0.311	0.463	0.334532	0.999998	1094	2	-0.061981	0.377	0.376	0.425	0.999998	874	0	-0.061981
Zim1	6	0.124	0.254	0.594329	0.999416	621	2	-0.23709	0.377	0.376	0.425	0.999998	875	0	-0.23709
Defb42	6	0.101	0.217	0.662701	0.991952	536	3	-0.27055	0.377	0.377	0.424	0.999998	876	0	-0.27055
Lancl3	6	0.864	0.864	0.0635164	0.999998	2079	0	0.34002	0.378	0.377	0.424	0.999998	877	0	0.34002
Setdb1	6	0.00268	0.0112	1.9502	0.637923	43	3	-0.25502	0.378	0.377	0.424	0.999998	878	0	-0.25502
Nedd9	6	0.821	0.822	0.0850384	0.999998	1960	1	0.064515	0.378	0.378	0.423	0.999998	879	0	0.064515
Ctr9	6	0.0188	0.0597	1.22412	0.799096	179	3	-0.30721	0.379	0.378	0.423	0.999998	880	0	-0.30721
Eln	6	0.384	0.53	0.275962	0.999998	1249	1	0.20851	0.379	0.378	0.422	0.999998	881	0	0.20851
Smc2	6	0.487	0.629	0.201342	0.999998	1475	2	-0.01794	0.38	0.379	0.421	0.999998	882	0	-0.01794
Stk25	6	0.159	0.309	0.510027	0.999998	748	3	-0.20885	0.381	0.38	0.42	0.999998	883	0	-0.20885
Rbm3	6	0.117	0.243	0.614036	0.999416	590	3	-0.22796	0.381	0.381	0.419	0.999998	884	0	-0.22796
Celf2	6	0.891	0.891	0.0499322	0.999998	2150	0	-0.10005	0.382	0.381	0.419	0.999998	885	0	-0.10005
Banf1	6	0.988	0.989	0.00500136	0.999998	2406	0	0.22391	0.382	0.381	0.419	0.999998	886	0	0.22391
Creld2	6	0.23	0.391	0.408246	0.999998	927	2	0.40447	0.383	0.382	0.418	0.999998	887	0	0.40447
Tspan12	6	0.123	0.253	0.597687	0.999416	615	1	0.2168	0.383	0.383	0.417	0.999998	888	0	0.2168
Taf1b	6	0.295	0.448	0.34877	0.999998	1058	2	-0.098953	0.384	0.383	0.416	0.999998	889	0	-0.098953
Sp3	6	0.75	0.765	0.116157	0.999998	1806	1	0.093728	0.384	0.384	0.416	0.999998	890	0	0.093728
Nkain1	6	0.0722	0.171	0.767156	0.948609	436	2	0.3168	0.385	0.384	0.416	0.999998	891	0	0.3168
Ddx47	6	0.622	0.691	0.160239	0.999998	1617	1	0.34549	0.385	0.384	0.416	0.999998	892	0	0.34549
Trp53	6	0.041	0.117	0.93278	0.920388	310	2	-0.045337	0.385	0.384	0.415	0.999998	893	0	-0.045337
Gm7168	6	0.0215	0.0666	1.17673	0.799096	203	4	-0.59393	0.386	0.385	0.415	0.999998	894	0	-0.59393
Zfp326	6	0.359	0.506	0.295686	0.999998	1196	2	0.38464	0.386	0.385	0.415	0.999998	895	0	0.38464
Rgs9	6	0.951	0.952	0.0214589	0.999998	2300	0	0.22784	0.386	0.385	0.414	0.999998	896	0	0.22784
Nid2	6	0.886	0.886	0.0525908	0.999998	2134	0	0.67335	0.387	0.386	0.414	0.999998	897	0	0.67335
Zfp524	6	0.0482	0.131	0.882099	0.925417	342	2	0.17002	0.387	0.386	0.413	0.999998	898	0	0.17002
Rsrc1	6	0.911	0.911	0.0403005	0.999998	2200	0	0.10762	0.387	0.387	0.413	0.999998	899	0	0.10762
Mtpn	6	0.439	0.582	0.235383	0.999998	1374	2	0.33725	0.388	0.387	0.412	0.999998	900	0	0.33725
Eid1	6	0.836	0.836	0.0776431	0.999998	2003	1	0.32209	0.388	0.387	0.412	0.999998	901	0	0.32209
Zeb2	6	0.248	0.406	0.391474	0.999998	965	2	0.035644	0.389	0.388	0.412	0.999998	902	0	0.035644
Chaf1a	6	0.311	0.462	0.334916	0.999998	1093	1	0.47004	0.389	0.388	0.411	0.999998	903	0	0.47004
Mef2a	6	0.00299	0.0125	1.90431	0.644365	45	3	-0.6167	0.389	0.388	0.411	0.999998	904	0	-0.6167
Herc3	6	0.106	0.226	0.646007	0.994143	551	3	-0.27953	0.39	0.389	0.41	0.999998	905	0	-0.27953
Fam129a	6	0.375	0.521	0.283087	0.999998	1230	2	0.019886	0.39	0.389	0.41	0.999998	906	0	0.019886
Zfp740	6	0.827	0.827	0.0822477	0.999998	1978	1	0.1354	0.39	0.389	0.41	0.999998	907	0	0.1354
Ulk1	6	0.435	0.578	0.238117	0.999998	1365	1	0.3911	0.391	0.39	0.409	0.999998	908	0	0.3911
Camk1	6	0.36	0.507	0.294787	0.999998	1200	2	-0.0099694	0.392	0.391	0.408	0.999998	909	0	-0.0099694
Kank1	6	0.882	0.883	0.0542558	0.999998	2129	0	0.32946	0.392	0.391	0.408	0.999998	910	0	0.32946
Tbl2	6	0.837	0.838	0.0768337	0.999998	2007	1	0.15186	0.392	0.391	0.407	0.999998	911	0	0.15186
Mib1	6	0.948	0.949	0.0228253	0.999998	2293	0	0.39092	0.393	0.392	0.407	0.999998	912	0	0.39092
Csrp2	6	0.226	0.387	0.412693	0.999998	920	1	0.018495	0.393	0.392	0.407	0.999998	913	0	0.018495
Rere	6	0.892	0.892	0.0497325	0.999998	2152	0	0.40356	0.394	0.393	0.406	0.999998	914	0	0.40356
Kif14	6	0.347	0.495	0.305509	0.999998	1167	2	0.4062	0.394	0.393	0.406	0.999998	915	0	0.4062
Zfp292	6	0.513	0.643	0.19164	0.999998	1518	1	-0.039365	0.395	0.394	0.404	0.999998	916	0	-0.039365
Ppp1r12a	6	0.0042	0.0173	1.76168	0.644365	61	5	-0.45303	0.396	0.395	0.403	0.999998	917	0	-0.45303
Anks1	6	0.136	0.273	0.563583	0.999416	655	2	-0.018433	0.396	0.395	0.403	0.999998	918	0	-0.018433
Acyp2	6	0.999	0.999	0.000330189	0.999998	2434	0	0.56992	0.397	0.396	0.402	0.999998	919	0	0.56992
Dmap1	6	0.369	0.515	0.287915	0.999998	1219	1	0.15239	0.398	0.397	0.401	0.999998	920	0	0.15239
Hes1	6	0.745	0.762	0.118188	0.999998	1793	1	0.31741	0.398	0.398	0.4	0.999998	921	0	0.31741
Cdk17	6	0.1	0.217	0.664482	0.98996	535	3	-0.26929	0.399	0.398	0.4	0.999998	922	0	-0.26929
Git1	6	0.443	0.585	0.232495	0.999998	1385	2	-0.24283	0.399	0.398	0.4	0.999998	923	0	-0.24283
Hoxd1	6	0.457	0.598	0.22311	0.999998	1408	2	0.063615	0.4	0.399	0.399	0.999998	924	0	0.063615
H13	6	0.903	0.903	0.0440718	0.999998	2185	0	0.22648	0.4	0.399	0.399	0.999998	925	0	0.22648
Fry	6	0.121	0.25	0.602721	0.999416	605	2	0.12725	0.401	0.4	0.398	0.999998	926	0	0.12725
AW551984	6	0.148	0.292	0.535272	0.999416	709	1	0.50129	0.401	0.4	0.398	0.999998	927	0	0.50129
Atp2b2	6	0.779	0.787	0.104246	0.999998	1866	1	0.1651	0.402	0.401	0.397	0.999998	928	0	0.1651
Gpkow	6	0.0774	0.179	0.746517	0.948609	460	2	0.03978	0.402	0.401	0.396	0.999998	929	0	0.03978
Hnrnpd	6	0.121	0.25	0.602147	0.999416	606	2	0.13908	0.402	0.402	0.396	0.999998	930	0	0.13908
Gtf2a1	6	0.326	0.476	0.322101	0.999998	1131	1	-0.02228	0.403	0.402	0.396	0.999998	931	0	-0.02228
Srek1ip1	6	0.00635	0.0251	1.60034	0.705645	87	2	-0.031996	0.403	0.402	0.396	0.999998	932	0	-0.031996
Ppfia2	6	0.845	0.846	0.0728196	0.999998	2030	0	0.083355	0.403	0.403	0.395	0.999998	933	0	0.083355
Etaa1	6	0.885	0.885	0.0529292	0.999998	2132	0	0.074559	0.404	0.404	0.394	0.999998	934	0	0.074559
Hook1	6	0.93	0.93	0.0314984	0.999998	2246	0	0.3266	0.405	0.405	0.393	0.999998	935	0	0.3266
Stk17b	6	0.085	0.192	0.717763	0.956082	490	3	-0.11442	0.406	0.405	0.393	0.999998	936	0	-0.11442
Zfp62	6	0.899	0.899	0.0459988	0.999998	2177	0	0.39549	0.406	0.405	0.392	0.999998	937	0	0.39549
Efna5	6	0.0986	0.214	0.670297	0.98996	523	3	-0.1668	0.406	0.406	0.392	0.999998	938	0	-0.1668
Mapk8	6	0.378	0.524	0.280992	0.999998	1233	1	0.056922	0.407	0.406	0.391	0.999998	939	0	0.056922
Foxo3	6	0.96	0.96	0.0178509	0.999998	2327	0	0.32666	0.407	0.407	0.391	0.999998	940	0	0.32666
Ube4b	6	0.869	0.87	0.0606255	0.999998	2095	0	0.039536	0.408	0.408	0.39	0.999998	941	0	0.039536
Smarcc2	6	0.131	0.264	0.577706	0.999416	635	2	-0.16847	0.409	0.408	0.389	0.999998	942	0	-0.16847
Cox17	6	0.534	0.652	0.185986	0.999998	1532	1	0.69225	0.409	0.409	0.389	0.999998	943	0	0.69225
Dctn1	6	0.184	0.346	0.460347	0.999998	827	3	0.11491	0.41	0.409	0.388	0.999998	944	0	0.11491
Coro1b	6	0.0385	0.111	0.956363	0.916775	295	3	-0.18763	0.41	0.41	0.388	0.999998	945	0	-0.18763
Cacna1c	6	0.00523	0.0213	1.67117	0.675162	76	4	-0.79166	0.41	0.41	0.387	0.999998	946	0	-0.79166
Agrn	6	0.842	0.843	0.074394	0.999998	2021	0	0.10019	0.411	0.41	0.387	0.999998	947	0	0.10019
Abl1	6	0.219	0.381	0.419451	0.999998	906	2	0.24472	0.411	0.41	0.387	0.999998	948	0	0.24472
3632451O06Rik	6	0.925	0.925	0.0338817	0.999998	2231	0	0.31604	0.411	0.411	0.387	0.999998	949	0	0.31604
Ift81	6	0.312	0.464	0.333679	0.999998	1099	1	0.33315	0.411	0.411	0.386	0.999998	950	0	0.33315
Dlx6	6	0.0608	0.152	0.817243	0.935853	396	2	0.42359	0.412	0.412	0.386	0.999998	951	0	0.42359
Tpm3	6	0.927	0.927	0.0327329	0.999998	2239	0	0.31077	0.413	0.412	0.385	0.999998	952	0	0.31077
Atg16l1	6	0.826	0.827	0.0826363	0.999998	1975	1	0.27244	0.413	0.413	0.384	0.999998	953	0	0.27244
Polr2j	6	0.421	0.565	0.248013	0.999998	1330	2	-0.0029877	0.413	0.413	0.384	0.999998	954	0	-0.0029877
Ankrd52	6	0.938	0.938	0.027774	0.999998	2266	0	0.42589	0.414	0.413	0.384	0.999998	955	0	0.42589
Slc34a2	6	0.0612	0.153	0.815649	0.935853	398	3	-0.27256	0.414	0.414	0.383	0.999998	956	0	-0.27256
Ncoa2	6	0.276	0.432	0.364707	0.999998	1023	2	0.11795	0.414	0.414	0.383	0.999998	957	0	0.11795
Myef2	6	0.303	0.456	0.341283	0.999998	1076	2	-0.081625	0.415	0.415	0.382	0.999998	958	0	-0.081625
Mycn	6	0.349	0.497	0.30332	0.999998	1176	2	-0.22706	0.415	0.415	0.382	0.999998	959	0	-0.22706
Grm3	6	0.452	0.594	0.226228	0.999998	1396	2	-0.15211	0.416	0.415	0.382	0.999998	960	0	-0.15211
Irx3	6	0.723	0.747	0.126418	0.999998	1754	1	-0.13434	0.416	0.415	0.381	0.999998	961	0	-0.13434
Lmna	6	0.0631	0.156	0.806569	0.939168	405	1	0.18931	0.416	0.416	0.381	0.999998	962	0	0.18931
Ddx49	6	0.473	0.615	0.211188	0.999998	1450	1	-0.15834	0.417	0.416	0.381	0.999998	963	0	-0.15834
Xrcc1	6	0.984	0.984	0.0068284	0.999998	2395	0	0.6007	0.417	0.417	0.38	0.999998	964	0	0.6007
Cdc20	6	0.855	0.856	0.0676937	0.999998	2058	0	0.23739	0.417	0.417	0.38	0.999998	965	0	0.23739
Ankrd46	6	0.87	0.871	0.0600916	0.999998	2099	0	-0.075846	0.418	0.418	0.379	0.999998	966	0	-0.075846
Myocd	6	0.863	0.863	0.0638433	0.999998	2076	0	0.24641	0.419	0.418	0.379	0.999998	967	0	0.24641
Vldlr	6	0.665	0.713	0.146667	0.999998	1672	1	-0.014024	0.419	0.418	0.378	0.999998	968	0	-0.014024
Zfp110	6	0.491	0.632	0.199194	0.999998	1483	2	-0.066324	0.419	0.419	0.378	0.999998	969	0	-0.066324
Tlx3	6	0.171	0.326	0.48637	0.999998	780	2	0.25438	0.419	0.419	0.378	0.999998	970	0	0.25438
Med24	6	0.47	0.612	0.213483	0.999998	1444	2	-0.17242	0.42	0.419	0.378	0.999998	971	0	-0.17242
Map2k5	6	0.904	0.904	0.0436298	0.999998	2186	0	0.03228	0.42	0.42	0.377	0.999998	972	0	0.03228
Mfge8	6	0.183	0.345	0.462068	0.999998	824	3	-0.062883	0.421	0.42	0.377	0.999998	973	0	-0.062883
Gripap1	6	0.757	0.77	0.113396	0.999998	1826	1	0.41297	0.421	0.421	0.376	0.999998	974	0	0.41297
Ddx55	6	0.422	0.566	0.247468	0.999998	1334	2	0.046145	0.422	0.421	0.376	0.999998	975	0	0.046145
Ptchd3	6	1	1	0.000204166	0.999998	2437	0	0.66845	0.422	0.422	0.375	0.999998	976	0	0.66845
Robo1	6	0.907	0.907	0.0422443	0.999998	2188	0	0.46077	0.422	0.422	0.375	0.999998	977	0	0.46077
Olig3	6	0.862	0.863	0.064115	0.999998	2075	0	-0.072465	0.423	0.422	0.375	0.999998	978	0	-0.072465
Ruvbl2	6	0.0152	0.0501	1.30021	0.799096	150	1	0.19924	0.423	0.422	0.374	0.999998	979	0	0.19924
Tdrkh	6	0.977	0.977	0.0102077	0.999998	2371	0	0.24899	0.423	0.423	0.374	0.999998	980	0	0.24899
Cdh26	6	0.801	0.804	0.0946143	0.999998	1914	1	0.10181	0.423	0.423	0.374	0.999998	981	0	0.10181
Itga9	6	0.426	0.569	0.24485	0.999998	1344	2	-0.080607	0.424	0.423	0.374	0.999998	982	0	-0.080607
Lmnb1	6	0.286	0.44	0.356123	0.999998	1042	2	0.017597	0.424	0.424	0.373	0.999998	983	0	0.017597
Kcnma1	6	0.161	0.312	0.506026	0.999998	754	2	-0.33116	0.425	0.424	0.373	0.999998	984	0	-0.33116
Hdac4	6	0.465	0.607	0.217076	0.999998	1429	2	0.24559	0.425	0.424	0.372	0.999998	985	0	0.24559
Eaf1	6	0.828	0.828	0.0817232	0.999998	1984	1	0.48691	0.426	0.425	0.372	0.999998	986	0	0.48691
Hoxc13	6	0.779	0.786	0.104301	0.999998	1865	1	0.37343	0.426	0.425	0.372	0.999998	987	0	0.37343
Tgfb2	6	0.099	0.214	0.668897	0.98996	526	2	-0.24626	0.426	0.425	0.371	0.999998	988	0	-0.24626
Nlrp4b	6	0.936	0.937	0.0284458	0.999998	2261	0	0.39666	0.426	0.426	0.371	0.999998	989	0	0.39666
Jarid2	6	0.88	0.88	0.05532	0.999998	2125	0	0.36906	0.427	0.426	0.371	0.999998	990	0	0.36906
Parp1	6	0.745	0.762	0.117931	0.999998	1796	1	-0.12043	0.427	0.426	0.37	0.999998	991	0	-0.12043
Batf2	6	0.111	0.233	0.63175	0.994143	572	3	-0.43308	0.427	0.426	0.37	0.999998	992	0	-0.43308
Kdm4a	6	0.683	0.723	0.140579	0.999998	1696	1	0.16488	0.427	0.427	0.37	0.999998	993	0	0.16488
Morf4l1	6	0.32	0.471	0.327247	0.999998	1120	2	0.20661	0.428	0.427	0.369	0.999998	994	0	0.20661
E2f8	6	0.984	0.984	0.00680634	0.999998	2396	0	0.54951	0.429	0.428	0.368	0.999998	995	0	0.54951
Mtf1	6	0.147	0.289	0.538712	0.999416	705	2	-0.050892	0.429	0.429	0.368	0.999998	996	0	-0.050892
Kcnk9	6	0.0124	0.0421	1.37589	0.779815	132	2	0.12699	0.43	0.429	0.367	0.999998	997	0	0.12699
Nfkb1	6	0.124	0.254	0.594585	0.999416	618	2	-0.03054	0.43	0.429	0.367	0.999998	998	0	-0.03054
Cep164	6	0.494	0.635	0.196953	0.999998	1492	1	0.27284	0.43	0.43	0.367	0.999998	999	0	0.27284
Wwp1	6	0.312	0.463	0.333988	0.999998	1096	1	0.4743	0.431	0.43	0.366	0.999998	1000	0	0.4743
Rnf38	6	0.104	0.222	0.653686	0.994143	542	1	-0.0051573	0.431	0.43	0.366	0.999998	1001	0	-0.0051573
Nod2	6	0.532	0.651	0.186586	0.999998	1531	1	-0.036072	0.432	0.431	0.366	0.999998	1002	0	-0.036072
Ddx27	6	0.933	0.933	0.0299927	0.999998	2256	0	0.32992	0.432	0.431	0.365	0.999998	1003	0	0.32992
Zfp426	6	0.0846	0.191	0.719353	0.956082	488	1	0.336	0.433	0.432	0.365	0.999998	1004	0	0.336
Pspc1	6	0.13	0.264	0.578445	0.999416	634	3	-0.17391	0.433	0.432	0.365	0.999998	1005	0	-0.17391
Rfxap	6	0.164	0.316	0.499832	0.999998	766	3	-0.13676	0.433	0.433	0.364	0.999998	1006	0	-0.13676
Rnf115	6	0.789	0.794	0.100185	0.999998	1888	1	0.11998	0.434	0.433	0.364	0.999998	1007	0	0.11998
Mxra7	6	0.697	0.732	0.135643	0.999998	1717	1	0.27778	0.434	0.433	0.364	0.999998	1008	0	0.27778
Ncam2	6	0.0378	0.109	0.963531	0.908002	292	4	-0.4401	0.434	0.433	0.363	0.999998	1009	0	-0.4401
Ddx23	6	0.447	0.589	0.229737	0.999998	1391	2	0.32503	0.435	0.434	0.362	0.999998	1010	0	0.32503
L3mbtl2	6	0.957	0.957	0.0190381	0.999998	2316	0	0.5011	0.436	0.435	0.362	0.999998	1011	0	0.5011
Meis2	6	0.981	0.981	0.0082159	0.999998	2385	0	0.1428	0.436	0.435	0.362	0.999998	1012	0	0.1428
Kdm5c	6	0.873	0.873	0.0587421	0.999998	2100	0	0.18865	0.436	0.435	0.361	0.999998	1013	0	0.18865
Grhl3	6	0.726	0.749	0.125367	0.999998	1761	1	0.60618	0.437	0.436	0.361	0.999998	1014	0	0.60618
Lhx9	6	0.122	0.252	0.599272	0.999416	611	3	-0.19259	0.437	0.436	0.361	0.999998	1015	0	-0.19259
Pias2	6	0.692	0.729	0.137302	0.999998	1707	1	0.3444	0.437	0.436	0.36	0.999998	1016	0	0.3444
Tlk2	6	0.909	0.91	0.0410732	0.999998	2197	0	0.39123	0.438	0.437	0.36	0.999998	1017	0	0.39123
Ing4	6	0.11	0.233	0.633409	0.994143	569	2	0.42403	0.438	0.437	0.359	0.999998	1018	0	0.42403
Frmd4a	6	0.87	0.87	0.0602961	0.999998	2096	0	0.17425	0.438	0.437	0.359	0.999998	1019	0	0.17425
Thoc3	6	0.956	0.956	0.0194785	0.999998	2313	0	0.15171	0.438	0.438	0.359	0.999998	1020	0	0.15171
Map3k3	6	0.173	0.33	0.481986	0.999998	790	3	-0.37473	0.439	0.438	0.359	0.999998	1021	0	-0.37473
Ccnt1	6	0.349	0.497	0.303347	0.999998	1175	2	-0.16834	0.439	0.438	0.358	0.999998	1022	0	-0.16834
Arid3c	6	0.755	0.769	0.114254	0.999998	1821	1	0.41655	0.439	0.438	0.358	0.999998	1023	0	0.41655
Nfkbia	6	0.924	0.924	0.0342951	0.999998	2228	0	0.10819	0.439	0.439	0.358	0.999998	1024	0	0.10819
Rlim	6	0.62	0.691	0.160799	0.999998	1614	1	0.24181	0.44	0.439	0.358	0.999998	1025	0	0.24181
Uhrf1	6	0.538	0.654	0.184655	0.999998	1537	1	0.14111	0.44	0.439	0.357	0.999998	1026	0	0.14111
Lrtm1	6	0.475	0.616	0.210088	0.999998	1452	2	0.069949	0.44	0.44	0.357	0.999998	1027	0	0.069949
Tab2	6	0.0105	0.0369	1.43304	0.773816	115	3	-0.4669	0.441	0.44	0.357	0.999998	1028	0	-0.4669
Thrb	6	0.347	0.496	0.304851	0.999998	1169	1	0.10212	0.441	0.44	0.357	0.999998	1029	0	0.10212
Timm8a2	6	0.998	0.998	0.000734579	0.999998	2432	0	0.58898	0.441	0.441	0.356	0.999998	1030	0	0.58898
Ppp1r12b	6	0.289	0.443	0.353841	0.999998	1047	1	-0.12463	0.442	0.441	0.355	0.999998	1031	0	-0.12463
Rbpjl	6	0.468	0.61	0.214784	0.999998	1437	2	-0.20499	0.442	0.442	0.355	0.999998	1032	0	-0.20499
Dbn1	6	0.478	0.619	0.20798	0.999998	1460	1	0.14775	0.443	0.442	0.354	0.999998	1033	0	0.14775
Stim1	6	0.222	0.383	0.416325	0.999998	911	2	0.36917	0.444	0.443	0.354	0.999998	1034	0	0.36917
Polr2f	6	0.557	0.662	0.179359	0.999998	1550	1	0.42748	0.444	0.443	0.353	0.999998	1035	0	0.42748
Baz1a	6	0.0215	0.0665	1.17731	0.799096	202	4	-0.57627	0.444	0.443	0.353	0.999998	1036	0	-0.57627
Rbm39	6	0.0785	0.181	0.741962	0.948609	464	2	0.15432	0.445	0.444	0.352	0.999998	1037	0	0.15432
Wdr1	6	0.414	0.558	0.253342	0.999998	1316	1	-0.092278	0.446	0.445	0.351	0.999998	1038	0	-0.092278
D1Pas1	6	0.209	0.372	0.429504	0.999998	884	1	0.059693	0.446	0.445	0.351	0.999998	1039	0	0.059693
Nr1d1	6	0.664	0.713	0.146825	0.999998	1669	1	0.36923	0.447	0.446	0.351	0.999998	1040	0	0.36923
Hand2	6	1	1	0.000121619	0.999998	2441	0	0.55832	0.447	0.446	0.35	0.999998	1041	0	0.55832
Rnf103	6	0.0635	0.157	0.804765	0.939168	407	1	-0.16386	0.448	0.447	0.35	0.999998	1042	0	-0.16386
Sra1	6	0.659	0.711	0.148369	0.999998	1662	1	0.2719	0.448	0.447	0.349	0.999998	1043	0	0.2719
Ankrd26	6	0.143	0.283	0.547447	0.999416	688	2	-0.086005	0.449	0.448	0.349	0.999998	1044	0	-0.086005
Pcbd1	6	0.772	0.781	0.107077	0.999998	1856	1	0.53096	0.449	0.448	0.349	0.999998	1045	0	0.53096
Ktn1	6	0.78	0.788	0.103645	0.999998	1867	1	0.48361	0.45	0.449	0.348	0.999998	1046	0	0.48361
Asb12	6	0.0229	0.0702	1.15389	0.799096	214	3	-0.17342	0.451	0.45	0.347	0.999998	1047	0	-0.17342
Rexo4	6	0.766	0.777	0.109456	0.999998	1844	1	0.03976	0.452	0.451	0.346	0.999998	1048	0	0.03976
Tssc1	6	0.053	0.139	0.855706	0.929142	367	2	0.30225	0.452	0.451	0.345	0.999998	1049	0	0.30225
Eml4	6	0.00162	0.00702	2.15385	0.531305	32	4	-0.75493	0.453	0.452	0.345	0.999998	1050	0	-0.75493
Ints4	6	0.782	0.789	0.102763	0.999998	1873	1	-0.2229	0.453	0.452	0.344	0.999998	1051	0	-0.2229
Adamtsl1	6	0.984	0.984	0.00704021	0.999998	2392	0	0.11089	0.454	0.453	0.344	0.999998	1052	0	0.11089
Med13	6	0.848	0.849	0.0713021	0.999998	2039	0	0.43663	0.454	0.453	0.344	0.999998	1053	0	0.43663
Htatsf1	6	0.138	0.276	0.559626	0.999416	665	1	0.02739	0.454	0.454	0.343	0.999998	1054	0	0.02739
Mier1	6	0.0682	0.164	0.784283	0.946104	424	3	-0.1999	0.455	0.454	0.343	0.999998	1055	0	-0.1999
Golga4	6	0.739	0.758	0.120296	0.999998	1787	1	-0.097455	0.455	0.454	0.343	0.999998	1056	0	-0.097455
Hmgxb3	6	0.192	0.356	0.448306	0.999998	852	2	0.013681	0.455	0.454	0.343	0.999998	1057	0	0.013681
Tle1	6	0.538	0.653	0.184907	0.999998	1536	1	0.1864	0.456	0.455	0.342	0.999998	1058	0	0.1864
Ing2	6	0.984	0.983	0.0072433	0.999998	2391	0	0.47116	0.456	0.455	0.342	0.999998	1059	0	0.47116
Fam122a	6	0.562	0.664	0.177825	0.999998	1556	1	0.3189	0.457	0.456	0.341	0.999998	1060	0	0.3189
Sin3a	6	0.252	0.409	0.388255	0.999998	976	2	-0.18173	0.457	0.456	0.341	0.999998	1061	0	-0.18173
Helz	6	0.157	0.306	0.514193	0.999998	742	3	-0.1715	0.457	0.456	0.341	0.999998	1062	0	-0.1715
Prdm2	6	0.696	0.731	0.136023	0.999998	1713	1	0.48378	0.457	0.457	0.34	0.999998	1063	0	0.48378
Pdlim1	6	0.925	0.926	0.033511	0.999998	2235	0	0.46247	0.458	0.457	0.34	0.999998	1064	0	0.46247
A530016L24Rik	6	0.393	0.538	0.26946	0.999998	1269	2	0.29386	0.458	0.457	0.34	0.999998	1065	0	0.29386
Dyrk1a	6	0.841	0.841	0.0751988	0.999998	2015	0	0.20846	0.459	0.458	0.339	0.999998	1066	0	0.20846
Ikbkg	6	0.219	0.38	0.419657	0.999998	905	2	-0.046199	0.459	0.458	0.339	0.999998	1067	0	-0.046199
Asf1a	6	0.0245	0.0743	1.12887	0.804981	225	4	-0.54861	0.459	0.459	0.338	0.999998	1068	0	-0.54861
Mybpc3	6	0.277	0.433	0.363693	0.999998	1024	1	0.3593	0.46	0.459	0.338	0.999998	1069	0	0.3593
Smarcc1	6	0.645	0.703	0.153113	0.999998	1645	1	0.23569	0.46	0.459	0.338	0.999998	1070	0	0.23569
Tesk1	6	0.504	0.639	0.194295	0.999998	1506	1	0.23538	0.461	0.46	0.337	0.999998	1071	0	0.23538
Sfswap	6	0.0138	0.0457	1.33984	0.799096	135	3	-0.10822	0.461	0.46	0.337	0.999998	1072	0	-0.10822
Ythdc1	6	0.0998	0.216	0.666492	0.98996	530	2	0.25853	0.461	0.461	0.337	0.999998	1073	0	0.25853
Myf6	6	0.178	0.337	0.471971	0.999998	805	2	-0.15178	0.461	0.461	0.336	0.999998	1074	0	-0.15178
Ctbp2	6	0.168	0.322	0.491713	0.999998	776	1	0.17997	0.462	0.461	0.336	0.999998	1075	0	0.17997
Maf1	6	0.00266	0.0111	1.95288	0.637923	42	2	-0.10548	0.462	0.462	0.336	0.999998	1076	0	-0.10548
Zbtb25	6	0.858	0.859	0.0661889	0.999998	2067	0	0.30214	0.462	0.462	0.335	0.999998	1077	0	0.30214
Zfp335	6	0.381	0.526	0.278965	0.999998	1242	2	-0.088192	0.463	0.463	0.335	0.999998	1078	0	-0.088192
Sox6	6	0.888	0.888	0.051455	0.999998	2142	0	0.03148	0.463	0.463	0.335	0.999998	1079	0	0.03148
Zranb2	6	0.0801	0.184	0.735962	0.948609	473	3	-0.013058	0.464	0.463	0.334	0.999998	1080	0	-0.013058
Zc3h14	6	0.0246	0.0747	1.12656	0.805142	227	4	-0.52539	0.464	0.463	0.334	0.999998	1081	0	-0.52539
Popdc3	6	0.843	0.843	0.0740231	0.999998	2025	0	-0.029234	0.464	0.464	0.334	0.999998	1082	0	-0.029234
Jund	6	0.713	0.741	0.130152	0.999998	1738	1	0.46647	0.464	0.464	0.334	0.999998	1083	0	0.46647
Mcm7	6	0.049	0.133	0.877784	0.925417	347	3	-0.068199	0.465	0.465	0.333	0.999998	1084	0	-0.068199
Zfp319	6	0.861	0.862	0.0646137	0.999998	2073	0	0.0080713	0.465	0.465	0.333	0.999998	1085	0	0.0080713
Gtf2a1l	6	0.109	0.231	0.637084	0.994143	565	2	0.001173	0.466	0.465	0.332	0.999998	1086	0	0.001173
Baz2b	6	0.204	0.367	0.434991	0.999998	871	2	0.26201	0.467	0.466	0.331	0.999998	1087	0	0.26201
Gfi1	6	0.15	0.294	0.531741	0.999416	719	2	0.30101	0.467	0.467	0.331	0.999998	1088	0	0.30101
Setd5	6	0.16	0.31	0.508624	0.999998	749	2	0.054564	0.467	0.467	0.331	0.999998	1089	0	0.054564
Mov10l1	6	0.332	0.481	0.317855	0.999998	1138	2	0.09363	0.468	0.467	0.331	0.999998	1090	0	0.09363
Sox12	6	0.842	0.842	0.0744816	0.999998	2019	0	-0.042836	0.468	0.468	0.33	0.999998	1091	0	-0.042836
Fbxw7	6	0.337	0.486	0.313399	0.999998	1148	2	0.32972	0.469	0.468	0.329	0.999998	1092	0	0.32972
Plekha6	6	0.726	0.749	0.125449	0.999998	1760	1	0.40282	0.469	0.469	0.329	0.999998	1093	0	0.40282
Zfp871	6	0.112	0.235	0.628323	0.994143	579	2	0.1044	0.469	0.469	0.329	0.999998	1094	0	0.1044
Kdm1a	6	0.0217	0.067	1.17391	0.799096	204	4	-0.47851	0.47	0.469	0.328	0.999998	1095	0	-0.47851
Wdr44	6	0.159	0.308	0.510773	0.999998	747	3	-0.36356	0.47	0.47	0.328	0.999998	1096	0	-0.36356
Apex1	6	0.391	0.536	0.271119	0.999998	1261	2	0.35914	0.47	0.47	0.328	0.999998	1097	0	0.35914
Zfp799	6	0.841	0.842	0.0748994	0.999998	2017	0	0.22194	0.47	0.47	0.328	0.999998	1098	0	0.22194
Igf2bp2	6	0.253	0.411	0.386285	0.999998	978	1	0.42136	0.471	0.471	0.327	0.999998	1099	0	0.42136
Hif1an	6	0.761	0.773	0.11177	0.999998	1835	1	0.28871	0.472	0.472	0.326	0.999998	1100	0	0.28871
Stim2	6	0.521	0.646	0.189519	0.999998	1523	1	-0.034422	0.472	0.472	0.326	0.999998	1101	0	-0.034422
Mdga1	6	0.246	0.405	0.392942	0.999998	958	1	0.30322	0.473	0.472	0.326	0.999998	1102	0	0.30322
Ilk	6	0.874	0.875	0.0582402	0.999998	2104	0	0.31437	0.473	0.473	0.325	0.999998	1103	0	0.31437
Deaf1	6	0.737	0.756	0.121214	0.999998	1783	1	-0.081124	0.473	0.473	0.325	0.999998	1104	0	-0.081124
Lix1l	6	0.818	0.819	0.0864828	0.999998	1954	1	0.072837	0.474	0.473	0.325	0.999998	1105	0	0.072837
Slit3	6	0.958	0.958	0.018494	0.999998	2321	0	0.49335	0.474	0.474	0.324	0.999998	1106	0	0.49335
Dcaf13	6	0.987	0.987	0.00569605	0.999998	2400	0	0.23754	0.474	0.474	0.324	0.999998	1107	0	0.23754
Fgl2	6	0.971	0.971	0.0128837	0.999998	2352	0	0.034794	0.475	0.475	0.323	0.999998	1108	0	0.034794
Hoxb5	6	0.789	0.795	0.0997585	0.999998	1890	1	0.011485	0.475	0.475	0.323	0.999998	1109	0	0.011485
Ptf1a	6	0.865	0.865	0.0628283	0.999998	2085	0	0.075113	0.475	0.475	0.323	0.999998	1110	0	0.075113
Nfil3	6	0.64	0.7	0.154685	0.999998	1637	1	0.34337	0.476	0.476	0.322	0.999998	1111	0	0.34337
Aldh1b1	6	0.0169	0.0547	1.26217	0.799096	163	3	-0.40848	0.477	0.476	0.322	0.999998	1112	0	-0.40848
Mis18bp1	6	0.414	0.558	0.253156	0.999998	1318	2	0.037097	0.477	0.477	0.322	0.999998	1113	0	0.037097
Cdkl4	6	0.149	0.293	0.53331	0.999416	714	2	-0.083086	0.478	0.477	0.321	0.999998	1114	0	-0.083086
Ralgapa1	6	0.673	0.718	0.143936	0.999998	1682	1	-0.10874	0.478	0.478	0.321	0.999998	1115	0	-0.10874
Creb1	6	0.0496	0.133	0.874551	0.925417	351	3	-0.13952	0.479	0.478	0.32	0.999998	1116	0	-0.13952
Rora	6	0.853	0.853	0.069051	0.999998	2050	0	0.46488	0.479	0.478	0.32	0.999998	1117	0	0.46488
Scmh1	6	0.695	0.73	0.136398	0.999998	1710	1	-0.094326	0.479	0.479	0.32	0.999998	1118	0	-0.094326
Pkp4	6	0.163	0.314	0.502504	0.999998	761	1	0.21652	0.48	0.479	0.319	0.999998	1119	0	0.21652
Mapt	6	0.953	0.953	0.0209663	0.999998	2304	0	0.27859	0.48	0.48	0.319	0.999998	1120	0	0.27859
Cacna1g	6	0.431	0.574	0.241467	0.999998	1354	2	-0.12086	0.481	0.481	0.318	0.999998	1121	0	-0.12086
Yeats4	6	0.68	0.722	0.141523	0.999998	1690	1	0.16265	0.481	0.481	0.318	0.999998	1122	0	0.16265
Mad1l1	6	0.234	0.394	0.404746	0.999998	935	2	0.076609	0.482	0.481	0.318	0.999998	1123	0	0.076609
Ank2	6	0.487	0.629	0.201674	0.999998	1474	1	0.48165	0.482	0.481	0.317	0.999998	1124	0	0.48165
Tssk6	6	0.0102	0.036	1.44326	0.773816	112	4	-0.67232	0.483	0.482	0.317	0.999998	1125	0	-0.67232
Snrk	6	0.793	0.798	0.0981332	0.999998	1899	1	-0.22447	0.483	0.483	0.316	0.999998	1126	0	-0.22447
Cdk11b	6	0.00429	0.0177	1.75323	0.644365	64	1	0.18147	0.484	0.483	0.316	0.999998	1127	0	0.18147
Gm5615	6	0.646	0.704	0.152619	0.999998	1647	1	0.41004	0.484	0.484	0.316	0.999998	1128	0	0.41004
Kcnip4	6	0.465	0.607	0.217162	0.999998	1428	2	0.087023	0.484	0.484	0.315	0.999998	1129	0	0.087023
Polr3f	6	0.826	0.826	0.0827887	0.999998	1973	1	-0.19065	0.485	0.485	0.315	0.999998	1130	0	-0.19065
Onecut1	6	0.154	0.301	0.521159	0.999998	731	2	-0.09556	0.485	0.485	0.314	0.999998	1131	0	-0.09556
Setd2	6	0.398	0.542	0.265696	0.999998	1276	2	-0.031605	0.485	0.485	0.314	0.999998	1132	0	-0.031605
Topors	6	0.949	0.95	0.0222947	0.999998	2296	0	0.17363	0.486	0.486	0.313	0.999998	1133	0	0.17363
Cdh20	6	0.124	0.255	0.594193	0.999416	622	3	-0.16294	0.487	0.486	0.313	0.999998	1134	0	-0.16294
Med30	6	0.51	0.642	0.192391	0.999998	1515	1	0.55435	0.487	0.487	0.313	0.999998	1135	0	0.55435
BC022687	6	0.409	0.553	0.257094	0.999998	1304	2	0.37429	0.487	0.487	0.312	0.999998	1136	0	0.37429
Ccnl2	6	0.319	0.47	0.328327	0.999998	1113	2	-0.075508	0.487	0.487	0.312	0.999998	1137	0	-0.075508
Cttn	6	0.00532	0.0217	1.66446	0.675162	77	2	-0.044756	0.488	0.488	0.311	0.999998	1138	0	-0.044756
Calm1	6	0.044	0.124	0.907736	0.920388	327	1	0.36085	0.489	0.488	0.311	0.999998	1139	0	0.36085
Ino80	6	0.845	0.845	0.0729532	0.999998	2029	0	0.14202	0.489	0.489	0.311	0.999998	1140	0	0.14202
Sned1	6	0.0796	0.183	0.737549	0.948609	469	2	0.30198	0.49	0.489	0.31	0.999998	1141	0	0.30198
Rps6ka4	6	0.707	0.737	0.132285	0.999998	1729	1	0.28528	0.49	0.49	0.31	0.999998	1142	0	0.28528
Ankfy1	6	0.00514	0.0209	1.67882	0.675162	75	3	-0.37742	0.49	0.49	0.31	0.999998	1143	0	-0.37742
Rnf166	6	0.924	0.925	0.034079	0.999998	2230	0	0.095555	0.49	0.49	0.31	0.999998	1144	0	0.095555
Gtf2h3	6	0.0108	0.0376	1.42479	0.773816	118	2	0.2155	0.491	0.49	0.31	0.999998	1145	0	0.2155
Gbx1	6	0.961	0.961	0.0172179	0.999998	2333	0	-0.04771	0.492	0.491	0.309	0.999998	1146	0	-0.04771
Cxcl12	6	0.422	0.566	0.247337	0.999998	1335	1	0.043374	0.492	0.492	0.308	0.999998	1147	0	0.043374
Nrf1	6	0.359	0.506	0.296159	0.999998	1193	2	-0.10775	0.492	0.492	0.308	0.999998	1148	0	-0.10775
Smad3	6	0.358	0.505	0.296683	0.999998	1192	2	-0.18311	0.493	0.492	0.308	0.999998	1149	0	-0.18311
Rarb	6	0.325	0.475	0.322987	0.999998	1129	1	-0.2256	0.493	0.493	0.308	0.999998	1150	0	-0.2256
Zfp935	6	0.786	0.792	0.101297	0.999998	1885	1	0.12419	0.493	0.493	0.307	0.999998	1151	0	0.12419
Npepps	6	0.394	0.539	0.268435	0.999998	1270	2	-0.13992	0.493	0.493	0.307	0.999998	1152	0	-0.13992
Wdr3	6	0.696	0.731	0.135928	0.999998	1714	1	-0.15325	0.494	0.493	0.307	0.999998	1153	0	-0.15325
Bclaf1	6	0.0777	0.18	0.745259	0.948609	461	3	-0.24316	0.494	0.493	0.307	0.999998	1154	0	-0.24316
Arid4a	6	0.0993	0.215	0.668128	0.98996	527	2	0.11732	0.494	0.494	0.306	0.999998	1155	0	0.11732
Cdh2	6	0.0542	0.141	0.849919	0.93148	370	2	0.016651	0.495	0.494	0.306	0.999998	1156	0	0.016651
Pgbd1	6	0.173	0.329	0.482276	0.999998	789	2	0.41723	0.495	0.495	0.306	0.999998	1157	0	0.41723
Jph2	6	0.237	0.396	0.401998	0.999998	939	2	-0.06922	0.495	0.495	0.306	0.999998	1158	0	-0.06922
Sema3c	6	0.509	0.641	0.192817	0.999998	1512	1	0.40778	0.495	0.495	0.305	0.999998	1159	0	0.40778
Nfe2	6	0.0618	0.154	0.813015	0.935853	402	2	0.33025	0.496	0.495	0.305	0.999998	1160	0	0.33025
Taf12	6	0.932	0.932	0.0304862	0.999998	2251	0	0.15722	0.496	0.495	0.305	0.999998	1161	0	0.15722
Ndufs4	6	0.00435	0.0179	1.7469	0.644365	67	4	-0.66729	0.497	0.496	0.304	0.999998	1162	0	-0.66729
Nr1h5	6	0.179	0.34	0.469071	0.999998	810	3	-0.34503	0.497	0.497	0.304	0.999998	1163	0	-0.34503
Armc8	6	0.392	0.537	0.270382	0.999998	1263	2	0.10637	0.497	0.497	0.304	0.999998	1164	0	0.10637
Snrnp40	6	0.384	0.53	0.27597	0.999998	1248	2	0.013413	0.497	0.497	0.304	0.999998	1165	0	0.013413
Phf14	6	0.64	0.701	0.154542	0.999998	1639	1	0.067596	0.497	0.497	0.303	0.999998	1166	0	0.067596
Ddx17	6	0.86	0.86	0.0654561	0.999998	2068	0	0.30757	0.498	0.498	0.303	0.999998	1167	0	0.30757
Triml2	6	0.91	0.911	0.0405674	0.999998	2199	0	0.47063	0.498	0.498	0.303	0.999998	1168	0	0.47063
Cxcr4	6	0.33	0.48	0.319039	0.999998	1136	1	-0.054657	0.498	0.498	0.302	0.999998	1169	0	-0.054657
Pttg1	6	0.929	0.929	0.0319469	0.999998	2243	0	0.23618	0.499	0.499	0.302	0.999998	1170	0	0.23618
Mxd4	6	0.682	0.723	0.14079	0.999998	1693	1	0.22675	0.499	0.499	0.302	0.999998	1171	0	0.22675
Jun	6	0.0399	0.114	0.942829	0.920388	301	2	0.092904	0.5	0.499	0.301	0.999998	1172	0	0.092904
Zfp644	6	0.251	0.409	0.388532	0.999998	973	1	0.34669	0.5	0.5	0.301	0.999998	1173	0	0.34669
Dbt	6	0.044	0.124	0.907665	0.920388	328	3	-0.12388	0.5	0.5	0.301	0.999998	1174	0	-0.12388
Ddx28	6	0.769	0.779	0.108267	0.999998	1851	1	0.083236	0.501	0.501	0.3	0.999998	1175	0	0.083236
Rpp25	6	0.576	0.67	0.173886	0.999998	1574	1	0.24122	0.501	0.501	0.3	0.999998	1176	0	0.24122
Ankrd33b	6	0.6	0.681	0.166821	0.999998	1593	1	0.20199	0.502	0.502	0.3	0.999998	1177	0	0.20199
Mmp13	6	0.0899	0.2	0.699665	0.974872	501	1	0.13189	0.502	0.502	0.299	0.999998	1178	0	0.13189
Atp6ap1l	6	0.0842	0.19	0.720698	0.956082	486	3	0.0050512	0.502	0.502	0.299	0.999998	1179	0	0.0050512
Cep63	6	0.514	0.643	0.191492	0.999998	1519	1	0.01703	0.503	0.503	0.299	0.999998	1180	0	0.01703
Fkbp15	6	0.839	0.839	0.0760362	0.999998	2011	0	-0.097788	0.503	0.503	0.299	0.999998	1181	0	-0.097788
Cbx6	6	0.665	0.714	0.146557	0.999998	1673	1	0.34623	0.503	0.503	0.298	0.999998	1182	0	0.34623
Ntm	6	0.0495	0.133	0.875007	0.925417	350	1	0.27264	0.503	0.503	0.298	0.999998	1183	0	0.27264
BC089597	6	0.185	0.347	0.459258	0.999998	830	2	0.23967	0.504	0.504	0.297	0.999998	1184	0	0.23967
Gm14420	6	0.136	0.272	0.565224	0.999416	651	3	-0.21095	0.505	0.505	0.297	0.999998	1185	0	-0.21095
Mdc1	6	0.0747	0.175	0.757409	0.948609	447	3	-0.41131	0.505	0.505	0.297	0.999998	1186	0	-0.41131
Wdr70	6	0.00609	0.0243	1.61395	0.7	85	4	-0.65475	0.505	0.505	0.297	0.999998	1187	0	-0.65475
Ctage5	6	0.108	0.229	0.641057	0.994143	561	2	0.037765	0.506	0.505	0.296	0.999998	1188	0	0.037765
Cecr6	6	0.169	0.323	0.490287	0.999998	777	1	0.62296	0.507	0.507	0.295	0.999998	1189	0	0.62296
Setd1b	6	0.976	0.976	0.0103589	0.999998	2368	0	0.35198	0.508	0.508	0.294	0.999998	1190	0	0.35198
Btg1	6	0.751	0.766	0.115845	0.999998	1808	1	0.46383	0.508	0.508	0.294	0.999998	1191	0	0.46383
Tssk3	6	0.21	0.373	0.42878	0.999998	885	2	-0.031512	0.508	0.508	0.294	0.999998	1192	0	-0.031512
Rad54b	6	0.765	0.776	0.110004	0.999998	1840	1	-0.15439	0.509	0.509	0.293	0.999998	1193	0	-0.15439
Glis2	6	0.698	0.732	0.135317	0.999998	1719	1	0.25702	0.509	0.509	0.293	0.999998	1194	0	0.25702
Zmat3	6	0.452	0.594	0.22655	0.999998	1395	1	0.49513	0.51	0.51	0.292	0.999998	1195	0	0.49513
Zfp653	6	0.504	0.639	0.194356	0.999998	1505	1	0.3174	0.511	0.511	0.292	0.999998	1196	0	0.3174
Trip6	6	0.895	0.895	0.0480605	0.999998	2165	0	0.10965	0.512	0.512	0.291	0.999998	1197	0	0.10965
Hdac9	6	0.183	0.345	0.461841	0.999998	826	3	-0.18935	0.512	0.512	0.291	0.999998	1198	0	-0.18935
Bcl11a	6	0.268	0.424	0.372624	0.999998	1004	1	-0.056657	0.513	0.513	0.29	0.999998	1199	0	-0.056657
Efhd2	6	0.161	0.313	0.505122	0.999998	757	2	0.37915	0.513	0.513	0.29	0.999998	1200	0	0.37915
Dmrtc2	6	0.8	0.803	0.095106	0.999998	1910	1	-0.021803	0.513	0.513	0.29	0.999998	1201	0	-0.021803
Kpna2	6	0.0712	0.169	0.77142	0.948609	433	3	-0.40447	0.513	0.513	0.29	0.999998	1202	0	-0.40447
Osbpl1a	6	0.138	0.276	0.558368	0.999416	670	3	-0.14302	0.514	0.514	0.289	0.999998	1203	0	-0.14302
Atad2b	6	0.00135	0.0059	2.22946	0.515028	28	5	-0.71238	0.514	0.514	0.289	0.999998	1204	0	-0.71238
Nufip1	6	0.424	0.567	0.246448	0.999998	1338	2	0.21695	0.515	0.515	0.288	0.999998	1205	0	0.21695
Cdca2	6	0.0179	0.0573	1.24216	0.799096	169	2	0.21871	0.515	0.515	0.288	0.999998	1206	0	0.21871
Irf9	6	0.31	0.461	0.335951	0.999998	1087	1	0.045222	0.515	0.515	0.288	0.999998	1207	0	0.045222
Polr3b	6	0.897	0.897	0.0470575	0.999998	2171	0	0.32096	0.516	0.516	0.288	0.999998	1208	0	0.32096
Nfyb	6	0.843	0.843	0.0741415	0.999998	2024	0	-0.14775	0.516	0.516	0.287	0.999998	1209	0	-0.14775
Hddc2	6	0.0552	0.143	0.844421	0.933707	374	2	0.25865	0.516	0.516	0.287	0.999998	1210	0	0.25865
Sp1	6	0.032	0.0942	1.02594	0.884956	259	4	-0.45889	0.517	0.516	0.287	0.999998	1211	0	-0.45889
Wdtc1	6	0.959	0.96	0.0179233	0.999998	2326	0	0.38876	0.519	0.518	0.285	0.999998	1212	0	0.38876
F2r	6	0.163	0.315	0.501014	0.999998	764	1	0.072893	0.519	0.519	0.285	0.999998	1213	0	0.072893
Rnf25	6	0.469	0.611	0.214023	0.999998	1441	2	-0.12673	0.519	0.519	0.285	0.999998	1214	0	-0.12673
Xrcc6	6	0.73	0.752	0.123632	0.999998	1772	1	0.34271	0.52	0.52	0.284	0.999998	1215	0	0.34271
Cebpz	6	0.784	0.791	0.10195	0.999998	1882	1	-0.074359	0.521	0.52	0.284	0.999998	1216	0	-0.074359
Sp2	6	0.502	0.639	0.194723	0.999998	1504	1	-0.15201	0.521	0.521	0.284	0.999998	1217	0	-0.15201
Adam19	6	0.0662	0.161	0.793012	0.944298	416	1	-0.12893	0.521	0.521	0.283	0.999998	1218	0	-0.12893
Tle4	6	0.156	0.304	0.516498	0.999998	738	3	-0.31597	0.521	0.521	0.283	0.999998	1219	0	-0.31597
Cpsf7	6	0.113	0.237	0.625068	0.994508	582	3	-0.43854	0.521	0.521	0.283	0.999998	1220	0	-0.43854
Actr2	6	0.712	0.741	0.130399	0.999998	1736	1	-0.036301	0.522	0.521	0.283	0.999998	1221	0	-0.036301
Pdcd7	6	0.466	0.608	0.216096	0.999998	1433	2	0.14707	0.522	0.522	0.283	0.999998	1222	0	0.14707
Nr1d2	6	0.0786	0.181	0.741674	0.948609	465	2	0.25216	0.522	0.522	0.282	0.999998	1223	0	0.25216
E2f4	6	0.437	0.579	0.237119	0.999998	1369	2	0.017108	0.523	0.523	0.282	0.999998	1224	0	0.017108
Ino80d	6	0.201	0.364	0.439054	0.999998	864	2	0.093562	0.524	0.524	0.281	0.999998	1225	0	0.093562
Zfp553	6	0.536	0.652	0.185433	0.999998	1533	1	0.34442	0.524	0.524	0.281	0.999998	1226	0	0.34442
Tfdp1	6	0.155	0.303	0.518357	0.999998	735	3	-0.10275	0.524	0.524	0.28	0.999998	1227	0	-0.10275
Sox3	6	0.711	0.74	0.13068	0.999998	1735	1	0.59295	0.525	0.524	0.28	0.999998	1228	0	0.59295
Uty	6	0.684	0.724	0.140213	0.999998	1697	1	0.39881	0.525	0.525	0.28	0.999998	1229	0	0.39881
Eea1	6	0.147	0.291	0.536689	0.999416	708	3	-0.24172	0.525	0.525	0.28	0.999998	1230	0	-0.24172
Kdm5b	6	0.0313	0.0924	1.03445	0.882132	256	3	-0.10248	0.525	0.525	0.28	0.999998	1231	0	-0.10248
Med7	6	0.0297	0.0881	1.05489	0.864416	249	1	0.34937	0.526	0.526	0.279	0.999998	1232	0	0.34937
Prmt5	6	0.000981	0.00436	2.36076	0.474697	21	4	-1.071	0.526	0.526	0.279	0.999998	1233	0	-1.071
Tcf23	6	0.355	0.502	0.299132	0.999998	1185	2	-0.21817	0.527	0.527	0.279	0.999998	1234	0	-0.21817
Gdpd5	6	0.502	0.638	0.194894	0.999998	1503	1	0.15843	0.527	0.527	0.278	0.999998	1235	0	0.15843
Ager	6	0.834	0.834	0.0787298	0.999998	1997	1	0.1823	0.528	0.528	0.278	0.999998	1236	0	0.1823
Bhlhe40	6	0.102	0.22	0.657814	0.994143	539	3	0.026504	0.528	0.528	0.277	0.999998	1237	0	0.026504
Add3	6	0.0366	0.106	0.975186	0.896142	289	3	-0.52137	0.529	0.529	0.277	0.999998	1238	0	-0.52137
Fgf13	6	0.128	0.26	0.584476	0.999416	629	1	-0.11484	0.53	0.529	0.276	0.999998	1239	0	-0.11484
Cep135	6	0.162	0.313	0.503887	0.999998	760	2	-0.04811	0.53	0.53	0.276	0.999998	1240	0	-0.04811
Mbd5	6	0.0197	0.062	1.20768	0.799096	189	3	-0.16477	0.531	0.53	0.275	0.999998	1241	0	-0.16477
Grhpr	6	0.459	0.601	0.221393	0.999998	1413	2	-0.0010391	0.531	0.531	0.275	0.999998	1242	0	-0.0010391
Nat10	6	0.137	0.275	0.561363	0.999416	661	2	-0.091443	0.531	0.531	0.275	0.999998	1243	0	-0.091443
Prkd3	6	0.852	0.852	0.0696165	0.999998	2046	0	0.081547	0.532	0.531	0.275	0.999998	1244	0	0.081547
Adamts9	6	0.138	0.275	0.560604	0.999416	663	2	0.074024	0.533	0.532	0.274	0.999998	1245	0	0.074024
Prpf19	6	0.867	0.867	0.0619108	0.999998	2090	0	0.126	0.533	0.533	0.273	0.999998	1246	0	0.126
Id2	6	0.783	0.79	0.102422	0.999998	1877	1	-0.20175	0.534	0.534	0.273	0.999998	1247	0	-0.20175
Arpc1a	6	0.012	0.0408	1.38985	0.778484	126	4	-0.63124	0.534	0.534	0.273	0.999998	1248	0	-0.63124
Pias1	6	0.304	0.456	0.341045	0.999998	1078	1	0.31908	0.534	0.534	0.273	0.999998	1249	0	0.31908
Tsc22d4	6	0.647	0.704	0.152273	0.999998	1648	1	0.041626	0.535	0.535	0.272	0.999998	1250	0	0.041626
Zfp322a	6	0.694	0.73	0.136707	0.999998	1708	1	0.28238	0.535	0.535	0.271	0.999998	1251	0	0.28238
Pygo1	6	0.73	0.752	0.123886	0.999998	1771	1	-0.071046	0.536	0.536	0.271	0.999998	1252	0	-0.071046
Ccne2	6	0.402	0.546	0.262513	0.999998	1288	2	0.019253	0.537	0.536	0.271	0.999998	1253	0	0.019253
Rps2	6	0.897	0.897	0.0469897	0.999998	2172	0	0.27171	0.538	0.538	0.269	0.999998	1254	0	0.27171
Ankrd49	6	0.0121	0.0412	1.38557	0.778484	129	3	-0.32295	0.539	0.539	0.269	0.999998	1255	0	-0.32295
Alox5	6	0.142	0.282	0.550444	0.999416	681	2	0.14436	0.54	0.539	0.268	0.999998	1256	0	0.14436
Ankra2	6	0.737	0.757	0.12103	0.999998	1785	1	0.24231	0.54	0.54	0.268	0.999998	1257	0	0.24231
Trip4	6	0.843	0.843	0.0739819	0.999998	2026	0	-0.12396	0.54	0.54	0.268	0.999998	1258	0	-0.12396
Nap1l4	6	0.886	0.886	0.0526937	0.999998	2133	0	0.057851	0.541	0.541	0.267	0.999998	1259	0	0.057851
Gmpr	6	0.321	0.472	0.326214	0.999998	1121	2	0.44206	0.541	0.541	0.267	0.999998	1260	0	0.44206
Prrx1	6	0.831	0.832	0.0799654	0.999998	1992	1	0.32617	0.541	0.541	0.267	0.999998	1261	0	0.32617
Adamts8	6	0.666	0.714	0.146308	0.999998	1675	1	0.15294	0.542	0.541	0.266	0.999998	1262	0	0.15294
Egfem1	6	0.846	0.846	0.07245	0.999998	2032	0	0.17201	0.543	0.542	0.266	0.999998	1263	0	0.17201
Clspn	6	0.0499	0.134	0.872766	0.925417	352	2	0.098773	0.543	0.543	0.265	0.999998	1264	0	0.098773
Tead1	6	0.0608	0.152	0.817215	0.935853	397	3	-0.33753	0.543	0.543	0.265	0.999998	1265	0	-0.33753
Ostf1	6	0.247	0.405	0.392223	0.999998	961	2	-0.13851	0.543	0.543	0.265	0.999998	1266	0	-0.13851
Bod1	6	0.663	0.712	0.147319	0.999998	1668	1	0.10171	0.544	0.544	0.264	0.999998	1267	0	0.10171
Hmgn3	6	0.16	0.31	0.507994	0.999998	750	3	-0.34223	0.544	0.544	0.264	0.999998	1268	0	-0.34223
Map4k5	6	0.0471	0.129	0.888267	0.925417	339	2	-0.21135	0.545	0.544	0.264	0.999998	1269	0	-0.21135
Nme2	6	0.683	0.723	0.140694	0.999998	1694	1	-0.27729	0.545	0.545	0.264	0.999998	1270	0	-0.27729
Ctbp1	6	0.839	0.84	0.0758034	0.999998	2013	0	-0.10867	0.546	0.546	0.263	0.999998	1271	0	-0.10867
Vps4b	6	0.38	0.526	0.279221	0.999998	1241	2	0.15403	0.546	0.546	0.263	0.999998	1272	0	0.15403
Klf11	6	0.811	0.814	0.089557	0.999998	1937	1	-0.044212	0.547	0.547	0.262	0.999998	1273	0	-0.044212
Aff2	6	0.144	0.285	0.545887	0.999416	691	3	-0.20071	0.547	0.547	0.262	0.999998	1274	0	-0.20071
Gas6	6	0.0553	0.143	0.843814	0.933707	375	3	-0.25028	0.548	0.547	0.262	0.999998	1275	0	-0.25028
Pole4	6	0.0408	0.116	0.934458	0.920388	307	1	0.19598	0.548	0.548	0.261	0.999998	1276	0	0.19598
Zdhhc21	6	0.564	0.665	0.177263	0.999998	1560	1	0.1921	0.548	0.548	0.261	0.999998	1277	0	0.1921
Taok3	6	0.919	0.919	0.0367081	0.999998	2213	0	0.40604	0.548	0.548	0.261	0.999998	1278	0	0.40604
Rbm18	6	0.99	0.99	0.00420691	0.999998	2412	0	0.25415	0.549	0.549	0.261	0.999998	1279	0	0.25415
Bmi1	6	0.225	0.386	0.413739	0.999998	916	2	0.10869	0.549	0.549	0.26	0.999998	1280	0	0.10869
Ankle2	6	0.944	0.945	0.0247842	0.999998	2285	0	0.13043	0.549	0.549	0.26	0.999998	1281	0	0.13043
Wdr77	6	0.556	0.661	0.179726	0.999998	1549	1	-0.061631	0.549	0.549	0.26	0.999998	1282	0	-0.061631
Mdfic	6	0.785	0.791	0.101763	0.999998	1883	1	0.15931	0.55	0.55	0.26	0.999998	1283	0	0.15931
Terf1	6	0.124	0.254	0.59438	0.999416	620	3	-0.35023	0.551	0.551	0.259	0.999998	1284	0	-0.35023
Maged1	6	0.915	0.915	0.0383701	0.999998	2208	0	0.072846	0.551	0.551	0.259	0.999998	1285	0	0.072846
Rcor1	6	0.316	0.467	0.330841	0.999998	1104	1	0.41324	0.551	0.552	0.258	0.999998	1286	0	0.41324
Casq1	6	0.231	0.392	0.407257	0.999998	929	2	-0.02256	0.552	0.552	0.258	0.999998	1287	0	-0.02256
Phip	6	0.892	0.893	0.0493577	0.999998	2155	0	0.26154	0.552	0.553	0.258	0.999998	1288	0	0.26154
Pja1	6	0.808	0.811	0.0910006	0.999998	1933	1	0.14544	0.553	0.553	0.257	0.999998	1289	0	0.14544
Zfp422	6	0.431	0.574	0.241353	0.999998	1355	2	-0.26167	0.553	0.553	0.257	0.999998	1290	0	-0.26167
Kif2c	6	0.889	0.889	0.0510543	0.999998	2144	0	0.25079	0.553	0.553	0.257	0.999998	1291	0	0.25079
Zdhhc6	6	0.89	0.89	0.0504929	0.999998	2148	0	0.1427	0.553	0.554	0.257	0.999998	1292	0	0.1427
C1d	6	0.898	0.899	0.0464433	0.999998	2175	0	0.095101	0.555	0.555	0.256	0.999998	1293	0	0.095101
Col4a1	6	0.186	0.35	0.456168	0.999998	836	2	0.0084488	0.555	0.556	0.255	0.999998	1294	0	0.0084488
Pde4b	6	0.446	0.588	0.230837	0.999998	1387	2	0.25439	0.556	0.556	0.255	0.999998	1295	0	0.25439
Plcg2	6	0.0405	0.116	0.936854	0.920388	305	3	-0.36774	0.556	0.556	0.255	0.999998	1296	0	-0.36774
Zfp943	6	0.351	0.499	0.302256	0.999998	1180	2	0.1978	0.556	0.557	0.254	0.999998	1297	0	0.1978
Ciita	6	0.171	0.328	0.484749	0.999998	782	1	0.1939	0.556	0.557	0.254	0.999998	1298	0	0.1939
Mllt11	6	0.475	0.617	0.210004	0.999998	1453	1	0.22515	0.557	0.557	0.254	0.999998	1299	0	0.22515
Zfp37	6	0.00121	0.00524	2.28068	0.474697	27	4	-0.95315	0.557	0.557	0.254	0.999998	1300	0	-0.95315
Zfp536	6	0.389	0.534	0.272654	0.999998	1259	1	0.19582	0.557	0.557	0.254	0.999998	1301	0	0.19582
Rfx4	6	0.769	0.779	0.108457	0.999998	1850	1	-0.016932	0.557	0.558	0.254	0.999998	1302	0	-0.016932
Ppp3cb	6	0.052	0.138	0.860877	0.925417	364	3	-0.2355	0.558	0.558	0.253	0.999998	1303	0	-0.2355
Tlk1	6	0.995	0.995	0.00223367	0.999998	2420	0	0.451	0.558	0.558	0.253	0.999998	1304	0	0.451
Hist1h2bb	6	0.717	0.744	0.128672	0.999998	1742	1	0.11307	0.558	0.558	0.253	0.999998	1305	0	0.11307
Cbx5	6	0.319	0.47	0.327643	0.999998	1118	1	0.068265	0.559	0.559	0.252	0.999998	1306	0	0.068265
Rbm28	6	0.0051	0.0208	1.68271	0.675162	74	3	-0.49952	0.559	0.559	0.252	0.999998	1307	0	-0.49952
Akt3	6	0.0225	0.0691	1.16048	0.799096	211	2	-0.21511	0.559	0.56	0.252	0.999998	1308	0	-0.21511
Plagl1	6	0.469	0.611	0.213845	0.999998	1442	1	0.28183	0.56	0.56	0.252	0.999998	1309	0	0.28183
Mta2	6	0.252	0.409	0.387778	0.999998	977	2	0.1493	0.56	0.56	0.252	0.999998	1310	0	0.1493
Pnn	6	0.936	0.936	0.0285386	0.999998	2260	0	0.45725	0.561	0.561	0.251	0.999998	1311	0	0.45725
Spen	6	0.961	0.961	0.0171365	0.999998	2334	0	0.37989	0.561	0.561	0.251	0.999998	1312	0	0.37989
Map4k4	6	0.618	0.69	0.161422	0.999998	1611	1	0.27285	0.562	0.562	0.25	0.999998	1313	0	0.27285
Med31	6	0.551	0.659	0.181042	0.999998	1545	1	0.33875	0.562	0.563	0.25	0.999998	1314	0	0.33875
Polr2g	6	0.892	0.892	0.0496595	0.999998	2153	0	0.33478	0.563	0.563	0.25	0.999998	1315	0	0.33478
Gjd3	6	0.413	0.556	0.254543	0.999998	1312	1	-0.15039	0.563	0.563	0.249	0.999998	1316	0	-0.15039
Gpr39	6	0.772	0.781	0.107249	0.999998	1855	1	0.089654	0.564	0.564	0.249	0.999998	1317	0	0.089654
Ankrd55	6	0.987	0.987	0.00560805	0.999998	2401	0	0.47235	0.564	0.565	0.248	0.999998	1318	0	0.47235
Pak6	6	0.59	0.676	0.169764	0.999998	1586	1	-0.1013	0.565	0.565	0.248	0.999998	1319	0	-0.1013
Fbf1	6	0.977	0.977	0.010141	0.999998	2373	0	0.156	0.565	0.565	0.248	0.999998	1320	0	0.156
Sarnp	6	0.0158	0.0515	1.28838	0.799096	151	4	-0.54018	0.565	0.565	0.248	0.999998	1321	0	-0.54018
Plbd1	6	0.194	0.358	0.445729	0.999998	855	2	0.0074191	0.565	0.565	0.248	0.999998	1322	0	0.0074191
Mitf	6	0.106	0.226	0.64593	0.994143	552	2	-0.18453	0.565	0.565	0.248	0.999998	1323	0	-0.18453
Hnrnpab	6	0.709	0.739	0.13132	0.999998	1733	1	0.3273	0.566	0.566	0.247	0.999998	1324	0	0.3273
Rbm19	6	0.227	0.388	0.411034	0.999998	922	2	0.11987	0.566	0.566	0.247	0.999998	1325	0	0.11987
Slc39a10	6	0.136	0.273	0.563567	0.999416	656	3	-0.34055	0.566	0.567	0.247	0.999998	1326	0	-0.34055
Foxg1	6	0.264	0.421	0.375914	0.999998	997	1	0.10866	0.567	0.567	0.246	0.999998	1327	0	0.10866
Top2a	6	0.29	0.444	0.352588	0.999998	1050	2	-0.083962	0.568	0.568	0.246	0.999998	1328	0	-0.083962
Cbfb	6	0.463	0.605	0.218194	0.999998	1424	2	-0.26157	0.568	0.568	0.246	0.999998	1329	0	-0.26157
Foxd1	6	0.96	0.96	0.0178374	0.999998	2328	0	0.33481	0.568	0.568	0.246	0.999998	1330	0	0.33481
Synm	6	0.69	0.728	0.138077	0.999998	1705	1	0.12028	0.568	0.568	0.245	0.999998	1331	0	0.12028
Plaa	6	0.401	0.545	0.26358	0.999998	1283	1	0.099414	0.568	0.568	0.245	0.999998	1332	0	0.099414
Irx1	6	0.384	0.53	0.27606	0.999998	1247	2	-0.29126	0.569	0.569	0.245	0.999998	1333	0	-0.29126
Igsf1	6	0.897	0.897	0.0472947	0.999998	2168	0	0.078646	0.569	0.569	0.245	0.999998	1334	0	0.078646
Lama2	6	0.0223	0.0686	1.16347	0.799096	209	4	-0.5953	0.571	0.571	0.244	0.999998	1335	0	-0.5953
Cdk1	6	0.183	0.345	0.461967	0.999998	825	1	-0.0036397	0.571	0.571	0.243	0.999998	1336	0	-0.0036397
Atoh8	6	0.802	0.805	0.0942743	0.999998	1918	1	0.328	0.571	0.571	0.243	0.999998	1337	0	0.328
Myh7	6	2.16e-07	2.02e-06	5.69381	0.00495	1	4	-1.3344	0.571	0.571	0.243	0.999998	1338	0	-1.3344
Lmo3	6	0.609	0.685	0.164176	0.999998	1601	1	-0.042508	0.572	0.572	0.243	0.999998	1339	0	-0.042508
Jmjd8	6	0.837	0.838	0.0767819	0.999998	2008	1	0.16451	0.572	0.572	0.242	0.999998	1340	0	0.16451
Rara	6	0.282	0.436	0.360125	0.999998	1036	1	0.19117	0.573	0.573	0.242	0.999998	1341	0	0.19117
Ski	6	0.579	0.672	0.172825	0.999998	1576	1	0.17546	0.573	0.573	0.242	0.999998	1342	0	0.17546
Msrb2	6	0.157	0.306	0.513839	0.999998	743	3	-0.057411	0.574	0.574	0.241	0.999998	1343	0	-0.057411
Kif16b	6	0.908	0.908	0.0419285	0.999998	2189	0	0.11187	0.574	0.575	0.241	0.999998	1344	0	0.11187
Fus	6	0.85	0.85	0.0707037	0.999998	2044	0	0.30207	0.575	0.575	0.24	0.999998	1345	0	0.30207
Tgfb1i1	6	0.1	0.216	0.665446	0.98996	532	2	-0.27559	0.575	0.575	0.24	0.999998	1346	0	-0.27559
Spast	6	0.662	0.712	0.147465	0.999998	1667	1	0.2582	0.576	0.576	0.24	0.999998	1347	0	0.2582
Cops5	6	0.419	0.563	0.249769	0.999998	1326	2	0.0887	0.576	0.576	0.24	0.999998	1348	0	0.0887
Zcrb1	6	0.0182	0.058	1.23636	0.799096	173	4	-0.48579	0.576	0.576	0.239	0.999998	1349	0	-0.48579
Cd44	6	0.496	0.636	0.196618	0.999998	1494	1	-0.031656	0.577	0.577	0.239	0.999998	1350	0	-0.031656
Adprhl1	6	0.987	0.987	0.00547169	0.999998	2402	0	0.41301	0.577	0.577	0.239	0.999998	1351	0	0.41301
Sel1l3	6	0.204	0.367	0.43531	0.999998	870	1	0.30368	0.578	0.578	0.238	0.999998	1352	0	0.30368
Asxl2	6	0.282	0.437	0.359857	0.999998	1037	1	0.17484	0.579	0.579	0.238	0.999998	1353	0	0.17484
Ntsr2	6	0.493	0.634	0.197575	0.999998	1488	2	0.31711	0.579	0.579	0.237	0.999998	1354	0	0.31711
Zfp207	6	0.067	0.162	0.789655	0.944298	419	1	-0.016654	0.579	0.579	0.237	0.999998	1355	0	-0.016654
Zmym3	6	0.992	0.992	0.00358465	0.999998	2415	0	0.3193	0.58	0.58	0.237	0.999998	1356	0	0.3193
Uimc1	6	0.422	0.565	0.247698	0.999998	1332	1	0.029534	0.58	0.58	0.237	0.999998	1357	0	0.029534
Slc1a2	6	0.929	0.93	0.0316945	0.999998	2245	0	0.11767	0.58	0.58	0.236	0.999998	1358	0	0.11767
Zmiz1	6	0.762	0.774	0.111281	0.999998	1837	1	0.010845	0.581	0.581	0.236	0.999998	1359	0	0.010845
Cnot7	6	0.747	0.763	0.117242	0.999998	1798	1	0.025353	0.581	0.582	0.235	0.999998	1360	0	0.025353
Gtf2f2	6	0.318	0.469	0.328614	0.999998	1111	1	0.29724	0.582	0.582	0.235	0.999998	1361	0	0.29724
Dctn6	6	0.658	0.71	0.148619	0.999998	1659	1	0.35051	0.583	0.583	0.234	0.999998	1362	0	0.35051
Tbpl1	6	0.0439	0.123	0.908544	0.920388	325	3	-0.44701	0.583	0.583	0.234	0.999998	1363	0	-0.44701
Tnfaip2	6	0.349	0.497	0.303591	0.999998	1174	1	0.29518	0.583	0.583	0.234	0.999998	1364	0	0.29518
Thnsl1	6	0.794	0.799	0.0976653	0.999998	1902	1	0.21862	0.584	0.584	0.234	0.999998	1365	0	0.21862
Chpt1	6	0.668	0.715	0.145585	0.999998	1678	1	0.075348	0.584	0.585	0.233	0.999998	1366	0	0.075348
Ttf1	6	0.231	0.391	0.407968	0.999998	928	2	0.21933	0.585	0.585	0.233	0.999998	1367	0	0.21933
Ttll7	6	0.318	0.469	0.328614	0.999998	1112	2	-0.14138	0.585	0.586	0.232	0.999998	1368	0	-0.14138
Jak2	6	0.0693	0.166	0.779474	0.948609	426	1	0.40617	0.586	0.586	0.232	0.999998	1369	0	0.40617
Hells	6	0.00367	0.0152	1.81799	0.644365	54	5	-0.65407	0.586	0.586	0.232	0.999998	1370	0	-0.65407
Slc25a30	6	0.232	0.392	0.406614	0.999998	932	1	0.19847	0.586	0.586	0.232	0.999998	1371	0	0.19847
Myzap	9	0.148	0.329	0.482342	0.999998	788	3	-0.33226	0.587	0.587	0.231	0.999998	1372	0	-0.33226
Dclre1a	6	0.804	0.807	0.0933364	0.999998	1925	1	-0.07277	0.588	0.588	0.23	0.999998	1373	0	-0.07277
Mapk10	6	0.0635	0.157	0.804959	0.939168	406	3	-0.31873	0.589	0.589	0.23	0.999998	1374	0	-0.31873
Kdm4b	6	0.381	0.527	0.27828	0.999998	1243	1	0.062563	0.589	0.59	0.229	0.999998	1375	0	0.062563
Rbm14	6	0.0428	0.121	0.917071	0.920388	318	2	-0.18435	0.59	0.59	0.229	0.999998	1376	0	-0.18435
Plag1	6	0.251	0.408	0.389053	0.999998	971	2	0.31517	0.59	0.591	0.229	0.999998	1377	0	0.31517
Gcdh	6	0.292	0.445	0.35125	0.999998	1052	2	-0.11291	0.591	0.591	0.229	0.999998	1378	0	-0.11291
Taf15	6	0.123	0.252	0.599048	0.999416	612	3	-0.16913	0.591	0.591	0.228	0.999998	1379	0	-0.16913
Khsrp	6	0.969	0.969	0.0138331	0.999998	2346	0	0.38612	0.591	0.591	0.228	0.999998	1380	0	0.38612
Tm4sf4	6	0.357	0.504	0.297173	0.999998	1189	2	-0.12325	0.591	0.591	0.228	0.999998	1381	0	-0.12325
Zscan29	6	0.999	0.999	0.000286729	0.999998	2436	0	0.53527	0.591	0.592	0.228	0.999998	1382	0	0.53527
Phf8	6	0.0724	0.171	0.766369	0.948609	438	2	-0.17826	0.592	0.592	0.228	0.999998	1383	0	-0.17826
Ell2	6	0.425	0.568	0.245896	0.999998	1339	1	0.19736	0.593	0.593	0.227	0.999998	1384	0	0.19736
Myo18b	6	0.749	0.765	0.11652	0.999998	1804	1	0.34511	0.593	0.593	0.227	0.999998	1385	0	0.34511
Zfp35	6	0.478	0.62	0.207727	0.999998	1461	2	0.18911	0.593	0.594	0.226	0.999998	1386	0	0.18911
Sox4	6	0.428	0.57	0.24382	0.999998	1347	1	0.037401	0.594	0.594	0.226	0.999998	1387	0	0.037401
S100a10	6	0.532	0.651	0.186626	0.999998	1530	1	0.15243	0.594	0.594	0.226	0.999998	1388	0	0.15243
St3gal2	6	0.948	0.949	0.0227933	0.999998	2294	0	0.22688	0.595	0.595	0.226	0.999998	1389	0	0.22688
Zfp938	6	0.0314	0.0927	1.03299	0.882132	257	3	-0.40514	0.596	0.596	0.225	0.999998	1390	0	-0.40514
Upf1	6	0.953	0.954	0.0206383	0.999998	2307	0	0.29112	0.596	0.596	0.225	0.999998	1391	0	0.29112
Micalcl	6	0.326	0.476	0.322357	0.999998	1130	2	0.18196	0.596	0.596	0.225	0.999998	1392	0	0.18196
Pbxip1	6	0.133	0.268	0.57193	0.999416	642	2	0.23243	0.596	0.597	0.224	0.999998	1393	0	0.23243
Zdhhc25	6	0.27	0.426	0.370896	0.999998	1010	2	-0.30016	0.597	0.597	0.224	0.999998	1394	0	-0.30016
Ppp1r14c	6	0.941	0.941	0.0262996	0.999998	2278	0	0.19018	0.598	0.598	0.223	0.999998	1395	0	0.19018
Hdac3	6	0.833	0.833	0.0793029	0.999998	1995	1	0.14186	0.598	0.598	0.223	0.999998	1396	0	0.14186
Btrc	6	0.835	0.835	0.0780691	0.999998	2000	1	0.13611	0.599	0.599	0.222	0.999998	1397	0	0.13611
Fgf16	6	0.212	0.375	0.426513	0.999998	889	1	0.23245	0.599	0.599	0.222	0.999998	1398	0	0.23245
Cdh3	6	0.118	0.245	0.610674	0.999416	595	1	-0.0063444	0.599	0.6	0.222	0.999998	1399	0	-0.0063444
Zfp382	6	0.426	0.569	0.244857	0.999998	1343	1	0.048124	0.6	0.6	0.222	0.999998	1400	0	0.048124
Asf1b	6	0.467	0.609	0.215575	0.999998	1435	2	-0.14754	0.6	0.6	0.222	0.999998	1401	0	-0.14754
Kcnh7	6	0.187	0.35	0.455461	0.999998	837	3	-0.35269	0.6	0.601	0.221	0.999998	1402	0	-0.35269
Rnf14	6	0.0213	0.066	1.1805	0.799096	200	2	-0.21605	0.601	0.601	0.221	0.999998	1403	0	-0.21605
Ddx42	6	0.349	0.497	0.303836	0.999998	1173	2	0.26132	0.601	0.601	0.221	0.999998	1404	0	0.26132
Ankrd27	6	0.312	0.464	0.333735	0.999998	1098	2	0.12827	0.602	0.602	0.22	0.999998	1405	0	0.12827
Shfm1	6	0.199	0.362	0.440896	0.999998	862	2	0.28463	0.602	0.602	0.22	0.999998	1406	0	0.28463
Ddx60	6	0.875	0.876	0.0577042	0.999998	2107	0	-0.01675	0.602	0.603	0.22	0.999998	1407	0	-0.01675
Rbmx	6	0.352	0.5	0.301351	0.999998	1181	2	0.38759	0.604	0.604	0.219	0.999998	1408	0	0.38759
Zfp948	6	0.791	0.796	0.0991797	0.999998	1895	1	0.23734	0.604	0.605	0.219	0.999998	1409	0	0.23734
Whsc1	6	0.614	0.688	0.162456	0.999998	1606	1	0.18711	0.605	0.605	0.218	0.999998	1410	0	0.18711
Ppp6c	6	0.00479	0.0195	1.71014	0.668523	71	2	0.010455	0.605	0.605	0.218	0.999998	1411	0	0.010455
Prr12	6	0.758	0.771	0.113115	0.999998	1829	1	0.20893	0.605	0.605	0.218	0.999998	1412	0	0.20893
Rnf181	6	0.974	0.974	0.0114277	0.999998	2359	0	0.32558	0.606	0.606	0.217	0.999998	1413	0	0.32558
Rbx1	6	0.139	0.277	0.556972	0.999416	672	3	-0.17449	0.608	0.608	0.216	0.999998	1414	0	-0.17449
Pwp1	6	0.314	0.465	0.332342	0.999998	1100	2	0.21755	0.608	0.609	0.216	0.999998	1415	0	0.21755
Fign	6	0.245	0.404	0.393801	0.999998	954	1	-0.091968	0.609	0.609	0.215	0.999998	1416	0	-0.091968
Phactr2	6	0.526	0.649	0.188063	0.999998	1527	1	-0.2176	0.609	0.609	0.215	0.999998	1417	0	-0.2176
En1	6	0.947	0.948	0.0232604	0.999998	2290	0	0.031287	0.609	0.61	0.215	0.999998	1418	0	0.031287
Abcc1	6	0.0955	0.209	0.680602	0.98996	515	3	-0.21546	0.61	0.61	0.215	0.999998	1419	0	-0.21546
Npm1	6	0.85	0.85	0.0704074	0.999998	2045	0	0.1845	0.61	0.61	0.215	0.999998	1420	0	0.1845
Fndc7	6	0.92	0.92	0.0362405	0.999998	2214	0	0.21987	0.61	0.61	0.215	0.999998	1421	0	0.21987
Gria1	6	0.107	0.226	0.6452	0.994143	553	3	-0.39436	0.61	0.61	0.214	0.999998	1422	0	-0.39436
Pdlim4	6	0.418	0.562	0.250132	0.999998	1323	2	0.12127	0.611	0.611	0.214	0.999998	1423	0	0.12127
Neurod4	6	0.0671	0.163	0.789147	0.944298	420	3	-0.10386	0.611	0.611	0.214	0.999998	1424	0	-0.10386
Ccdc136	6	0.43	0.573	0.242209	0.999998	1351	2	-0.26499	0.611	0.611	0.214	0.999998	1425	0	-0.26499
Ndc80	6	0.289	0.442	0.354185	0.999998	1045	2	-0.29332	0.611	0.611	0.214	0.999998	1426	0	-0.29332
Paqr9	6	0.838	0.838	0.0765487	0.999998	2009	1	0.017555	0.612	0.612	0.213	0.999998	1427	0	0.017555
Tet2	6	0.765	0.776	0.109887	0.999998	1841	1	0.27512	0.612	0.612	0.213	0.999998	1428	0	0.27512
Yap1	6	0.000681	0.00321	2.49322	0.436469	18	4	-0.79832	0.613	0.613	0.213	0.999998	1429	0	-0.79832
Smad2	6	0.901	0.901	0.0452174	0.999998	2181	0	0.039498	0.613	0.613	0.212	0.999998	1430	0	0.039498
Ctnnal1	6	0.463	0.605	0.218482	0.999998	1422	1	0.38148	0.614	0.614	0.212	0.999998	1431	0	0.38148
Coro2b	6	0.329	0.479	0.319746	0.999998	1135	2	0.04064	0.614	0.614	0.212	0.999998	1432	0	0.04064
Ablim3	6	0.0607	0.152	0.817785	0.935853	394	2	0.047135	0.614	0.614	0.212	0.999998	1433	0	0.047135
Zbtb38	6	0.0956	0.209	0.680166	0.98996	516	2	-0.1455	0.615	0.615	0.211	0.999998	1434	0	-0.1455
Setdb2	6	0.18	0.341	0.467666	0.999998	815	2	-0.065256	0.615	0.615	0.211	0.999998	1435	0	-0.065256
Skil	6	0.135	0.271	0.56748	0.999416	648	3	-0.02957	0.615	0.616	0.211	0.999998	1436	0	-0.02957
Tcf20	6	0.306	0.458	0.339277	0.999998	1081	2	-0.12944	0.616	0.616	0.21	0.999998	1437	0	-0.12944
Smu1	6	0.114	0.238	0.623806	0.994508	584	3	-0.39522	0.616	0.616	0.21	0.999998	1438	0	-0.39522
Hmgn1	6	0.0564	0.145	0.838572	0.933707	379	3	-0.050263	0.616	0.617	0.21	0.999998	1439	0	-0.050263
Bcor	6	0.747	0.764	0.1171	0.999998	1799	1	-0.0024701	0.618	0.618	0.209	0.999998	1440	0	-0.0024701
Eif2ak2	6	0.0557	0.144	0.841788	0.933707	376	2	-0.10056	0.618	0.618	0.209	0.999998	1441	0	-0.10056
Cdc40	6	0.0317	0.0934	1.02983	0.884956	258	3	-0.212	0.619	0.619	0.208	0.999998	1442	0	-0.212
Abca4	6	0.367	0.513	0.289578	0.999998	1212	1	0.10913	0.619	0.619	0.208	0.999998	1443	0	0.10913
Tm2d1	6	0.118	0.245	0.611526	0.999416	593	3	-0.45983	0.619	0.619	0.208	0.999998	1444	0	-0.45983
Zfp809	6	0.72	0.745	0.12757	0.999998	1746	1	0.24678	0.62	0.62	0.208	0.999998	1445	0	0.24678
Uso1	6	0.835	0.835	0.0781107	0.999998	1999	1	0.21142	0.62	0.62	0.207	0.999998	1446	0	0.21142
Ncoa6	6	0.485	0.626	0.203169	0.999998	1468	1	0.58895	0.621	0.621	0.207	0.999998	1447	0	0.58895
Il10rb	6	0.0269	0.0807	1.0931	0.837578	235	2	0.12927	0.622	0.622	0.206	0.999998	1448	0	0.12927
Huwe1	6	0.393	0.538	0.269613	0.999998	1268	1	0.12886	0.622	0.622	0.206	0.999998	1449	0	0.12886
Wdr33	6	0.72	0.746	0.127395	0.999998	1747	1	0.18938	0.622	0.622	0.206	0.999998	1450	0	0.18938
Smarcd1	6	0.0221	0.068	1.16725	0.799096	206	4	-0.51564	0.623	0.623	0.206	0.999998	1451	0	-0.51564
Prmt7	6	0.606	0.684	0.165077	0.999998	1596	1	0.079934	0.623	0.623	0.206	0.999998	1452	0	0.079934
Dtwd2	6	0.43	0.573	0.241952	0.999998	1353	2	-0.28492	0.624	0.624	0.205	0.999998	1453	0	-0.28492
Psip1	6	0.269	0.425	0.371448	0.999998	1007	1	0.35222	0.625	0.624	0.205	0.999998	1454	0	0.35222
Strn	6	0.28	0.435	0.36191	0.999998	1030	2	-0.23936	0.625	0.625	0.204	0.999998	1455	0	-0.23936
Nbn	6	0.659	0.71	0.148546	0.999998	1661	1	0.065629	0.625	0.625	0.204	0.999998	1456	0	0.065629
Ybx1	6	0.765	0.776	0.110172	0.999998	1839	1	0.099553	0.626	0.625	0.204	0.999998	1457	0	0.099553
Rhox12	6	0.952	0.953	0.0211259	0.999998	2303	0	0.12161	0.626	0.626	0.203	0.999998	1458	0	0.12161
Ptpn21	6	0.726	0.749	0.125269	0.999998	1762	1	-0.070535	0.626	0.626	0.203	0.999998	1459	0	-0.070535
Tox	6	0.9	0.9	0.0457237	0.999998	2179	0	0.10446	0.626	0.626	0.203	0.999998	1460	0	0.10446
Ncbp2	6	0.104	0.222	0.653256	0.994143	543	3	-0.11183	0.627	0.627	0.203	0.999998	1461	0	-0.11183
Ecd	6	0.144	0.285	0.545506	0.999416	692	2	0.036199	0.627	0.627	0.203	0.999998	1462	0	0.036199
Atad3a	6	0.102	0.22	0.657755	0.994143	540	3	-0.14062	0.627	0.627	0.203	0.999998	1463	0	-0.14062
Atf4	6	0.196	0.36	0.443529	0.999998	858	2	0.1112	0.627	0.627	0.203	0.999998	1464	0	0.1112
Mafk	6	0.625	0.693	0.159392	0.999998	1622	1	0.19936	0.628	0.628	0.202	0.999998	1465	0	0.19936
Mcm9	6	0.821	0.822	0.0849539	0.999998	1961	1	0.38134	0.629	0.629	0.202	0.999998	1466	0	0.38134
Trim25	6	0.978	0.978	0.00958122	0.999998	2378	0	0.26118	0.629	0.629	0.202	0.999998	1467	0	0.26118
Baz2a	6	0.06	0.151	0.820793	0.935853	390	3	-0.46046	0.629	0.629	0.201	0.999998	1468	0	-0.46046
Arid5b	6	0.748	0.764	0.116918	0.999998	1800	1	0.21383	0.63	0.629	0.201	0.999998	1469	0	0.21383
Camk1d	6	0.0459	0.127	0.895274	0.925417	334	2	0.050943	0.63	0.63	0.201	0.999998	1470	0	0.050943
Hbp1	6	0.873	0.874	0.0587222	0.999998	2101	0	0.09492	0.63	0.63	0.201	0.999998	1471	0	0.09492
Dnmt1	6	0.827	0.827	0.0822792	0.999998	1977	1	0.13383	0.63	0.63	0.2	0.999998	1472	0	0.13383
Prdm11	6	0.152	0.297	0.526849	0.999998	726	2	-0.10687	0.631	0.631	0.2	0.999998	1473	0	-0.10687
Fhl2	6	0.244	0.403	0.395094	0.999998	951	2	0.094378	0.631	0.631	0.2	0.999998	1474	0	0.094378
Wdr55	6	0.00388	0.016	1.79558	0.644365	57	2	0.031418	0.631	0.631	0.2	0.999998	1475	0	0.031418
Rlf	6	0.443	0.585	0.232562	0.999998	1384	1	0.14027	0.632	0.631	0.2	0.999998	1476	0	0.14027
Zbtb33	6	0.157	0.305	0.515686	0.999998	740	3	-0.17527	0.632	0.632	0.199	0.999998	1477	0	-0.17527
Cdk6	6	0.466	0.607	0.216489	0.999998	1431	2	-0.32573	0.633	0.633	0.199	0.999998	1478	0	-0.32573
Fos	6	0.414	0.558	0.25342	0.999998	1315	2	-0.034679	0.633	0.633	0.199	0.999998	1479	0	-0.034679
Pea15a	6	0.686	0.725	0.139482	0.999998	1699	1	0.29479	0.634	0.634	0.198	0.999998	1480	0	0.29479
Sh3tc2	6	0.147	0.29	0.537887	0.999416	706	1	0.11051	0.635	0.635	0.198	0.999998	1481	0	0.11051
Psmc3	6	0.715	0.742	0.129456	0.999998	1741	1	0.17707	0.636	0.636	0.197	0.999998	1482	0	0.17707
Coro7	6	0.524	0.648	0.188693	0.999998	1526	1	0.096492	0.636	0.636	0.196	0.999998	1483	0	0.096492
Ssbp2	6	0.225	0.386	0.413919	0.999998	915	2	-0.13496	0.637	0.637	0.196	0.999998	1484	0	-0.13496
Wdr76	6	0.824	0.825	0.0836829	0.999998	1965	1	0.15205	0.637	0.637	0.196	0.999998	1485	0	0.15205
Barhl1	6	0.813	0.815	0.088933	0.999998	1941	1	0.39989	0.638	0.638	0.195	0.999998	1486	0	0.39989
Espnl	6	0.427	0.57	0.244217	0.999998	1346	1	0.35949	0.639	0.639	0.195	0.999998	1487	0	0.35949
Cdx1	6	0.573	0.669	0.174717	0.999998	1570	1	0.26707	0.639	0.639	0.195	0.999998	1488	0	0.26707
Lhx2	6	0.334	0.483	0.316134	0.999998	1140	2	-0.11057	0.64	0.64	0.194	0.999998	1489	0	-0.11057
Dnajc2	6	0.47	0.611	0.213682	0.999998	1443	1	0.34264	0.64	0.64	0.194	0.999998	1490	0	0.34264
Fam184a	6	0.309	0.46	0.336799	0.999998	1085	2	0.37962	0.64	0.64	0.194	0.999998	1491	0	0.37962
Srgap1	6	0.14	0.279	0.555112	0.999416	674	2	0.041118	0.642	0.641	0.193	0.999998	1492	0	0.041118
Hsf2	6	0.205	0.368	0.433916	0.999998	874	2	-0.082669	0.642	0.642	0.193	0.999998	1493	0	-0.082669
Ncs1	6	0.677	0.72	0.142541	0.999998	1686	1	0.17289	0.642	0.642	0.193	0.999998	1494	0	0.17289
Kif20b	6	0.0455	0.127	0.897738	0.925417	333	1	-0.10077	0.642	0.642	0.192	0.999998	1495	0	-0.10077
Ddx19b	6	0.139	0.277	0.557003	0.999416	671	2	0.2167	0.642	0.642	0.192	0.999998	1496	0	0.2167
Nek1	6	0.000205	0.00107	2.96871	0.238974	11	2	-0.17799	0.643	0.643	0.192	0.999998	1497	0	-0.17799
Sf3b3	6	0.737	0.757	0.121082	0.999998	1784	1	-0.12691	0.643	0.643	0.192	0.999998	1498	0	-0.12691
Hey2	6	0.176	0.334	0.476111	0.999998	801	3	-0.35804	0.643	0.643	0.192	0.999998	1499	0	-0.35804
H1f0	6	0.0229	0.0703	1.15304	0.799096	215	4	-0.55732	0.643	0.643	0.192	0.999998	1500	0	-0.55732
Negr1	6	0.042	0.119	0.923906	0.920388	316	1	0.010812	0.645	0.645	0.191	0.999998	1501	0	0.010812
Myo18a	6	0.0152	0.0501	1.30028	0.799096	149	4	-0.55971	0.645	0.645	0.19	0.999998	1502	0	-0.55971
Zbtb4	6	0.208	0.371	0.430685	0.999998	882	1	-0.075015	0.646	0.646	0.19	0.999998	1503	0	-0.075015
Esrrb	6	0.733	0.754	0.122801	0.999998	1776	1	0.21942	0.646	0.646	0.189	0.999998	1504	0	0.21942
Zfp628	6	0.928	0.929	0.0321479	0.999998	2241	0	0.17183	0.647	0.647	0.189	0.999998	1505	0	0.17183
Ulk2	6	0.339	0.488	0.311616	0.999998	1151	2	-0.076227	0.647	0.647	0.189	0.999998	1506	0	-0.076227
Trim41	6	0.351	0.498	0.302396	0.999998	1179	1	0.24541	0.647	0.647	0.189	0.999998	1507	0	0.24541
Psmc1	6	0.279	0.434	0.36271	0.999998	1027	1	0.32586	0.647	0.647	0.189	0.999998	1508	0	0.32586
Nek2	6	0.0751	0.175	0.755797	0.948609	449	3	-0.14155	0.648	0.648	0.189	0.999998	1509	0	-0.14155
Snw1	6	0.00429	0.0177	1.75294	0.644365	65	3	-0.60797	0.648	0.648	0.188	0.999998	1510	0	-0.60797
Slc16a12	6	0.748	0.764	0.116884	0.999998	1801	1	0.37483	0.648	0.648	0.188	0.999998	1511	0	0.37483
Kdm3b	6	0.0193	0.0609	1.21517	0.799096	183	2	0.047085	0.648	0.648	0.188	0.999998	1512	0	0.047085
Btaf1	6	0.00573	0.0232	1.63389	0.684659	83	2	-0.36439	0.649	0.649	0.188	0.999998	1513	0	-0.36439
Aatf	6	0.00402	0.0166	1.78068	0.644365	60	5	-0.54293	0.649	0.649	0.188	0.999998	1514	0	-0.54293
Rabep1	6	0.00423	0.0174	1.75935	0.644365	62	4	-0.64476	0.649	0.65	0.187	0.999998	1515	0	-0.64476
Zfp248	6	0.222	0.383	0.416824	0.999998	910	2	-0.2353	0.65	0.65	0.187	0.999998	1516	0	-0.2353
Myh9	6	0.453	0.595	0.2256	0.999998	1398	2	-0.14326	0.65	0.65	0.187	0.999998	1517	0	-0.14326
Ppp5c	6	0.542	0.655	0.183639	0.999998	1541	1	0.47878	0.65	0.65	0.187	0.999998	1518	0	0.47878
Camk2g	6	0.64	0.701	0.154592	0.999998	1638	1	-0.10311	0.65	0.65	0.187	0.999998	1519	0	-0.10311
Zfp637	6	0.0647	0.159	0.799752	0.939168	413	3	-0.047779	0.65	0.651	0.187	0.999998	1520	0	-0.047779
Tmod1	6	0.947	0.948	0.0232192	0.999998	2291	0	0.24184	0.651	0.651	0.187	0.999998	1521	0	0.24184
Xpo1	6	0.704	0.736	0.133234	0.999998	1727	1	0.01881	0.651	0.651	0.186	0.999998	1522	0	0.01881
Pcgf3	6	0.016	0.0522	1.2824	0.799096	154	2	0.13063	0.651	0.651	0.186	0.999998	1523	0	0.13063
Ciao1	6	0.853	0.853	0.0688372	0.999998	2051	0	0.24411	0.651	0.651	0.186	0.999998	1524	0	0.24411
Lonrf1	6	0.649	0.705	0.151811	0.999998	1651	1	-0.22629	0.652	0.652	0.186	0.999998	1525	0	-0.22629
Elavl1	6	0.317	0.468	0.329578	0.999998	1107	2	0.12888	0.652	0.652	0.186	0.999998	1526	0	0.12888
Gdnf	6	0.39	0.535	0.271427	0.999998	1260	2	0.31023	0.652	0.652	0.186	0.999998	1527	0	0.31023
Mgea5	6	0.559	0.662	0.178821	0.999998	1552	1	0.027349	0.652	0.652	0.186	0.999998	1528	0	0.027349
Cdk10	6	0.664	0.713	0.146703	0.999998	1671	1	-0.027595	0.653	0.652	0.185	0.999998	1529	0	-0.027595
Lrrcc1	6	0.12	0.248	0.604674	0.999416	601	2	-0.07776	0.653	0.653	0.185	0.999998	1530	0	-0.07776
Klf5	6	0.258	0.415	0.382057	0.999998	986	2	-0.043954	0.654	0.654	0.185	0.999998	1531	0	-0.043954
Tox3	6	0.0525	0.139	0.858519	0.925702	366	3	-0.20923	0.655	0.655	0.184	0.999998	1532	0	-0.20923
Rb1cc1	6	0.687	0.726	0.139273	0.999998	1700	1	-0.0018651	0.655	0.655	0.183	0.999998	1533	0	-0.0018651
Zfp459	6	0.386	0.531	0.274766	0.999998	1255	1	-0.21528	0.656	0.656	0.183	0.999998	1534	0	-0.21528
Usf2	6	0.756	0.769	0.113904	0.999998	1824	1	0.41236	0.656	0.656	0.183	0.999998	1535	0	0.41236
Hdgf	6	0.0232	0.0711	1.14824	0.799096	217	2	-0.30142	0.657	0.657	0.183	0.999998	1536	0	-0.30142
Phf7	6	0.887	0.887	0.0519099	0.999998	2138	0	0.16332	0.657	0.657	0.183	0.999998	1537	0	0.16332
Ankrd29	6	0.757	0.77	0.113363	0.999998	1827	1	0.071087	0.657	0.657	0.182	0.999998	1538	0	0.071087
Eda2r	6	0.189	0.354	0.450813	0.999998	847	2	0.039961	0.657	0.658	0.182	0.999998	1539	0	0.039961
Sub1	6	0.266	0.423	0.37405	0.999998	999	1	0.036077	0.658	0.658	0.182	0.999998	1540	0	0.036077
Unc5b	6	0.1	0.216	0.664803	0.98996	534	2	0.0079965	0.658	0.658	0.182	0.999998	1541	0	0.0079965
Carhsp1	6	0.774	0.783	0.106172	0.999998	1859	1	0.070711	0.659	0.659	0.181	0.999998	1542	0	0.070711
Ssb	6	0.0302	0.0895	1.0482	0.872135	251	2	-0.11016	0.659	0.659	0.181	0.999998	1543	0	-0.11016
Rel	6	0.201	0.364	0.438875	0.999998	865	2	-0.28751	0.66	0.66	0.181	0.999998	1544	0	-0.28751
Nsd1	6	0.198	0.362	0.441531	0.999998	861	2	-0.14385	0.66	0.66	0.181	0.999998	1545	0	-0.14385
Cdc42se2	6	0.127	0.258	0.588363	0.999416	627	2	-0.27744	0.66	0.66	0.181	0.999998	1546	0	-0.27744
Cd93	6	0.553	0.66	0.180377	0.999998	1548	1	0.058411	0.66	0.66	0.18	0.999998	1547	0	0.058411
Cnot6	6	0.4	0.544	0.264034	0.999998	1281	2	-0.23887	0.661	0.661	0.18	0.999998	1548	0	-0.23887
Srrm2	6	0.00431	0.0178	1.75056	0.644365	66	2	0.1589	0.661	0.661	0.18	0.999998	1549	0	0.1589
Csde1	6	0.0605	0.152	0.818843	0.935853	393	3	-0.3256	0.662	0.662	0.179	0.999998	1550	0	-0.3256
Hltf	6	0.379	0.524	0.280354	0.999998	1237	1	0.11963	0.662	0.662	0.179	0.999998	1551	0	0.11963
Mdm2	6	0.000775	0.00364	2.43926	0.468213	19	3	-0.63427	0.662	0.662	0.179	0.999998	1552	0	-0.63427
Lama4	6	0.972	0.971	0.012584	0.999998	2355	0	0.28581	0.662	0.662	0.179	0.999998	1553	0	0.28581
Cand1	6	0.436	0.579	0.237389	0.999998	1367	2	-0.20597	0.662	0.662	0.179	0.999998	1554	0	-0.20597
Tnfrsf12a	6	0.216	0.378	0.422853	0.999998	899	1	-0.041671	0.662	0.662	0.179	0.999998	1555	0	-0.041671
Brd4	6	0.178	0.338	0.470929	0.999998	809	2	-0.063738	0.663	0.663	0.179	0.999998	1556	0	-0.063738
Nampt	6	0.478	0.619	0.208057	0.999998	1459	2	-0.20658	0.663	0.663	0.178	0.999998	1557	0	-0.20658
Smarcal1	6	0.251	0.409	0.388765	0.999998	972	1	0.25227	0.663	0.663	0.178	0.999998	1558	0	0.25227
Pxn	6	0.813	0.815	0.0887305	0.999998	1944	1	0.10203	0.664	0.664	0.178	0.999998	1559	0	0.10203
Rnf5	6	0.889	0.889	0.0510299	0.999998	2145	0	0.29493	0.665	0.665	0.177	0.999998	1560	0	0.29493
Clock	6	0.0407	0.116	0.935767	0.920388	306	4	-0.49029	0.665	0.665	0.177	0.999998	1561	0	-0.49029
Ssbp4	6	0.143	0.284	0.546254	0.999416	690	2	0.36399	0.665	0.665	0.177	0.999998	1562	0	0.36399
Map3k4	6	0.0199	0.0624	1.20462	0.799096	190	3	-0.5211	0.665	0.665	0.177	0.999998	1563	0	-0.5211
Cp	6	0.0895	0.199	0.701081	0.973634	500	2	-0.14347	0.666	0.666	0.177	0.999998	1564	0	-0.14347
Zfp64	6	0.38	0.526	0.279287	0.999998	1240	2	-0.20209	0.666	0.666	0.177	0.999998	1565	0	-0.20209
Ep400	6	0.974	0.974	0.0113519	0.999998	2361	0	0.24035	0.666	0.666	0.177	0.999998	1566	0	0.24035
Rbfox1	6	0.276	0.432	0.364868	0.999998	1022	1	-0.075199	0.666	0.666	0.176	0.999998	1567	0	-0.075199
Plekhh1	6	0.0351	0.102	0.990379	0.892141	280	4	-0.56252	0.667	0.667	0.176	0.999998	1568	0	-0.56252
Olfml2b	6	0.89	0.89	0.0507711	0.999998	2146	0	0.046675	0.667	0.667	0.176	0.999998	1569	0	0.046675
Slc25a13	6	0.243	0.401	0.396672	0.999998	948	2	-0.0061051	0.667	0.667	0.176	0.999998	1570	0	-0.0061051
Mark3	6	0.0566	0.145	0.837465	0.933707	380	3	-0.33885	0.668	0.667	0.176	0.999998	1571	0	-0.33885
Asxl1	6	0.45	0.592	0.227693	0.999998	1393	2	-0.28236	0.668	0.668	0.175	0.999998	1572	0	-0.28236
Trim27	6	0.329	0.478	0.320209	0.999998	1134	2	-0.20403	0.669	0.669	0.175	0.999998	1573	0	-0.20403
Rbms1	6	0.101	0.218	0.661982	0.991952	537	2	0.28326	0.669	0.669	0.174	0.999998	1574	0	0.28326
Znhit3	6	0.165	0.318	0.497573	0.999998	768	3	-0.20648	0.67	0.67	0.174	0.999998	1575	0	-0.20648
Atp4a	6	0.653	0.707	0.150507	0.999998	1654	1	0.20258	0.672	0.671	0.173	0.999998	1576	0	0.20258
Cpsf1	6	0.401	0.546	0.262927	0.999998	1287	1	0.039902	0.672	0.672	0.173	0.999998	1577	0	0.039902
Csnk2a1	6	0.157	0.306	0.514662	0.999998	741	3	-0.2709	0.673	0.673	0.172	0.999998	1578	0	-0.2709
Mmp15	6	0.785	0.791	0.101626	0.999998	1884	1	0.043618	0.673	0.673	0.172	0.999998	1579	0	0.043618
Rnf207	6	0.00401	0.0165	1.78291	0.644365	58	3	-0.53692	0.674	0.673	0.172	0.999998	1580	0	-0.53692
Mlxipl	6	0.801	0.804	0.0947602	0.999998	1913	1	0.32496	0.674	0.674	0.172	0.999998	1581	0	0.32496
Ctla4	6	0.116	0.241	0.617119	0.999416	589	3	-0.44338	0.674	0.674	0.171	0.999998	1582	0	-0.44338
Tbl1x	6	0.18	0.341	0.467743	0.999998	814	1	-0.15833	0.674	0.674	0.171	0.999998	1583	0	-0.15833
Polr3k	6	0.175	0.333	0.477165	0.999998	800	2	-0.031655	0.674	0.674	0.171	0.999998	1584	0	-0.031655
Ncoa3	6	0.00148	0.00639	2.19453	0.531305	29	4	-0.94459	0.675	0.675	0.171	0.999998	1585	0	-0.94459
Trp53bp1	6	0.177	0.337	0.472783	0.999998	803	3	-0.34687	0.676	0.676	0.17	0.999998	1586	0	-0.34687
Ctnna1	6	0.745	0.762	0.118028	0.999998	1795	1	0.016567	0.676	0.676	0.17	0.999998	1587	0	0.016567
Fat1	6	0.347	0.496	0.304913	0.999998	1168	2	-0.19582	0.676	0.676	0.17	0.999998	1588	0	-0.19582
Zfp58	6	0.108	0.228	0.64138	0.994143	559	2	-0.31396	0.677	0.676	0.17	0.999998	1589	0	-0.31396
Ankrd28	6	0.49	0.631	0.199861	0.999998	1480	1	-0.048121	0.677	0.677	0.17	0.999998	1590	0	-0.048121
Odf2l	6	0.855	0.856	0.0677292	0.999998	2057	0	0.24039	0.677	0.677	0.17	0.999998	1591	0	0.24039
Sqstm1	6	0.13	0.264	0.578906	0.999416	632	2	0.035801	0.677	0.677	0.17	0.999998	1592	0	0.035801
Hipk2	6	0.25	0.407	0.390118	0.999998	970	1	0.11483	0.679	0.679	0.168	0.999998	1593	0	0.11483
Hoxc10	6	0.92	0.92	0.0362122	0.999998	2216	0	0.12374	0.679	0.679	0.168	0.999998	1594	0	0.12374
Sap30	6	0.315	0.466	0.331474	0.999998	1102	1	-0.016588	0.679	0.679	0.168	0.999998	1595	0	-0.016588
Nr1h4	6	0.469	0.611	0.214179	0.999998	1440	1	0.22421	0.68	0.68	0.168	0.999998	1596	0	0.22421
Rnf2	6	0.166	0.32	0.495067	0.999998	771	2	-0.17699	0.68	0.68	0.168	0.999998	1597	0	-0.17699
Tsc22d2	6	0.441	0.583	0.234182	0.999998	1379	2	-0.041739	0.68	0.68	0.168	0.999998	1598	0	-0.041739
Polr3g	6	0.972	0.972	0.0122176	0.999998	2356	0	0.20532	0.682	0.682	0.166	0.999998	1599	0	0.20532
Kdm3a	6	0.185	0.348	0.458358	0.999998	832	2	-0.15486	0.683	0.683	0.166	0.999998	1600	0	-0.15486
Cdkn1b	6	0.249	0.406	0.39095	0.999998	969	1	0.27419	0.683	0.683	0.166	0.999998	1601	0	0.27419
Nr3c1	6	0.237	0.396	0.402217	0.999998	938	2	-0.16229	0.684	0.683	0.165	0.999998	1602	0	-0.16229
Snd1	6	0.108	0.228	0.641608	0.994143	558	3	-0.20788	0.684	0.684	0.165	0.999998	1603	0	-0.20788
Lims1	6	0.134	0.27	0.569248	0.999416	645	3	-0.20002	0.684	0.684	0.165	0.999998	1604	0	-0.20002
Tpm2	6	0.0818	0.186	0.729787	0.953232	478	3	0.048769	0.684	0.684	0.165	0.999998	1605	0	0.048769
Supt7l	6	0.221	0.382	0.417414	0.999998	909	1	0.23517	0.685	0.684	0.165	0.999998	1606	0	0.23517
Pawr	6	0.213	0.375	0.425529	0.999998	892	1	0.15236	0.686	0.685	0.164	0.999998	1607	0	0.15236
Irx4	6	0.386	0.531	0.274971	0.999998	1253	2	0.019711	0.686	0.685	0.164	0.999998	1608	0	0.019711
Herpud2	6	0.877	0.877	0.0567776	0.999998	2114	0	0.041449	0.686	0.686	0.164	0.999998	1609	0	0.041449
Nin	6	0.19	0.355	0.449723	0.999998	849	1	0.10647	0.686	0.686	0.164	0.999998	1610	0	0.10647
Limd1	6	0.688	0.727	0.138717	0.999998	1704	1	-0.023643	0.686	0.686	0.164	0.999998	1611	0	-0.023643
Wdr91	6	0.584	0.674	0.171405	0.999998	1581	1	0.14517	0.687	0.686	0.163	0.999998	1612	0	0.14517
Cstf2	6	0.0612	0.153	0.815621	0.935853	399	2	0.058992	0.687	0.686	0.163	0.999998	1613	0	0.058992
Spag5	6	0.221	0.382	0.41755	0.999998	908	2	0.25789	0.687	0.687	0.163	0.999998	1614	0	0.25789
Zeb1	6	0.398	0.543	0.265448	0.999998	1277	2	-0.15713	0.687	0.687	0.163	0.999998	1615	0	-0.15713
Kif4	6	0.265	0.422	0.374698	0.999998	998	2	0.3612	0.688	0.688	0.163	0.999998	1616	0	0.3612
Zfp787	6	0.0823	0.187	0.727787	0.953232	479	1	0.18542	0.689	0.688	0.162	0.999998	1617	0	0.18542
Wbscr17	6	0.337	0.486	0.313578	0.999998	1146	2	0.2825	0.69	0.689	0.162	0.999998	1618	0	0.2825
Tcea3	6	0.182	0.343	0.464465	0.999998	820	1	0.47423	0.69	0.69	0.161	0.999998	1619	0	0.47423
Zfp68	6	0.352	0.5	0.301126	0.999998	1182	2	-0.20611	0.69	0.69	0.161	0.999998	1620	0	-0.20611
Ucp3	6	0.776	0.784	0.10559	0.999998	1860	1	0.13878	0.691	0.69	0.161	0.999998	1621	0	0.13878
Actr3	6	0.183	0.345	0.462647	0.999998	823	3	-0.36917	0.692	0.691	0.16	0.999998	1622	0	-0.36917
Usp24	6	0.836	0.837	0.077451	0.999998	2005	1	-0.056837	0.693	0.693	0.16	0.999998	1623	0	-0.056837
Nab1	6	0.28	0.435	0.361351	0.999998	1031	2	0.30025	0.693	0.693	0.159	0.999998	1624	0	0.30025
Hivep1	6	0.411	0.555	0.255652	0.999998	1307	2	-0.076905	0.693	0.693	0.159	0.999998	1625	0	-0.076905
Wdr5	6	0.152	0.297	0.527068	0.999998	725	1	0.099501	0.694	0.694	0.159	0.999998	1626	0	0.099501
Ppard	6	0.398	0.542	0.265848	0.999998	1275	2	0.090179	0.694	0.694	0.159	0.999998	1627	0	0.090179
Ptprf	6	0.153	0.299	0.524547	0.999998	729	1	0.023153	0.695	0.694	0.158	0.999998	1628	0	0.023153
Zfp189	6	0.957	0.957	0.018893	0.999998	2318	0	0.10876	0.695	0.695	0.158	0.999998	1629	0	0.10876
Lsm3	6	0.499	0.638	0.195513	0.999998	1501	1	0.19207	0.695	0.695	0.158	0.999998	1630	0	0.19207
Ryr2	6	0.461	0.603	0.219452	0.999998	1419	1	0.21743	0.696	0.695	0.158	0.999998	1631	0	0.21743
Gtf2ird1	6	0.883	0.883	0.0542164	0.999998	2130	0	0.25648	0.696	0.696	0.158	0.999998	1632	0	0.25648
Apbb1	6	0.0701	0.167	0.776011	0.948609	428	3	-0.31686	0.696	0.696	0.158	0.999998	1633	0	-0.31686
Snapc4	6	0.319	0.47	0.328059	0.999998	1115	2	-0.15297	0.697	0.697	0.157	0.999998	1634	0	-0.15297
Kif23	6	0.799	0.803	0.0955279	0.999998	1909	1	-0.097028	0.697	0.697	0.157	0.999998	1635	0	-0.097028
Hr	6	0.343	0.492	0.308309	0.999998	1161	1	-0.0036442	0.697	0.697	0.157	0.999998	1636	0	-0.0036442
Oxr1	6	0.317	0.468	0.329754	0.999998	1106	2	0.0014654	0.698	0.698	0.156	0.999998	1637	0	0.0014654
Zfp148	6	0.0434	0.122	0.912503	0.920388	322	2	-0.21601	0.698	0.698	0.156	0.999998	1638	0	-0.21601
Zbtb20	6	0.0185	0.0589	1.2299	0.799096	176	1	-0.1328	0.699	0.699	0.155	0.999998	1639	0	-0.1328
Acap2	6	0.177	0.336	0.47348	0.999998	802	3	-0.3033	0.7	0.7	0.155	0.999998	1640	0	-0.3033
Tsc22d3	6	0.0413	0.117	0.930369	0.920388	311	3	-0.16303	0.7	0.7	0.155	0.999998	1641	0	-0.16303
Gramd4	6	0.187	0.351	0.454767	0.999998	840	3	-0.19089	0.701	0.701	0.154	0.999998	1642	0	-0.19089
Klf12	6	0.725	0.749	0.125599	0.999998	1759	1	-0.23323	0.701	0.701	0.154	0.999998	1643	0	-0.23323
Fuca2	6	0.0894	0.199	0.701758	0.973634	499	3	-0.40022	0.702	0.702	0.154	0.999998	1644	0	-0.40022
Tshz1	6	0.941	0.941	0.0262812	0.999998	2279	0	0.3034	0.702	0.702	0.153	0.999998	1645	0	0.3034
Acot7	6	0.895	0.896	0.0478762	0.999998	2166	0	-0.11531	0.703	0.703	0.153	0.999998	1646	0	-0.11531
Leprot	6	0.142	0.282	0.549028	0.999416	684	2	-0.20981	0.704	0.703	0.153	0.999998	1647	0	-0.20981
Zcchc8	6	0.0335	0.098	1.00881	0.884956	269	4	-0.49727	0.704	0.704	0.153	0.999998	1648	0	-0.49727
Asb10	6	0.967	0.967	0.0144927	0.999998	2340	0	0.024008	0.705	0.704	0.152	0.999998	1649	0	0.024008
Ephb4	6	0.167	0.321	0.492914	0.999998	773	3	-0.11583	0.705	0.705	0.152	0.999998	1650	0	-0.11583
Baz1b	6	0.112	0.235	0.629043	0.994143	577	1	-0.15979	0.705	0.705	0.152	0.999998	1651	0	-0.15979
Tacc2	6	0.152	0.298	0.526265	0.999998	727	1	0.26019	0.706	0.705	0.152	0.999998	1652	0	0.26019
Snai1	6	0.953	0.953	0.0207795	0.999998	2305	0	0.32977	0.706	0.706	0.151	0.999998	1653	0	0.32977
Cib4	6	0.246	0.404	0.393543	0.999998	955	2	-0.35759	0.707	0.707	0.151	0.999998	1654	0	-0.35759
Arhgef16	6	0.874	0.874	0.0583793	0.999998	2103	0	-0.12947	0.707	0.707	0.151	0.999998	1655	0	-0.12947
Gtf3c4	6	0.0708	0.169	0.773117	0.948609	432	2	-0.20685	0.707	0.707	0.151	0.999998	1656	0	-0.20685
Ppp1r3a	6	0.455	0.597	0.223997	0.999998	1404	2	0.082712	0.708	0.707	0.15	0.999998	1657	0	0.082712
Terf2	6	0.454	0.596	0.224404	0.999998	1400	2	-0.2086	0.708	0.708	0.15	0.999998	1658	0	-0.2086
Spock3	6	0.791	0.796	0.0992343	0.999998	1894	1	0.0092052	0.709	0.708	0.15	0.999998	1659	0	0.0092052
Foxn3	6	0.915	0.915	0.0386881	0.999998	2206	0	0.050556	0.709	0.708	0.15	0.999998	1660	0	0.050556
Gatad2b	6	0.216	0.378	0.422198	0.999998	902	1	0.059946	0.709	0.709	0.149	0.999998	1661	0	0.059946
Orc2	6	0.35	0.498	0.302579	0.999998	1178	2	0.051744	0.71	0.71	0.149	0.999998	1662	0	0.051744
Tsc22d1	6	0.293	0.446	0.350286	0.999998	1055	1	0.21767	0.71	0.71	0.149	0.999998	1663	0	0.21767
Rnf6	6	0.0162	0.0527	1.27828	0.799096	159	3	-0.39826	0.711	0.71	0.149	0.999998	1664	0	-0.39826
Klf7	6	0.847	0.848	0.0716963	0.999998	2038	0	-0.056401	0.711	0.71	0.148	0.999998	1665	0	-0.056401
Setd7	6	0.408	0.552	0.258179	0.999998	1300	1	-0.20535	0.711	0.711	0.148	0.999998	1666	0	-0.20535
Mybl1	6	0.442	0.584	0.233624	0.999998	1380	2	-0.12731	0.711	0.711	0.148	0.999998	1667	0	-0.12731
Fxr1	6	0.14	0.279	0.553945	0.999416	676	3	-0.11155	0.711	0.711	0.148	0.999998	1668	0	-0.11155
Vav1	6	0.491	0.633	0.19883	0.999998	1484	1	0.32627	0.712	0.711	0.148	0.999998	1669	0	0.32627
Crabp2	6	0.73	0.752	0.12399	0.999998	1770	1	-0.14594	0.713	0.712	0.147	0.999998	1670	0	-0.14594
Naca	6	0.00764	0.029	1.53687	0.742241	94	4	-0.66077	0.713	0.713	0.147	0.999998	1671	0	-0.66077
Cdkn2aip	6	0.833	0.834	0.0788808	0.999998	1996	1	0.049835	0.714	0.713	0.147	0.999998	1672	0	0.049835
Sorbs1	6	0.443	0.585	0.23274	0.999998	1383	1	0.0061716	0.714	0.714	0.147	0.999998	1673	0	0.0061716
Rnf113a2	6	0.299	0.452	0.344621	0.999998	1066	2	-0.07387	0.714	0.714	0.146	0.999998	1674	0	-0.07387
Ccnt2	6	0.921	0.921	0.0356131	0.999998	2221	0	-0.086299	0.715	0.715	0.146	0.999998	1675	0	-0.086299
Sncaip	6	0.156	0.304	0.516498	0.999998	739	3	-0.24099	0.715	0.715	0.146	0.999998	1676	0	-0.24099
Chmp1a	6	0.0439	0.124	0.908263	0.920388	326	4	-0.36258	0.716	0.715	0.146	0.999998	1677	0	-0.36258
Aurkb	6	0.722	0.747	0.126679	0.999998	1752	1	0.089326	0.716	0.716	0.145	0.999998	1678	0	0.089326
Ehbp1	6	0.866	0.866	0.0623367	0.999998	2088	0	0.11508	0.716	0.716	0.145	0.999998	1679	0	0.11508
Pds5a	6	0.425	0.568	0.245736	0.999998	1340	2	-0.2392	0.716	0.716	0.145	0.999998	1680	0	-0.2392
Taf13	6	0.747	0.763	0.117305	0.999998	1797	1	0.27508	0.716	0.716	0.145	0.999998	1681	0	0.27508
Dcaf5	6	0.0797	0.183	0.737288	0.948609	470	3	-0.42588	0.717	0.717	0.145	0.999998	1682	0	-0.42588
2810474O19Rik	6	0.0145	0.0479	1.31966	0.799096	143	3	-0.41919	0.717	0.717	0.145	0.999998	1683	0	-0.41919
Gria3	6	0.369	0.516	0.287712	0.999998	1220	2	0.1446	0.717	0.717	0.144	0.999998	1684	0	0.1446
Foxo1	6	0.109	0.23	0.638046	0.994143	562	3	-0.46937	0.718	0.717	0.144	0.999998	1685	0	-0.46937
Pcdh7	6	0.93	0.93	0.031475	0.999998	2247	0	0.22469	0.718	0.717	0.144	0.999998	1686	0	0.22469
D3Ertd254e	6	0.493	0.635	0.197356	0.999998	1490	2	-0.216	0.718	0.718	0.144	0.999998	1687	0	-0.216
G3bp1	6	0.0279	0.0834	1.07892	0.844905	240	4	-0.51438	0.718	0.718	0.144	0.999998	1688	0	-0.51438
Ivns1abp	6	0.94	0.94	0.0268444	0.999998	2273	0	0.17332	0.719	0.718	0.144	0.999998	1689	0	0.17332
Asb14	6	0.802	0.805	0.0940207	0.999998	1921	1	0.26331	0.719	0.719	0.143	0.999998	1690	0	0.26331
Npm3	6	0.453	0.595	0.225782	0.999998	1397	1	0.44049	0.72	0.72	0.143	0.999998	1691	0	0.44049
Chmp1b	6	0.172	0.329	0.483174	0.999998	786	2	-0.33451	0.721	0.72	0.143	0.999998	1692	0	-0.33451
Zdhhc2	6	0.437	0.579	0.237179	0.999998	1368	1	0.032279	0.721	0.721	0.142	0.999998	1693	0	0.032279
Wsb1	6	0.208	0.371	0.431165	0.999998	879	2	0.016674	0.722	0.722	0.142	0.999998	1694	0	0.016674
Nedd8	6	0.857	0.857	0.0669837	0.999998	2063	0	0.090401	0.722	0.722	0.141	0.999998	1695	0	0.090401
Zhx1	6	0.3	0.453	0.34419	0.999998	1069	2	-0.1395	0.722	0.722	0.141	0.999998	1696	0	-0.1395
Npm2	6	0.242	0.401	0.3973	0.999998	946	2	0.053534	0.723	0.722	0.141	0.999998	1697	0	0.053534
Nup35	6	0.18	0.341	0.467182	0.999998	816	2	-0.1563	0.723	0.723	0.141	0.999998	1698	0	-0.1563
Camta1	6	0.292	0.445	0.351455	0.999998	1051	1	0.067357	0.723	0.723	0.141	0.999998	1699	0	0.067357
Sulf2	6	0.216	0.378	0.422819	0.999998	900	2	0.099065	0.724	0.723	0.141	0.999998	1700	0	0.099065
Polr3a	6	0.26	0.417	0.379999	0.999998	990	2	-0.075831	0.724	0.724	0.14	0.999998	1701	0	-0.075831
Nlrp10	6	0.207	0.369	0.432409	0.999998	875	2	0.075811	0.724	0.724	0.14	0.999998	1702	0	0.075811
Melk	6	0.0148	0.0488	1.31159	0.799096	146	1	0.33254	0.725	0.724	0.14	0.999998	1703	0	0.33254
Cdca7l	6	0.607	0.684	0.164728	0.999998	1598	1	0.071137	0.725	0.725	0.14	0.999998	1704	0	0.071137
Drap1	6	0.014	0.0464	1.33391	0.799096	136	3	-0.16182	0.726	0.725	0.14	0.999998	1705	0	-0.16182
Seh1l	6	0.119	0.246	0.608624	0.999416	597	1	0.27222	0.726	0.726	0.139	0.999998	1706	0	0.27222
Eml1	6	0.224	0.385	0.414799	0.999998	914	1	0.028466	0.727	0.727	0.139	0.999998	1707	0	0.028466
Ccdc88a	6	0.784	0.791	0.102054	0.999998	1881	1	0.30234	0.727	0.727	0.139	0.999998	1708	0	0.30234
Strn3	6	0.51	0.642	0.192607	0.999998	1514	1	0.38496	0.727	0.727	0.138	0.999998	1709	0	0.38496
Tnni1	6	0.953	0.953	0.0207112	0.999998	2306	0	0.14662	0.728	0.728	0.138	0.999998	1710	0	0.14662
Mbd3	6	0.909	0.91	0.0411543	0.999998	2196	0	-0.043299	0.729	0.728	0.138	0.999998	1711	0	-0.043299
Zfp949	6	0.0518	0.137	0.861792	0.925417	362	1	-0.30177	0.729	0.729	0.138	0.999998	1712	0	-0.30177
Ypel2	6	0.836	0.836	0.0777574	0.999998	2002	1	0.26792	0.729	0.729	0.137	0.999998	1713	0	0.26792
Psmd10	6	0.0861	0.193	0.713791	0.960929	492	1	-0.041755	0.73	0.73	0.137	0.999998	1714	0	-0.041755
Irx2	6	0.348	0.496	0.304107	0.999998	1171	2	0.18964	0.73	0.73	0.137	0.999998	1715	0	0.18964
Taf11	6	0.497	0.637	0.196058	0.999998	1496	1	-0.14296	0.73	0.73	0.137	0.999998	1716	0	-0.14296
Rcor3	6	0.264	0.42	0.376658	0.999998	996	2	-0.034647	0.731	0.731	0.136	0.999998	1717	0	-0.034647
Mns1	6	0.246	0.405	0.392824	0.999998	959	2	-0.10647	0.731	0.731	0.136	0.999998	1718	0	-0.10647
Sirt1	6	0.182	0.343	0.464427	0.999998	821	3	-0.20651	0.731	0.731	0.136	0.999998	1719	0	-0.20651
Pcbd2	6	0.932	0.933	0.0301742	0.999998	2252	0	0.40578	0.732	0.731	0.136	0.999998	1720	0	0.40578
Nfia	6	0.595	0.679	0.168213	0.999998	1588	1	0.0933	0.732	0.732	0.136	0.999998	1721	0	0.0933
Ppp1r16a	6	0.961	0.961	0.017358	0.999998	2332	0	0.24309	0.732	0.732	0.136	0.999998	1722	0	0.24309
Tbl1xr1	6	0.878	0.878	0.056649	0.999998	2116	0	0.069922	0.732	0.732	0.135	0.999998	1723	0	0.069922
Atp13a3	6	0.879	0.879	0.0561693	0.999998	2119	0	-0.090866	0.733	0.732	0.135	0.999998	1724	0	-0.090866
Chd4	6	0.732	0.753	0.12298	0.999998	1775	1	0.22584	0.733	0.733	0.135	0.999998	1725	0	0.22584
Prdm5	6	0.138	0.276	0.558493	0.999416	669	2	-0.14277	0.734	0.734	0.134	0.999998	1726	0	-0.14277
Hat1	6	0.996	0.997	0.00151834	0.999998	2424	0	0.32945	0.734	0.734	0.134	0.999998	1727	0	0.32945
Kidins220	6	0.86	0.86	0.0653046	0.999998	2069	0	0.22427	0.734	0.734	0.134	0.999998	1728	0	0.22427
Oxnad1	6	0.178	0.338	0.471572	0.999998	808	3	-0.16096	0.735	0.735	0.134	0.999998	1729	0	-0.16096
Gzf1	6	0.487	0.628	0.201909	0.999998	1473	2	-0.069969	0.736	0.735	0.133	0.999998	1730	0	-0.069969
Chd9	6	0.33	0.48	0.318831	0.999998	1137	2	0.43268	0.736	0.736	0.133	0.999998	1731	0	0.43268
2310009B15Rik	6	0.105	0.224	0.650353	0.994143	549	3	-0.42718	0.736	0.736	0.133	0.999998	1732	0	-0.42718
Mkl2	6	0.145	0.288	0.541347	0.999416	701	2	-0.04786	0.736	0.736	0.133	0.999998	1733	0	-0.04786
Rybp	6	0.000429	0.00217	2.6632	0.354125	15	5	-1.0245	0.737	0.736	0.133	0.999998	1734	0	-1.0245
Ddx59	6	0.0184	0.0586	1.23199	0.799096	175	3	-0.39748	0.737	0.737	0.133	0.999998	1735	0	-0.39748
Katnal1	6	0.129	0.262	0.581931	0.999416	631	3	-0.3524	0.737	0.737	0.133	0.999998	1736	0	-0.3524
Fstl1	6	0.0762	0.177	0.751389	0.948609	454	1	-0.22108	0.738	0.738	0.132	0.999998	1737	0	-0.22108
Myl2	6	0.0196	0.0616	1.21024	0.799096	186	2	-0.050051	0.738	0.738	0.132	0.999998	1738	0	-0.050051
Srrm1	6	0.0658	0.16	0.794687	0.944298	415	2	-0.16244	0.738	0.738	0.132	0.999998	1739	0	-0.16244
Phb	6	0.112	0.234	0.630135	0.994143	574	2	-0.22344	0.738	0.738	0.132	0.999998	1740	0	-0.22344
Fignl1	6	0.383	0.528	0.277243	0.999998	1244	1	-0.25004	0.738	0.738	0.132	0.999998	1741	0	-0.25004
Dmtf1	6	0.93	0.93	0.0312976	0.999998	2249	0	-0.14464	0.739	0.739	0.131	0.999998	1742	0	-0.14464
Zfp609	6	0.275	0.43	0.366077	0.999998	1019	2	-0.097171	0.74	0.74	0.131	0.999998	1743	0	-0.097171
Trim58	6	0.893	0.893	0.0490075	0.999998	2158	0	0.19761	0.741	0.74	0.131	0.999998	1744	0	0.19761
Col4a2	6	0.269	0.425	0.371172	0.999998	1008	2	0.23387	0.741	0.741	0.13	0.999998	1745	0	0.23387
Coq7	6	0.894	0.894	0.0487013	0.999998	2160	0	-0.035277	0.742	0.742	0.13	0.999998	1746	0	-0.035277
Zfp407	6	0.0262	0.0789	1.10287	0.835562	231	4	-0.43644	0.743	0.743	0.129	0.999998	1747	0	-0.43644
Daxx	6	0.958	0.959	0.0183762	0.999998	2323	0	0.30907	0.744	0.743	0.129	0.999998	1748	0	0.30907
Tbx18	6	0.623	0.692	0.160032	0.999998	1620	1	0.30474	0.744	0.743	0.129	0.999998	1749	0	0.30474
Zfp92	6	0.15	0.294	0.53183	0.999416	718	3	-0.42602	0.744	0.744	0.129	0.999998	1750	0	-0.42602
Umod	6	0.925	0.925	0.0338724	0.999998	2232	0	0.083589	0.745	0.744	0.128	0.999998	1751	0	0.083589
Arid1b	6	0.135	0.272	0.565703	0.999416	650	2	-0.011724	0.745	0.745	0.128	0.999998	1752	0	-0.011724
Mocs1	6	0.0855	0.192	0.715818	0.95841	491	2	-0.055503	0.745	0.745	0.128	0.999998	1753	0	-0.055503
Pfdn1	6	0.0451	0.126	0.900216	0.925417	332	1	0.28381	0.745	0.745	0.128	0.999998	1754	0	0.28381
Wsb2	6	0.593	0.678	0.168661	0.999998	1587	1	0.074723	0.746	0.745	0.128	0.999998	1755	0	0.074723
Top2b	6	0.23	0.391	0.408312	0.999998	926	2	-0.22422	0.747	0.747	0.127	0.999998	1756	0	-0.22422
Herc1	6	0.0549	0.143	0.846002	0.933707	373	1	0.13402	0.747	0.747	0.127	0.999998	1757	0	0.13402
Gtf2i	6	0.0746	0.175	0.757732	0.948609	445	3	-0.24302	0.747	0.747	0.127	0.999998	1758	0	-0.24302
Tardbp	6	3.33e-05	0.00018	3.74441	0.110149	4	4	-0.79034	0.748	0.748	0.126	0.999998	1759	0	-0.79034
Zfp512	6	0.582	0.673	0.171933	0.999998	1578	1	-0.16792	0.748	0.748	0.126	0.999998	1760	0	-0.16792
Ddx54	6	0.952	0.952	0.0212718	0.999998	2302	0	0.36292	0.748	0.748	0.126	0.999998	1761	0	0.36292
Foxk1	6	0.732	0.753	0.12309	0.999998	1774	1	0.055731	0.748	0.748	0.126	0.999998	1762	0	0.055731
Wfdc1	6	0.681	0.722	0.141198	0.999998	1691	1	0.19278	0.749	0.749	0.126	0.999998	1763	0	0.19278
Ddx6	6	0.41	0.554	0.256326	0.999998	1306	2	-0.080789	0.749	0.749	0.125	0.999998	1764	0	-0.080789
Pmepa1	6	0.658	0.71	0.148791	0.999998	1658	1	0.13443	0.75	0.749	0.125	0.999998	1765	0	0.13443
Lmcd1	6	0.456	0.597	0.223669	0.999998	1405	1	0.25001	0.75	0.75	0.125	0.999998	1766	0	0.25001
Foxj3	6	0.444	0.586	0.232006	0.999998	1386	1	-0.10336	0.75	0.75	0.125	0.999998	1767	0	-0.10336
Dio2	6	0.898	0.899	0.0463418	0.999998	2176	0	-0.08824	0.751	0.751	0.124	0.999998	1768	0	-0.08824
Eps15	6	0.137	0.274	0.562979	0.999416	658	2	-0.20238	0.751	0.751	0.124	0.999998	1769	0	-0.20238
Prnp	6	0.909	0.91	0.0410493	0.999998	2198	0	0.1228	0.751	0.751	0.124	0.999998	1770	0	0.1228
Slfn9	6	0.212	0.374	0.426896	0.999998	888	2	-0.2472	0.753	0.753	0.123	0.999998	1771	0	-0.2472
Ncor1	6	0.00544	0.0221	1.65563	0.675162	79	3	-0.55364	0.753	0.753	0.123	0.999998	1772	0	-0.55364
Plk2	6	0.215	0.377	0.423382	0.999998	896	2	0.11511	0.753	0.753	0.123	0.999998	1773	0	0.11511
Gm6729	6	0.0403	0.115	0.938661	0.920388	303	3	-0.32452	0.753	0.753	0.123	0.999998	1774	0	-0.32452
Manba	6	0.132	0.267	0.573619	0.999416	640	2	0.22884	0.754	0.754	0.123	0.999998	1775	0	0.22884
Uba3	6	0.976	0.976	0.0105368	0.999998	2367	0	0.2746	0.754	0.754	0.123	0.999998	1776	0	0.2746
Kcnd2	6	0.511	0.643	0.192093	0.999998	1516	1	-0.25722	0.754	0.754	0.123	0.999998	1777	0	-0.25722
Tef	6	0.853	0.853	0.069163	0.999998	2048	0	-0.20723	0.754	0.754	0.122	0.999998	1778	0	-0.20723
[truncated: 668 more rows]

## Sheet: F2a
Group (Gata targets, expressed tfs, low expression tfs, human, and controls)	gRNA sequence	gene	gRNAidentifier	mean normalised counts, averaged over all samples from both conditions	Log2FC	Rank Log2FC	standard error estimate for the log2 fold change estimate	Wald statistic	p value for the statistical significance of this change	p value adjusted for multiple testing with the Benjamini-Hochberg procedure which controls false discovery rate (FDR)	pvalue rank	#NAME?	adj pval < 0.05	adj pval < 0.001
[truncated: 60 more rows]

[truncated: 37 more sheets: F2b, F2c, F2d-f, F3a, F3b, F3c, F3d, F3g, F3h,i, F3j, F3l, F3n, F4c, F4f, F5d, F5e, F5f, F5g, F6c, F6d …]
